# Supplementary material for: New Glucosamine-Based TLR4 Agonists: Design, Synthesis, Mechanism of Action, and In Vivo Activity as Vaccine Adjuvants
Source: J Med Chem. 2023 Feb 2;66(4):3010–29. doi: 10.1021/acs.jmedchem.2c01998 (PMC9969399; doi:10.1021/acs.jmedchem.2c01998)
Supplement: Supplementary file 2 — jm2c01998_si_002.pdb [file jm2c01998_si_002.pdb]

REMARK Authors: Alejandra Matamoros-Recio, Marina Minguez-Toral, and Sonsoles Martin-Santamaria. CIB Margarita Salas, CSIC. smsantamaria@cib.csic.es
REMARK Figure S5 
REMARK FP20 type-A orientation
ATOM      1 HH31 ACE X   1      38.581  54.783  97.858  0.00  0.00            
ATOM      2  CH3 ACE X   1      38.109  55.194  96.966  0.00  0.00            
ATOM      3 HH32 ACE X   1      37.032  55.031  96.989  0.00  0.00            
ATOM      4 HH33 ACE X   1      38.425  54.602  96.106  0.00  0.00            
ATOM      5  C   ACE X   1      38.523  56.655  96.861  0.00  0.00            
ATOM      6  O   ACE X   1      37.661  57.451  97.040  0.00  0.00            
ATOM      7  N   GLU X   2      39.826  56.893  96.617  0.00  0.00            
ATOM      8  H   GLU X   2      40.404  56.080  96.457  0.00  0.00            
ATOM      9  CA  GLU X   2      40.541  58.167  96.740  0.00  0.00            
ATOM     10  HA  GLU X   2      39.910  58.695  97.455  0.00  0.00            
ATOM     11  CB  GLU X   2      41.979  57.909  97.344  0.00  0.00            
ATOM     12  HB2 GLU X   2      42.421  57.305  96.551  0.00  0.00            
ATOM     13  HB3 GLU X   2      42.499  58.867  97.368  0.00  0.00            
ATOM     14  CG  GLU X   2      41.972  57.313  98.748  0.00  0.00            
ATOM     15  HG2 GLU X   2      41.414  56.378  98.801  0.00  0.00            
ATOM     16  HG3 GLU X   2      43.016  57.176  99.030  0.00  0.00            
ATOM     17  CD  GLU X   2      41.475  58.412  99.827  0.00  0.00            
ATOM     18  OE1 GLU X   2      40.785  57.989 100.777  0.00  0.00            
ATOM     19  OE2 GLU X   2      41.896  59.618  99.825  0.00  0.00            
ATOM     20  C   GLU X   2      40.632  59.056  95.486  0.00  0.00            
ATOM     21  O   GLU X   2      40.585  58.531  94.364  0.00  0.00            
ATOM     22  N   SER X   3      40.741  60.402  95.695  0.00  0.00            
ATOM     23  H   SER X   3      40.842  60.769  96.630  0.00  0.00            
ATOM     24  CA  SER X   3      40.924  61.368  94.614  0.00  0.00            
ATOM     25  HA  SER X   3      40.214  61.055  93.849  0.00  0.00            
ATOM     26  CB  SER X   3      40.500  62.761  95.114  0.00  0.00            
ATOM     27  HB2 SER X   3      40.535  63.553  94.366  0.00  0.00            
ATOM     28  HB3 SER X   3      39.495  62.536  95.472  0.00  0.00            
ATOM     29  OG  SER X   3      41.296  63.098  96.223  0.00  0.00            
ATOM     30  HG  SER X   3      41.037  62.659  97.037  0.00  0.00            
ATOM     31  C   SER X   3      42.440  61.389  94.054  0.00  0.00            
ATOM     32  O   SER X   3      42.717  62.205  93.156  0.00  0.00            
ATOM     33  N   TRP X   4      43.385  60.554  94.541  0.00  0.00            
ATOM     34  H   TRP X   4      43.094  59.863  95.217  0.00  0.00            
ATOM     35  CA  TRP X   4      44.825  60.712  94.266  0.00  0.00            
ATOM     36  HA  TRP X   4      44.816  61.315  93.358  0.00  0.00            
ATOM     37  CB  TRP X   4      45.486  61.613  95.273  0.00  0.00            
ATOM     38  HB2 TRP X   4      46.557  61.708  95.093  0.00  0.00            
ATOM     39  HB3 TRP X   4      45.078  62.622  95.213  0.00  0.00            
ATOM     40  CG  TRP X   4      45.381  61.099  96.763  0.00  0.00            
ATOM     41  CD1 TRP X   4      44.254  61.069  97.517  0.00  0.00            
ATOM     42  HD1 TRP X   4      43.334  61.601  97.324  0.00  0.00            
ATOM     43  NE1 TRP X   4      44.406  60.264  98.629  0.00  0.00            
ATOM     44  HE1 TRP X   4      43.675  60.262  99.326  0.00  0.00            
ATOM     45  CE2 TRP X   4      45.697  59.920  98.769  0.00  0.00            
ATOM     46  CZ2 TRP X   4      46.442  59.157  99.707  0.00  0.00            
ATOM     47  HZ2 TRP X   4      45.894  58.655 100.490  0.00  0.00            
ATOM     48  CH2 TRP X   4      47.831  58.995  99.606  0.00  0.00            
ATOM     49  HH2 TRP X   4      48.307  58.552 100.468  0.00  0.00            
ATOM     50  CZ3 TRP X   4      48.482  59.433  98.436  0.00  0.00            
ATOM     51  HZ3 TRP X   4      49.545  59.257  98.355  0.00  0.00            
ATOM     52  CE3 TRP X   4      47.755  60.009  97.345  0.00  0.00            
ATOM     53  HE3 TRP X   4      48.332  60.431  96.535  0.00  0.00            
ATOM     54  CD2 TRP X   4      46.409  60.360  97.549  0.00  0.00            
ATOM     55  C   TRP X   4      45.545  59.340  94.099  0.00  0.00            
ATOM     56  O   TRP X   4      45.177  58.344  94.757  0.00  0.00            
ATOM     57  N   GLU X   5      46.629  59.335  93.393  0.00  0.00            
ATOM     58  H   GLU X   5      46.972  60.224  93.058  0.00  0.00            
ATOM     59  CA  GLU X   5      47.697  58.315  93.505  0.00  0.00            
ATOM     60  HA  GLU X   5      47.291  57.445  94.021  0.00  0.00            
ATOM     61  CB  GLU X   5      48.220  57.855  92.141  0.00  0.00            
ATOM     62  HB2 GLU X   5      48.581  58.731  91.601  0.00  0.00            
ATOM     63  HB3 GLU X   5      49.044  57.158  92.293  0.00  0.00            
ATOM     64  CG  GLU X   5      47.203  57.128  91.307  0.00  0.00            
ATOM     65  HG2 GLU X   5      46.415  57.833  91.043  0.00  0.00            
ATOM     66  HG3 GLU X   5      47.692  56.862  90.370  0.00  0.00            
ATOM     67  CD  GLU X   5      46.572  55.906  91.968  0.00  0.00            
ATOM     68  OE1 GLU X   5      45.632  55.344  91.362  0.00  0.00            
ATOM     69  OE2 GLU X   5      47.178  55.416  92.907  0.00  0.00            
ATOM     70  C   GLU X   5      48.968  58.905  94.240  0.00  0.00            
ATOM     71  O   GLU X   5      49.268  60.072  93.995  0.00  0.00            
ATOM     72  N   PRO X   6      49.773  58.034  94.876  0.00  0.00            
ATOM     73  CD  PRO X   6      49.400  56.680  95.432  0.00  0.00            
ATOM     74  HD2 PRO X   6      49.162  55.979  94.632  0.00  0.00            
ATOM     75  HD3 PRO X   6      48.734  56.860  96.276  0.00  0.00            
ATOM     76  CG  PRO X   6      50.640  56.104  96.118  0.00  0.00            
ATOM     77  HG2 PRO X   6      51.110  55.466  95.370  0.00  0.00            
ATOM     78  HG3 PRO X   6      50.474  55.459  96.980  0.00  0.00            
ATOM     79  CB  PRO X   6      51.485  57.358  96.338  0.00  0.00            
ATOM     80  HB2 PRO X   6      52.529  57.061  96.232  0.00  0.00            
ATOM     81  HB3 PRO X   6      51.276  57.716  97.346  0.00  0.00            
ATOM     82  CA  PRO X   6      51.125  58.405  95.327  0.00  0.00            
ATOM     83  HA  PRO X   6      51.030  59.367  95.830  0.00  0.00            
ATOM     84  C   PRO X   6      52.104  58.781  94.208  0.00  0.00            
ATOM     85  O   PRO X   6      53.168  59.352  94.519  0.00  0.00            
ATOM     86  N   CYX X   7      51.793  58.566  92.932  0.00  0.00            
ATOM     87  H   CYX X   7      50.898  58.134  92.754  0.00  0.00            
ATOM     88  CA  CYX X   7      52.562  59.045  91.701  0.00  0.00            
ATOM     89  HA  CYX X   7      53.524  58.535  91.649  0.00  0.00            
ATOM     90  CB  CYX X   7      51.862  58.613  90.394  0.00  0.00            
ATOM     91  HB2 CYX X   7      50.901  59.125  90.348  0.00  0.00            
ATOM     92  HB3 CYX X   7      52.375  58.939  89.489  0.00  0.00            
ATOM     93  SG  CYX X   7      51.421  56.881  90.221  0.00  0.00            
ATOM     94  C   CYX X   7      52.870  60.567  91.697  0.00  0.00            
ATOM     95  O   CYX X   7      52.106  61.335  92.208  0.00  0.00            
ATOM     96  N   VAL X   8      53.988  61.061  91.143  0.00  0.00            
ATOM     97  H   VAL X   8      54.683  60.408  90.811  0.00  0.00            
ATOM     98  CA  VAL X   8      54.272  62.503  91.101  0.00  0.00            
ATOM     99  HA  VAL X   8      53.810  63.058  91.918  0.00  0.00            
ATOM    100  CB  VAL X   8      55.841  62.656  91.188  0.00  0.00            
ATOM    101  HB  VAL X   8      56.361  61.864  90.649  0.00  0.00            
ATOM    102  CG1 VAL X   8      56.314  63.968  90.600  0.00  0.00            
ATOM    103 HG11 VAL X   8      55.738  64.791  91.022  0.00  0.00            
ATOM    104 HG12 VAL X   8      57.376  64.047  90.835  0.00  0.00            
ATOM    105 HG13 VAL X   8      56.193  63.969  89.517  0.00  0.00            
ATOM    106  CG2 VAL X   8      56.256  62.365  92.593  0.00  0.00            
ATOM    107 HG21 VAL X   8      56.005  61.348  92.895  0.00  0.00            
ATOM    108 HG22 VAL X   8      57.346  62.336  92.597  0.00  0.00            
ATOM    109 HG23 VAL X   8      55.787  63.083  93.267  0.00  0.00            
ATOM    110  C   VAL X   8      53.821  63.252  89.824  0.00  0.00            
ATOM    111  O   VAL X   8      53.818  62.751  88.718  0.00  0.00            
ATOM    112  N   GLU X   9      53.437  64.487  90.034  0.00  0.00            
ATOM    113  H   GLU X   9      53.455  64.896  90.957  0.00  0.00            
ATOM    114  CA  GLU X   9      52.891  65.388  88.923  0.00  0.00            
ATOM    115  HA  GLU X   9      52.480  64.793  88.108  0.00  0.00            
ATOM    116  CB  GLU X   9      51.847  66.299  89.637  0.00  0.00            
ATOM    117  HB2 GLU X   9      51.181  65.693  90.251  0.00  0.00            
ATOM    118  HB3 GLU X   9      52.213  67.078  90.305  0.00  0.00            
ATOM    119  CG  GLU X   9      51.002  66.906  88.517  0.00  0.00            
ATOM    120  HG2 GLU X   9      51.611  67.646  87.996  0.00  0.00            
ATOM    121  HG3 GLU X   9      50.751  66.076  87.856  0.00  0.00            
ATOM    122  CD  GLU X   9      49.742  67.687  88.946  0.00  0.00            
ATOM    123  OE1 GLU X   9      48.700  67.502  88.322  0.00  0.00            
ATOM    124  OE2 GLU X   9      49.798  68.436  89.965  0.00  0.00            
ATOM    125  C   GLU X   9      54.005  66.301  88.395  0.00  0.00            
ATOM    126  O   GLU X   9      54.457  67.287  88.970  0.00  0.00            
ATOM    127  N   VAL X  10      54.504  65.983  87.201  0.00  0.00            
ATOM    128  H   VAL X  10      54.050  65.239  86.689  0.00  0.00            
ATOM    129  CA  VAL X  10      55.616  66.734  86.537  0.00  0.00            
ATOM    130  HA  VAL X  10      56.185  67.104  87.390  0.00  0.00            
ATOM    131  CB  VAL X  10      56.470  65.722  85.659  0.00  0.00            
ATOM    132  HB  VAL X  10      55.771  65.249  84.969  0.00  0.00            
ATOM    133  CG1 VAL X  10      57.617  66.366  84.984  0.00  0.00            
ATOM    134 HG11 VAL X  10      57.247  67.251  84.468  0.00  0.00            
ATOM    135 HG12 VAL X  10      58.368  66.732  85.684  0.00  0.00            
ATOM    136 HG13 VAL X  10      58.078  65.623  84.333  0.00  0.00            
ATOM    137  CG2 VAL X  10      57.052  64.613  86.560  0.00  0.00            
ATOM    138 HG21 VAL X  10      57.694  63.979  85.948  0.00  0.00            
ATOM    139 HG22 VAL X  10      57.653  65.114  87.318  0.00  0.00            
ATOM    140 HG23 VAL X  10      56.191  64.002  86.833  0.00  0.00            
ATOM    141  C   VAL X  10      55.011  67.871  85.716  0.00  0.00            
ATOM    142  O   VAL X  10      55.626  68.978  85.595  0.00  0.00            
ATOM    143  N   VAL X  11      53.704  67.843  85.389  0.00  0.00            
ATOM    144  H   VAL X  11      53.169  67.045  85.701  0.00  0.00            
ATOM    145  CA  VAL X  11      52.982  68.885  84.680  0.00  0.00            
ATOM    146  HA  VAL X  11      53.499  69.816  84.907  0.00  0.00            
ATOM    147  CB  VAL X  11      53.123  68.766  83.083  0.00  0.00            
ATOM    148  HB  VAL X  11      52.585  67.867  82.785  0.00  0.00            
ATOM    149  CG1 VAL X  11      52.642  70.025  82.384  0.00  0.00            
ATOM    150 HG11 VAL X  11      51.595  70.188  82.642  0.00  0.00            
ATOM    151 HG12 VAL X  11      53.269  70.837  82.750  0.00  0.00            
ATOM    152 HG13 VAL X  11      52.625  69.951  81.297  0.00  0.00            
ATOM    153  CG2 VAL X  11      54.554  68.559  82.654  0.00  0.00            
ATOM    154 HG21 VAL X  11      55.201  69.319  83.092  0.00  0.00            
ATOM    155 HG22 VAL X  11      54.924  67.578  82.953  0.00  0.00            
ATOM    156 HG23 VAL X  11      54.685  68.723  81.585  0.00  0.00            
ATOM    157  C   VAL X  11      51.481  68.822  85.048  0.00  0.00            
ATOM    158  O   VAL X  11      50.844  67.793  84.822  0.00  0.00            
ATOM    159  N   PRO X  12      50.922  69.921  85.532  0.00  0.00            
ATOM    160  CD  PRO X  12      51.615  71.150  85.872  0.00  0.00            
ATOM    161  HD2 PRO X  12      51.975  71.593  84.943  0.00  0.00            
ATOM    162  HD3 PRO X  12      52.469  71.017  86.537  0.00  0.00            
ATOM    163  CG  PRO X  12      50.574  72.017  86.555  0.00  0.00            
ATOM    164  HG2 PRO X  12      50.724  73.067  86.304  0.00  0.00            
ATOM    165  HG3 PRO X  12      50.592  71.906  87.640  0.00  0.00            
ATOM    166  CB  PRO X  12      49.205  71.482  86.099  0.00  0.00            
ATOM    167  HB2 PRO X  12      48.964  71.881  85.114  0.00  0.00            
ATOM    168  HB3 PRO X  12      48.480  71.804  86.847  0.00  0.00            
ATOM    169  CA  PRO X  12      49.525  70.017  85.909  0.00  0.00            
ATOM    170  HA  PRO X  12      49.436  69.535  86.883  0.00  0.00            
ATOM    171  C   PRO X  12      48.476  69.281  85.069  0.00  0.00            
ATOM    172  O   PRO X  12      48.228  69.753  83.969  0.00  0.00            
ATOM    173  N   ASN X  13      47.846  68.223  85.555  0.00  0.00            
ATOM    174  H   ASN X  13      48.164  67.989  86.485  0.00  0.00            
ATOM    175  CA  ASN X  13      46.806  67.401  84.850  0.00  0.00            
ATOM    176  HA  ASN X  13      46.599  66.561  85.513  0.00  0.00            
ATOM    177  CB  ASN X  13      45.504  68.253  84.830  0.00  0.00            
ATOM    178  HB2 ASN X  13      45.632  69.200  84.307  0.00  0.00            
ATOM    179  HB3 ASN X  13      44.670  67.849  84.256  0.00  0.00            
ATOM    180  CG  ASN X  13      44.846  68.519  86.178  0.00  0.00            
ATOM    181  OD1 ASN X  13      45.207  68.142  87.236  0.00  0.00            
ATOM    182  ND2 ASN X  13      43.788  69.231  86.157  0.00  0.00            
ATOM    183 HD21 ASN X  13      43.448  69.476  87.075  0.00  0.00            
ATOM    184 HD22 ASN X  13      43.407  69.636  85.314  0.00  0.00            
ATOM    185  C   ASN X  13      47.183  66.843  83.451  0.00  0.00            
ATOM    186  O   ASN X  13      46.380  66.422  82.708  0.00  0.00            
ATOM    187  N   ILE X  14      48.460  66.757  83.184  0.00  0.00            
ATOM    188  H   ILE X  14      49.095  67.058  83.910  0.00  0.00            
ATOM    189  CA  ILE X  14      49.005  66.387  81.834  0.00  0.00            
ATOM    190  HA  ILE X  14      48.164  65.934  81.310  0.00  0.00            
ATOM    191  CB  ILE X  14      49.349  67.651  81.041  0.00  0.00            
ATOM    192  HB  ILE X  14      49.802  68.314  81.778  0.00  0.00            
ATOM    193  CG2 ILE X  14      50.264  67.485  79.818  0.00  0.00            
ATOM    194 HG21 ILE X  14      51.290  67.246  80.098  0.00  0.00            
ATOM    195 HG22 ILE X  14      49.866  66.804  79.066  0.00  0.00            
ATOM    196 HG23 ILE X  14      50.386  68.458  79.341  0.00  0.00            
ATOM    197  CG1 ILE X  14      48.108  68.379  80.606  0.00  0.00            
ATOM    198 HG12 ILE X  14      47.497  67.760  79.948  0.00  0.00            
ATOM    199 HG13 ILE X  14      47.469  68.487  81.483  0.00  0.00            
ATOM    200  CD1 ILE X  14      48.248  69.855  80.157  0.00  0.00            
ATOM    201 HD11 ILE X  14      48.709  69.825  79.170  0.00  0.00            
ATOM    202 HD12 ILE X  14      47.248  70.287  80.118  0.00  0.00            
ATOM    203 HD13 ILE X  14      48.907  70.423  80.814  0.00  0.00            
ATOM    204  C   ILE X  14      50.158  65.446  81.753  0.00  0.00            
ATOM    205  O   ILE X  14      50.158  64.535  80.965  0.00  0.00            
ATOM    206  N   THR X  15      51.036  65.428  82.766  0.00  0.00            
ATOM    207  H   THR X  15      50.921  66.096  83.515  0.00  0.00            
ATOM    208  CA  THR X  15      52.133  64.408  82.890  0.00  0.00            
ATOM    209  HA  THR X  15      51.982  63.515  82.283  0.00  0.00            
ATOM    210  CB  THR X  15      53.548  64.916  82.459  0.00  0.00            
ATOM    211  HB  THR X  15      53.782  65.681  83.200  0.00  0.00            
ATOM    212  CG2 THR X  15      54.665  63.866  82.434  0.00  0.00            
ATOM    213 HG21 THR X  15      54.829  63.532  83.458  0.00  0.00            
ATOM    214 HG22 THR X  15      54.371  62.932  81.955  0.00  0.00            
ATOM    215 HG23 THR X  15      55.533  64.233  81.886  0.00  0.00            
ATOM    216  OG1 THR X  15      53.514  65.509  81.222  0.00  0.00            
ATOM    217  HG1 THR X  15      54.350  65.965  81.102  0.00  0.00            
ATOM    218  C   THR X  15      52.299  63.910  84.272  0.00  0.00            
ATOM    219  O   THR X  15      52.452  64.739  85.244  0.00  0.00            
ATOM    220  N   TYR X  16      52.217  62.601  84.459  0.00  0.00            
ATOM    221  H   TYR X  16      52.062  62.089  83.603  0.00  0.00            
ATOM    222  CA  TYR X  16      52.558  61.892  85.741  0.00  0.00            
ATOM    223  HA  TYR X  16      52.811  62.580  86.548  0.00  0.00            
ATOM    224  CB  TYR X  16      51.279  61.183  86.187  0.00  0.00            
ATOM    225  HB2 TYR X  16      50.885  60.613  85.345  0.00  0.00            
ATOM    226  HB3 TYR X  16      51.533  60.548  87.035  0.00  0.00            
ATOM    227  CG  TYR X  16      50.141  62.119  86.662  0.00  0.00            
ATOM    228  CD1 TYR X  16      49.185  62.528  85.706  0.00  0.00            
ATOM    229  HD1 TYR X  16      49.127  62.125  84.706  0.00  0.00            
ATOM    230  CE1 TYR X  16      48.326  63.513  86.077  0.00  0.00            
ATOM    231  HE1 TYR X  16      47.611  63.893  85.363  0.00  0.00            
ATOM    232  CZ  TYR X  16      48.391  64.189  87.335  0.00  0.00            
ATOM    233  OH  TYR X  16      47.648  65.308  87.494  0.00  0.00            
ATOM    234  HH  TYR X  16      48.241  66.035  87.700  0.00  0.00            
ATOM    235  CE2 TYR X  16      49.221  63.645  88.371  0.00  0.00            
ATOM    236  HE2 TYR X  16      49.326  64.168  89.310  0.00  0.00            
ATOM    237  CD2 TYR X  16      50.092  62.670  87.997  0.00  0.00            
ATOM    238  HD2 TYR X  16      50.874  62.361  88.675  0.00  0.00            
ATOM    239  C   TYR X  16      53.744  60.897  85.521  0.00  0.00            
ATOM    240  O   TYR X  16      54.060  60.341  84.495  0.00  0.00            
ATOM    241  N   GLN X  17      54.393  60.679  86.637  0.00  0.00            
ATOM    242  H   GLN X  17      54.107  61.265  87.408  0.00  0.00            
ATOM    243  CA  GLN X  17      55.273  59.541  86.807  0.00  0.00            
ATOM    244  HA  GLN X  17      55.049  58.805  86.035  0.00  0.00            
ATOM    245  CB  GLN X  17      56.658  59.893  86.470  0.00  0.00            
ATOM    246  HB2 GLN X  17      57.286  59.031  86.246  0.00  0.00            
ATOM    247  HB3 GLN X  17      56.809  60.496  85.574  0.00  0.00            
ATOM    248  CG  GLN X  17      57.280  60.799  87.594  0.00  0.00            
ATOM    249  HG2 GLN X  17      57.914  61.512  87.067  0.00  0.00            
ATOM    250  HG3 GLN X  17      56.539  61.390  88.132  0.00  0.00            
ATOM    251  CD  GLN X  17      58.281  60.096  88.513  0.00  0.00            
ATOM    252  OE1 GLN X  17      58.011  59.204  89.289  0.00  0.00            
ATOM    253  NE2 GLN X  17      59.599  60.283  88.433  0.00  0.00            
ATOM    254 HE21 GLN X  17      60.172  59.703  89.029  0.00  0.00            
ATOM    255 HE22 GLN X  17      59.993  61.048  87.904  0.00  0.00            
ATOM    256  C   GLN X  17      55.072  58.793  88.148  0.00  0.00            
ATOM    257  O   GLN X  17      54.636  59.415  89.096  0.00  0.00            
ATOM    258  N   CYX X  18      55.308  57.467  88.208  0.00  0.00            
ATOM    259  H   CYX X  18      55.662  57.099  87.337  0.00  0.00            
ATOM    260  CA  CYX X  18      55.149  56.680  89.407  0.00  0.00            
ATOM    261  HA  CYX X  18      54.798  57.330  90.209  0.00  0.00            
ATOM    262  CB  CYX X  18      54.023  55.658  89.077  0.00  0.00            
ATOM    263  HB2 CYX X  18      54.364  55.086  88.215  0.00  0.00            
ATOM    264  HB3 CYX X  18      53.795  54.990  89.908  0.00  0.00            
ATOM    265  SG  CYX X  18      52.420  56.246  88.559  0.00  0.00            
ATOM    266  C   CYX X  18      56.470  55.932  89.749  0.00  0.00            
ATOM    267  O   CYX X  18      56.492  54.883  90.406  0.00  0.00            
ATOM    268  N   MET X  19      57.577  56.398  89.264  0.00  0.00            
ATOM    269  H   MET X  19      57.615  57.374  89.004  0.00  0.00            
ATOM    270  CA  MET X  19      58.870  55.644  89.136  0.00  0.00            
ATOM    271  HA  MET X  19      58.688  54.734  88.563  0.00  0.00            
ATOM    272  CB  MET X  19      59.786  56.449  88.191  0.00  0.00            
ATOM    273  HB2 MET X  19      59.294  56.583  87.228  0.00  0.00            
ATOM    274  HB3 MET X  19      59.969  57.443  88.601  0.00  0.00            
ATOM    275  CG  MET X  19      61.122  55.806  88.056  0.00  0.00            
ATOM    276  HG2 MET X  19      61.607  55.691  89.025  0.00  0.00            
ATOM    277  HG3 MET X  19      61.074  54.812  87.612  0.00  0.00            
ATOM    278  SD  MET X  19      62.325  56.616  86.944  0.00  0.00            
ATOM    279  CE  MET X  19      62.971  58.001  87.984  0.00  0.00            
ATOM    280  HE1 MET X  19      63.350  57.643  88.941  0.00  0.00            
ATOM    281  HE2 MET X  19      63.762  58.554  87.478  0.00  0.00            
ATOM    282  HE3 MET X  19      62.137  58.697  88.069  0.00  0.00            
ATOM    283  C   MET X  19      59.470  55.368  90.517  0.00  0.00            
ATOM    284  O   MET X  19      59.704  56.228  91.303  0.00  0.00            
ATOM    285  N   GLU X  20      59.981  54.116  90.677  0.00  0.00            
ATOM    286  H   GLU X  20      59.784  53.479  89.917  0.00  0.00            
ATOM    287  CA  GLU X  20      60.576  53.600  91.971  0.00  0.00            
ATOM    288  HA  GLU X  20      60.670  52.541  91.730  0.00  0.00            
ATOM    289  CB  GLU X  20      62.034  54.108  92.254  0.00  0.00            
ATOM    290  HB2 GLU X  20      61.993  55.186  92.409  0.00  0.00            
ATOM    291  HB3 GLU X  20      62.542  53.642  93.098  0.00  0.00            
ATOM    292  CG  GLU X  20      62.955  53.888  91.022  0.00  0.00            
ATOM    293  HG2 GLU X  20      62.564  53.048  90.448  0.00  0.00            
ATOM    294  HG3 GLU X  20      62.979  54.769  90.381  0.00  0.00            
ATOM    295  CD  GLU X  20      64.314  53.564  91.486  0.00  0.00            
ATOM    296  OE1 GLU X  20      65.215  54.426  91.511  0.00  0.00            
ATOM    297  OE2 GLU X  20      64.479  52.372  91.838  0.00  0.00            
ATOM    298  C   GLU X  20      59.607  53.620  93.211  0.00  0.00            
ATOM    299  O   GLU X  20      60.065  53.447  94.332  0.00  0.00            
ATOM    300  N   LEU X  21      58.298  53.780  93.048  0.00  0.00            
ATOM    301  H   LEU X  21      58.011  53.703  92.083  0.00  0.00            
ATOM    302  CA  LEU X  21      57.380  53.587  94.185  0.00  0.00            
ATOM    303  HA  LEU X  21      57.903  54.148  94.960  0.00  0.00            
ATOM    304  CB  LEU X  21      55.967  54.229  93.938  0.00  0.00            
ATOM    305  HB2 LEU X  21      55.551  53.771  93.041  0.00  0.00            
ATOM    306  HB3 LEU X  21      55.350  53.979  94.801  0.00  0.00            
ATOM    307  CG  LEU X  21      56.100  55.817  93.734  0.00  0.00            
ATOM    308  HG  LEU X  21      56.962  55.961  93.083  0.00  0.00            
ATOM    309  CD1 LEU X  21      54.908  56.334  92.995  0.00  0.00            
ATOM    310 HD11 LEU X  21      54.711  55.834  92.047  0.00  0.00            
ATOM    311 HD12 LEU X  21      54.059  56.269  93.675  0.00  0.00            
ATOM    312 HD13 LEU X  21      55.052  57.407  92.876  0.00  0.00            
ATOM    313  CD2 LEU X  21      56.368  56.606  95.029  0.00  0.00            
ATOM    314 HD21 LEU X  21      56.391  57.693  94.958  0.00  0.00            
ATOM    315 HD22 LEU X  21      55.437  56.466  95.578  0.00  0.00            
ATOM    316 HD23 LEU X  21      57.196  56.136  95.561  0.00  0.00            
ATOM    317  C   LEU X  21      57.250  52.111  94.621  0.00  0.00            
ATOM    318  O   LEU X  21      56.721  51.821  95.669  0.00  0.00            
ATOM    319  N   ASN X  22      57.759  51.158  93.845  0.00  0.00            
ATOM    320  H   ASN X  22      58.051  51.413  92.913  0.00  0.00            
ATOM    321  CA  ASN X  22      57.668  49.683  94.127  0.00  0.00            
ATOM    322  HA  ASN X  22      58.141  49.198  93.274  0.00  0.00            
ATOM    323  CB  ASN X  22      58.533  49.246  95.316  0.00  0.00            
ATOM    324  HB2 ASN X  22      59.523  49.699  95.261  0.00  0.00            
ATOM    325  HB3 ASN X  22      58.058  49.647  96.212  0.00  0.00            
ATOM    326  CG  ASN X  22      58.691  47.734  95.552  0.00  0.00            
ATOM    327  OD1 ASN X  22      58.626  46.854  94.706  0.00  0.00            
ATOM    328  ND2 ASN X  22      58.856  47.376  96.777  0.00  0.00            
ATOM    329 HD21 ASN X  22      58.809  46.370  96.851  0.00  0.00            
ATOM    330 HD22 ASN X  22      58.827  48.099  97.481  0.00  0.00            
ATOM    331  C   ASN X  22      56.159  49.177  94.220  0.00  0.00            
ATOM    332  O   ASN X  22      55.745  48.443  95.068  0.00  0.00            
ATOM    333  N   PHE X  23      55.343  49.727  93.282  0.00  0.00            
ATOM    334  H   PHE X  23      55.731  50.293  92.540  0.00  0.00            
ATOM    335  CA  PHE X  23      54.047  49.140  92.971  0.00  0.00            
ATOM    336  HA  PHE X  23      53.418  49.199  93.859  0.00  0.00            
ATOM    337  CB  PHE X  23      53.385  49.994  91.925  0.00  0.00            
ATOM    338  HB2 PHE X  23      54.128  50.048  91.130  0.00  0.00            
ATOM    339  HB3 PHE X  23      52.541  49.488  91.457  0.00  0.00            
ATOM    340  CG  PHE X  23      53.031  51.404  92.249  0.00  0.00            
ATOM    341  CD1 PHE X  23      52.485  52.155  91.178  0.00  0.00            
ATOM    342  HD1 PHE X  23      52.495  51.729  90.186  0.00  0.00            
ATOM    343  CE1 PHE X  23      51.970  53.413  91.447  0.00  0.00            
ATOM    344  HE1 PHE X  23      51.591  53.983  90.612  0.00  0.00            
ATOM    345  CZ  PHE X  23      51.981  53.939  92.721  0.00  0.00            
ATOM    346  HZ  PHE X  23      51.520  54.899  92.898  0.00  0.00            
ATOM    347  CE2 PHE X  23      52.405  53.168  93.806  0.00  0.00            
ATOM    348  HE2 PHE X  23      52.391  53.505  94.832  0.00  0.00            
ATOM    349  CD2 PHE X  23      52.999  51.931  93.550  0.00  0.00            
ATOM    350  HD2 PHE X  23      53.530  51.403  94.329  0.00  0.00            
ATOM    351  C   PHE X  23      54.036  47.727  92.409  0.00  0.00            
ATOM    352  O   PHE X  23      55.105  47.379  92.003  0.00  0.00            
ATOM    353  N   TYR X  24      52.913  47.024  92.457  0.00  0.00            
ATOM    354  H   TYR X  24      52.277  47.461  93.108  0.00  0.00            
ATOM    355  CA  TYR X  24      52.582  45.730  91.813  0.00  0.00            
ATOM    356  HA  TYR X  24      53.485  45.335  91.348  0.00  0.00            
ATOM    357  CB  TYR X  24      52.201  44.690  92.874  0.00  0.00            
ATOM    358  HB2 TYR X  24      51.983  43.732  92.403  0.00  0.00            
ATOM    359  HB3 TYR X  24      53.093  44.603  93.495  0.00  0.00            
ATOM    360  CG  TYR X  24      51.032  45.056  93.796  0.00  0.00            
ATOM    361  CD1 TYR X  24      51.334  45.564  95.078  0.00  0.00            
ATOM    362  HD1 TYR X  24      52.292  45.554  95.577  0.00  0.00            
ATOM    363  CE1 TYR X  24      50.288  45.962  95.959  0.00  0.00            
ATOM    364  HE1 TYR X  24      50.543  46.144  96.993  0.00  0.00            
ATOM    365  CZ  TYR X  24      48.940  46.109  95.525  0.00  0.00            
ATOM    366  OH  TYR X  24      47.924  46.462  96.403  0.00  0.00            
ATOM    367  HH  TYR X  24      48.185  47.036  97.127  0.00  0.00            
ATOM    368  CE2 TYR X  24      48.646  45.670  94.228  0.00  0.00            
ATOM    369  HE2 TYR X  24      47.620  45.729  93.897  0.00  0.00            
ATOM    370  CD2 TYR X  24      49.701  45.180  93.399  0.00  0.00            
ATOM    371  HD2 TYR X  24      49.480  45.019  92.354  0.00  0.00            
ATOM    372  C   TYR X  24      51.579  45.888  90.594  0.00  0.00            
ATOM    373  O   TYR X  24      51.433  44.922  89.811  0.00  0.00            
ATOM    374  N   LYS X  25      50.917  47.062  90.366  0.00  0.00            
ATOM    375  H   LYS X  25      51.102  47.859  90.958  0.00  0.00            
ATOM    376  CA  LYS X  25      49.840  47.382  89.450  0.00  0.00            
ATOM    377  HA  LYS X  25      49.882  46.744  88.567  0.00  0.00            
ATOM    378  CB  LYS X  25      48.505  47.208  90.135  0.00  0.00            
ATOM    379  HB2 LYS X  25      47.775  47.399  89.348  0.00  0.00            
ATOM    380  HB3 LYS X  25      48.422  46.169  90.453  0.00  0.00            
ATOM    381  CG  LYS X  25      48.310  48.196  91.222  0.00  0.00            
ATOM    382  HG2 LYS X  25      48.911  48.035  92.117  0.00  0.00            
ATOM    383  HG3 LYS X  25      48.490  49.203  90.845  0.00  0.00            
ATOM    384  CD  LYS X  25      46.808  48.246  91.694  0.00  0.00            
ATOM    385  HD2 LYS X  25      46.607  47.192  91.891  0.00  0.00            
ATOM    386  HD3 LYS X  25      46.751  48.864  92.589  0.00  0.00            
ATOM    387  CE  LYS X  25      45.911  48.777  90.617  0.00  0.00            
ATOM    388  HE2 LYS X  25      46.051  49.833  90.848  0.00  0.00            
ATOM    389  HE3 LYS X  25      46.195  48.590  89.582  0.00  0.00            
ATOM    390  NZ  LYS X  25      44.455  48.394  90.729  0.00  0.00            
ATOM    391  HZ1 LYS X  25      44.216  47.550  90.230  0.00  0.00            
ATOM    392  HZ2 LYS X  25      44.266  48.333  91.719  0.00  0.00            
ATOM    393  HZ3 LYS X  25      43.929  49.186  90.390  0.00  0.00            
ATOM    394  C   LYS X  25      49.840  48.807  88.737  0.00  0.00            
ATOM    395  O   LYS X  25      50.550  49.748  89.059  0.00  0.00            
ATOM    396  N   ILE X  26      49.128  48.904  87.632  0.00  0.00            
ATOM    397  H   ILE X  26      48.620  48.074  87.365  0.00  0.00            
ATOM    398  CA  ILE X  26      48.718  50.153  86.895  0.00  0.00            
ATOM    399  HA  ILE X  26      49.609  50.704  86.592  0.00  0.00            
ATOM    400  CB  ILE X  26      47.969  49.633  85.624  0.00  0.00            
ATOM    401  HB  ILE X  26      47.090  49.080  85.954  0.00  0.00            
ATOM    402  CG2 ILE X  26      47.247  50.755  84.868  0.00  0.00            
ATOM    403 HG21 ILE X  26      46.779  50.318  83.985  0.00  0.00            
ATOM    404 HG22 ILE X  26      46.501  51.257  85.483  0.00  0.00            
ATOM    405 HG23 ILE X  26      47.908  51.490  84.410  0.00  0.00            
ATOM    406  CG1 ILE X  26      48.802  48.733  84.722  0.00  0.00            
ATOM    407 HG12 ILE X  26      49.030  47.829  85.286  0.00  0.00            
ATOM    408 HG13 ILE X  26      48.233  48.435  83.841  0.00  0.00            
ATOM    409  CD1 ILE X  26      50.150  49.318  84.232  0.00  0.00            
ATOM    410 HD11 ILE X  26      50.651  48.582  83.603  0.00  0.00            
ATOM    411 HD12 ILE X  26      50.045  50.314  83.802  0.00  0.00            
ATOM    412 HD13 ILE X  26      50.815  49.422  85.089  0.00  0.00            
ATOM    413  C   ILE X  26      47.774  50.917  87.835  0.00  0.00            
ATOM    414  O   ILE X  26      46.776  50.398  88.320  0.00  0.00            
ATOM    415  N   PRO X  27      48.009  52.218  88.092  0.00  0.00            
ATOM    416  CD  PRO X  27      49.057  52.964  87.540  0.00  0.00            
ATOM    417  HD2 PRO X  27      49.103  52.758  86.471  0.00  0.00            
ATOM    418  HD3 PRO X  27      50.036  52.799  87.989  0.00  0.00            
ATOM    419  CG  PRO X  27      48.719  54.483  87.654  0.00  0.00            
ATOM    420  HG2 PRO X  27      47.959  54.830  86.953  0.00  0.00            
ATOM    421  HG3 PRO X  27      49.596  55.129  87.628  0.00  0.00            
ATOM    422  CB  PRO X  27      48.061  54.373  88.980  0.00  0.00            
ATOM    423  HB2 PRO X  27      47.423  55.246  89.122  0.00  0.00            
ATOM    424  HB3 PRO X  27      48.798  54.309  89.781  0.00  0.00            
ATOM    425  CA  PRO X  27      47.142  53.163  88.871  0.00  0.00            
ATOM    426  HA  PRO X  27      46.996  52.721  89.857  0.00  0.00            
ATOM    427  C   PRO X  27      45.775  53.407  88.199  0.00  0.00            
ATOM    428  O   PRO X  27      45.580  53.239  86.948  0.00  0.00            
ATOM    429  N   ASP X  28      44.834  53.864  88.992  0.00  0.00            
ATOM    430  H   ASP X  28      45.051  54.159  89.933  0.00  0.00            
ATOM    431  CA  ASP X  28      43.397  54.061  88.701  0.00  0.00            
ATOM    432  HA  ASP X  28      43.227  53.852  87.645  0.00  0.00            
ATOM    433  CB  ASP X  28      42.599  53.056  89.517  0.00  0.00            
ATOM    434  HB2 ASP X  28      42.625  53.269  90.586  0.00  0.00            
ATOM    435  HB3 ASP X  28      41.551  53.244  89.285  0.00  0.00            
ATOM    436  CG  ASP X  28      42.933  51.582  89.368  0.00  0.00            
ATOM    437  OD1 ASP X  28      42.998  51.110  88.236  0.00  0.00            
ATOM    438  OD2 ASP X  28      42.984  50.735  90.342  0.00  0.00            
ATOM    439  C   ASP X  28      42.842  55.488  88.986  0.00  0.00            
ATOM    440  O   ASP X  28      41.823  55.869  88.303  0.00  0.00            
ATOM    441  N   ASN X  29      43.509  56.274  89.842  0.00  0.00            
ATOM    442  H   ASN X  29      44.213  55.867  90.441  0.00  0.00            
ATOM    443  CA  ASN X  29      43.136  57.652  90.288  0.00  0.00            
ATOM    444  HA  ASN X  29      42.077  57.700  90.035  0.00  0.00            
ATOM    445  CB  ASN X  29      43.275  57.647  91.825  0.00  0.00            
ATOM    446  HB2 ASN X  29      44.357  57.693  91.953  0.00  0.00            
ATOM    447  HB3 ASN X  29      42.851  58.598  92.145  0.00  0.00            
ATOM    448  CG  ASN X  29      42.604  56.564  92.606  0.00  0.00            
ATOM    449  OD1 ASN X  29      41.447  56.212  92.383  0.00  0.00            
ATOM    450  ND2 ASN X  29      43.254  56.024  93.598  0.00  0.00            
ATOM    451 HD21 ASN X  29      42.842  55.108  93.703  0.00  0.00            
ATOM    452 HD22 ASN X  29      44.215  56.290  93.755  0.00  0.00            
ATOM    453  C   ASN X  29      43.794  58.860  89.621  0.00  0.00            
ATOM    454  O   ASN X  29      43.413  60.026  89.904  0.00  0.00            
ATOM    455  N   LEU X  30      44.572  58.643  88.570  0.00  0.00            
ATOM    456  H   LEU X  30      44.644  57.738  88.128  0.00  0.00            
ATOM    457  CA  LEU X  30      45.012  59.730  87.654  0.00  0.00            
ATOM    458  HA  LEU X  30      45.513  60.523  88.209  0.00  0.00            
ATOM    459  CB  LEU X  30      46.115  59.226  86.740  0.00  0.00            
ATOM    460  HB2 LEU X  30      45.757  58.545  85.968  0.00  0.00            
ATOM    461  HB3 LEU X  30      46.643  59.959  86.130  0.00  0.00            
ATOM    462  CG  LEU X  30      47.227  58.426  87.401  0.00  0.00            
ATOM    463  HG  LEU X  30      46.890  57.429  87.685  0.00  0.00            
ATOM    464  CD1 LEU X  30      48.492  58.233  86.440  0.00  0.00            
ATOM    465 HD11 LEU X  30      49.008  59.177  86.260  0.00  0.00            
ATOM    466 HD12 LEU X  30      49.094  57.504  86.983  0.00  0.00            
ATOM    467 HD13 LEU X  30      48.295  57.711  85.504  0.00  0.00            
ATOM    468  CD2 LEU X  30      47.792  59.165  88.666  0.00  0.00            
ATOM    469 HD21 LEU X  30      48.660  58.683  89.115  0.00  0.00            
ATOM    470 HD22 LEU X  30      48.181  60.161  88.452  0.00  0.00            
ATOM    471 HD23 LEU X  30      46.948  59.245  89.351  0.00  0.00            
ATOM    472  C   LEU X  30      43.862  60.243  86.873  0.00  0.00            
ATOM    473  O   LEU X  30      43.108  59.430  86.312  0.00  0.00            
ATOM    474  N   PRO X  31      43.780  61.576  86.676  0.00  0.00            
ATOM    475  CD  PRO X  31      44.585  62.659  87.135  0.00  0.00            
ATOM    476  HD2 PRO X  31      45.633  62.401  86.984  0.00  0.00            
ATOM    477  HD3 PRO X  31      44.417  62.822  88.200  0.00  0.00            
ATOM    478  CG  PRO X  31      44.262  63.868  86.233  0.00  0.00            
ATOM    479  HG2 PRO X  31      44.908  63.790  85.359  0.00  0.00            
ATOM    480  HG3 PRO X  31      44.482  64.840  86.674  0.00  0.00            
ATOM    481  CB  PRO X  31      42.814  63.601  85.912  0.00  0.00            
ATOM    482  HB2 PRO X  31      42.573  64.117  84.983  0.00  0.00            
ATOM    483  HB3 PRO X  31      42.214  63.879  86.778  0.00  0.00            
ATOM    484  CA  PRO X  31      42.776  62.056  85.758  0.00  0.00            
ATOM    485  HA  PRO X  31      41.761  61.716  85.961  0.00  0.00            
ATOM    486  C   PRO X  31      43.034  61.613  84.272  0.00  0.00            
ATOM    487  O   PRO X  31      44.213  61.620  83.863  0.00  0.00            
ATOM    488  N   PHE X  32      41.975  61.133  83.578  0.00  0.00            
ATOM    489  H   PHE X  32      41.076  61.084  84.034  0.00  0.00            
ATOM    490  CA  PHE X  32      42.059  60.637  82.146  0.00  0.00            
ATOM    491  HA  PHE X  32      42.641  59.716  82.186  0.00  0.00            
ATOM    492  CB  PHE X  32      40.631  60.213  81.727  0.00  0.00            
ATOM    493  HB2 PHE X  32      40.671  59.460  80.940  0.00  0.00            
ATOM    494  HB3 PHE X  32      40.191  59.634  82.540  0.00  0.00            
ATOM    495  CG  PHE X  32      39.774  61.335  81.198  0.00  0.00            
ATOM    496  CD1 PHE X  32      38.712  61.882  81.889  0.00  0.00            
ATOM    497  HD1 PHE X  32      38.415  61.450  82.833  0.00  0.00            
ATOM    498  CE1 PHE X  32      37.952  62.942  81.396  0.00  0.00            
ATOM    499  HE1 PHE X  32      37.099  63.375  81.897  0.00  0.00            
ATOM    500  CZ  PHE X  32      38.238  63.511  80.127  0.00  0.00            
ATOM    501  HZ  PHE X  32      37.735  64.369  79.705  0.00  0.00            
ATOM    502  CE2 PHE X  32      39.256  62.906  79.423  0.00  0.00            
ATOM    503  HE2 PHE X  32      39.478  63.328  78.454  0.00  0.00            
ATOM    504  CD2 PHE X  32      40.052  61.820  79.934  0.00  0.00            
ATOM    505  HD2 PHE X  32      40.809  61.313  79.353  0.00  0.00            
ATOM    506  C   PHE X  32      42.724  61.648  81.143  0.00  0.00            
ATOM    507  O   PHE X  32      43.231  61.402  80.036  0.00  0.00            
ATOM    508  N   SER X  33      42.790  62.960  81.492  0.00  0.00            
ATOM    509  H   SER X  33      42.613  63.098  82.477  0.00  0.00            
ATOM    510  CA  SER X  33      43.497  64.070  80.842  0.00  0.00            
ATOM    511  HA  SER X  33      43.117  64.109  79.822  0.00  0.00            
ATOM    512  CB  SER X  33      43.111  65.376  81.551  0.00  0.00            
ATOM    513  HB2 SER X  33      43.143  66.286  80.951  0.00  0.00            
ATOM    514  HB3 SER X  33      42.048  65.252  81.759  0.00  0.00            
ATOM    515  OG  SER X  33      43.788  65.455  82.790  0.00  0.00            
ATOM    516  HG  SER X  33      44.625  65.910  82.674  0.00  0.00            
ATOM    517  C   SER X  33      45.067  63.867  80.833  0.00  0.00            
ATOM    518  O   SER X  33      45.709  64.394  79.972  0.00  0.00            
ATOM    519  N   THR X  34      45.603  62.991  81.676  0.00  0.00            
ATOM    520  H   THR X  34      45.012  62.632  82.412  0.00  0.00            
ATOM    521  CA  THR X  34      46.954  62.418  81.584  0.00  0.00            
ATOM    522  HA  THR X  34      47.654  63.180  81.926  0.00  0.00            
ATOM    523  CB  THR X  34      47.056  61.154  82.463  0.00  0.00            
ATOM    524  HB  THR X  34      46.344  60.414  82.098  0.00  0.00            
ATOM    525  CG2 THR X  34      48.555  60.740  82.511  0.00  0.00            
ATOM    526 HG21 THR X  34      48.822  60.328  81.537  0.00  0.00            
ATOM    527 HG22 THR X  34      49.283  61.550  82.547  0.00  0.00            
ATOM    528 HG23 THR X  34      48.839  59.958  83.215  0.00  0.00            
ATOM    529  OG1 THR X  34      46.878  61.518  83.790  0.00  0.00            
ATOM    530  HG1 THR X  34      45.952  61.487  84.039  0.00  0.00            
ATOM    531  C   THR X  34      47.354  62.061  80.123  0.00  0.00            
ATOM    532  O   THR X  34      46.722  61.314  79.381  0.00  0.00            
ATOM    533  N   LYS X  35      48.448  62.654  79.632  0.00  0.00            
ATOM    534  H   LYS X  35      49.007  63.161  80.303  0.00  0.00            
ATOM    535  CA  LYS X  35      49.023  62.645  78.259  0.00  0.00            
ATOM    536  HA  LYS X  35      48.394  62.032  77.614  0.00  0.00            
ATOM    537  CB  LYS X  35      49.261  64.002  77.716  0.00  0.00            
ATOM    538  HB2 LYS X  35      49.795  64.633  78.426  0.00  0.00            
ATOM    539  HB3 LYS X  35      49.962  63.997  76.881  0.00  0.00            
ATOM    540  CG  LYS X  35      47.942  64.668  77.314  0.00  0.00            
ATOM    541  HG2 LYS X  35      47.349  63.981  76.711  0.00  0.00            
ATOM    542  HG3 LYS X  35      47.314  64.877  78.180  0.00  0.00            
ATOM    543  CD  LYS X  35      48.196  65.940  76.501  0.00  0.00            
ATOM    544  HD2 LYS X  35      48.964  66.446  77.087  0.00  0.00            
ATOM    545  HD3 LYS X  35      48.446  65.606  75.494  0.00  0.00            
ATOM    546  CE  LYS X  35      47.049  66.983  76.303  0.00  0.00            
ATOM    547  HE2 LYS X  35      46.792  67.348  77.297  0.00  0.00            
ATOM    548  HE3 LYS X  35      47.476  67.782  75.696  0.00  0.00            
ATOM    549  NZ  LYS X  35      45.769  66.510  75.708  0.00  0.00            
ATOM    550  HZ1 LYS X  35      45.868  65.844  74.955  0.00  0.00            
ATOM    551  HZ2 LYS X  35      45.415  65.953  76.472  0.00  0.00            
ATOM    552  HZ3 LYS X  35      45.023  67.186  75.618  0.00  0.00            
ATOM    553  C   LYS X  35      50.386  61.879  78.137  0.00  0.00            
ATOM    554  O   LYS X  35      50.597  61.103  77.249  0.00  0.00            
ATOM    555  N   ASN X  36      51.291  62.042  79.106  0.00  0.00            
ATOM    556  H   ASN X  36      51.112  62.718  79.835  0.00  0.00            
ATOM    557  CA  ASN X  36      52.476  61.109  79.239  0.00  0.00            
ATOM    558  HA  ASN X  36      52.337  60.348  78.471  0.00  0.00            
ATOM    559  CB  ASN X  36      53.840  61.755  79.061  0.00  0.00            
ATOM    560  HB2 ASN X  36      53.864  62.591  79.760  0.00  0.00            
ATOM    561  HB3 ASN X  36      54.627  61.073  79.382  0.00  0.00            
ATOM    562  CG  ASN X  36      54.063  62.415  77.775  0.00  0.00            
ATOM    563  OD1 ASN X  36      53.248  63.107  77.113  0.00  0.00            
ATOM    564  ND2 ASN X  36      55.279  62.345  77.344  0.00  0.00            
ATOM    565 HD21 ASN X  36      55.377  63.027  76.605  0.00  0.00            
ATOM    566 HD22 ASN X  36      56.002  61.857  77.853  0.00  0.00            
ATOM    567  C   ASN X  36      52.354  60.358  80.617  0.00  0.00            
ATOM    568  O   ASN X  36      52.015  61.032  81.600  0.00  0.00            
ATOM    569  N   LEU X  37      52.786  59.083  80.667  0.00  0.00            
ATOM    570  H   LEU X  37      53.122  58.728  79.783  0.00  0.00            
ATOM    571  CA  LEU X  37      52.816  58.326  81.916  0.00  0.00            
ATOM    572  HA  LEU X  37      53.014  58.851  82.851  0.00  0.00            
ATOM    573  CB  LEU X  37      51.433  57.745  82.126  0.00  0.00            
ATOM    574  HB2 LEU X  37      50.608  58.452  82.214  0.00  0.00            
ATOM    575  HB3 LEU X  37      51.269  57.068  81.288  0.00  0.00            
ATOM    576  CG  LEU X  37      51.204  56.717  83.269  0.00  0.00            
ATOM    577  HG  LEU X  37      52.065  56.048  83.277  0.00  0.00            
ATOM    578  CD1 LEU X  37      51.240  57.374  84.667  0.00  0.00            
ATOM    579 HD11 LEU X  37      52.275  57.624  84.903  0.00  0.00            
ATOM    580 HD12 LEU X  37      50.582  58.241  84.717  0.00  0.00            
ATOM    581 HD13 LEU X  37      50.948  56.605  85.381  0.00  0.00            
ATOM    582  CD2 LEU X  37      49.886  55.836  83.139  0.00  0.00            
ATOM    583 HD21 LEU X  37      49.795  55.414  82.138  0.00  0.00            
ATOM    584 HD22 LEU X  37      49.936  55.005  83.843  0.00  0.00            
ATOM    585 HD23 LEU X  37      48.979  56.398  83.362  0.00  0.00            
ATOM    586  C   LEU X  37      53.946  57.248  81.923  0.00  0.00            
ATOM    587  O   LEU X  37      53.990  56.215  81.260  0.00  0.00            
ATOM    588  N   ASP X  38      54.902  57.481  82.905  0.00  0.00            
ATOM    589  H   ASP X  38      54.772  58.337  83.424  0.00  0.00            
ATOM    590  CA  ASP X  38      56.125  56.831  83.171  0.00  0.00            
ATOM    591  HA  ASP X  38      56.417  56.172  82.353  0.00  0.00            
ATOM    592  CB  ASP X  38      57.181  57.912  83.213  0.00  0.00            
ATOM    593  HB2 ASP X  38      57.286  58.237  82.178  0.00  0.00            
ATOM    594  HB3 ASP X  38      56.899  58.718  83.891  0.00  0.00            
ATOM    595  CG  ASP X  38      58.535  57.237  83.540  0.00  0.00            
ATOM    596  OD1 ASP X  38      58.740  56.003  83.518  0.00  0.00            
ATOM    597  OD2 ASP X  38      59.545  57.957  83.560  0.00  0.00            
ATOM    598  C   ASP X  38      55.993  56.007  84.505  0.00  0.00            
ATOM    599  O   ASP X  38      55.844  56.518  85.583  0.00  0.00            
ATOM    600  N   LEU X  39      55.984  54.667  84.397  0.00  0.00            
ATOM    601  H   LEU X  39      56.036  54.268  83.471  0.00  0.00            
ATOM    602  CA  LEU X  39      55.776  53.748  85.524  0.00  0.00            
ATOM    603  HA  LEU X  39      55.597  54.313  86.439  0.00  0.00            
ATOM    604  CB  LEU X  39      54.745  52.615  85.176  0.00  0.00            
ATOM    605  HB2 LEU X  39      55.091  51.990  84.353  0.00  0.00            
ATOM    606  HB3 LEU X  39      54.521  51.903  85.970  0.00  0.00            
ATOM    607  CG  LEU X  39      53.328  53.124  84.792  0.00  0.00            
ATOM    608  HG  LEU X  39      53.297  53.593  83.809  0.00  0.00            
ATOM    609  CD1 LEU X  39      52.337  51.981  84.774  0.00  0.00            
ATOM    610 HD11 LEU X  39      52.202  51.543  85.763  0.00  0.00            
ATOM    611 HD12 LEU X  39      51.348  52.360  84.517  0.00  0.00            
ATOM    612 HD13 LEU X  39      52.752  51.203  84.133  0.00  0.00            
ATOM    613  CD2 LEU X  39      52.791  54.070  85.836  0.00  0.00            
ATOM    614 HD21 LEU X  39      52.718  53.530  86.780  0.00  0.00            
ATOM    615 HD22 LEU X  39      53.440  54.945  85.871  0.00  0.00            
ATOM    616 HD23 LEU X  39      51.856  54.516  85.494  0.00  0.00            
ATOM    617  C   LEU X  39      57.001  52.947  85.915  0.00  0.00            
ATOM    618  O   LEU X  39      56.891  51.990  86.661  0.00  0.00            
ATOM    619  N   SER X  40      58.218  53.475  85.492  0.00  0.00            
ATOM    620  H   SER X  40      58.097  54.366  85.031  0.00  0.00            
ATOM    621  CA  SER X  40      59.562  52.765  85.375  0.00  0.00            
ATOM    622  HA  SER X  40      59.381  51.920  84.710  0.00  0.00            
ATOM    623  CB  SER X  40      60.667  53.678  84.867  0.00  0.00            
ATOM    624  HB2 SER X  40      60.864  54.525  85.524  0.00  0.00            
ATOM    625  HB3 SER X  40      61.543  53.029  84.869  0.00  0.00            
ATOM    626  OG  SER X  40      60.407  54.111  83.525  0.00  0.00            
ATOM    627  HG  SER X  40      59.679  54.735  83.562  0.00  0.00            
ATOM    628  C   SER X  40      60.079  52.041  86.620  0.00  0.00            
ATOM    629  O   SER X  40      59.877  52.584  87.694  0.00  0.00            
ATOM    630  N   PHE X  41      60.770  50.847  86.493  0.00  0.00            
ATOM    631  H   PHE X  41      61.039  50.659  85.537  0.00  0.00            
ATOM    632  CA  PHE X  41      61.261  49.941  87.612  0.00  0.00            
ATOM    633  HA  PHE X  41      61.675  49.032  87.176  0.00  0.00            
ATOM    634  CB  PHE X  41      62.424  50.646  88.365  0.00  0.00            
ATOM    635  HB2 PHE X  41      61.869  51.332  89.004  0.00  0.00            
ATOM    636  HB3 PHE X  41      62.863  49.947  89.077  0.00  0.00            
ATOM    637  CG  PHE X  41      63.544  51.301  87.612  0.00  0.00            
ATOM    638  CD1 PHE X  41      63.501  52.678  87.271  0.00  0.00            
ATOM    639  HD1 PHE X  41      62.694  53.280  87.663  0.00  0.00            
ATOM    640  CE1 PHE X  41      64.350  53.306  86.405  0.00  0.00            
ATOM    641  HE1 PHE X  41      64.263  54.365  86.210  0.00  0.00            
ATOM    642  CZ  PHE X  41      65.436  52.509  85.833  0.00  0.00            
ATOM    643  HZ  PHE X  41      66.114  52.975  85.134  0.00  0.00            
ATOM    644  CE2 PHE X  41      65.577  51.146  86.233  0.00  0.00            
ATOM    645  HE2 PHE X  41      66.359  50.500  85.861  0.00  0.00            
ATOM    646  CD2 PHE X  41      64.674  50.626  87.193  0.00  0.00            
ATOM    647  HD2 PHE X  41      64.843  49.592  87.453  0.00  0.00            
ATOM    648  C   PHE X  41      60.215  49.419  88.561  0.00  0.00            
ATOM    649  O   PHE X  41      60.519  48.894  89.652  0.00  0.00            
ATOM    650  N   ASN X  42      58.935  49.709  88.264  0.00  0.00            
ATOM    651  H   ASN X  42      58.789  50.043  87.322  0.00  0.00            
ATOM    652  CA  ASN X  42      57.815  49.059  89.079  0.00  0.00            
ATOM    653  HA  ASN X  42      58.139  49.052  90.119  0.00  0.00            
ATOM    654  CB  ASN X  42      56.564  49.891  89.034  0.00  0.00            
ATOM    655  HB2 ASN X  42      56.400  50.093  87.976  0.00  0.00            
ATOM    656  HB3 ASN X  42      55.705  49.306  89.361  0.00  0.00            
ATOM    657  CG  ASN X  42      56.648  51.123  89.874  0.00  0.00            
ATOM    658  OD1 ASN X  42      57.043  51.181  91.020  0.00  0.00            
ATOM    659  ND2 ASN X  42      56.015  52.168  89.363  0.00  0.00            
ATOM    660 HD21 ASN X  42      56.114  53.068  89.812  0.00  0.00            
ATOM    661 HD22 ASN X  42      55.984  52.136  88.355  0.00  0.00            
ATOM    662  C   ASN X  42      57.718  47.653  88.625  0.00  0.00            
ATOM    663  O   ASN X  42      57.521  47.389  87.438  0.00  0.00            
ATOM    664  N   PRO X  43      57.836  46.661  89.538  0.00  0.00            
ATOM    665  CD  PRO X  43      58.213  46.761  90.997  0.00  0.00            
ATOM    666  HD2 PRO X  43      57.489  47.404  91.498  0.00  0.00            
ATOM    667  HD3 PRO X  43      59.155  47.306  91.055  0.00  0.00            
ATOM    668  CG  PRO X  43      58.289  45.317  91.464  0.00  0.00            
ATOM    669  HG2 PRO X  43      57.277  45.022  91.740  0.00  0.00            
ATOM    670  HG3 PRO X  43      59.095  45.274  92.196  0.00  0.00            
ATOM    671  CB  PRO X  43      58.718  44.521  90.188  0.00  0.00            
ATOM    672  HB2 PRO X  43      58.443  43.466  90.225  0.00  0.00            
ATOM    673  HB3 PRO X  43      59.800  44.562  90.066  0.00  0.00            
ATOM    674  CA  PRO X  43      57.937  45.304  89.058  0.00  0.00            
ATOM    675  HA  PRO X  43      58.470  45.427  88.115  0.00  0.00            
ATOM    676  C   PRO X  43      56.549  44.778  88.748  0.00  0.00            
ATOM    677  O   PRO X  43      55.896  44.113  89.524  0.00  0.00            
ATOM    678  N   LEU X  44      56.000  45.095  87.578  0.00  0.00            
ATOM    679  H   LEU X  44      56.471  45.853  87.105  0.00  0.00            
ATOM    680  CA  LEU X  44      54.652  44.756  87.137  0.00  0.00            
ATOM    681  HA  LEU X  44      53.965  45.016  87.942  0.00  0.00            
ATOM    682  CB  LEU X  44      54.256  45.757  86.085  0.00  0.00            
ATOM    683  HB2 LEU X  44      54.826  45.563  85.176  0.00  0.00            
ATOM    684  HB3 LEU X  44      53.225  45.515  85.829  0.00  0.00            
ATOM    685  CG  LEU X  44      54.134  47.273  86.461  0.00  0.00            
ATOM    686  HG  LEU X  44      55.043  47.622  86.949  0.00  0.00            
ATOM    687  CD1 LEU X  44      53.696  48.172  85.290  0.00  0.00            
ATOM    688 HD11 LEU X  44      52.871  47.728  84.733  0.00  0.00            
ATOM    689 HD12 LEU X  44      53.414  49.138  85.710  0.00  0.00            
ATOM    690 HD13 LEU X  44      54.516  48.288  84.581  0.00  0.00            
ATOM    691  CD2 LEU X  44      53.036  47.482  87.582  0.00  0.00            
ATOM    692 HD21 LEU X  44      52.043  47.103  87.337  0.00  0.00            
ATOM    693 HD22 LEU X  44      53.413  46.960  88.461  0.00  0.00            
ATOM    694 HD23 LEU X  44      53.015  48.564  87.710  0.00  0.00            
ATOM    695  C   LEU X  44      54.491  43.318  86.695  0.00  0.00            
ATOM    696  O   LEU X  44      53.451  42.772  86.960  0.00  0.00            
ATOM    697  N   ARG X  45      55.645  42.688  86.219  0.00  0.00            
ATOM    698  H   ARG X  45      56.389  43.291  85.898  0.00  0.00            
ATOM    699  CA  ARG X  45      55.737  41.248  85.721  0.00  0.00            
ATOM    700  HA  ARG X  45      56.792  41.203  85.452  0.00  0.00            
ATOM    701  CB  ARG X  45      55.256  40.272  86.800  0.00  0.00            
ATOM    702  HB2 ARG X  45      55.680  40.588  87.754  0.00  0.00            
ATOM    703  HB3 ARG X  45      54.178  40.353  86.939  0.00  0.00            
ATOM    704  CG  ARG X  45      55.655  38.823  86.523  0.00  0.00            
ATOM    705  HG2 ARG X  45      55.928  38.578  85.496  0.00  0.00            
ATOM    706  HG3 ARG X  45      56.554  38.751  87.136  0.00  0.00            
ATOM    707  CD  ARG X  45      54.701  37.806  87.123  0.00  0.00            
ATOM    708  HD2 ARG X  45      55.267  36.879  87.214  0.00  0.00            
ATOM    709  HD3 ARG X  45      54.394  38.051  88.140  0.00  0.00            
ATOM    710  NE  ARG X  45      53.646  37.458  86.215  0.00  0.00            
ATOM    711  HE  ARG X  45      52.729  37.859  86.351  0.00  0.00            
ATOM    712  CZ  ARG X  45      53.719  36.629  85.214  0.00  0.00            
ATOM    713  NH1 ARG X  45      54.793  35.897  84.978  0.00  0.00            
ATOM    714 HH11 ARG X  45      55.535  35.827  85.660  0.00  0.00            
ATOM    715 HH12 ARG X  45      54.668  35.287  84.183  0.00  0.00            
ATOM    716  NH2 ARG X  45      52.787  36.579  84.311  0.00  0.00            
ATOM    717 HH21 ARG X  45      51.960  37.121  84.517  0.00  0.00            
ATOM    718 HH22 ARG X  45      52.918  36.041  83.466  0.00  0.00            
ATOM    719  C   ARG X  45      54.998  40.871  84.491  0.00  0.00            
ATOM    720  O   ARG X  45      55.626  40.186  83.699  0.00  0.00            
ATOM    721  N   HIE X  46      53.800  41.410  84.271  0.00  0.00            
ATOM    722  H   HIE X  46      53.319  41.875  85.028  0.00  0.00            
ATOM    723  CA  HIE X  46      53.019  41.210  83.062  0.00  0.00            
ATOM    724  HA  HIE X  46      53.665  41.141  82.187  0.00  0.00            
ATOM    725  CB  HIE X  46      52.430  39.831  82.956  0.00  0.00            
ATOM    726  HB2 HIE X  46      52.116  39.788  81.913  0.00  0.00            
ATOM    727  HB3 HIE X  46      53.200  39.079  83.129  0.00  0.00            
ATOM    728  CG  HIE X  46      51.230  39.619  83.889  0.00  0.00            
ATOM    729  ND1 HIE X  46      51.259  39.031  85.175  0.00  0.00            
ATOM    730  CE1 HIE X  46      49.945  38.867  85.480  0.00  0.00            
ATOM    731  HE1 HIE X  46      49.677  38.472  86.448  0.00  0.00            
ATOM    732  NE2 HIE X  46      49.175  39.294  84.505  0.00  0.00            
ATOM    733  HE2 HIE X  46      48.177  39.406  84.605  0.00  0.00            
ATOM    734  CD2 HIE X  46      49.902  39.847  83.548  0.00  0.00            
ATOM    735  HD2 HIE X  46      49.543  40.193  82.590  0.00  0.00            
ATOM    736  C   HIE X  46      52.039  42.394  82.766  0.00  0.00            
ATOM    737  O   HIE X  46      51.800  43.243  83.599  0.00  0.00            
ATOM    738  N   LEU X  47      51.548  42.431  81.486  0.00  0.00            
ATOM    739  H   LEU X  47      51.726  41.640  80.883  0.00  0.00            
ATOM    740  CA  LEU X  47      50.408  43.237  81.165  0.00  0.00            
ATOM    741  HA  LEU X  47      50.114  43.706  82.104  0.00  0.00            
ATOM    742  CB  LEU X  47      50.660  44.318  80.117  0.00  0.00            
ATOM    743  HB2 LEU X  47      51.000  43.737  79.259  0.00  0.00            
ATOM    744  HB3 LEU X  47      49.733  44.816  79.835  0.00  0.00            
ATOM    745  CG  LEU X  47      51.740  45.397  80.216  0.00  0.00            
ATOM    746  HG  LEU X  47      52.706  44.914  80.362  0.00  0.00            
ATOM    747  CD1 LEU X  47      51.831  46.283  78.953  0.00  0.00            
ATOM    748 HD11 LEU X  47      52.627  47.009  79.120  0.00  0.00            
ATOM    749 HD12 LEU X  47      52.094  45.736  78.048  0.00  0.00            
ATOM    750 HD13 LEU X  47      50.884  46.789  78.769  0.00  0.00            
ATOM    751  CD2 LEU X  47      51.448  46.276  81.425  0.00  0.00            
ATOM    752 HD21 LEU X  47      51.283  45.692  82.330  0.00  0.00            
ATOM    753 HD22 LEU X  47      52.325  46.899  81.601  0.00  0.00            
ATOM    754 HD23 LEU X  47      50.601  46.939  81.245  0.00  0.00            
ATOM    755  C   LEU X  47      49.057  42.461  80.807  0.00  0.00            
ATOM    756  O   LEU X  47      49.079  41.475  80.024  0.00  0.00            
ATOM    757  N   GLY X  48      47.964  42.927  81.317  0.00  0.00            
ATOM    758  H   GLY X  48      48.059  43.833  81.752  0.00  0.00            
ATOM    759  CA  GLY X  48      46.591  42.411  81.116  0.00  0.00            
ATOM    760  HA2 GLY X  48      46.730  41.341  80.960  0.00  0.00            
ATOM    761  HA3 GLY X  48      46.190  42.493  82.126  0.00  0.00            
ATOM    762  C   GLY X  48      45.764  43.231  80.157  0.00  0.00            
ATOM    763  O   GLY X  48      45.981  44.379  79.986  0.00  0.00            
ATOM    764  N   SER X  49      44.711  42.591  79.606  0.00  0.00            
ATOM    765  H   SER X  49      44.595  41.618  79.852  0.00  0.00            
ATOM    766  CA  SER X  49      43.745  43.129  78.665  0.00  0.00            
ATOM    767  HA  SER X  49      44.318  43.608  77.871  0.00  0.00            
ATOM    768  CB  SER X  49      42.961  42.008  78.101  0.00  0.00            
ATOM    769  HB2 SER X  49      42.397  41.610  78.944  0.00  0.00            
ATOM    770  HB3 SER X  49      42.351  42.461  77.320  0.00  0.00            
ATOM    771  OG  SER X  49      43.864  41.087  77.545  0.00  0.00            
ATOM    772  HG  SER X  49      44.408  40.725  78.249  0.00  0.00            
ATOM    773  C   SER X  49      42.758  44.151  79.254  0.00  0.00            
ATOM    774  O   SER X  49      42.241  43.958  80.316  0.00  0.00            
ATOM    775  N   TYR X  50      42.435  45.250  78.575  0.00  0.00            
ATOM    776  H   TYR X  50      42.965  45.481  77.747  0.00  0.00            
ATOM    777  CA  TYR X  50      41.455  46.277  79.075  0.00  0.00            
ATOM    778  HA  TYR X  50      41.541  47.030  78.292  0.00  0.00            
ATOM    779  CB  TYR X  50      39.913  45.897  79.041  0.00  0.00            
ATOM    780  HB2 TYR X  50      39.644  45.318  79.924  0.00  0.00            
ATOM    781  HB3 TYR X  50      39.428  46.872  79.004  0.00  0.00            
ATOM    782  CG  TYR X  50      39.644  45.057  77.852  0.00  0.00            
ATOM    783  CD1 TYR X  50      39.937  45.568  76.596  0.00  0.00            
ATOM    784  HD1 TYR X  50      40.289  46.589  76.576  0.00  0.00            
ATOM    785  CE1 TYR X  50      39.813  44.806  75.384  0.00  0.00            
ATOM    786  HE1 TYR X  50      39.912  45.230  74.395  0.00  0.00            
ATOM    787  CZ  TYR X  50      39.333  43.462  75.580  0.00  0.00            
ATOM    788  OH  TYR X  50      39.360  42.607  74.566  0.00  0.00            
ATOM    789  HH  TYR X  50      39.522  42.947  73.683  0.00  0.00            
ATOM    790  CE2 TYR X  50      39.117  42.954  76.858  0.00  0.00            
ATOM    791  HE2 TYR X  50      38.929  41.901  77.008  0.00  0.00            
ATOM    792  CD2 TYR X  50      39.195  43.701  78.050  0.00  0.00            
ATOM    793  HD2 TYR X  50      38.948  43.375  79.049  0.00  0.00            
ATOM    794  C   TYR X  50      41.849  47.066  80.393  0.00  0.00            
ATOM    795  O   TYR X  50      41.121  47.950  80.941  0.00  0.00            
ATOM    796  N   SER X  51      42.986  46.721  81.016  0.00  0.00            
ATOM    797  H   SER X  51      43.502  46.013  80.513  0.00  0.00            
ATOM    798  CA  SER X  51      43.589  47.438  82.101  0.00  0.00            
ATOM    799  HA  SER X  51      42.828  47.285  82.866  0.00  0.00            
ATOM    800  CB  SER X  51      44.891  46.750  82.510  0.00  0.00            
ATOM    801  HB2 SER X  51      44.739  45.695  82.738  0.00  0.00            
ATOM    802  HB3 SER X  51      45.548  46.665  81.645  0.00  0.00            
ATOM    803  OG  SER X  51      45.572  47.395  83.606  0.00  0.00            
ATOM    804  HG  SER X  51      45.138  47.178  84.434  0.00  0.00            
ATOM    805  C   SER X  51      43.824  48.946  81.853  0.00  0.00            
ATOM    806  O   SER X  51      43.561  49.780  82.674  0.00  0.00            
ATOM    807  N   PHE X  52      44.238  49.254  80.660  0.00  0.00            
ATOM    808  H   PHE X  52      44.441  48.548  79.967  0.00  0.00            
ATOM    809  CA  PHE X  52      44.447  50.664  80.165  0.00  0.00            
ATOM    810  HA  PHE X  52      44.795  51.272  80.999  0.00  0.00            
ATOM    811  CB  PHE X  52      45.643  50.662  79.100  0.00  0.00            
ATOM    812  HB2 PHE X  52      45.353  49.924  78.352  0.00  0.00            
ATOM    813  HB3 PHE X  52      45.768  51.644  78.644  0.00  0.00            
ATOM    814  CG  PHE X  52      46.985  50.318  79.758  0.00  0.00            
ATOM    815  CD1 PHE X  52      47.568  51.324  80.535  0.00  0.00            
ATOM    816  HD1 PHE X  52      46.996  52.232  80.661  0.00  0.00            
ATOM    817  CE1 PHE X  52      48.860  51.071  81.023  0.00  0.00            
ATOM    818  HE1 PHE X  52      49.364  51.768  81.677  0.00  0.00            
ATOM    819  CZ  PHE X  52      49.506  49.843  80.691  0.00  0.00            
ATOM    820  HZ  PHE X  52      50.454  49.664  81.176  0.00  0.00            
ATOM    821  CE2 PHE X  52      48.885  48.858  79.915  0.00  0.00            
ATOM    822  HE2 PHE X  52      49.360  47.935  79.621  0.00  0.00            
ATOM    823  CD2 PHE X  52      47.591  49.079  79.437  0.00  0.00            
ATOM    824  HD2 PHE X  52      47.184  48.295  78.815  0.00  0.00            
ATOM    825  C   PHE X  52      43.247  51.486  79.675  0.00  0.00            
ATOM    826  O   PHE X  52      43.396  52.373  78.876  0.00  0.00            
ATOM    827  N   PHE X  53      41.986  51.109  80.022  0.00  0.00            
ATOM    828  H   PHE X  53      41.984  50.272  80.587  0.00  0.00            
ATOM    829  CA  PHE X  53      40.734  51.741  79.539  0.00  0.00            
ATOM    830  HA  PHE X  53      40.753  51.642  78.454  0.00  0.00            
ATOM    831  CB  PHE X  53      39.503  50.910  79.793  0.00  0.00            
ATOM    832  HB2 PHE X  53      38.860  51.138  78.943  0.00  0.00            
ATOM    833  HB3 PHE X  53      39.713  49.845  79.698  0.00  0.00            
ATOM    834  CG  PHE X  53      38.787  51.178  81.020  0.00  0.00            
ATOM    835  CD1 PHE X  53      39.233  50.849  82.298  0.00  0.00            
ATOM    836  HD1 PHE X  53      40.260  50.541  82.427  0.00  0.00            
ATOM    837  CE1 PHE X  53      38.417  50.974  83.411  0.00  0.00            
ATOM    838  HE1 PHE X  53      38.793  50.837  84.414  0.00  0.00            
ATOM    839  CZ  PHE X  53      37.160  51.549  83.249  0.00  0.00            
ATOM    840  HZ  PHE X  53      36.546  51.653  84.132  0.00  0.00            
ATOM    841  CE2 PHE X  53      36.713  51.954  82.030  0.00  0.00            
ATOM    842  HE2 PHE X  53      35.683  52.228  81.858  0.00  0.00            
ATOM    843  CD2 PHE X  53      37.457  51.695  80.928  0.00  0.00            
ATOM    844  HD2 PHE X  53      37.086  51.885  79.931  0.00  0.00            
ATOM    845  C   PHE X  53      40.410  53.230  79.906  0.00  0.00            
ATOM    846  O   PHE X  53      39.477  53.880  79.313  0.00  0.00            
ATOM    847  N   SER X  54      41.275  53.894  80.732  0.00  0.00            
ATOM    848  H   SER X  54      41.877  53.215  81.175  0.00  0.00            
ATOM    849  CA  SER X  54      40.931  55.245  81.261  0.00  0.00            
ATOM    850  HA  SER X  54      39.986  55.635  80.880  0.00  0.00            
ATOM    851  CB  SER X  54      40.768  55.290  82.786  0.00  0.00            
ATOM    852  HB2 SER X  54      41.750  55.067  83.203  0.00  0.00            
ATOM    853  HB3 SER X  54      40.414  56.257  83.144  0.00  0.00            
ATOM    854  OG  SER X  54      39.814  54.296  83.291  0.00  0.00            
ATOM    855  HG  SER X  54      38.978  54.668  83.003  0.00  0.00            
ATOM    856  C   SER X  54      41.991  56.230  80.740  0.00  0.00            
ATOM    857  O   SER X  54      42.374  57.236  81.390  0.00  0.00            
ATOM    858  N   PHE X  55      42.635  55.941  79.629  0.00  0.00            
ATOM    859  H   PHE X  55      42.580  55.052  79.152  0.00  0.00            
ATOM    860  CA  PHE X  55      43.789  56.743  79.071  0.00  0.00            
ATOM    861  HA  PHE X  55      43.847  57.667  79.646  0.00  0.00            
ATOM    862  CB  PHE X  55      45.135  55.985  79.390  0.00  0.00            
ATOM    863  HB2 PHE X  55      45.052  55.015  78.898  0.00  0.00            
ATOM    864  HB3 PHE X  55      45.922  56.612  78.972  0.00  0.00            
ATOM    865  CG  PHE X  55      45.413  55.886  80.930  0.00  0.00            
ATOM    866  CD1 PHE X  55      45.745  57.059  81.580  0.00  0.00            
ATOM    867  HD1 PHE X  55      45.863  57.906  80.921  0.00  0.00            
ATOM    868  CE1 PHE X  55      46.211  57.043  82.926  0.00  0.00            
ATOM    869  HE1 PHE X  55      46.608  57.958  83.341  0.00  0.00            
ATOM    870  CZ  PHE X  55      46.104  55.812  83.658  0.00  0.00            
ATOM    871  HZ  PHE X  55      46.414  55.815  84.693  0.00  0.00            
ATOM    872  CE2 PHE X  55      45.712  54.628  83.054  0.00  0.00            
ATOM    873  HE2 PHE X  55      45.536  53.687  83.555  0.00  0.00            
ATOM    874  CD2 PHE X  55      45.296  54.689  81.666  0.00  0.00            
ATOM    875  HD2 PHE X  55      45.071  53.763  81.159  0.00  0.00            
ATOM    876  C   PHE X  55      43.586  57.253  77.614  0.00  0.00            
ATOM    877  O   PHE X  55      44.349  56.937  76.703  0.00  0.00            
ATOM    878  N   PRO X  56      42.448  57.917  77.213  0.00  0.00            
ATOM    879  CD  PRO X  56      41.388  58.307  78.144  0.00  0.00            
ATOM    880  HD2 PRO X  56      41.707  58.766  79.080  0.00  0.00            
ATOM    881  HD3 PRO X  56      40.790  57.417  78.342  0.00  0.00            
ATOM    882  CG  PRO X  56      40.541  59.320  77.325  0.00  0.00            
ATOM    883  HG2 PRO X  56      40.915  60.340  77.412  0.00  0.00            
ATOM    884  HG3 PRO X  56      39.501  59.096  77.560  0.00  0.00            
ATOM    885  CB  PRO X  56      40.817  59.025  75.835  0.00  0.00            
ATOM    886  HB2 PRO X  56      40.774  59.962  75.280  0.00  0.00            
ATOM    887  HB3 PRO X  56      40.121  58.295  75.421  0.00  0.00            
ATOM    888  CA  PRO X  56      42.253  58.460  75.856  0.00  0.00            
ATOM    889  HA  PRO X  56      42.267  57.635  75.144  0.00  0.00            
ATOM    890  C   PRO X  56      43.142  59.615  75.410  0.00  0.00            
ATOM    891  O   PRO X  56      43.344  59.824  74.189  0.00  0.00            
ATOM    892  N   GLU X  57      43.670  60.366  76.288  0.00  0.00            
ATOM    893  H   GLU X  57      43.640  60.045  77.245  0.00  0.00            
ATOM    894  CA  GLU X  57      44.654  61.435  75.878  0.00  0.00            
ATOM    895  HA  GLU X  57      44.311  61.743  74.890  0.00  0.00            
ATOM    896  CB  GLU X  57      44.449  62.640  76.831  0.00  0.00            
ATOM    897  HB2 GLU X  57      44.599  62.305  77.857  0.00  0.00            
ATOM    898  HB3 GLU X  57      45.070  63.442  76.431  0.00  0.00            
ATOM    899  CG  GLU X  57      43.075  63.375  76.808  0.00  0.00            
ATOM    900  HG2 GLU X  57      42.610  63.035  77.733  0.00  0.00            
ATOM    901  HG3 GLU X  57      43.159  64.456  76.918  0.00  0.00            
ATOM    902  CD  GLU X  57      42.137  63.070  75.616  0.00  0.00            
ATOM    903  OE1 GLU X  57      41.018  62.633  75.809  0.00  0.00            
ATOM    904  OE2 GLU X  57      42.558  63.383  74.480  0.00  0.00            
ATOM    905  C   GLU X  57      46.133  60.986  75.835  0.00  0.00            
ATOM    906  O   GLU X  57      46.949  61.726  75.359  0.00  0.00            
ATOM    907  N   LEU X  58      46.487  59.798  76.329  0.00  0.00            
ATOM    908  H   LEU X  58      45.734  59.235  76.698  0.00  0.00            
ATOM    909  CA  LEU X  58      47.869  59.364  76.412  0.00  0.00            
ATOM    910  HA  LEU X  58      48.370  60.060  77.086  0.00  0.00            
ATOM    911  CB  LEU X  58      47.907  58.025  77.121  0.00  0.00            
ATOM    912  HB2 LEU X  58      47.020  58.002  77.756  0.00  0.00            
ATOM    913  HB3 LEU X  58      47.780  57.253  76.362  0.00  0.00            
ATOM    914  CG  LEU X  58      49.219  57.808  77.857  0.00  0.00            
ATOM    915  HG  LEU X  58      50.006  58.192  77.209  0.00  0.00            
ATOM    916  CD1 LEU X  58      49.206  58.594  79.210  0.00  0.00            
ATOM    917 HD11 LEU X  58      50.149  58.526  79.752  0.00  0.00            
ATOM    918 HD12 LEU X  58      49.117  59.662  79.013  0.00  0.00            
ATOM    919 HD13 LEU X  58      48.362  58.313  79.841  0.00  0.00            
ATOM    920  CD2 LEU X  58      49.585  56.424  78.264  0.00  0.00            
ATOM    921 HD21 LEU X  58      49.599  55.852  77.336  0.00  0.00            
ATOM    922 HD22 LEU X  58      50.582  56.573  78.679  0.00  0.00            
ATOM    923 HD23 LEU X  58      48.931  55.964  79.004  0.00  0.00            
ATOM    924  C   LEU X  58      48.579  59.293  75.012  0.00  0.00            
ATOM    925  O   LEU X  58      48.074  58.558  74.152  0.00  0.00            
ATOM    926  N   GLN X  59      49.756  59.932  74.925  0.00  0.00            
ATOM    927  H   GLN X  59      49.982  60.524  75.711  0.00  0.00            
ATOM    928  CA  GLN X  59      50.641  60.026  73.760  0.00  0.00            
ATOM    929  HA  GLN X  59      50.143  59.468  72.967  0.00  0.00            
ATOM    930  CB  GLN X  59      50.780  61.486  73.338  0.00  0.00            
ATOM    931  HB2 GLN X  59      49.791  61.933  73.231  0.00  0.00            
ATOM    932  HB3 GLN X  59      51.430  62.097  73.963  0.00  0.00            
ATOM    933  CG  GLN X  59      51.228  61.639  71.877  0.00  0.00            
ATOM    934  HG2 GLN X  59      52.283  61.371  71.824  0.00  0.00            
ATOM    935  HG3 GLN X  59      50.631  60.975  71.252  0.00  0.00            
ATOM    936  CD  GLN X  59      51.254  63.124  71.409  0.00  0.00            
ATOM    937  OE1 GLN X  59      50.831  63.470  70.317  0.00  0.00            
ATOM    938  NE2 GLN X  59      51.607  64.109  72.222  0.00  0.00            
ATOM    939 HE21 GLN X  59      51.811  64.995  71.784  0.00  0.00            
ATOM    940 HE22 GLN X  59      51.795  63.936  73.200  0.00  0.00            
ATOM    941  C   GLN X  59      52.021  59.308  73.843  0.00  0.00            
ATOM    942  O   GLN X  59      52.557  58.886  72.822  0.00  0.00            
ATOM    943  N   VAL X  60      52.501  59.040  75.066  0.00  0.00            
ATOM    944  H   VAL X  60      52.016  59.506  75.820  0.00  0.00            
ATOM    945  CA  VAL X  60      53.707  58.249  75.484  0.00  0.00            
ATOM    946  HA  VAL X  60      53.951  57.512  74.719  0.00  0.00            
ATOM    947  CB  VAL X  60      54.926  59.118  75.785  0.00  0.00            
ATOM    948  HB  VAL X  60      54.719  59.614  76.733  0.00  0.00            
ATOM    949  CG1 VAL X  60      56.196  58.228  75.852  0.00  0.00            
ATOM    950 HG11 VAL X  60      56.234  57.457  75.082  0.00  0.00            
ATOM    951 HG12 VAL X  60      57.014  58.948  75.824  0.00  0.00            
ATOM    952 HG13 VAL X  60      56.279  57.675  76.787  0.00  0.00            
ATOM    953  CG2 VAL X  60      55.277  60.303  74.791  0.00  0.00            
ATOM    954 HG21 VAL X  60      56.215  60.819  74.997  0.00  0.00            
ATOM    955 HG22 VAL X  60      55.487  59.907  73.798  0.00  0.00            
ATOM    956 HG23 VAL X  60      54.462  61.026  74.740  0.00  0.00            
ATOM    957  C   VAL X  60      53.314  57.481  76.738  0.00  0.00            
ATOM    958  O   VAL X  60      52.750  57.998  77.687  0.00  0.00            
ATOM    959  N   LEU X  61      53.652  56.213  76.773  0.00  0.00            
ATOM    960  H   LEU X  61      54.281  55.949  76.029  0.00  0.00            
ATOM    961  CA  LEU X  61      53.675  55.312  77.938  0.00  0.00            
ATOM    962  HA  LEU X  61      53.598  55.901  78.852  0.00  0.00            
ATOM    963  CB  LEU X  61      52.593  54.262  77.768  0.00  0.00            
ATOM    964  HB2 LEU X  61      51.610  54.734  77.788  0.00  0.00            
ATOM    965  HB3 LEU X  61      52.788  53.736  76.833  0.00  0.00            
ATOM    966  CG  LEU X  61      52.534  53.222  78.893  0.00  0.00            
ATOM    967  HG  LEU X  61      53.510  53.124  79.369  0.00  0.00            
ATOM    968  CD1 LEU X  61      51.620  53.512  80.014  0.00  0.00            
ATOM    969 HD11 LEU X  61      51.592  52.682  80.721  0.00  0.00            
ATOM    970 HD12 LEU X  61      51.837  54.355  80.669  0.00  0.00            
ATOM    971 HD13 LEU X  61      50.613  53.638  79.616  0.00  0.00            
ATOM    972  CD2 LEU X  61      52.162  51.819  78.382  0.00  0.00            
ATOM    973 HD21 LEU X  61      52.839  51.472  77.602  0.00  0.00            
ATOM    974 HD22 LEU X  61      52.124  51.157  79.247  0.00  0.00            
ATOM    975 HD23 LEU X  61      51.155  51.838  77.967  0.00  0.00            
ATOM    976  C   LEU X  61      55.042  54.673  78.060  0.00  0.00            
ATOM    977  O   LEU X  61      55.607  54.070  77.176  0.00  0.00            
ATOM    978  N   ASP X  62      55.543  54.682  79.307  0.00  0.00            
ATOM    979  H   ASP X  62      54.916  55.032  80.017  0.00  0.00            
ATOM    980  CA  ASP X  62      56.905  54.232  79.574  0.00  0.00            
ATOM    981  HA  ASP X  62      57.443  53.742  78.763  0.00  0.00            
ATOM    982  CB  ASP X  62      57.755  55.504  79.755  0.00  0.00            
ATOM    983  HB2 ASP X  62      57.524  56.179  78.931  0.00  0.00            
ATOM    984  HB3 ASP X  62      57.359  56.077  80.594  0.00  0.00            
ATOM    985  CG  ASP X  62      59.318  55.449  79.993  0.00  0.00            
ATOM    986  OD1 ASP X  62      59.932  54.468  80.343  0.00  0.00            
ATOM    987  OD2 ASP X  62      59.939  56.522  79.789  0.00  0.00            
ATOM    988  C   ASP X  62      57.047  53.248  80.735  0.00  0.00            
ATOM    989  O   ASP X  62      56.506  53.513  81.775  0.00  0.00            
ATOM    990  N   LEU X  63      57.581  52.137  80.410  0.00  0.00            
ATOM    991  H   LEU X  63      57.994  51.959  79.505  0.00  0.00            
ATOM    992  CA  LEU X  63      57.584  51.028  81.233  0.00  0.00            
ATOM    993  HA  LEU X  63      57.366  51.262  82.275  0.00  0.00            
ATOM    994  CB  LEU X  63      56.669  49.906  80.665  0.00  0.00            
ATOM    995  HB2 LEU X  63      57.097  49.431  79.782  0.00  0.00            
ATOM    996  HB3 LEU X  63      56.821  49.079  81.358  0.00  0.00            
ATOM    997  CG  LEU X  63      55.196  50.285  80.448  0.00  0.00            
ATOM    998  HG  LEU X  63      55.159  50.998  79.624  0.00  0.00            
ATOM    999  CD1 LEU X  63      54.323  49.037  80.021  0.00  0.00            
ATOM   1000 HD11 LEU X  63      54.458  48.289  80.802  0.00  0.00            
ATOM   1001 HD12 LEU X  63      53.274  49.320  79.934  0.00  0.00            
ATOM   1002 HD13 LEU X  63      54.784  48.719  79.087  0.00  0.00            
ATOM   1003  CD2 LEU X  63      54.523  50.841  81.704  0.00  0.00            
ATOM   1004 HD21 LEU X  63      55.017  51.733  82.090  0.00  0.00            
ATOM   1005 HD22 LEU X  63      53.469  51.093  81.582  0.00  0.00            
ATOM   1006 HD23 LEU X  63      54.471  50.070  82.472  0.00  0.00            
ATOM   1007  C   LEU X  63      59.060  50.571  81.450  0.00  0.00            
ATOM   1008  O   LEU X  63      59.302  49.415  81.355  0.00  0.00            
ATOM   1009  N   SER X  64      60.062  51.443  81.607  0.00  0.00            
ATOM   1010  H   SER X  64      59.870  52.412  81.819  0.00  0.00            
ATOM   1011  CA  SER X  64      61.439  50.988  81.516  0.00  0.00            
ATOM   1012  HA  SER X  64      61.608  50.351  80.648  0.00  0.00            
ATOM   1013  CB  SER X  64      62.392  52.112  81.444  0.00  0.00            
ATOM   1014  HB2 SER X  64      62.412  52.667  82.382  0.00  0.00            
ATOM   1015  HB3 SER X  64      63.371  51.638  81.373  0.00  0.00            
ATOM   1016  OG  SER X  64      62.040  52.941  80.370  0.00  0.00            
ATOM   1017  HG  SER X  64      61.103  53.106  80.493  0.00  0.00            
ATOM   1018  C   SER X  64      61.762  50.127  82.705  0.00  0.00            
ATOM   1019  O   SER X  64      61.631  50.469  83.881  0.00  0.00            
ATOM   1020  N   ARG X  65      62.306  48.937  82.460  0.00  0.00            
ATOM   1021  H   ARG X  65      62.520  48.714  81.498  0.00  0.00            
ATOM   1022  CA  ARG X  65      62.587  47.868  83.543  0.00  0.00            
ATOM   1023  HA  ARG X  65      62.695  46.967  82.938  0.00  0.00            
ATOM   1024  CB  ARG X  65      63.928  48.228  84.195  0.00  0.00            
ATOM   1025  HB2 ARG X  65      64.050  49.311  84.202  0.00  0.00            
ATOM   1026  HB3 ARG X  65      63.950  47.802  85.198  0.00  0.00            
ATOM   1027  CG  ARG X  65      65.074  47.610  83.368  0.00  0.00            
ATOM   1028  HG2 ARG X  65      64.866  46.589  83.048  0.00  0.00            
ATOM   1029  HG3 ARG X  65      65.373  48.191  82.495  0.00  0.00            
ATOM   1030  CD  ARG X  65      66.429  47.555  84.116  0.00  0.00            
ATOM   1031  HD2 ARG X  65      67.054  48.414  83.872  0.00  0.00            
ATOM   1032  HD3 ARG X  65      66.355  47.697  85.194  0.00  0.00            
ATOM   1033  NE  ARG X  65      67.093  46.220  83.946  0.00  0.00            
ATOM   1034  HE  ARG X  65      66.709  45.466  84.498  0.00  0.00            
ATOM   1035  CZ  ARG X  65      68.051  45.888  83.018  0.00  0.00            
ATOM   1036  NH1 ARG X  65      68.586  46.772  82.217  0.00  0.00            
ATOM   1037 HH11 ARG X  65      68.170  47.682  82.079  0.00  0.00            
ATOM   1038 HH12 ARG X  65      69.396  46.607  81.636  0.00  0.00            
ATOM   1039  NH2 ARG X  65      68.573  44.750  82.938  0.00  0.00            
ATOM   1040 HH21 ARG X  65      68.288  43.984  83.530  0.00  0.00            
ATOM   1041 HH22 ARG X  65      69.199  44.630  82.154  0.00  0.00            
ATOM   1042  C   ARG X  65      61.457  47.423  84.478  0.00  0.00            
ATOM   1043  O   ARG X  65      61.703  47.245  85.650  0.00  0.00            
ATOM   1044  N   CYS X  66      60.218  47.310  83.907  0.00  0.00            
ATOM   1045  H   CYS X  66      60.031  47.306  82.915  0.00  0.00            
ATOM   1046  CA  CYS X  66      59.086  46.786  84.707  0.00  0.00            
ATOM   1047  HA  CYS X  66      59.264  47.058  85.747  0.00  0.00            
ATOM   1048  CB  CYS X  66      57.790  47.444  84.239  0.00  0.00            
ATOM   1049  HB2 CYS X  66      57.646  47.362  83.161  0.00  0.00            
ATOM   1050  HB3 CYS X  66      56.951  47.075  84.829  0.00  0.00            
ATOM   1051  SG  CYS X  66      57.935  49.208  84.526  0.00  0.00            
ATOM   1052  HG  CYS X  66      58.824  49.436  83.555  0.00  0.00            
ATOM   1053  C   CYS X  66      58.890  45.239  84.696  0.00  0.00            
ATOM   1054  O   CYS X  66      57.805  44.770  85.006  0.00  0.00            
ATOM   1055  N   GLU X  67      60.025  44.468  84.607  0.00  0.00            
ATOM   1056  H   GLU X  67      60.902  44.827  84.258  0.00  0.00            
ATOM   1057  CA  GLU X  67      60.061  43.003  84.720  0.00  0.00            
ATOM   1058  HA  GLU X  67      61.049  42.685  84.387  0.00  0.00            
ATOM   1059  CB  GLU X  67      59.827  42.696  86.270  0.00  0.00            
ATOM   1060  HB2 GLU X  67      58.849  43.014  86.634  0.00  0.00            
ATOM   1061  HB3 GLU X  67      59.991  41.665  86.584  0.00  0.00            
ATOM   1062  CG  GLU X  67      60.891  43.502  87.113  0.00  0.00            
ATOM   1063  HG2 GLU X  67      60.913  44.550  86.814  0.00  0.00            
ATOM   1064  HG3 GLU X  67      60.608  43.511  88.166  0.00  0.00            
ATOM   1065  CD  GLU X  67      62.273  42.897  87.030  0.00  0.00            
ATOM   1066  OE1 GLU X  67      62.499  42.021  87.864  0.00  0.00            
ATOM   1067  OE2 GLU X  67      63.119  43.510  86.274  0.00  0.00            
ATOM   1068  C   GLU X  67      59.125  42.136  83.857  0.00  0.00            
ATOM   1069  O   GLU X  67      58.859  40.946  84.100  0.00  0.00            
ATOM   1070  N   ILE X  68      58.535  42.750  82.779  0.00  0.00            
ATOM   1071  H   ILE X  68      58.818  43.705  82.611  0.00  0.00            
ATOM   1072  CA  ILE X  68      57.519  42.192  81.917  0.00  0.00            
ATOM   1073  HA  ILE X  68      56.708  41.749  82.495  0.00  0.00            
ATOM   1074  CB  ILE X  68      56.879  43.317  81.094  0.00  0.00            
ATOM   1075  HB  ILE X  68      57.651  43.839  80.530  0.00  0.00            
ATOM   1076  CG2 ILE X  68      55.792  42.794  80.123  0.00  0.00            
ATOM   1077 HG21 ILE X  68      54.860  42.488  80.598  0.00  0.00            
ATOM   1078 HG22 ILE X  68      55.529  43.650  79.501  0.00  0.00            
ATOM   1079 HG23 ILE X  68      56.170  41.963  79.528  0.00  0.00            
ATOM   1080  CG1 ILE X  68      56.119  44.411  81.972  0.00  0.00            
ATOM   1081 HG12 ILE X  68      55.263  43.955  82.469  0.00  0.00            
ATOM   1082 HG13 ILE X  68      56.772  44.601  82.824  0.00  0.00            
ATOM   1083  CD1 ILE X  68      55.911  45.762  81.174  0.00  0.00            
ATOM   1084 HD11 ILE X  68      54.917  45.684  80.732  0.00  0.00            
ATOM   1085 HD12 ILE X  68      56.008  46.553  81.918  0.00  0.00            
ATOM   1086 HD13 ILE X  68      56.563  45.866  80.307  0.00  0.00            
ATOM   1087  C   ILE X  68      57.995  40.990  81.084  0.00  0.00            
ATOM   1088  O   ILE X  68      58.748  41.234  80.159  0.00  0.00            
ATOM   1089  N   GLN X  69      57.393  39.887  81.485  0.00  0.00            
ATOM   1090  H   GLN X  69      56.726  39.900  82.244  0.00  0.00            
ATOM   1091  CA  GLN X  69      57.687  38.581  80.835  0.00  0.00            
ATOM   1092  HA  GLN X  69      58.749  38.426  80.645  0.00  0.00            
ATOM   1093  CB  GLN X  69      57.246  37.444  81.869  0.00  0.00            
ATOM   1094  HB2 GLN X  69      56.191  37.531  82.129  0.00  0.00            
ATOM   1095  HB3 GLN X  69      57.328  36.498  81.334  0.00  0.00            
ATOM   1096  CG  GLN X  69      58.053  37.355  83.149  0.00  0.00            
ATOM   1097  HG2 GLN X  69      58.128  38.340  83.610  0.00  0.00            
ATOM   1098  HG3 GLN X  69      57.587  36.704  83.889  0.00  0.00            
ATOM   1099  CD  GLN X  69      59.487  36.860  82.864  0.00  0.00            
ATOM   1100  OE1 GLN X  69      59.766  35.859  82.229  0.00  0.00            
ATOM   1101  NE2 GLN X  69      60.530  37.535  83.436  0.00  0.00            
ATOM   1102 HE21 GLN X  69      61.441  37.169  83.197  0.00  0.00            
ATOM   1103 HE22 GLN X  69      60.478  38.287  84.109  0.00  0.00            
ATOM   1104  C   GLN X  69      56.842  38.378  79.529  0.00  0.00            
ATOM   1105  O   GLN X  69      57.205  37.786  78.530  0.00  0.00            
ATOM   1106  N   THR X  70      55.546  38.788  79.672  0.00  0.00            
ATOM   1107  H   THR X  70      55.329  39.230  80.554  0.00  0.00            
ATOM   1108  CA  THR X  70      54.448  38.666  78.684  0.00  0.00            
ATOM   1109  HA  THR X  70      54.872  38.619  77.681  0.00  0.00            
ATOM   1110  CB  THR X  70      53.653  37.364  78.850  0.00  0.00            
ATOM   1111  HB  THR X  70      52.758  37.416  78.230  0.00  0.00            
ATOM   1112  CG2 THR X  70      54.529  36.149  78.629  0.00  0.00            
ATOM   1113 HG21 THR X  70      55.109  35.827  79.494  0.00  0.00            
ATOM   1114 HG22 THR X  70      53.915  35.272  78.423  0.00  0.00            
ATOM   1115 HG23 THR X  70      55.227  36.218  77.794  0.00  0.00            
ATOM   1116  OG1 THR X  70      53.135  37.194  80.156  0.00  0.00            
ATOM   1117  HG1 THR X  70      52.214  37.460  80.211  0.00  0.00            
ATOM   1118  C   THR X  70      53.452  39.850  78.694  0.00  0.00            
ATOM   1119  O   THR X  70      53.246  40.608  79.651  0.00  0.00            
ATOM   1120  N   ILE X  71      52.814  40.040  77.525  0.00  0.00            
ATOM   1121  H   ILE X  71      53.012  39.422  76.751  0.00  0.00            
ATOM   1122  CA  ILE X  71      51.677  40.884  77.303  0.00  0.00            
ATOM   1123  HA  ILE X  71      51.353  41.291  78.261  0.00  0.00            
ATOM   1124  CB  ILE X  71      52.077  42.005  76.328  0.00  0.00            
ATOM   1125  HB  ILE X  71      52.285  41.579  75.347  0.00  0.00            
ATOM   1126  CG2 ILE X  71      50.951  43.040  76.082  0.00  0.00            
ATOM   1127 HG21 ILE X  71      50.376  43.326  76.963  0.00  0.00            
ATOM   1128 HG22 ILE X  71      51.254  43.952  75.566  0.00  0.00            
ATOM   1129 HG23 ILE X  71      50.305  42.609  75.318  0.00  0.00            
ATOM   1130  CG1 ILE X  71      53.373  42.784  76.826  0.00  0.00            
ATOM   1131 HG12 ILE X  71      53.129  43.787  77.178  0.00  0.00            
ATOM   1132 HG13 ILE X  71      53.985  42.278  77.574  0.00  0.00            
ATOM   1133  CD1 ILE X  71      54.123  43.119  75.536  0.00  0.00            
ATOM   1134 HD11 ILE X  71      54.975  43.759  75.764  0.00  0.00            
ATOM   1135 HD12 ILE X  71      54.436  42.159  75.125  0.00  0.00            
ATOM   1136 HD13 ILE X  71      53.489  43.573  74.775  0.00  0.00            
ATOM   1137  C   ILE X  71      50.542  40.066  76.654  0.00  0.00            
ATOM   1138  O   ILE X  71      50.802  39.234  75.727  0.00  0.00            
ATOM   1139  N   GLU X  72      49.372  40.203  77.227  0.00  0.00            
ATOM   1140  H   GLU X  72      49.312  40.886  77.968  0.00  0.00            
ATOM   1141  CA  GLU X  72      48.175  39.595  76.693  0.00  0.00            
ATOM   1142  HA  GLU X  72      48.372  38.538  76.514  0.00  0.00            
ATOM   1143  CB  GLU X  72      46.952  39.752  77.591  0.00  0.00            
ATOM   1144  HB2 GLU X  72      46.873  40.830  77.730  0.00  0.00            
ATOM   1145  HB3 GLU X  72      46.092  39.428  77.004  0.00  0.00            
ATOM   1146  CG  GLU X  72      47.113  38.934  78.860  0.00  0.00            
ATOM   1147  HG2 GLU X  72      47.324  37.910  78.552  0.00  0.00            
ATOM   1148  HG3 GLU X  72      47.940  39.281  79.479  0.00  0.00            
ATOM   1149  CD  GLU X  72      45.792  39.041  79.696  0.00  0.00            
ATOM   1150  OE1 GLU X  72      45.724  38.339  80.734  0.00  0.00            
ATOM   1151  OE2 GLU X  72      44.815  39.761  79.427  0.00  0.00            
ATOM   1152  C   GLU X  72      47.761  40.329  75.382  0.00  0.00            
ATOM   1153  O   GLU X  72      48.016  41.486  75.097  0.00  0.00            
ATOM   1154  N   ASP X  73      46.919  39.665  74.530  0.00  0.00            
ATOM   1155  H   ASP X  73      46.582  38.737  74.746  0.00  0.00            
ATOM   1156  CA  ASP X  73      46.509  40.153  73.149  0.00  0.00            
ATOM   1157  HA  ASP X  73      47.434  40.421  72.638  0.00  0.00            
ATOM   1158  CB  ASP X  73      45.793  38.979  72.460  0.00  0.00            
ATOM   1159  HB2 ASP X  73      45.551  39.271  71.438  0.00  0.00            
ATOM   1160  HB3 ASP X  73      46.325  38.030  72.392  0.00  0.00            
ATOM   1161  CG  ASP X  73      44.485  38.785  73.180  0.00  0.00            
ATOM   1162  OD1 ASP X  73      44.548  38.390  74.385  0.00  0.00            
ATOM   1163  OD2 ASP X  73      43.439  39.145  72.715  0.00  0.00            
ATOM   1164  C   ASP X  73      45.586  41.423  73.195  0.00  0.00            
ATOM   1165  O   ASP X  73      45.318  42.014  72.171  0.00  0.00            
ATOM   1166  N   GLY X  74      45.092  41.839  74.353  0.00  0.00            
ATOM   1167  H   GLY X  74      45.210  41.297  75.197  0.00  0.00            
ATOM   1168  CA  GLY X  74      44.355  43.048  74.426  0.00  0.00            
ATOM   1169  HA2 GLY X  74      44.003  43.409  73.459  0.00  0.00            
ATOM   1170  HA3 GLY X  74      43.471  42.715  74.971  0.00  0.00            
ATOM   1171  C   GLY X  74      44.970  44.199  75.255  0.00  0.00            
ATOM   1172  O   GLY X  74      44.325  45.169  75.613  0.00  0.00            
ATOM   1173  N   ALA X  75      46.223  44.222  75.645  0.00  0.00            
ATOM   1174  H   ALA X  75      46.793  43.410  75.457  0.00  0.00            
ATOM   1175  CA  ALA X  75      46.676  45.181  76.603  0.00  0.00            
ATOM   1176  HA  ALA X  75      46.024  45.176  77.477  0.00  0.00            
ATOM   1177  CB  ALA X  75      48.065  44.752  77.157  0.00  0.00            
ATOM   1178  HB1 ALA X  75      48.724  44.847  76.294  0.00  0.00            
ATOM   1179  HB2 ALA X  75      48.390  45.404  77.968  0.00  0.00            
ATOM   1180  HB3 ALA X  75      47.837  43.807  77.650  0.00  0.00            
ATOM   1181  C   ALA X  75      46.698  46.594  75.943  0.00  0.00            
ATOM   1182  O   ALA X  75      46.225  47.632  76.457  0.00  0.00            
ATOM   1183  N   TYR X  76      47.142  46.594  74.698  0.00  0.00            
ATOM   1184  H   TYR X  76      47.686  45.779  74.455  0.00  0.00            
ATOM   1185  CA  TYR X  76      47.147  47.851  73.915  0.00  0.00            
ATOM   1186  HA  TYR X  76      47.310  48.638  74.652  0.00  0.00            
ATOM   1187  CB  TYR X  76      48.393  47.916  72.964  0.00  0.00            
ATOM   1188  HB2 TYR X  76      48.224  47.086  72.278  0.00  0.00            
ATOM   1189  HB3 TYR X  76      48.452  48.910  72.522  0.00  0.00            
ATOM   1190  CG  TYR X  76      49.742  47.634  73.611  0.00  0.00            
ATOM   1191  CD1 TYR X  76      50.170  48.573  74.595  0.00  0.00            
ATOM   1192  HD1 TYR X  76      49.623  49.475  74.827  0.00  0.00            
ATOM   1193  CE1 TYR X  76      51.362  48.399  75.241  0.00  0.00            
ATOM   1194  HE1 TYR X  76      51.565  49.172  75.967  0.00  0.00            
ATOM   1195  CZ  TYR X  76      52.041  47.171  75.031  0.00  0.00            
ATOM   1196  OH  TYR X  76      53.164  46.865  75.800  0.00  0.00            
ATOM   1197  HH  TYR X  76      53.757  46.322  75.275  0.00  0.00            
ATOM   1198  CE2 TYR X  76      51.626  46.279  73.951  0.00  0.00            
ATOM   1199  HE2 TYR X  76      52.152  45.371  73.693  0.00  0.00            
ATOM   1200  CD2 TYR X  76      50.433  46.456  73.312  0.00  0.00            
ATOM   1201  HD2 TYR X  76      50.190  45.770  72.514  0.00  0.00            
ATOM   1202  C   TYR X  76      45.920  48.159  73.107  0.00  0.00            
ATOM   1203  O   TYR X  76      45.892  49.179  72.377  0.00  0.00            
ATOM   1204  N   GLN X  77      44.897  47.324  73.135  0.00  0.00            
ATOM   1205  H   GLN X  77      44.951  46.554  73.785  0.00  0.00            
ATOM   1206  CA  GLN X  77      43.702  47.584  72.296  0.00  0.00            
ATOM   1207  HA  GLN X  77      43.991  47.779  71.263  0.00  0.00            
ATOM   1208  CB  GLN X  77      42.701  46.434  72.322  0.00  0.00            
ATOM   1209  HB2 GLN X  77      42.702  46.122  73.367  0.00  0.00            
ATOM   1210  HB3 GLN X  77      41.684  46.726  72.057  0.00  0.00            
ATOM   1211  CG  GLN X  77      43.065  45.359  71.388  0.00  0.00            
ATOM   1212  HG2 GLN X  77      44.099  45.043  71.529  0.00  0.00            
ATOM   1213  HG3 GLN X  77      42.494  44.444  71.551  0.00  0.00            
ATOM   1214  CD  GLN X  77      42.840  45.657  69.895  0.00  0.00            
ATOM   1215  OE1 GLN X  77      42.108  46.537  69.535  0.00  0.00            
ATOM   1216  NE2 GLN X  77      43.584  45.083  68.958  0.00  0.00            
ATOM   1217 HE21 GLN X  77      43.583  45.553  68.063  0.00  0.00            
ATOM   1218 HE22 GLN X  77      44.324  44.472  69.272  0.00  0.00            
ATOM   1219  C   GLN X  77      43.004  48.925  72.772  0.00  0.00            
ATOM   1220  O   GLN X  77      42.515  49.708  72.009  0.00  0.00            
ATOM   1221  N   SER X  78      43.089  49.289  74.097  0.00  0.00            
ATOM   1222  H   SER X  78      43.677  48.762  74.726  0.00  0.00            
ATOM   1223  CA  SER X  78      42.738  50.707  74.663  0.00  0.00            
ATOM   1224  HA  SER X  78      41.807  50.970  74.160  0.00  0.00            
ATOM   1225  CB  SER X  78      42.624  50.650  76.254  0.00  0.00            
ATOM   1226  HB2 SER X  78      43.515  51.037  76.748  0.00  0.00            
ATOM   1227  HB3 SER X  78      41.803  51.262  76.630  0.00  0.00            
ATOM   1228  OG  SER X  78      42.442  49.379  76.690  0.00  0.00            
ATOM   1229  HG  SER X  78      41.610  49.152  76.269  0.00  0.00            
ATOM   1230  C   SER X  78      43.723  51.889  74.410  0.00  0.00            
ATOM   1231  O   SER X  78      43.708  52.916  75.098  0.00  0.00            
ATOM   1232  N   LEU X  79      44.611  51.748  73.451  0.00  0.00            
ATOM   1233  H   LEU X  79      44.586  50.942  72.842  0.00  0.00            
ATOM   1234  CA  LEU X  79      45.691  52.738  73.252  0.00  0.00            
ATOM   1235  HA  LEU X  79      45.327  53.705  73.597  0.00  0.00            
ATOM   1236  CB  LEU X  79      46.939  52.443  74.150  0.00  0.00            
ATOM   1237  HB2 LEU X  79      47.227  51.392  74.153  0.00  0.00            
ATOM   1238  HB3 LEU X  79      47.791  53.013  73.779  0.00  0.00            
ATOM   1239  CG  LEU X  79      46.853  52.724  75.687  0.00  0.00            
ATOM   1240  HG  LEU X  79      45.941  52.271  76.074  0.00  0.00            
ATOM   1241  CD1 LEU X  79      48.049  52.188  76.412  0.00  0.00            
ATOM   1242 HD11 LEU X  79      48.941  52.508  75.875  0.00  0.00            
ATOM   1243 HD12 LEU X  79      47.995  52.554  77.438  0.00  0.00            
ATOM   1244 HD13 LEU X  79      48.019  51.098  76.395  0.00  0.00            
ATOM   1245  CD2 LEU X  79      46.807  54.185  76.027  0.00  0.00            
ATOM   1246 HD21 LEU X  79      46.660  54.404  77.085  0.00  0.00            
ATOM   1247 HD22 LEU X  79      47.696  54.682  75.641  0.00  0.00            
ATOM   1248 HD23 LEU X  79      45.959  54.700  75.576  0.00  0.00            
ATOM   1249  C   LEU X  79      46.055  52.898  71.792  0.00  0.00            
ATOM   1250  O   LEU X  79      47.214  53.050  71.346  0.00  0.00            
ATOM   1251  N   SER X  80      45.049  52.812  70.855  0.00  0.00            
ATOM   1252  H   SER X  80      44.132  52.612  71.229  0.00  0.00            
ATOM   1253  CA  SER X  80      45.258  52.997  69.415  0.00  0.00            
ATOM   1254  HA  SER X  80      46.055  52.276  69.233  0.00  0.00            
ATOM   1255  CB  SER X  80      44.002  52.621  68.618  0.00  0.00            
ATOM   1256  HB2 SER X  80      43.126  53.127  69.023  0.00  0.00            
ATOM   1257  HB3 SER X  80      44.067  52.797  67.544  0.00  0.00            
ATOM   1258  OG  SER X  80      43.797  51.222  68.834  0.00  0.00            
ATOM   1259  HG  SER X  80      44.656  50.795  68.867  0.00  0.00            
ATOM   1260  C   SER X  80      45.738  54.386  69.005  0.00  0.00            
ATOM   1261  O   SER X  80      45.943  54.497  67.835  0.00  0.00            
ATOM   1262  N   HIE X  81      45.776  55.368  69.968  0.00  0.00            
ATOM   1263  H   HIE X  81      45.504  55.109  70.906  0.00  0.00            
ATOM   1264  CA  HIE X  81      46.187  56.716  69.722  0.00  0.00            
ATOM   1265  HA  HIE X  81      46.090  56.947  68.661  0.00  0.00            
ATOM   1266  CB  HIE X  81      45.217  57.578  70.508  0.00  0.00            
ATOM   1267  HB2 HIE X  81      45.410  58.646  70.411  0.00  0.00            
ATOM   1268  HB3 HIE X  81      44.309  57.456  69.916  0.00  0.00            
ATOM   1269  CG  HIE X  81      44.894  57.091  71.931  0.00  0.00            
ATOM   1270  ND1 HIE X  81      44.181  55.940  72.242  0.00  0.00            
ATOM   1271  CE1 HIE X  81      43.954  56.061  73.585  0.00  0.00            
ATOM   1272  HE1 HIE X  81      43.389  55.357  74.179  0.00  0.00            
ATOM   1273  NE2 HIE X  81      44.624  57.158  74.127  0.00  0.00            
ATOM   1274  HE2 HIE X  81      44.678  57.576  75.044  0.00  0.00            
ATOM   1275  CD2 HIE X  81      45.156  57.850  73.063  0.00  0.00            
ATOM   1276  HD2 HIE X  81      45.780  58.726  73.157  0.00  0.00            
ATOM   1277  C   HIE X  81      47.576  57.114  70.237  0.00  0.00            
ATOM   1278  O   HIE X  81      48.115  58.175  69.928  0.00  0.00            
ATOM   1279  N   LEU X  82      48.141  56.266  71.134  0.00  0.00            
ATOM   1280  H   LEU X  82      47.606  55.496  71.510  0.00  0.00            
ATOM   1281  CA  LEU X  82      49.507  56.414  71.693  0.00  0.00            
ATOM   1282  HA  LEU X  82      49.651  57.346  72.240  0.00  0.00            
ATOM   1283  CB  LEU X  82      49.726  55.091  72.509  0.00  0.00            
ATOM   1284  HB2 LEU X  82      48.892  54.914  73.187  0.00  0.00            
ATOM   1285  HB3 LEU X  82      49.713  54.284  71.777  0.00  0.00            
ATOM   1286  CG  LEU X  82      51.073  55.079  73.193  0.00  0.00            
ATOM   1287  HG  LEU X  82      51.751  55.516  72.460  0.00  0.00            
ATOM   1288  CD1 LEU X  82      51.012  55.918  74.486  0.00  0.00            
ATOM   1289 HD11 LEU X  82      50.247  55.429  75.088  0.00  0.00            
ATOM   1290 HD12 LEU X  82      52.002  55.860  74.938  0.00  0.00            
ATOM   1291 HD13 LEU X  82      50.771  56.960  74.275  0.00  0.00            
ATOM   1292  CD2 LEU X  82      51.535  53.593  73.458  0.00  0.00            
ATOM   1293 HD21 LEU X  82      52.563  53.589  73.819  0.00  0.00            
ATOM   1294 HD22 LEU X  82      50.932  53.132  74.240  0.00  0.00            
ATOM   1295 HD23 LEU X  82      51.363  52.895  72.638  0.00  0.00            
ATOM   1296  C   LEU X  82      50.540  56.553  70.520  0.00  0.00            
ATOM   1297  O   LEU X  82      50.607  55.700  69.670  0.00  0.00            
ATOM   1298  N   SER X  83      51.370  57.558  70.570  0.00  0.00            
ATOM   1299  H   SER X  83      51.404  58.028  71.463  0.00  0.00            
ATOM   1300  CA  SER X  83      52.448  57.812  69.620  0.00  0.00            
ATOM   1301  HA  SER X  83      52.226  57.198  68.747  0.00  0.00            
ATOM   1302  CB  SER X  83      52.397  59.276  69.309  0.00  0.00            
ATOM   1303  HB2 SER X  83      51.389  59.660  69.156  0.00  0.00            
ATOM   1304  HB3 SER X  83      52.908  59.773  70.133  0.00  0.00            
ATOM   1305  OG  SER X  83      53.055  59.536  68.120  0.00  0.00            
ATOM   1306  HG  SER X  83      52.371  59.361  67.469  0.00  0.00            
ATOM   1307  C   SER X  83      53.893  57.236  69.935  0.00  0.00            
ATOM   1308  O   SER X  83      54.668  57.048  69.024  0.00  0.00            
ATOM   1309  N   THR X  84      54.300  57.065  71.177  0.00  0.00            
ATOM   1310  H   THR X  84      53.742  57.375  71.959  0.00  0.00            
ATOM   1311  CA  THR X  84      55.611  56.395  71.561  0.00  0.00            
ATOM   1312  HA  THR X  84      56.002  55.950  70.646  0.00  0.00            
ATOM   1313  CB  THR X  84      56.533  57.448  72.074  0.00  0.00            
ATOM   1314  HB  THR X  84      56.114  57.891  72.978  0.00  0.00            
ATOM   1315  CG2 THR X  84      57.966  56.966  72.379  0.00  0.00            
ATOM   1316 HG21 THR X  84      58.276  56.567  71.413  0.00  0.00            
ATOM   1317 HG22 THR X  84      58.556  57.805  72.749  0.00  0.00            
ATOM   1318 HG23 THR X  84      58.149  56.186  73.119  0.00  0.00            
ATOM   1319  OG1 THR X  84      56.682  58.564  71.305  0.00  0.00            
ATOM   1320  HG1 THR X  84      55.872  58.871  70.892  0.00  0.00            
ATOM   1321  C   THR X  84      55.492  55.391  72.770  0.00  0.00            
ATOM   1322  O   THR X  84      54.826  55.597  73.754  0.00  0.00            
ATOM   1323  N   LEU X  85      56.095  54.229  72.599  0.00  0.00            
ATOM   1324  H   LEU X  85      56.624  54.126  71.744  0.00  0.00            
ATOM   1325  CA  LEU X  85      56.149  53.135  73.593  0.00  0.00            
ATOM   1326  HA  LEU X  85      55.714  53.481  74.530  0.00  0.00            
ATOM   1327  CB  LEU X  85      55.288  52.045  73.126  0.00  0.00            
ATOM   1328  HB2 LEU X  85      54.297  52.493  73.048  0.00  0.00            
ATOM   1329  HB3 LEU X  85      55.628  51.602  72.191  0.00  0.00            
ATOM   1330  CG  LEU X  85      55.216  50.850  74.160  0.00  0.00            
ATOM   1331  HG  LEU X  85      56.234  50.550  74.407  0.00  0.00            
ATOM   1332  CD1 LEU X  85      54.556  51.290  75.453  0.00  0.00            
ATOM   1333 HD11 LEU X  85      53.604  51.799  75.303  0.00  0.00            
ATOM   1334 HD12 LEU X  85      54.439  50.363  76.014  0.00  0.00            
ATOM   1335 HD13 LEU X  85      55.246  51.859  76.075  0.00  0.00            
ATOM   1336  CD2 LEU X  85      54.473  49.696  73.463  0.00  0.00            
ATOM   1337 HD21 LEU X  85      54.125  48.929  74.154  0.00  0.00            
ATOM   1338 HD22 LEU X  85      53.598  50.069  72.931  0.00  0.00            
ATOM   1339 HD23 LEU X  85      55.064  49.223  72.679  0.00  0.00            
ATOM   1340  C   LEU X  85      57.665  52.817  73.962  0.00  0.00            
ATOM   1341  O   LEU X  85      58.495  52.538  73.082  0.00  0.00            
ATOM   1342  N   ILE X  86      57.941  52.877  75.284  0.00  0.00            
ATOM   1343  H   ILE X  86      57.300  53.323  75.924  0.00  0.00            
ATOM   1344  CA  ILE X  86      59.266  52.529  75.769  0.00  0.00            
ATOM   1345  HA  ILE X  86      59.969  52.346  74.958  0.00  0.00            
ATOM   1346  CB  ILE X  86      59.882  53.741  76.534  0.00  0.00            
ATOM   1347  HB  ILE X  86      59.163  54.094  77.273  0.00  0.00            
ATOM   1348  CG2 ILE X  86      61.052  53.257  77.315  0.00  0.00            
ATOM   1349 HG21 ILE X  86      61.662  52.701  76.603  0.00  0.00            
ATOM   1350 HG22 ILE X  86      61.665  54.077  77.690  0.00  0.00            
ATOM   1351 HG23 ILE X  86      60.776  52.605  78.143  0.00  0.00            
ATOM   1352  CG1 ILE X  86      60.120  55.003  75.663  0.00  0.00            
ATOM   1353 HG12 ILE X  86      61.104  55.404  75.907  0.00  0.00            
ATOM   1354 HG13 ILE X  86      60.226  54.674  74.630  0.00  0.00            
ATOM   1355  CD1 ILE X  86      59.084  56.079  75.837  0.00  0.00            
ATOM   1356 HD11 ILE X  86      59.302  56.971  75.250  0.00  0.00            
ATOM   1357 HD12 ILE X  86      58.102  55.710  75.543  0.00  0.00            
ATOM   1358 HD13 ILE X  86      58.943  56.457  76.850  0.00  0.00            
ATOM   1359  C   ILE X  86      59.166  51.206  76.636  0.00  0.00            
ATOM   1360  O   ILE X  86      58.539  51.265  77.652  0.00  0.00            
ATOM   1361  N   LEU X  87      59.795  50.099  76.264  0.00  0.00            
ATOM   1362  H   LEU X  87      60.298  50.080  75.388  0.00  0.00            
ATOM   1363  CA  LEU X  87      59.831  48.857  77.019  0.00  0.00            
ATOM   1364  HA  LEU X  87      59.197  49.029  77.889  0.00  0.00            
ATOM   1365  CB  LEU X  87      59.294  47.798  76.072  0.00  0.00            
ATOM   1366  HB2 LEU X  87      59.791  47.906  75.108  0.00  0.00            
ATOM   1367  HB3 LEU X  87      59.522  46.820  76.497  0.00  0.00            
ATOM   1368  CG  LEU X  87      57.758  47.838  75.829  0.00  0.00            
ATOM   1369  HG  LEU X  87      57.379  48.838  75.615  0.00  0.00            
ATOM   1370  CD1 LEU X  87      57.318  46.949  74.669  0.00  0.00            
ATOM   1371 HD11 LEU X  87      57.852  47.208  73.754  0.00  0.00            
ATOM   1372 HD12 LEU X  87      57.561  45.900  74.837  0.00  0.00            
ATOM   1373 HD13 LEU X  87      56.241  47.012  74.512  0.00  0.00            
ATOM   1374  CD2 LEU X  87      56.983  47.583  77.108  0.00  0.00            
ATOM   1375 HD21 LEU X  87      56.734  46.531  77.246  0.00  0.00            
ATOM   1376 HD22 LEU X  87      57.458  47.988  78.002  0.00  0.00            
ATOM   1377 HD23 LEU X  87      56.037  48.097  76.934  0.00  0.00            
ATOM   1378  C   LEU X  87      61.228  48.511  77.424  0.00  0.00            
ATOM   1379  O   LEU X  87      61.544  47.316  77.555  0.00  0.00            
ATOM   1380  N   THR X  88      62.171  49.476  77.525  0.00  0.00            
ATOM   1381  H   THR X  88      61.785  50.408  77.474  0.00  0.00            
ATOM   1382  CA  THR X  88      63.550  49.315  77.771  0.00  0.00            
ATOM   1383  HA  THR X  88      64.069  48.899  76.908  0.00  0.00            
ATOM   1384  CB  THR X  88      64.222  50.656  78.061  0.00  0.00            
ATOM   1385  HB  THR X  88      63.817  51.235  78.891  0.00  0.00            
ATOM   1386  CG2 THR X  88      65.694  50.566  78.221  0.00  0.00            
ATOM   1387 HG21 THR X  88      66.274  51.475  78.061  0.00  0.00            
ATOM   1388 HG22 THR X  88      65.945  50.169  79.204  0.00  0.00            
ATOM   1389 HG23 THR X  88      66.067  49.977  77.383  0.00  0.00            
ATOM   1390  OG1 THR X  88      63.966  51.403  76.902  0.00  0.00            
ATOM   1391  HG1 THR X  88      64.272  52.307  77.006  0.00  0.00            
ATOM   1392  C   THR X  88      63.810  48.314  78.860  0.00  0.00            
ATOM   1393  O   THR X  88      63.441  48.433  80.063  0.00  0.00            
ATOM   1394  N   GLY X  89      64.531  47.298  78.455  0.00  0.00            
ATOM   1395  H   GLY X  89      64.843  47.206  77.499  0.00  0.00            
ATOM   1396  CA  GLY X  89      65.180  46.422  79.402  0.00  0.00            
ATOM   1397  HA2 GLY X  89      66.045  45.968  78.920  0.00  0.00            
ATOM   1398  HA3 GLY X  89      65.606  47.114  80.129  0.00  0.00            
ATOM   1399  C   GLY X  89      64.287  45.338  80.037  0.00  0.00            
ATOM   1400  O   GLY X  89      64.736  44.515  80.843  0.00  0.00            
ATOM   1401  N   ASN X  90      63.008  45.339  79.610  0.00  0.00            
ATOM   1402  H   ASN X  90      62.633  46.068  79.021  0.00  0.00            
ATOM   1403  CA  ASN X  90      62.075  44.273  80.180  0.00  0.00            
ATOM   1404  HA  ASN X  90      62.163  44.264  81.266  0.00  0.00            
ATOM   1405  CB  ASN X  90      60.578  44.740  79.891  0.00  0.00            
ATOM   1406  HB2 ASN X  90      60.550  44.897  78.813  0.00  0.00            
ATOM   1407  HB3 ASN X  90      59.967  43.851  80.051  0.00  0.00            
ATOM   1408  CG  ASN X  90      60.042  45.915  80.668  0.00  0.00            
ATOM   1409  OD1 ASN X  90      59.332  45.866  81.649  0.00  0.00            
ATOM   1410  ND2 ASN X  90      60.365  47.114  80.258  0.00  0.00            
ATOM   1411 HD21 ASN X  90      59.905  47.851  80.773  0.00  0.00            
ATOM   1412 HD22 ASN X  90      61.031  47.176  79.502  0.00  0.00            
ATOM   1413  C   ASN X  90      62.454  42.906  79.538  0.00  0.00            
ATOM   1414  O   ASN X  90      62.793  42.793  78.391  0.00  0.00            
ATOM   1415  N   PRO X  91      62.433  41.816  80.328  0.00  0.00            
ATOM   1416  CD  PRO X  91      62.119  41.830  81.788  0.00  0.00            
ATOM   1417  HD2 PRO X  91      61.198  42.372  82.003  0.00  0.00            
ATOM   1418  HD3 PRO X  91      62.907  42.312  82.366  0.00  0.00            
ATOM   1419  CG  PRO X  91      61.890  40.376  82.153  0.00  0.00            
ATOM   1420  HG2 PRO X  91      60.829  40.157  82.030  0.00  0.00            
ATOM   1421  HG3 PRO X  91      62.253  40.262  83.174  0.00  0.00            
ATOM   1422  CB  PRO X  91      62.850  39.685  81.243  0.00  0.00            
ATOM   1423  HB2 PRO X  91      62.836  38.597  81.190  0.00  0.00            
ATOM   1424  HB3 PRO X  91      63.819  39.953  81.666  0.00  0.00            
ATOM   1425  CA  PRO X  91      62.544  40.400  79.963  0.00  0.00            
ATOM   1426  HA  PRO X  91      63.395  40.254  79.298  0.00  0.00            
ATOM   1427  C   PRO X  91      61.350  39.847  79.238  0.00  0.00            
ATOM   1428  O   PRO X  91      60.870  38.776  79.600  0.00  0.00            
ATOM   1429  N   ILE X  92      60.950  40.540  78.174  0.00  0.00            
ATOM   1430  H   ILE X  92      61.504  41.362  77.981  0.00  0.00            
ATOM   1431  CA  ILE X  92      59.951  40.030  77.259  0.00  0.00            
ATOM   1432  HA  ILE X  92      59.085  39.780  77.872  0.00  0.00            
ATOM   1433  CB  ILE X  92      59.591  41.172  76.286  0.00  0.00            
ATOM   1434  HB  ILE X  92      60.478  41.618  75.837  0.00  0.00            
ATOM   1435  CG2 ILE X  92      58.529  40.708  75.215  0.00  0.00            
ATOM   1436 HG21 ILE X  92      57.689  40.365  75.820  0.00  0.00            
ATOM   1437 HG22 ILE X  92      58.192  41.612  74.709  0.00  0.00            
ATOM   1438 HG23 ILE X  92      58.889  39.922  74.551  0.00  0.00            
ATOM   1439  CG1 ILE X  92      58.872  42.259  77.136  0.00  0.00            
ATOM   1440 HG12 ILE X  92      57.920  41.923  77.548  0.00  0.00            
ATOM   1441 HG13 ILE X  92      59.491  42.567  77.978  0.00  0.00            
ATOM   1442  CD1 ILE X  92      58.495  43.558  76.390  0.00  0.00            
ATOM   1443 HD11 ILE X  92      59.209  43.954  75.668  0.00  0.00            
ATOM   1444 HD12 ILE X  92      57.532  43.434  75.895  0.00  0.00            
ATOM   1445 HD13 ILE X  92      58.463  44.307  77.181  0.00  0.00            
ATOM   1446  C   ILE X  92      60.461  38.862  76.522  0.00  0.00            
ATOM   1447  O   ILE X  92      61.450  38.908  75.780  0.00  0.00            
ATOM   1448  N   GLN X  93      59.631  37.791  76.573  0.00  0.00            
ATOM   1449  H   GLN X  93      58.780  37.995  77.079  0.00  0.00            
ATOM   1450  CA  GLN X  93      59.779  36.442  75.973  0.00  0.00            
ATOM   1451  HA  GLN X  93      60.798  36.086  75.825  0.00  0.00            
ATOM   1452  CB  GLN X  93      59.132  35.366  76.878  0.00  0.00            
ATOM   1453  HB2 GLN X  93      58.051  35.439  76.758  0.00  0.00            
ATOM   1454  HB3 GLN X  93      59.410  34.395  76.468  0.00  0.00            
ATOM   1455  CG  GLN X  93      59.606  35.376  78.329  0.00  0.00            
ATOM   1456  HG2 GLN X  93      59.222  36.311  78.736  0.00  0.00            
ATOM   1457  HG3 GLN X  93      59.231  34.484  78.830  0.00  0.00            
ATOM   1458  CD  GLN X  93      61.104  35.270  78.651  0.00  0.00            
ATOM   1459  OE1 GLN X  93      62.030  35.278  77.805  0.00  0.00            
ATOM   1460  NE2 GLN X  93      61.414  35.212  79.947  0.00  0.00            
ATOM   1461 HE21 GLN X  93      62.395  35.280  80.174  0.00  0.00            
ATOM   1462 HE22 GLN X  93      60.701  35.123  80.657  0.00  0.00            
ATOM   1463  C   GLN X  93      59.323  36.450  74.475  0.00  0.00            
ATOM   1464  O   GLN X  93      58.990  37.493  73.938  0.00  0.00            
ATOM   1465  N   SER X  94      59.306  35.224  73.842  0.00  0.00            
ATOM   1466  H   SER X  94      59.302  34.348  74.345  0.00  0.00            
ATOM   1467  CA  SER X  94      58.869  35.033  72.495  0.00  0.00            
ATOM   1468  HA  SER X  94      59.330  35.856  71.950  0.00  0.00            
ATOM   1469  CB  SER X  94      59.428  33.722  71.918  0.00  0.00            
ATOM   1470  HB2 SER X  94      59.104  32.824  72.445  0.00  0.00            
ATOM   1471  HB3 SER X  94      59.082  33.729  70.885  0.00  0.00            
ATOM   1472  OG  SER X  94      60.823  33.806  71.839  0.00  0.00            
ATOM   1473  HG  SER X  94      61.218  33.766  72.713  0.00  0.00            
ATOM   1474  C   SER X  94      57.358  35.083  72.325  0.00  0.00            
ATOM   1475  O   SER X  94      56.611  34.243  72.860  0.00  0.00            
ATOM   1476  N   LEU X  95      56.795  36.056  71.581  0.00  0.00            
ATOM   1477  H   LEU X  95      57.432  36.644  71.063  0.00  0.00            
ATOM   1478  CA  LEU X  95      55.402  36.248  71.284  0.00  0.00            
ATOM   1479  HA  LEU X  95      54.797  35.515  71.819  0.00  0.00            
ATOM   1480  CB  LEU X  95      55.047  37.552  71.896  0.00  0.00            
ATOM   1481  HB2 LEU X  95      55.661  38.344  71.468  0.00  0.00            
ATOM   1482  HB3 LEU X  95      54.024  37.821  71.630  0.00  0.00            
ATOM   1483  CG  LEU X  95      55.122  37.705  73.433  0.00  0.00            
ATOM   1484  HG  LEU X  95      55.751  36.946  73.897  0.00  0.00            
ATOM   1485  CD1 LEU X  95      55.510  39.146  73.784  0.00  0.00            
ATOM   1486 HD11 LEU X  95      55.769  39.035  74.836  0.00  0.00            
ATOM   1487 HD12 LEU X  95      56.424  39.468  73.285  0.00  0.00            
ATOM   1488 HD13 LEU X  95      54.690  39.844  73.611  0.00  0.00            
ATOM   1489  CD2 LEU X  95      53.776  37.363  74.111  0.00  0.00            
ATOM   1490 HD21 LEU X  95      53.452  36.350  73.873  0.00  0.00            
ATOM   1491 HD22 LEU X  95      53.787  37.384  75.201  0.00  0.00            
ATOM   1492 HD23 LEU X  95      53.108  38.161  73.789  0.00  0.00            
ATOM   1493  C   LEU X  95      54.971  36.155  69.802  0.00  0.00            
ATOM   1494  O   LEU X  95      55.769  35.829  68.925  0.00  0.00            
ATOM   1495  N   ALA X  96      53.657  36.315  69.541  0.00  0.00            
ATOM   1496  H   ALA X  96      53.041  36.470  70.327  0.00  0.00            
ATOM   1497  CA  ALA X  96      53.096  36.423  68.171  0.00  0.00            
ATOM   1498  HA  ALA X  96      53.948  36.529  67.500  0.00  0.00            
ATOM   1499  CB  ALA X  96      52.256  35.170  67.788  0.00  0.00            
ATOM   1500  HB1 ALA X  96      51.292  35.249  68.289  0.00  0.00            
ATOM   1501  HB2 ALA X  96      52.038  35.107  66.722  0.00  0.00            
ATOM   1502  HB3 ALA X  96      52.657  34.224  68.153  0.00  0.00            
ATOM   1503  C   ALA X  96      52.287  37.701  68.175  0.00  0.00            
ATOM   1504  O   ALA X  96      52.051  38.437  69.167  0.00  0.00            
ATOM   1505  N   LEU X  97      51.890  38.050  66.945  0.00  0.00            
ATOM   1506  H   LEU X  97      51.987  37.493  66.108  0.00  0.00            
ATOM   1507  CA  LEU X  97      51.394  39.419  66.592  0.00  0.00            
ATOM   1508  HA  LEU X  97      52.227  40.113  66.702  0.00  0.00            
ATOM   1509  CB  LEU X  97      51.011  39.505  65.162  0.00  0.00            
ATOM   1510  HB2 LEU X  97      51.959  39.352  64.647  0.00  0.00            
ATOM   1511  HB3 LEU X  97      50.391  38.660  64.862  0.00  0.00            
ATOM   1512  CG  LEU X  97      50.614  40.959  64.650  0.00  0.00            
ATOM   1513  HG  LEU X  97      51.187  41.704  65.202  0.00  0.00            
ATOM   1514  CD1 LEU X  97      50.991  41.191  63.243  0.00  0.00            
ATOM   1515 HD11 LEU X  97      52.081  41.149  63.249  0.00  0.00            
ATOM   1516 HD12 LEU X  97      50.474  40.423  62.666  0.00  0.00            
ATOM   1517 HD13 LEU X  97      50.550  42.163  63.024  0.00  0.00            
ATOM   1518  CD2 LEU X  97      49.066  41.286  64.892  0.00  0.00            
ATOM   1519 HD21 LEU X  97      48.826  42.333  64.706  0.00  0.00            
ATOM   1520 HD22 LEU X  97      48.474  40.686  64.201  0.00  0.00            
ATOM   1521 HD23 LEU X  97      48.637  40.893  65.813  0.00  0.00            
ATOM   1522  C   LEU X  97      50.253  39.954  67.501  0.00  0.00            
ATOM   1523  O   LEU X  97      50.368  41.141  67.872  0.00  0.00            
ATOM   1524  N   GLY X  98      49.236  39.169  67.908  0.00  0.00            
ATOM   1525  H   GLY X  98      49.268  38.192  67.657  0.00  0.00            
ATOM   1526  CA  GLY X  98      48.101  39.683  68.689  0.00  0.00            
ATOM   1527  HA2 GLY X  98      47.483  40.293  68.030  0.00  0.00            
ATOM   1528  HA3 GLY X  98      47.508  38.786  68.866  0.00  0.00            
ATOM   1529  C   GLY X  98      48.471  40.433  70.048  0.00  0.00            
ATOM   1530  O   GLY X  98      47.786  41.415  70.390  0.00  0.00            
ATOM   1531  N   ALA X  99      49.551  40.040  70.708  0.00  0.00            
ATOM   1532  H   ALA X  99      50.107  39.346  70.230  0.00  0.00            
ATOM   1533  CA  ALA X  99      50.175  40.706  71.851  0.00  0.00            
ATOM   1534  HA  ALA X  99      49.449  40.776  72.661  0.00  0.00            
ATOM   1535  CB  ALA X  99      51.362  39.808  72.288  0.00  0.00            
ATOM   1536  HB1 ALA X  99      51.070  38.781  72.507  0.00  0.00            
ATOM   1537  HB2 ALA X  99      51.945  39.517  71.414  0.00  0.00            
ATOM   1538  HB3 ALA X  99      51.963  40.297  73.055  0.00  0.00            
ATOM   1539  C   ALA X  99      50.738  42.162  71.531  0.00  0.00            
ATOM   1540  O   ALA X  99      51.148  42.996  72.401  0.00  0.00            
ATOM   1541  N   PHE X 100      50.875  42.536  70.262  0.00  0.00            
ATOM   1542  H   PHE X 100      50.680  41.783  69.617  0.00  0.00            
ATOM   1543  CA  PHE X 100      51.300  43.885  69.809  0.00  0.00            
ATOM   1544  HA  PHE X 100      51.402  44.439  70.743  0.00  0.00            
ATOM   1545  CB  PHE X 100      52.794  43.954  69.186  0.00  0.00            
ATOM   1546  HB2 PHE X 100      52.893  43.142  68.466  0.00  0.00            
ATOM   1547  HB3 PHE X 100      52.898  44.934  68.720  0.00  0.00            
ATOM   1548  CG  PHE X 100      53.857  43.754  70.203  0.00  0.00            
ATOM   1549  CD1 PHE X 100      54.160  42.415  70.536  0.00  0.00            
ATOM   1550  HD1 PHE X 100      53.546  41.634  70.112  0.00  0.00            
ATOM   1551  CE1 PHE X 100      55.340  42.139  71.276  0.00  0.00            
ATOM   1552  HE1 PHE X 100      55.660  41.113  71.383  0.00  0.00            
ATOM   1553  CZ  PHE X 100      56.052  43.285  71.801  0.00  0.00            
ATOM   1554  HZ  PHE X 100      56.941  43.219  72.410  0.00  0.00            
ATOM   1555  CE2 PHE X 100      55.757  44.637  71.435  0.00  0.00            
ATOM   1556  HE2 PHE X 100      56.433  45.444  71.673  0.00  0.00            
ATOM   1557  CD2 PHE X 100      54.672  44.868  70.624  0.00  0.00            
ATOM   1558  HD2 PHE X 100      54.420  45.783  70.109  0.00  0.00            
ATOM   1559  C   PHE X 100      50.228  44.661  68.937  0.00  0.00            
ATOM   1560  O   PHE X 100      50.480  45.757  68.385  0.00  0.00            
ATOM   1561  N   SER X 101      49.042  44.125  68.853  0.00  0.00            
ATOM   1562  H   SER X 101      48.932  43.259  69.362  0.00  0.00            
ATOM   1563  CA  SER X 101      48.065  44.507  67.900  0.00  0.00            
ATOM   1564  HA  SER X 101      48.450  44.339  66.894  0.00  0.00            
ATOM   1565  CB  SER X 101      46.998  43.409  68.034  0.00  0.00            
ATOM   1566  HB2 SER X 101      46.556  43.413  67.038  0.00  0.00            
ATOM   1567  HB3 SER X 101      47.464  42.424  68.071  0.00  0.00            
ATOM   1568  OG  SER X 101      46.115  43.635  69.116  0.00  0.00            
ATOM   1569  HG  SER X 101      46.150  42.891  69.722  0.00  0.00            
ATOM   1570  C   SER X 101      47.405  45.905  68.038  0.00  0.00            
ATOM   1571  O   SER X 101      47.151  46.527  67.005  0.00  0.00            
ATOM   1572  N   GLY X 102      47.068  46.347  69.218  0.00  0.00            
ATOM   1573  H   GLY X 102      47.283  45.695  69.960  0.00  0.00            
ATOM   1574  CA  GLY X 102      46.316  47.568  69.481  0.00  0.00            
ATOM   1575  HA2 GLY X 102      45.354  47.477  68.976  0.00  0.00            
ATOM   1576  HA3 GLY X 102      46.176  47.622  70.560  0.00  0.00            
ATOM   1577  C   GLY X 102      46.961  48.887  68.938  0.00  0.00            
ATOM   1578  O   GLY X 102      46.286  49.946  68.833  0.00  0.00            
ATOM   1579  N   LEU X 103      48.276  48.868  68.810  0.00  0.00            
ATOM   1580  H   LEU X 103      48.725  47.963  68.823  0.00  0.00            
ATOM   1581  CA  LEU X 103      49.230  50.004  68.634  0.00  0.00            
ATOM   1582  HA  LEU X 103      48.924  50.775  69.341  0.00  0.00            
ATOM   1583  CB  LEU X 103      50.608  49.475  68.828  0.00  0.00            
ATOM   1584  HB2 LEU X 103      50.690  48.583  68.206  0.00  0.00            
ATOM   1585  HB3 LEU X 103      51.316  50.243  68.517  0.00  0.00            
ATOM   1586  CG  LEU X 103      50.843  48.972  70.324  0.00  0.00            
ATOM   1587  HG  LEU X 103      50.003  48.358  70.650  0.00  0.00            
ATOM   1588  CD1 LEU X 103      52.096  48.059  70.357  0.00  0.00            
ATOM   1589 HD11 LEU X 103      52.401  48.069  71.403  0.00  0.00            
ATOM   1590 HD12 LEU X 103      51.785  47.058  70.058  0.00  0.00            
ATOM   1591 HD13 LEU X 103      52.892  48.568  69.813  0.00  0.00            
ATOM   1592  CD2 LEU X 103      50.973  50.079  71.237  0.00  0.00            
ATOM   1593 HD21 LEU X 103      50.194  50.839  71.180  0.00  0.00            
ATOM   1594 HD22 LEU X 103      51.029  49.768  72.281  0.00  0.00            
ATOM   1595 HD23 LEU X 103      51.854  50.688  71.035  0.00  0.00            
ATOM   1596  C   LEU X 103      49.058  50.602  67.239  0.00  0.00            
ATOM   1597  O   LEU X 103      50.082  50.787  66.569  0.00  0.00            
ATOM   1598  N   SER X 104      47.849  51.005  66.917  0.00  0.00            
ATOM   1599  H   SER X 104      47.170  50.543  67.505  0.00  0.00            
ATOM   1600  CA  SER X 104      47.492  51.647  65.568  0.00  0.00            
ATOM   1601  HA  SER X 104      47.835  50.945  64.809  0.00  0.00            
ATOM   1602  CB  SER X 104      45.914  51.681  65.427  0.00  0.00            
ATOM   1603  HB2 SER X 104      45.586  52.298  66.263  0.00  0.00            
ATOM   1604  HB3 SER X 104      45.565  52.250  64.565  0.00  0.00            
ATOM   1605  OG  SER X 104      45.456  50.356  65.364  0.00  0.00            
ATOM   1606  HG  SER X 104      44.517  50.440  65.186  0.00  0.00            
ATOM   1607  C   SER X 104      48.186  53.031  65.217  0.00  0.00            
ATOM   1608  O   SER X 104      47.975  53.379  64.037  0.00  0.00            
ATOM   1609  N   SER X 105      48.869  53.730  66.123  0.00  0.00            
ATOM   1610  H   SER X 105      48.858  53.425  67.086  0.00  0.00            
ATOM   1611  CA  SER X 105      49.353  55.098  65.712  0.00  0.00            
ATOM   1612  HA  SER X 105      49.343  55.156  64.623  0.00  0.00            
ATOM   1613  CB  SER X 105      48.391  56.147  66.196  0.00  0.00            
ATOM   1614  HB2 SER X 105      48.504  56.199  67.278  0.00  0.00            
ATOM   1615  HB3 SER X 105      48.718  57.129  65.853  0.00  0.00            
ATOM   1616  OG  SER X 105      47.015  55.952  65.898  0.00  0.00            
ATOM   1617  HG  SER X 105      46.588  55.367  66.529  0.00  0.00            
ATOM   1618  C   SER X 105      50.813  55.418  66.276  0.00  0.00            
ATOM   1619  O   SER X 105      51.287  56.565  66.124  0.00  0.00            
ATOM   1620  N   LEU X 106      51.434  54.367  66.817  0.00  0.00            
ATOM   1621  H   LEU X 106      50.862  53.542  66.928  0.00  0.00            
ATOM   1622  CA  LEU X 106      52.845  54.310  67.181  0.00  0.00            
ATOM   1623  HA  LEU X 106      53.096  54.880  68.075  0.00  0.00            
ATOM   1624  CB  LEU X 106      53.198  52.912  67.594  0.00  0.00            
ATOM   1625  HB2 LEU X 106      52.310  52.435  68.007  0.00  0.00            
ATOM   1626  HB3 LEU X 106      53.478  52.344  66.707  0.00  0.00            
ATOM   1627  CG  LEU X 106      54.338  52.703  68.508  0.00  0.00            
ATOM   1628  HG  LEU X 106      55.177  53.176  67.998  0.00  0.00            
ATOM   1629  CD1 LEU X 106      54.095  53.342  69.857  0.00  0.00            
ATOM   1630 HD11 LEU X 106      53.992  54.426  69.812  0.00  0.00            
ATOM   1631 HD12 LEU X 106      53.224  52.917  70.356  0.00  0.00            
ATOM   1632 HD13 LEU X 106      55.073  53.199  70.315  0.00  0.00            
ATOM   1633  CD2 LEU X 106      54.626  51.218  68.697  0.00  0.00            
ATOM   1634 HD21 LEU X 106      53.834  50.752  69.283  0.00  0.00            
ATOM   1635 HD22 LEU X 106      54.605  50.685  67.747  0.00  0.00            
ATOM   1636 HD23 LEU X 106      55.552  51.029  69.241  0.00  0.00            
ATOM   1637  C   LEU X 106      53.804  54.891  66.071  0.00  0.00            
ATOM   1638  O   LEU X 106      54.004  54.179  65.111  0.00  0.00            
ATOM   1639  N   GLN X 107      54.516  56.036  66.246  0.00  0.00            
ATOM   1640  H   GLN X 107      54.335  56.666  67.014  0.00  0.00            
ATOM   1641  CA  GLN X 107      55.573  56.514  65.302  0.00  0.00            
ATOM   1642  HA  GLN X 107      55.423  56.004  64.350  0.00  0.00            
ATOM   1643  CB  GLN X 107      55.484  57.975  64.962  0.00  0.00            
ATOM   1644  HB2 GLN X 107      56.101  58.152  64.081  0.00  0.00            
ATOM   1645  HB3 GLN X 107      54.453  58.177  64.669  0.00  0.00            
ATOM   1646  CG  GLN X 107      55.813  58.963  66.077  0.00  0.00            
ATOM   1647  HG2 GLN X 107      55.319  58.593  66.975  0.00  0.00            
ATOM   1648  HG3 GLN X 107      56.857  58.880  66.379  0.00  0.00            
ATOM   1649  CD  GLN X 107      55.624  60.362  65.608  0.00  0.00            
ATOM   1650  OE1 GLN X 107      55.542  60.695  64.399  0.00  0.00            
ATOM   1651  NE2 GLN X 107      55.615  61.390  66.468  0.00  0.00            
ATOM   1652 HE21 GLN X 107      55.470  62.338  66.152  0.00  0.00            
ATOM   1653 HE22 GLN X 107      55.720  61.245  67.462  0.00  0.00            
ATOM   1654  C   GLN X 107      57.064  56.239  65.799  0.00  0.00            
ATOM   1655  O   GLN X 107      57.908  56.131  65.030  0.00  0.00            
ATOM   1656  N   LYS X 108      57.218  55.907  67.101  0.00  0.00            
ATOM   1657  H   LYS X 108      56.405  55.771  67.685  0.00  0.00            
ATOM   1658  CA  LYS X 108      58.528  55.619  67.731  0.00  0.00            
ATOM   1659  HA  LYS X 108      59.247  55.392  66.943  0.00  0.00            
ATOM   1660  CB  LYS X 108      58.902  56.937  68.332  0.00  0.00            
ATOM   1661  HB2 LYS X 108      58.805  57.760  67.625  0.00  0.00            
ATOM   1662  HB3 LYS X 108      58.076  57.170  69.005  0.00  0.00            
ATOM   1663  CG  LYS X 108      60.294  57.113  68.942  0.00  0.00            
ATOM   1664  HG2 LYS X 108      60.412  56.375  69.735  0.00  0.00            
ATOM   1665  HG3 LYS X 108      60.925  56.902  68.079  0.00  0.00            
ATOM   1666  CD  LYS X 108      60.574  58.509  69.589  0.00  0.00            
ATOM   1667  HD2 LYS X 108      60.319  59.398  69.012  0.00  0.00            
ATOM   1668  HD3 LYS X 108      60.045  58.451  70.541  0.00  0.00            
ATOM   1669  CE  LYS X 108      62.060  58.636  69.984  0.00  0.00            
ATOM   1670  HE2 LYS X 108      62.178  59.602  70.474  0.00  0.00            
ATOM   1671  HE3 LYS X 108      62.351  57.888  70.721  0.00  0.00            
ATOM   1672  NZ  LYS X 108      62.984  58.556  68.810  0.00  0.00            
ATOM   1673  HZ1 LYS X 108      63.876  59.012  68.940  0.00  0.00            
ATOM   1674  HZ2 LYS X 108      63.029  57.572  68.589  0.00  0.00            
ATOM   1675  HZ3 LYS X 108      62.679  59.094  68.012  0.00  0.00            
ATOM   1676  C   LYS X 108      58.372  54.536  68.835  0.00  0.00            
ATOM   1677  O   LYS X 108      57.400  54.513  69.555  0.00  0.00            
ATOM   1678  N   LEU X 109      59.238  53.506  68.688  0.00  0.00            
ATOM   1679  H   LEU X 109      59.825  53.528  67.866  0.00  0.00            
ATOM   1680  CA  LEU X 109      59.420  52.357  69.548  0.00  0.00            
ATOM   1681  HA  LEU X 109      58.748  52.512  70.392  0.00  0.00            
ATOM   1682  CB  LEU X 109      58.884  51.119  68.848  0.00  0.00            
ATOM   1683  HB2 LEU X 109      57.819  51.273  68.671  0.00  0.00            
ATOM   1684  HB3 LEU X 109      59.437  51.122  67.909  0.00  0.00            
ATOM   1685  CG  LEU X 109      58.996  49.697  69.516  0.00  0.00            
ATOM   1686  HG  LEU X 109      60.082  49.607  69.541  0.00  0.00            
ATOM   1687  CD1 LEU X 109      58.447  49.580  70.950  0.00  0.00            
ATOM   1688 HD11 LEU X 109      58.663  50.485  71.517  0.00  0.00            
ATOM   1689 HD12 LEU X 109      57.364  49.601  70.826  0.00  0.00            
ATOM   1690 HD13 LEU X 109      58.909  48.646  71.271  0.00  0.00            
ATOM   1691  CD2 LEU X 109      58.402  48.617  68.605  0.00  0.00            
ATOM   1692 HD21 LEU X 109      57.348  48.852  68.462  0.00  0.00            
ATOM   1693 HD22 LEU X 109      58.991  48.542  67.691  0.00  0.00            
ATOM   1694 HD23 LEU X 109      58.409  47.620  69.046  0.00  0.00            
ATOM   1695  C   LEU X 109      60.853  52.305  70.031  0.00  0.00            
ATOM   1696  O   LEU X 109      61.785  52.668  69.363  0.00  0.00            
ATOM   1697  N   VAL X 110      60.947  51.768  71.225  0.00  0.00            
ATOM   1698  H   VAL X 110      60.118  51.508  71.741  0.00  0.00            
ATOM   1699  CA  VAL X 110      62.239  51.626  72.021  0.00  0.00            
ATOM   1700  HA  VAL X 110      63.133  51.720  71.404  0.00  0.00            
ATOM   1701  CB  VAL X 110      62.411  52.726  73.053  0.00  0.00            
ATOM   1702  HB  VAL X 110      61.614  52.751  73.795  0.00  0.00            
ATOM   1703  CG1 VAL X 110      63.695  52.661  73.829  0.00  0.00            
ATOM   1704 HG11 VAL X 110      63.854  53.438  74.576  0.00  0.00            
ATOM   1705 HG12 VAL X 110      63.690  51.724  74.387  0.00  0.00            
ATOM   1706 HG13 VAL X 110      64.547  52.778  73.159  0.00  0.00            
ATOM   1707  CG2 VAL X 110      62.290  54.077  72.374  0.00  0.00            
ATOM   1708 HG21 VAL X 110      62.968  54.136  71.522  0.00  0.00            
ATOM   1709 HG22 VAL X 110      61.238  54.306  72.204  0.00  0.00            
ATOM   1710 HG23 VAL X 110      62.727  54.759  73.103  0.00  0.00            
ATOM   1711  C   VAL X 110      62.245  50.280  72.787  0.00  0.00            
ATOM   1712  O   VAL X 110      61.537  50.033  73.803  0.00  0.00            
ATOM   1713  N   ALA X 111      63.043  49.270  72.261  0.00  0.00            
ATOM   1714  H   ALA X 111      63.570  49.606  71.468  0.00  0.00            
ATOM   1715  CA  ALA X 111      63.289  47.833  72.703  0.00  0.00            
ATOM   1716  HA  ALA X 111      62.695  47.599  73.587  0.00  0.00            
ATOM   1717  CB  ALA X 111      62.780  46.833  71.597  0.00  0.00            
ATOM   1718  HB1 ALA X 111      63.520  46.756  70.800  0.00  0.00            
ATOM   1719  HB2 ALA X 111      62.744  45.920  72.191  0.00  0.00            
ATOM   1720  HB3 ALA X 111      61.795  47.212  71.326  0.00  0.00            
ATOM   1721  C   ALA X 111      64.797  47.602  73.018  0.00  0.00            
ATOM   1722  O   ALA X 111      65.366  46.606  72.619  0.00  0.00            
ATOM   1723  N   VAL X 112      65.476  48.583  73.622  0.00  0.00            
ATOM   1724  H   VAL X 112      64.858  49.377  73.708  0.00  0.00            
ATOM   1725  CA  VAL X 112      66.888  48.556  74.169  0.00  0.00            
ATOM   1726  HA  VAL X 112      67.552  48.281  73.350  0.00  0.00            
ATOM   1727  CB  VAL X 112      67.313  49.995  74.573  0.00  0.00            
ATOM   1728  HB  VAL X 112      66.619  50.399  75.310  0.00  0.00            
ATOM   1729  CG1 VAL X 112      68.706  49.918  75.159  0.00  0.00            
ATOM   1730 HG11 VAL X 112      68.845  50.894  75.622  0.00  0.00            
ATOM   1731 HG12 VAL X 112      68.805  49.169  75.946  0.00  0.00            
ATOM   1732 HG13 VAL X 112      69.390  49.891  74.311  0.00  0.00            
ATOM   1733  CG2 VAL X 112      67.340  50.875  73.381  0.00  0.00            
ATOM   1734 HG21 VAL X 112      67.891  51.781  73.631  0.00  0.00            
ATOM   1735 HG22 VAL X 112      67.865  50.339  72.590  0.00  0.00            
ATOM   1736 HG23 VAL X 112      66.395  51.085  72.879  0.00  0.00            
ATOM   1737  C   VAL X 112      67.027  47.557  75.347  0.00  0.00            
ATOM   1738  O   VAL X 112      66.221  47.599  76.326  0.00  0.00            
ATOM   1739  N   GLU X 113      67.951  46.584  75.192  0.00  0.00            
ATOM   1740  H   GLU X 113      68.534  46.709  74.377  0.00  0.00            
ATOM   1741  CA  GLU X 113      68.163  45.520  76.213  0.00  0.00            
ATOM   1742  HA  GLU X 113      68.732  44.743  75.701  0.00  0.00            
ATOM   1743  CB  GLU X 113      69.025  46.028  77.402  0.00  0.00            
ATOM   1744  HB2 GLU X 113      69.785  46.679  76.970  0.00  0.00            
ATOM   1745  HB3 GLU X 113      68.309  46.506  78.070  0.00  0.00            
ATOM   1746  CG  GLU X 113      69.775  44.961  78.189  0.00  0.00            
ATOM   1747  HG2 GLU X 113      69.274  44.012  77.999  0.00  0.00            
ATOM   1748  HG3 GLU X 113      70.795  44.874  77.813  0.00  0.00            
ATOM   1749  CD  GLU X 113      69.893  45.237  79.693  0.00  0.00            
ATOM   1750  OE1 GLU X 113      70.220  46.408  80.054  0.00  0.00            
ATOM   1751  OE2 GLU X 113      69.532  44.328  80.476  0.00  0.00            
ATOM   1752  C   GLU X 113      66.882  44.781  76.544  0.00  0.00            
ATOM   1753  O   GLU X 113      66.772  44.043  77.490  0.00  0.00            
ATOM   1754  N   THR X 114      65.887  44.776  75.739  0.00  0.00            
ATOM   1755  H   THR X 114      65.837  45.406  74.952  0.00  0.00            
ATOM   1756  CA  THR X 114      64.654  44.012  75.925  0.00  0.00            
ATOM   1757  HA  THR X 114      64.389  44.121  76.977  0.00  0.00            
ATOM   1758  CB  THR X 114      63.499  44.699  75.172  0.00  0.00            
ATOM   1759  HB  THR X 114      63.697  44.661  74.101  0.00  0.00            
ATOM   1760  CG2 THR X 114      61.954  44.183  75.236  0.00  0.00            
ATOM   1761 HG21 THR X 114      61.722  43.644  76.155  0.00  0.00            
ATOM   1762 HG22 THR X 114      61.309  45.061  75.218  0.00  0.00            
ATOM   1763 HG23 THR X 114      61.834  43.614  74.315  0.00  0.00            
ATOM   1764  OG1 THR X 114      63.519  46.111  75.456  0.00  0.00            
ATOM   1765  HG1 THR X 114      63.073  46.278  76.290  0.00  0.00            
ATOM   1766  C   THR X 114      64.759  42.446  75.739  0.00  0.00            
ATOM   1767  O   THR X 114      63.939  41.881  75.045  0.00  0.00            
ATOM   1768  N   ASN X 115      65.868  41.785  76.221  0.00  0.00            
ATOM   1769  H   ASN X 115      66.598  42.403  76.546  0.00  0.00            
ATOM   1770  CA  ASN X 115      66.118  40.313  76.157  0.00  0.00            
ATOM   1771  HA  ASN X 115      67.085  40.152  76.633  0.00  0.00            
ATOM   1772  CB  ASN X 115      64.995  39.652  77.046  0.00  0.00            
ATOM   1773  HB2 ASN X 115      65.030  40.071  78.052  0.00  0.00            
ATOM   1774  HB3 ASN X 115      64.028  39.843  76.580  0.00  0.00            
ATOM   1775  CG  ASN X 115      65.124  38.170  77.265  0.00  0.00            
ATOM   1776  OD1 ASN X 115      66.211  37.618  77.508  0.00  0.00            
ATOM   1777  ND2 ASN X 115      64.056  37.433  77.033  0.00  0.00            
ATOM   1778 HD21 ASN X 115      63.995  36.454  77.274  0.00  0.00            
ATOM   1779 HD22 ASN X 115      63.149  37.790  76.765  0.00  0.00            
ATOM   1780  C   ASN X 115      66.332  39.726  74.731  0.00  0.00            
ATOM   1781  O   ASN X 115      66.375  38.510  74.607  0.00  0.00            
ATOM   1782  N   LEU X 116      66.395  40.566  73.678  0.00  0.00            
ATOM   1783  H   LEU X 116      66.434  41.563  73.834  0.00  0.00            
ATOM   1784  CA  LEU X 116      66.342  40.159  72.281  0.00  0.00            
ATOM   1785  HA  LEU X 116      65.515  39.467  72.121  0.00  0.00            
ATOM   1786  CB  LEU X 116      65.919  41.292  71.283  0.00  0.00            
ATOM   1787  HB2 LEU X 116      66.651  42.092  71.391  0.00  0.00            
ATOM   1788  HB3 LEU X 116      66.052  40.984  70.246  0.00  0.00            
ATOM   1789  CG  LEU X 116      64.503  41.911  71.412  0.00  0.00            
ATOM   1790  HG  LEU X 116      64.296  42.028  72.476  0.00  0.00            
ATOM   1791  CD1 LEU X 116      64.405  43.254  70.670  0.00  0.00            
ATOM   1792 HD11 LEU X 116      65.034  43.990  71.172  0.00  0.00            
ATOM   1793 HD12 LEU X 116      64.689  43.153  69.622  0.00  0.00            
ATOM   1794 HD13 LEU X 116      63.394  43.659  70.697  0.00  0.00            
ATOM   1795  CD2 LEU X 116      63.573  41.004  70.638  0.00  0.00            
ATOM   1796 HD21 LEU X 116      63.599  39.965  70.967  0.00  0.00            
ATOM   1797 HD22 LEU X 116      62.587  41.431  70.821  0.00  0.00            
ATOM   1798 HD23 LEU X 116      63.652  41.064  69.553  0.00  0.00            
ATOM   1799  C   LEU X 116      67.540  39.456  71.830  0.00  0.00            
ATOM   1800  O   LEU X 116      68.658  39.757  72.266  0.00  0.00            
ATOM   1801  N   ALA X 117      67.409  38.465  70.939  0.00  0.00            
ATOM   1802  H   ALA X 117      66.467  38.280  70.623  0.00  0.00            
ATOM   1803  CA  ALA X 117      68.547  37.610  70.416  0.00  0.00            
ATOM   1804  HA  ALA X 117      69.505  38.050  70.691  0.00  0.00            
ATOM   1805  CB  ALA X 117      68.392  36.185  71.109  0.00  0.00            
ATOM   1806  HB1 ALA X 117      69.213  35.522  70.836  0.00  0.00            
ATOM   1807  HB2 ALA X 117      68.379  36.273  72.195  0.00  0.00            
ATOM   1808  HB3 ALA X 117      67.487  35.759  70.676  0.00  0.00            
ATOM   1809  C   ALA X 117      68.601  37.382  68.886  0.00  0.00            
ATOM   1810  O   ALA X 117      69.649  37.066  68.312  0.00  0.00            
ATOM   1811  N   SER X 118      67.542  37.807  68.225  0.00  0.00            
ATOM   1812  H   SER X 118      66.705  37.984  68.762  0.00  0.00            
ATOM   1813  CA  SER X 118      67.286  37.824  66.777  0.00  0.00            
ATOM   1814  HA  SER X 118      68.050  38.503  66.398  0.00  0.00            
ATOM   1815  CB  SER X 118      67.337  36.404  66.183  0.00  0.00            
ATOM   1816  HB2 SER X 118      68.243  35.880  66.485  0.00  0.00            
ATOM   1817  HB3 SER X 118      66.551  35.825  66.669  0.00  0.00            
ATOM   1818  OG  SER X 118      67.182  36.518  64.742  0.00  0.00            
ATOM   1819  HG  SER X 118      68.020  36.291  64.331  0.00  0.00            
ATOM   1820  C   SER X 118      65.991  38.448  66.376  0.00  0.00            
ATOM   1821  O   SER X 118      64.994  38.341  67.094  0.00  0.00            
ATOM   1822  N   LEU X 119      66.079  39.175  65.264  0.00  0.00            
ATOM   1823  H   LEU X 119      66.960  39.350  64.802  0.00  0.00            
ATOM   1824  CA  LEU X 119      64.916  39.844  64.599  0.00  0.00            
ATOM   1825  HA  LEU X 119      64.172  40.036  65.372  0.00  0.00            
ATOM   1826  CB  LEU X 119      65.406  41.227  64.026  0.00  0.00            
ATOM   1827  HB2 LEU X 119      66.270  41.034  63.390  0.00  0.00            
ATOM   1828  HB3 LEU X 119      64.618  41.594  63.368  0.00  0.00            
ATOM   1829  CG  LEU X 119      65.780  42.357  65.085  0.00  0.00            
ATOM   1830  HG  LEU X 119      66.745  42.142  65.544  0.00  0.00            
ATOM   1831  CD1 LEU X 119      65.900  43.706  64.269  0.00  0.00            
ATOM   1832 HD11 LEU X 119      66.695  43.794  63.528  0.00  0.00            
ATOM   1833 HD12 LEU X 119      64.920  43.912  63.839  0.00  0.00            
ATOM   1834 HD13 LEU X 119      66.061  44.524  64.971  0.00  0.00            
ATOM   1835  CD2 LEU X 119      64.593  42.567  66.027  0.00  0.00            
ATOM   1836 HD21 LEU X 119      63.646  42.490  65.493  0.00  0.00            
ATOM   1837 HD22 LEU X 119      64.638  41.724  66.716  0.00  0.00            
ATOM   1838 HD23 LEU X 119      64.601  43.484  66.615  0.00  0.00            
ATOM   1839  C   LEU X 119      64.084  39.023  63.579  0.00  0.00            
ATOM   1840  O   LEU X 119      62.966  39.387  63.231  0.00  0.00            
ATOM   1841  N   GLU X 120      64.683  37.929  63.116  0.00  0.00            
ATOM   1842  H   GLU X 120      65.497  37.552  63.581  0.00  0.00            
ATOM   1843  CA  GLU X 120      64.088  37.107  62.019  0.00  0.00            
ATOM   1844  HA  GLU X 120      64.189  37.708  61.116  0.00  0.00            
ATOM   1845  CB  GLU X 120      65.146  36.044  61.904  0.00  0.00            
ATOM   1846  HB2 GLU X 120      66.133  36.504  61.856  0.00  0.00            
ATOM   1847  HB3 GLU X 120      65.119  35.393  62.777  0.00  0.00            
ATOM   1848  CG  GLU X 120      65.085  35.180  60.654  0.00  0.00            
ATOM   1849  HG2 GLU X 120      64.190  34.570  60.538  0.00  0.00            
ATOM   1850  HG3 GLU X 120      65.201  35.678  59.692  0.00  0.00            
ATOM   1851  CD  GLU X 120      66.273  34.176  60.610  0.00  0.00            
ATOM   1852  OE1 GLU X 120      66.241  33.283  59.752  0.00  0.00            
ATOM   1853  OE2 GLU X 120      67.177  34.287  61.416  0.00  0.00            
ATOM   1854  C   GLU X 120      62.676  36.510  62.085  0.00  0.00            
ATOM   1855  O   GLU X 120      62.144  35.973  61.123  0.00  0.00            
ATOM   1856  N   ASN X 121      62.086  36.517  63.282  0.00  0.00            
ATOM   1857  H   ASN X 121      62.744  36.821  63.985  0.00  0.00            
ATOM   1858  CA  ASN X 121      60.749  36.052  63.706  0.00  0.00            
ATOM   1859  HA  ASN X 121      60.189  35.753  62.820  0.00  0.00            
ATOM   1860  CB  ASN X 121      60.849  34.721  64.381  0.00  0.00            
ATOM   1861  HB2 ASN X 121      61.462  34.785  65.280  0.00  0.00            
ATOM   1862  HB3 ASN X 121      59.814  34.503  64.645  0.00  0.00            
ATOM   1863  CG  ASN X 121      61.431  33.719  63.394  0.00  0.00            
ATOM   1864  OD1 ASN X 121      60.732  33.139  62.588  0.00  0.00            
ATOM   1865  ND2 ASN X 121      62.697  33.332  63.588  0.00  0.00            
ATOM   1866 HD21 ASN X 121      63.004  32.687  62.875  0.00  0.00            
ATOM   1867 HD22 ASN X 121      63.340  33.963  64.045  0.00  0.00            
ATOM   1868  C   ASN X 121      59.849  37.069  64.498  0.00  0.00            
ATOM   1869  O   ASN X 121      58.704  36.792  64.936  0.00  0.00            
ATOM   1870  N   PHE X 122      60.380  38.258  64.774  0.00  0.00            
ATOM   1871  H   PHE X 122      61.253  38.551  64.358  0.00  0.00            
ATOM   1872  CA  PHE X 122      59.767  39.272  65.630  0.00  0.00            
ATOM   1873  HA  PHE X 122      59.455  38.684  66.493  0.00  0.00            
ATOM   1874  CB  PHE X 122      60.873  40.216  66.131  0.00  0.00            
ATOM   1875  HB2 PHE X 122      61.537  39.529  66.656  0.00  0.00            
ATOM   1876  HB3 PHE X 122      61.406  40.577  65.252  0.00  0.00            
ATOM   1877  CG  PHE X 122      60.408  41.248  67.043  0.00  0.00            
ATOM   1878  CD1 PHE X 122      60.455  40.911  68.433  0.00  0.00            
ATOM   1879  HD1 PHE X 122      60.671  39.915  68.790  0.00  0.00            
ATOM   1880  CE1 PHE X 122      60.059  41.912  69.314  0.00  0.00            
ATOM   1881  HE1 PHE X 122      59.991  41.683  70.367  0.00  0.00            
ATOM   1882  CZ  PHE X 122      59.712  43.207  68.892  0.00  0.00            
ATOM   1883  HZ  PHE X 122      59.337  43.964  69.566  0.00  0.00            
ATOM   1884  CE2 PHE X 122      59.752  43.534  67.518  0.00  0.00            
ATOM   1885  HE2 PHE X 122      59.487  44.521  67.168  0.00  0.00            
ATOM   1886  CD2 PHE X 122      60.116  42.545  66.627  0.00  0.00            
ATOM   1887  HD2 PHE X 122      59.976  42.661  65.563  0.00  0.00            
ATOM   1888  C   PHE X 122      58.546  40.066  64.940  0.00  0.00            
ATOM   1889  O   PHE X 122      58.738  40.491  63.838  0.00  0.00            
ATOM   1890  N   PRO X 123      57.350  40.146  65.536  0.00  0.00            
ATOM   1891  CD  PRO X 123      56.990  39.475  66.705  0.00  0.00            
ATOM   1892  HD2 PRO X 123      57.627  39.713  67.556  0.00  0.00            
ATOM   1893  HD3 PRO X 123      56.952  38.405  66.498  0.00  0.00            
ATOM   1894  CG  PRO X 123      55.564  39.820  67.052  0.00  0.00            
ATOM   1895  HG2 PRO X 123      55.609  40.665  67.739  0.00  0.00            
ATOM   1896  HG3 PRO X 123      54.975  39.055  67.559  0.00  0.00            
ATOM   1897  CB  PRO X 123      54.964  40.272  65.694  0.00  0.00            
ATOM   1898  HB2 PRO X 123      54.167  41.003  65.830  0.00  0.00            
ATOM   1899  HB3 PRO X 123      54.501  39.414  65.207  0.00  0.00            
ATOM   1900  CA  PRO X 123      56.166  40.795  64.897  0.00  0.00            
ATOM   1901  HA  PRO X 123      56.141  40.541  63.837  0.00  0.00            
ATOM   1902  C   PRO X 123      56.259  42.295  65.056  0.00  0.00            
ATOM   1903  O   PRO X 123      56.117  42.911  66.108  0.00  0.00            
ATOM   1904  N   ILE X 124      56.253  42.975  63.919  0.00  0.00            
ATOM   1905  H   ILE X 124      56.180  42.428  63.073  0.00  0.00            
ATOM   1906  CA  ILE X 124      56.515  44.428  63.868  0.00  0.00            
ATOM   1907  HA  ILE X 124      55.890  44.947  64.596  0.00  0.00            
ATOM   1908  CB  ILE X 124      58.013  44.757  64.110  0.00  0.00            
ATOM   1909  HB  ILE X 124      58.360  44.155  64.950  0.00  0.00            
ATOM   1910  CG2 ILE X 124      58.873  44.377  62.854  0.00  0.00            
ATOM   1911 HG21 ILE X 124      59.860  44.129  63.245  0.00  0.00            
ATOM   1912 HG22 ILE X 124      58.520  43.397  62.532  0.00  0.00            
ATOM   1913 HG23 ILE X 124      58.811  45.112  62.051  0.00  0.00            
ATOM   1914  CG1 ILE X 124      58.288  46.193  64.656  0.00  0.00            
ATOM   1915 HG12 ILE X 124      57.941  46.728  63.772  0.00  0.00            
ATOM   1916 HG13 ILE X 124      57.828  46.469  65.605  0.00  0.00            
ATOM   1917  CD1 ILE X 124      59.818  46.676  64.683  0.00  0.00            
ATOM   1918 HD11 ILE X 124      59.914  47.554  65.322  0.00  0.00            
ATOM   1919 HD12 ILE X 124      60.469  45.888  65.062  0.00  0.00            
ATOM   1920 HD13 ILE X 124      60.141  46.839  63.655  0.00  0.00            
ATOM   1921  C   ILE X 124      56.038  45.022  62.483  0.00  0.00            
ATOM   1922  O   ILE X 124      55.711  46.189  62.361  0.00  0.00            
ATOM   1923  N   GLY X 125      56.102  44.301  61.416  0.00  0.00            
ATOM   1924  H   GLY X 125      56.636  43.443  61.442  0.00  0.00            
ATOM   1925  CA  GLY X 125      55.539  44.645  60.075  0.00  0.00            
ATOM   1926  HA2 GLY X 125      56.165  45.382  59.573  0.00  0.00            
ATOM   1927  HA3 GLY X 125      55.549  43.849  59.331  0.00  0.00            
ATOM   1928  C   GLY X 125      54.099  45.259  59.998  0.00  0.00            
ATOM   1929  O   GLY X 125      53.748  45.877  58.973  0.00  0.00            
ATOM   1930  N   HIE X 126      53.324  45.117  60.984  0.00  0.00            
ATOM   1931  H   HIE X 126      53.613  44.480  61.712  0.00  0.00            
ATOM   1932  CA  HIE X 126      51.971  45.706  61.078  0.00  0.00            
ATOM   1933  HA  HIE X 126      51.469  45.634  60.113  0.00  0.00            
ATOM   1934  CB  HIE X 126      51.240  44.978  62.301  0.00  0.00            
ATOM   1935  HB2 HIE X 126      50.248  45.397  62.470  0.00  0.00            
ATOM   1936  HB3 HIE X 126      51.060  43.949  61.991  0.00  0.00            
ATOM   1937  CG  HIE X 126      51.877  44.914  63.662  0.00  0.00            
ATOM   1938  ND1 HIE X 126      53.062  44.247  63.895  0.00  0.00            
ATOM   1939  CE1 HIE X 126      53.302  44.345  65.212  0.00  0.00            
ATOM   1940  HE1 HIE X 126      54.016  43.793  65.806  0.00  0.00            
ATOM   1941  NE2 HIE X 126      52.370  45.110  65.822  0.00  0.00            
ATOM   1942  HE2 HIE X 126      52.436  45.338  66.804  0.00  0.00            
ATOM   1943  CD2 HIE X 126      51.392  45.356  64.875  0.00  0.00            
ATOM   1944  HD2 HIE X 126      50.505  45.960  64.999  0.00  0.00            
ATOM   1945  C   HIE X 126      52.055  47.188  61.405  0.00  0.00            
ATOM   1946  O   HIE X 126      51.167  47.965  61.074  0.00  0.00            
ATOM   1947  N   LEU X 127      53.171  47.653  61.923  0.00  0.00            
ATOM   1948  H   LEU X 127      53.942  47.011  62.044  0.00  0.00            
ATOM   1949  CA  LEU X 127      53.339  48.976  62.512  0.00  0.00            
ATOM   1950  HA  LEU X 127      52.397  49.339  62.923  0.00  0.00            
ATOM   1951  CB  LEU X 127      54.314  48.960  63.677  0.00  0.00            
ATOM   1952  HB2 LEU X 127      55.214  48.569  63.203  0.00  0.00            
ATOM   1953  HB3 LEU X 127      54.651  49.915  64.081  0.00  0.00            
ATOM   1954  CG  LEU X 127      53.799  48.118  64.855  0.00  0.00            
ATOM   1955  HG  LEU X 127      53.427  47.162  64.487  0.00  0.00            
ATOM   1956  CD1 LEU X 127      54.986  47.932  65.737  0.00  0.00            
ATOM   1957 HD11 LEU X 127      55.873  47.661  65.164  0.00  0.00            
ATOM   1958 HD12 LEU X 127      55.190  48.824  66.329  0.00  0.00            
ATOM   1959 HD13 LEU X 127      54.865  47.172  66.508  0.00  0.00            
ATOM   1960  CD2 LEU X 127      52.673  48.695  65.699  0.00  0.00            
ATOM   1961 HD21 LEU X 127      51.781  48.718  65.074  0.00  0.00            
ATOM   1962 HD22 LEU X 127      52.587  48.066  66.586  0.00  0.00            
ATOM   1963 HD23 LEU X 127      52.888  49.695  66.076  0.00  0.00            
ATOM   1964  C   LEU X 127      53.848  50.020  61.468  0.00  0.00            
ATOM   1965  O   LEU X 127      54.908  50.563  61.561  0.00  0.00            
ATOM   1966  N   LYS X 128      53.023  50.242  60.436  0.00  0.00            
ATOM   1967  H   LYS X 128      52.132  49.767  60.447  0.00  0.00            
ATOM   1968  CA  LYS X 128      53.425  51.061  59.268  0.00  0.00            
ATOM   1969  HA  LYS X 128      54.367  50.733  58.830  0.00  0.00            
ATOM   1970  CB  LYS X 128      52.432  50.771  58.210  0.00  0.00            
ATOM   1971  HB2 LYS X 128      52.254  49.697  58.156  0.00  0.00            
ATOM   1972  HB3 LYS X 128      51.421  51.141  58.381  0.00  0.00            
ATOM   1973  CG  LYS X 128      52.942  51.259  56.790  0.00  0.00            
ATOM   1974  HG2 LYS X 128      52.889  52.344  56.699  0.00  0.00            
ATOM   1975  HG3 LYS X 128      53.908  50.792  56.600  0.00  0.00            
ATOM   1976  CD  LYS X 128      51.937  50.586  55.821  0.00  0.00            
ATOM   1977  HD2 LYS X 128      51.872  49.507  55.960  0.00  0.00            
ATOM   1978  HD3 LYS X 128      50.895  50.836  56.019  0.00  0.00            
ATOM   1979  CE  LYS X 128      52.200  50.917  54.274  0.00  0.00            
ATOM   1980  HE2 LYS X 128      51.325  50.514  53.765  0.00  0.00            
ATOM   1981  HE3 LYS X 128      52.186  51.967  53.985  0.00  0.00            
ATOM   1982  NZ  LYS X 128      53.450  50.223  53.753  0.00  0.00            
ATOM   1983  HZ1 LYS X 128      53.535  49.309  54.174  0.00  0.00            
ATOM   1984  HZ2 LYS X 128      53.477  50.142  52.746  0.00  0.00            
ATOM   1985  HZ3 LYS X 128      54.243  50.836  53.874  0.00  0.00            
ATOM   1986  C   LYS X 128      53.644  52.492  59.582  0.00  0.00            
ATOM   1987  O   LYS X 128      54.450  53.079  58.895  0.00  0.00            
ATOM   1988  N   THR X 129      52.988  52.938  60.673  0.00  0.00            
ATOM   1989  H   THR X 129      52.228  52.322  60.922  0.00  0.00            
ATOM   1990  CA  THR X 129      53.238  54.208  61.334  0.00  0.00            
ATOM   1991  HA  THR X 129      53.007  55.090  60.737  0.00  0.00            
ATOM   1992  CB  THR X 129      52.197  54.384  62.496  0.00  0.00            
ATOM   1993  HB  THR X 129      52.366  55.290  63.078  0.00  0.00            
ATOM   1994  CG2 THR X 129      50.768  54.642  62.019  0.00  0.00            
ATOM   1995 HG21 THR X 129      50.535  53.947  61.212  0.00  0.00            
ATOM   1996 HG22 THR X 129      50.019  54.580  62.809  0.00  0.00            
ATOM   1997 HG23 THR X 129      50.626  55.627  61.576  0.00  0.00            
ATOM   1998  OG1 THR X 129      52.248  53.250  63.388  0.00  0.00            
ATOM   1999  HG1 THR X 129      52.975  53.386  63.999  0.00  0.00            
ATOM   2000  C   THR X 129      54.614  54.453  61.861  0.00  0.00            
ATOM   2001  O   THR X 129      54.981  55.593  62.085  0.00  0.00            
ATOM   2002  N   LEU X 130      55.418  53.416  62.229  0.00  0.00            
ATOM   2003  H   LEU X 130      55.085  52.469  62.119  0.00  0.00            
ATOM   2004  CA  LEU X 130      56.755  53.668  62.760  0.00  0.00            
ATOM   2005  HA  LEU X 130      56.668  54.244  63.681  0.00  0.00            
ATOM   2006  CB  LEU X 130      57.397  52.316  63.130  0.00  0.00            
ATOM   2007  HB2 LEU X 130      57.209  51.524  62.406  0.00  0.00            
ATOM   2008  HB3 LEU X 130      58.485  52.375  63.119  0.00  0.00            
ATOM   2009  CG  LEU X 130      56.945  51.775  64.529  0.00  0.00            
ATOM   2010  HG  LEU X 130      55.861  51.684  64.595  0.00  0.00            
ATOM   2011  CD1 LEU X 130      57.640  50.420  64.544  0.00  0.00            
ATOM   2012 HD11 LEU X 130      57.155  49.895  63.720  0.00  0.00            
ATOM   2013 HD12 LEU X 130      58.717  50.345  64.393  0.00  0.00            
ATOM   2014 HD13 LEU X 130      57.428  49.837  65.440  0.00  0.00            
ATOM   2015  CD2 LEU X 130      57.472  52.654  65.727  0.00  0.00            
ATOM   2016 HD21 LEU X 130      58.558  52.635  65.633  0.00  0.00            
ATOM   2017 HD22 LEU X 130      57.103  53.672  65.608  0.00  0.00            
ATOM   2018 HD23 LEU X 130      57.080  52.309  66.684  0.00  0.00            
ATOM   2019  C   LEU X 130      57.633  54.496  61.732  0.00  0.00            
ATOM   2020  O   LEU X 130      57.838  54.070  60.600  0.00  0.00            
ATOM   2021  N   LYS X 131      58.183  55.585  62.236  0.00  0.00            
ATOM   2022  H   LYS X 131      57.902  55.785  63.186  0.00  0.00            
ATOM   2023  CA  LYS X 131      59.446  56.079  61.745  0.00  0.00            
ATOM   2024  HA  LYS X 131      59.655  55.740  60.730  0.00  0.00            
ATOM   2025  CB  LYS X 131      59.420  57.710  61.677  0.00  0.00            
ATOM   2026  HB2 LYS X 131      59.276  58.061  62.699  0.00  0.00            
ATOM   2027  HB3 LYS X 131      60.371  57.986  61.219  0.00  0.00            
ATOM   2028  CG  LYS X 131      58.210  58.205  60.717  0.00  0.00            
ATOM   2029  HG2 LYS X 131      58.355  57.843  59.699  0.00  0.00            
ATOM   2030  HG3 LYS X 131      57.257  58.042  61.219  0.00  0.00            
ATOM   2031  CD  LYS X 131      58.511  59.671  60.649  0.00  0.00            
ATOM   2032  HD2 LYS X 131      58.533  60.055  61.669  0.00  0.00            
ATOM   2033  HD3 LYS X 131      59.477  60.007  60.273  0.00  0.00            
ATOM   2034  CE  LYS X 131      57.454  60.433  59.871  0.00  0.00            
ATOM   2035  HE2 LYS X 131      57.822  61.407  59.550  0.00  0.00            
ATOM   2036  HE3 LYS X 131      57.255  59.852  58.970  0.00  0.00            
ATOM   2037  NZ  LYS X 131      56.131  60.624  60.592  0.00  0.00            
ATOM   2038  HZ1 LYS X 131      56.261  61.338  61.294  0.00  0.00            
ATOM   2039  HZ2 LYS X 131      55.500  60.955  59.877  0.00  0.00            
ATOM   2040  HZ3 LYS X 131      55.799  59.716  60.885  0.00  0.00            
ATOM   2041  C   LYS X 131      60.734  55.722  62.442  0.00  0.00            
ATOM   2042  O   LYS X 131      61.766  55.862  61.791  0.00  0.00            
ATOM   2043  N   GLU X 132      60.764  55.413  63.716  0.00  0.00            
ATOM   2044  H   GLU X 132      59.899  55.629  64.191  0.00  0.00            
ATOM   2045  CA  GLU X 132      61.997  55.352  64.529  0.00  0.00            
ATOM   2046  HA  GLU X 132      62.903  55.093  63.980  0.00  0.00            
ATOM   2047  CB  GLU X 132      62.146  56.620  65.346  0.00  0.00            
ATOM   2048  HB2 GLU X 132      61.320  56.610  66.057  0.00  0.00            
ATOM   2049  HB3 GLU X 132      63.096  56.576  65.879  0.00  0.00            
ATOM   2050  CG  GLU X 132      61.985  57.926  64.516  0.00  0.00            
ATOM   2051  HG2 GLU X 132      62.617  57.758  63.643  0.00  0.00            
ATOM   2052  HG3 GLU X 132      61.015  57.938  64.019  0.00  0.00            
ATOM   2053  CD  GLU X 132      62.388  59.154  65.198  0.00  0.00            
ATOM   2054  OE1 GLU X 132      62.125  59.353  66.380  0.00  0.00            
ATOM   2055  OE2 GLU X 132      62.844  60.131  64.533  0.00  0.00            
ATOM   2056  C   GLU X 132      61.969  54.180  65.559  0.00  0.00            
ATOM   2057  O   GLU X 132      60.980  53.911  66.307  0.00  0.00            
ATOM   2058  N   LEU X 133      63.083  53.532  65.660  0.00  0.00            
ATOM   2059  H   LEU X 133      63.805  53.710  64.977  0.00  0.00            
ATOM   2060  CA  LEU X 133      63.312  52.377  66.450  0.00  0.00            
ATOM   2061  HA  LEU X 133      62.605  52.310  67.277  0.00  0.00            
ATOM   2062  CB  LEU X 133      63.023  51.170  65.591  0.00  0.00            
ATOM   2063  HB2 LEU X 133      62.002  51.221  65.215  0.00  0.00            
ATOM   2064  HB3 LEU X 133      63.606  51.223  64.672  0.00  0.00            
ATOM   2065  CG  LEU X 133      63.110  49.767  66.361  0.00  0.00            
ATOM   2066  HG  LEU X 133      64.016  49.813  66.967  0.00  0.00            
ATOM   2067  CD1 LEU X 133      61.961  49.441  67.267  0.00  0.00            
ATOM   2068 HD11 LEU X 133      62.120  48.536  67.852  0.00  0.00            
ATOM   2069 HD12 LEU X 133      62.042  50.301  67.932  0.00  0.00            
ATOM   2070 HD13 LEU X 133      60.990  49.452  66.771  0.00  0.00            
ATOM   2071  CD2 LEU X 133      63.232  48.754  65.261  0.00  0.00            
ATOM   2072 HD21 LEU X 133      63.255  47.793  65.776  0.00  0.00            
ATOM   2073 HD22 LEU X 133      62.406  48.723  64.551  0.00  0.00            
ATOM   2074 HD23 LEU X 133      64.202  48.695  64.766  0.00  0.00            
ATOM   2075  C   LEU X 133      64.759  52.286  66.989  0.00  0.00            
ATOM   2076  O   LEU X 133      65.724  51.878  66.288  0.00  0.00            
ATOM   2077  N   ASN X 134      64.828  52.523  68.298  0.00  0.00            
ATOM   2078  H   ASN X 134      63.960  52.726  68.773  0.00  0.00            
ATOM   2079  CA  ASN X 134      66.063  52.077  69.047  0.00  0.00            
ATOM   2080  HA  ASN X 134      66.873  51.981  68.324  0.00  0.00            
ATOM   2081  CB  ASN X 134      66.514  53.125  70.100  0.00  0.00            
ATOM   2082  HB2 ASN X 134      65.944  53.004  71.021  0.00  0.00            
ATOM   2083  HB3 ASN X 134      67.544  52.915  70.387  0.00  0.00            
ATOM   2084  CG  ASN X 134      66.489  54.577  69.696  0.00  0.00            
ATOM   2085  OD1 ASN X 134      65.823  55.051  68.771  0.00  0.00            
ATOM   2086  ND2 ASN X 134      67.124  55.368  70.505  0.00  0.00            
ATOM   2087 HD21 ASN X 134      67.098  56.352  70.276  0.00  0.00            
ATOM   2088 HD22 ASN X 134      67.790  54.961  71.146  0.00  0.00            
ATOM   2089  C   ASN X 134      65.933  50.606  69.490  0.00  0.00            
ATOM   2090  O   ASN X 134      64.942  50.357  70.177  0.00  0.00            
ATOM   2091  N   VAL X 135      66.828  49.667  69.248  0.00  0.00            
ATOM   2092  H   VAL X 135      67.479  49.950  68.530  0.00  0.00            
ATOM   2093  CA  VAL X 135      66.823  48.240  69.617  0.00  0.00            
ATOM   2094  HA  VAL X 135      66.239  48.130  70.530  0.00  0.00            
ATOM   2095  CB  VAL X 135      66.060  47.497  68.539  0.00  0.00            
ATOM   2096  HB  VAL X 135      65.092  47.977  68.393  0.00  0.00            
ATOM   2097  CG1 VAL X 135      66.741  47.663  67.182  0.00  0.00            
ATOM   2098 HG11 VAL X 135      67.814  47.686  67.376  0.00  0.00            
ATOM   2099 HG12 VAL X 135      66.439  46.847  66.526  0.00  0.00            
ATOM   2100 HG13 VAL X 135      66.481  48.586  66.664  0.00  0.00            
ATOM   2101  CG2 VAL X 135      65.711  46.080  68.811  0.00  0.00            
ATOM   2102 HG21 VAL X 135      66.655  45.534  68.826  0.00  0.00            
ATOM   2103 HG22 VAL X 135      65.159  45.957  69.743  0.00  0.00            
ATOM   2104 HG23 VAL X 135      65.193  45.642  67.958  0.00  0.00            
ATOM   2105  C   VAL X 135      68.234  47.744  70.033  0.00  0.00            
ATOM   2106  O   VAL X 135      68.625  46.511  70.044  0.00  0.00            
ATOM   2107  N   ALA X 136      69.054  48.706  70.532  0.00  0.00            
ATOM   2108  H   ALA X 136      68.659  49.635  70.502  0.00  0.00            
ATOM   2109  CA  ALA X 136      70.444  48.694  71.009  0.00  0.00            
ATOM   2110  HA  ALA X 136      71.100  48.258  70.257  0.00  0.00            
ATOM   2111  CB  ALA X 136      70.842  50.190  71.114  0.00  0.00            
ATOM   2112  HB1 ALA X 136      70.405  50.813  71.895  0.00  0.00            
ATOM   2113  HB2 ALA X 136      71.909  50.333  71.283  0.00  0.00            
ATOM   2114  HB3 ALA X 136      70.637  50.838  70.261  0.00  0.00            
ATOM   2115  C   ALA X 136      70.660  47.842  72.355  0.00  0.00            
ATOM   2116  O   ALA X 136      69.675  47.683  73.059  0.00  0.00            
ATOM   2117  N   HIE X 137      71.903  47.309  72.541  0.00  0.00            
ATOM   2118  H   HIE X 137      72.558  47.480  71.791  0.00  0.00            
ATOM   2119  CA  HIE X 137      72.312  46.629  73.769  0.00  0.00            
ATOM   2120  HA  HIE X 137      73.310  46.227  73.594  0.00  0.00            
ATOM   2121  CB  HIE X 137      72.676  47.520  74.984  0.00  0.00            
ATOM   2122  HB2 HIE X 137      73.245  48.411  74.718  0.00  0.00            
ATOM   2123  HB3 HIE X 137      71.744  47.912  75.390  0.00  0.00            
ATOM   2124  CG  HIE X 137      73.475  46.889  76.077  0.00  0.00            
ATOM   2125  ND1 HIE X 137      74.732  46.245  75.983  0.00  0.00            
ATOM   2126  CE1 HIE X 137      74.981  45.795  77.247  0.00  0.00            
ATOM   2127  HE1 HIE X 137      75.833  45.158  77.436  0.00  0.00            
ATOM   2128  NE2 HIE X 137      73.968  46.087  78.095  0.00  0.00            
ATOM   2129  HE2 HIE X 137      73.853  45.544  78.939  0.00  0.00            
ATOM   2130  CD2 HIE X 137      73.065  46.837  77.415  0.00  0.00            
ATOM   2131  HD2 HIE X 137      72.123  47.206  77.792  0.00  0.00            
ATOM   2132  C   HIE X 137      71.544  45.321  74.135  0.00  0.00            
ATOM   2133  O   HIE X 137      71.584  44.822  75.239  0.00  0.00            
ATOM   2134  N   ASN X 138      70.794  44.793  73.188  0.00  0.00            
ATOM   2135  H   ASN X 138      70.575  45.327  72.360  0.00  0.00            
ATOM   2136  CA  ASN X 138      70.335  43.382  73.197  0.00  0.00            
ATOM   2137  HA  ASN X 138      70.000  43.155  74.210  0.00  0.00            
ATOM   2138  CB  ASN X 138      69.104  43.249  72.259  0.00  0.00            
ATOM   2139  HB2 ASN X 138      69.380  43.675  71.294  0.00  0.00            
ATOM   2140  HB3 ASN X 138      68.865  42.188  72.189  0.00  0.00            
ATOM   2141  CG  ASN X 138      67.910  43.930  72.826  0.00  0.00            
ATOM   2142  OD1 ASN X 138      67.290  43.436  73.752  0.00  0.00            
ATOM   2143  ND2 ASN X 138      67.493  44.966  72.175  0.00  0.00            
ATOM   2144 HD21 ASN X 138      66.604  45.377  72.424  0.00  0.00            
ATOM   2145 HD22 ASN X 138      67.892  45.347  71.329  0.00  0.00            
ATOM   2146  C   ASN X 138      71.503  42.413  72.989  0.00  0.00            
ATOM   2147  O   ASN X 138      72.641  42.772  73.121  0.00  0.00            
ATOM   2148  N   LEU X 139      71.127  41.142  72.674  0.00  0.00            
ATOM   2149  H   LEU X 139      70.159  40.853  72.711  0.00  0.00            
ATOM   2150  CA  LEU X 139      72.064  40.079  72.367  0.00  0.00            
ATOM   2151  HA  LEU X 139      73.086  40.433  72.504  0.00  0.00            
ATOM   2152  CB  LEU X 139      71.765  38.888  73.336  0.00  0.00            
ATOM   2153  HB2 LEU X 139      70.872  38.494  72.852  0.00  0.00            
ATOM   2154  HB3 LEU X 139      72.557  38.140  73.309  0.00  0.00            
ATOM   2155  CG  LEU X 139      71.626  39.191  74.801  0.00  0.00            
ATOM   2156  HG  LEU X 139      70.773  39.859  74.926  0.00  0.00            
ATOM   2157  CD1 LEU X 139      71.188  37.958  75.663  0.00  0.00            
ATOM   2158 HD11 LEU X 139      70.829  38.185  76.666  0.00  0.00            
ATOM   2159 HD12 LEU X 139      70.276  37.504  75.275  0.00  0.00            
ATOM   2160 HD13 LEU X 139      71.994  37.235  75.784  0.00  0.00            
ATOM   2161  CD2 LEU X 139      72.834  39.787  75.455  0.00  0.00            
ATOM   2162 HD21 LEU X 139      73.068  40.799  75.126  0.00  0.00            
ATOM   2163 HD22 LEU X 139      72.705  39.776  76.538  0.00  0.00            
ATOM   2164 HD23 LEU X 139      73.620  39.058  75.254  0.00  0.00            
ATOM   2165  C   LEU X 139      72.011  39.677  70.923  0.00  0.00            
ATOM   2166  O   LEU X 139      72.468  38.579  70.663  0.00  0.00            
ATOM   2167  N   ILE X 140      71.598  40.489  69.949  0.00  0.00            
ATOM   2168  H   ILE X 140      71.134  41.317  70.294  0.00  0.00            
ATOM   2169  CA  ILE X 140      71.469  40.124  68.556  0.00  0.00            
ATOM   2170  HA  ILE X 140      70.964  39.162  68.466  0.00  0.00            
ATOM   2171  CB  ILE X 140      70.643  41.213  67.858  0.00  0.00            
ATOM   2172  HB  ILE X 140      71.096  42.178  68.086  0.00  0.00            
ATOM   2173  CG2 ILE X 140      70.629  40.939  66.389  0.00  0.00            
ATOM   2174 HG21 ILE X 140      70.223  39.947  66.191  0.00  0.00            
ATOM   2175 HG22 ILE X 140      69.998  41.624  65.822  0.00  0.00            
ATOM   2176 HG23 ILE X 140      71.607  41.039  65.917  0.00  0.00            
ATOM   2177  CG1 ILE X 140      69.170  41.288  68.401  0.00  0.00            
ATOM   2178 HG12 ILE X 140      68.679  40.424  67.954  0.00  0.00            
ATOM   2179 HG13 ILE X 140      69.147  41.248  69.491  0.00  0.00            
ATOM   2180  CD1 ILE X 140      68.421  42.563  68.177  0.00  0.00            
ATOM   2181 HD11 ILE X 140      68.240  42.692  67.110  0.00  0.00            
ATOM   2182 HD12 ILE X 140      67.480  42.524  68.726  0.00  0.00            
ATOM   2183 HD13 ILE X 140      68.989  43.429  68.516  0.00  0.00            
ATOM   2184  C   ILE X 140      72.842  39.828  67.969  0.00  0.00            
ATOM   2185  O   ILE X 140      73.756  40.598  68.293  0.00  0.00            
ATOM   2186  N   GLN X 141      73.068  38.802  67.164  0.00  0.00            
ATOM   2187  H   GLN X 141      72.313  38.157  66.979  0.00  0.00            
ATOM   2188  CA  GLN X 141      74.360  38.410  66.580  0.00  0.00            
ATOM   2189  HA  GLN X 141      74.954  39.321  66.639  0.00  0.00            
ATOM   2190  CB  GLN X 141      75.073  37.393  67.461  0.00  0.00            
ATOM   2191  HB2 GLN X 141      76.013  37.340  66.912  0.00  0.00            
ATOM   2192  HB3 GLN X 141      75.179  37.776  68.476  0.00  0.00            
ATOM   2193  CG  GLN X 141      74.389  35.996  67.576  0.00  0.00            
ATOM   2194  HG2 GLN X 141      73.523  35.994  68.238  0.00  0.00            
ATOM   2195  HG3 GLN X 141      73.922  35.865  66.600  0.00  0.00            
ATOM   2196  CD  GLN X 141      75.374  34.870  67.912  0.00  0.00            
ATOM   2197  OE1 GLN X 141      76.262  34.999  68.649  0.00  0.00            
ATOM   2198  NE2 GLN X 141      75.122  33.655  67.325  0.00  0.00            
ATOM   2199 HE21 GLN X 141      75.619  32.875  67.730  0.00  0.00            
ATOM   2200 HE22 GLN X 141      74.293  33.594  66.751  0.00  0.00            
ATOM   2201  C   GLN X 141      74.253  38.095  65.079  0.00  0.00            
ATOM   2202  O   GLN X 141      75.308  37.957  64.424  0.00  0.00            
ATOM   2203  N   SER X 142      73.006  38.053  64.533  0.00  0.00            
ATOM   2204  H   SER X 142      72.239  38.078  65.190  0.00  0.00            
ATOM   2205  CA  SER X 142      72.795  38.151  63.053  0.00  0.00            
ATOM   2206  HA  SER X 142      73.759  38.248  62.554  0.00  0.00            
ATOM   2207  CB  SER X 142      72.152  36.800  62.551  0.00  0.00            
ATOM   2208  HB2 SER X 142      72.841  35.981  62.758  0.00  0.00            
ATOM   2209  HB3 SER X 142      71.247  36.643  63.138  0.00  0.00            
ATOM   2210  OG  SER X 142      71.640  36.756  61.277  0.00  0.00            
ATOM   2211  HG  SER X 142      72.390  36.740  60.678  0.00  0.00            
ATOM   2212  C   SER X 142      72.003  39.361  62.612  0.00  0.00            
ATOM   2213  O   SER X 142      71.200  39.830  63.432  0.00  0.00            
ATOM   2214  N   PHE X 143      72.268  39.963  61.443  0.00  0.00            
ATOM   2215  H   PHE X 143      73.060  39.545  60.975  0.00  0.00            
ATOM   2216  CA  PHE X 143      71.701  41.176  60.999  0.00  0.00            
ATOM   2217  HA  PHE X 143      71.632  41.839  61.861  0.00  0.00            
ATOM   2218  CB  PHE X 143      72.608  41.804  59.942  0.00  0.00            
ATOM   2219  HB2 PHE X 143      73.526  42.010  60.492  0.00  0.00            
ATOM   2220  HB3 PHE X 143      72.864  41.057  59.190  0.00  0.00            
ATOM   2221  CG  PHE X 143      72.183  43.216  59.456  0.00  0.00            
ATOM   2222  CD1 PHE X 143      71.615  44.299  60.274  0.00  0.00            
ATOM   2223  HD1 PHE X 143      71.367  44.111  61.309  0.00  0.00            
ATOM   2224  CE1 PHE X 143      71.524  45.583  59.703  0.00  0.00            
ATOM   2225  HE1 PHE X 143      71.234  46.459  60.264  0.00  0.00            
ATOM   2226  CZ  PHE X 143      71.702  45.796  58.360  0.00  0.00            
ATOM   2227  HZ  PHE X 143      71.559  46.767  57.909  0.00  0.00            
ATOM   2228  CE2 PHE X 143      72.195  44.781  57.549  0.00  0.00            
ATOM   2229  HE2 PHE X 143      72.636  44.953  56.578  0.00  0.00            
ATOM   2230  CD2 PHE X 143      72.480  43.469  58.097  0.00  0.00            
ATOM   2231  HD2 PHE X 143      72.943  42.719  57.473  0.00  0.00            
ATOM   2232  C   PHE X 143      70.284  40.887  60.407  0.00  0.00            
ATOM   2233  O   PHE X 143      69.626  41.938  60.061  0.00  0.00            
ATOM   2234  N   LYS X 144      69.886  39.616  60.247  0.00  0.00            
ATOM   2235  H   LYS X 144      70.479  38.875  60.593  0.00  0.00            
ATOM   2236  CA  LYS X 144      68.642  39.140  59.663  0.00  0.00            
ATOM   2237  HA  LYS X 144      68.615  39.386  58.602  0.00  0.00            
ATOM   2238  CB  LYS X 144      68.620  37.623  59.603  0.00  0.00            
ATOM   2239  HB2 LYS X 144      68.958  37.291  60.585  0.00  0.00            
ATOM   2240  HB3 LYS X 144      67.640  37.219  59.353  0.00  0.00            
ATOM   2241  CG  LYS X 144      69.640  37.100  58.560  0.00  0.00            
ATOM   2242  HG2 LYS X 144      69.255  37.473  57.611  0.00  0.00            
ATOM   2243  HG3 LYS X 144      70.662  37.440  58.728  0.00  0.00            
ATOM   2244  CD  LYS X 144      69.599  35.588  58.291  0.00  0.00            
ATOM   2245  HD2 LYS X 144      68.567  35.341  58.040  0.00  0.00            
ATOM   2246  HD3 LYS X 144      70.227  35.253  57.466  0.00  0.00            
ATOM   2247  CE  LYS X 144      70.048  34.806  59.574  0.00  0.00            
ATOM   2248  HE2 LYS X 144      71.131  34.778  59.696  0.00  0.00            
ATOM   2249  HE3 LYS X 144      69.696  35.380  60.431  0.00  0.00            
ATOM   2250  NZ  LYS X 144      69.518  33.473  59.505  0.00  0.00            
ATOM   2251  HZ1 LYS X 144      69.769  32.951  58.678  0.00  0.00            
ATOM   2252  HZ2 LYS X 144      69.649  32.833  60.276  0.00  0.00            
ATOM   2253  HZ3 LYS X 144      68.521  33.574  59.377  0.00  0.00            
ATOM   2254  C   LYS X 144      67.300  39.648  60.222  0.00  0.00            
ATOM   2255  O   LYS X 144      67.007  39.637  61.447  0.00  0.00            
ATOM   2256  N   LEU X 145      66.354  40.072  59.337  0.00  0.00            
ATOM   2257  H   LEU X 145      66.622  39.988  58.367  0.00  0.00            
ATOM   2258  CA  LEU X 145      65.097  40.718  59.596  0.00  0.00            
ATOM   2259  HA  LEU X 145      64.930  40.832  60.668  0.00  0.00            
ATOM   2260  CB  LEU X 145      65.080  42.103  58.951  0.00  0.00            
ATOM   2261  HB2 LEU X 145      65.108  41.912  57.878  0.00  0.00            
ATOM   2262  HB3 LEU X 145      64.222  42.724  59.206  0.00  0.00            
ATOM   2263  CG  LEU X 145      66.206  43.074  59.189  0.00  0.00            
ATOM   2264  HG  LEU X 145      67.104  42.573  58.829  0.00  0.00            
ATOM   2265  CD1 LEU X 145      65.994  44.281  58.326  0.00  0.00            
ATOM   2266 HD11 LEU X 145      66.641  45.067  58.718  0.00  0.00            
ATOM   2267 HD12 LEU X 145      66.360  44.016  57.334  0.00  0.00            
ATOM   2268 HD13 LEU X 145      64.962  44.620  58.236  0.00  0.00            
ATOM   2269  CD2 LEU X 145      66.292  43.361  60.659  0.00  0.00            
ATOM   2270 HD21 LEU X 145      66.956  44.190  60.904  0.00  0.00            
ATOM   2271 HD22 LEU X 145      65.357  43.789  61.023  0.00  0.00            
ATOM   2272 HD23 LEU X 145      66.590  42.450  61.177  0.00  0.00            
ATOM   2273  C   LEU X 145      63.919  39.832  59.110  0.00  0.00            
ATOM   2274  O   LEU X 145      64.137  38.940  58.268  0.00  0.00            
ATOM   2275  N   PRO X 146      62.649  40.065  59.504  0.00  0.00            
ATOM   2276  CD  PRO X 146      62.249  40.971  60.520  0.00  0.00            
ATOM   2277  HD2 PRO X 146      62.362  41.998  60.173  0.00  0.00            
ATOM   2278  HD3 PRO X 146      62.820  40.718  61.414  0.00  0.00            
ATOM   2279  CG  PRO X 146      60.769  40.726  60.841  0.00  0.00            
ATOM   2280  HG2 PRO X 146      60.305  41.652  60.500  0.00  0.00            
ATOM   2281  HG3 PRO X 146      60.663  40.570  61.914  0.00  0.00            
ATOM   2282  CB  PRO X 146      60.429  39.418  60.004  0.00  0.00            
ATOM   2283  HB2 PRO X 146      59.423  39.402  59.584  0.00  0.00            
ATOM   2284  HB3 PRO X 146      60.550  38.575  60.684  0.00  0.00            
ATOM   2285  CA  PRO X 146      61.524  39.385  58.978  0.00  0.00            
ATOM   2286  HA  PRO X 146      61.744  38.335  58.784  0.00  0.00            
ATOM   2287  C   PRO X 146      61.035  40.020  57.635  0.00  0.00            
ATOM   2288  O   PRO X 146      60.960  41.194  57.498  0.00  0.00            
ATOM   2289  N   GLU X 147      60.432  39.205  56.735  0.00  0.00            
ATOM   2290  H   GLU X 147      60.485  38.210  56.897  0.00  0.00            
ATOM   2291  CA  GLU X 147      60.141  39.896  55.407  0.00  0.00            
ATOM   2292  HA  GLU X 147      61.019  40.500  55.182  0.00  0.00            
ATOM   2293  CB  GLU X 147      59.912  38.850  54.369  0.00  0.00            
ATOM   2294  HB2 GLU X 147      60.743  38.158  54.504  0.00  0.00            
ATOM   2295  HB3 GLU X 147      59.004  38.317  54.649  0.00  0.00            
ATOM   2296  CG  GLU X 147      59.693  39.400  52.956  0.00  0.00            
ATOM   2297  HG2 GLU X 147      58.789  39.998  52.840  0.00  0.00            
ATOM   2298  HG3 GLU X 147      60.469  40.145  52.779  0.00  0.00            
ATOM   2299  CD  GLU X 147      59.626  38.420  51.832  0.00  0.00            
ATOM   2300  OE1 GLU X 147      60.417  37.444  51.840  0.00  0.00            
ATOM   2301  OE2 GLU X 147      59.059  38.672  50.722  0.00  0.00            
ATOM   2302  C   GLU X 147      59.011  40.930  55.516  0.00  0.00            
ATOM   2303  O   GLU X 147      59.002  41.903  54.830  0.00  0.00            
ATOM   2304  N   TYR X 148      57.974  40.725  56.367  0.00  0.00            
ATOM   2305  H   TYR X 148      58.069  39.968  57.030  0.00  0.00            
ATOM   2306  CA  TYR X 148      56.928  41.717  56.673  0.00  0.00            
ATOM   2307  HA  TYR X 148      56.374  41.953  55.765  0.00  0.00            
ATOM   2308  CB  TYR X 148      55.803  41.078  57.479  0.00  0.00            
ATOM   2309  HB2 TYR X 148      55.568  40.159  56.941  0.00  0.00            
ATOM   2310  HB3 TYR X 148      56.215  40.788  58.445  0.00  0.00            
ATOM   2311  CG  TYR X 148      54.523  41.834  57.720  0.00  0.00            
ATOM   2312  CD1 TYR X 148      53.728  42.522  56.727  0.00  0.00            
ATOM   2313  HD1 TYR X 148      54.035  42.647  55.699  0.00  0.00            
ATOM   2314  CE1 TYR X 148      52.490  43.120  57.149  0.00  0.00            
ATOM   2315  HE1 TYR X 148      51.939  43.647  56.383  0.00  0.00            
ATOM   2316  CZ  TYR X 148      51.996  42.949  58.404  0.00  0.00            
ATOM   2317  OH  TYR X 148      50.850  43.541  58.856  0.00  0.00            
ATOM   2318  HH  TYR X 148      50.317  43.852  58.121  0.00  0.00            
ATOM   2319  CE2 TYR X 148      52.739  42.154  59.369  0.00  0.00            
ATOM   2320  HE2 TYR X 148      52.322  42.021  60.356  0.00  0.00            
ATOM   2321  CD2 TYR X 148      53.949  41.601  59.002  0.00  0.00            
ATOM   2322  HD2 TYR X 148      54.511  41.026  59.722  0.00  0.00            
ATOM   2323  C   TYR X 148      57.436  43.045  57.280  0.00  0.00            
ATOM   2324  O   TYR X 148      56.715  44.043  57.215  0.00  0.00            
ATOM   2325  N   PHE X 149      58.703  43.193  57.810  0.00  0.00            
ATOM   2326  H   PHE X 149      59.212  42.326  57.909  0.00  0.00            
ATOM   2327  CA  PHE X 149      59.423  44.463  58.099  0.00  0.00            
ATOM   2328  HA  PHE X 149      58.834  45.011  58.834  0.00  0.00            
ATOM   2329  CB  PHE X 149      60.874  44.140  58.587  0.00  0.00            
ATOM   2330  HB2 PHE X 149      60.804  43.333  59.317  0.00  0.00            
ATOM   2331  HB3 PHE X 149      61.468  43.704  57.784  0.00  0.00            
ATOM   2332  CG  PHE X 149      61.656  45.301  59.187  0.00  0.00            
ATOM   2333  CD1 PHE X 149      61.754  45.449  60.598  0.00  0.00            
ATOM   2334  HD1 PHE X 149      61.325  44.815  61.360  0.00  0.00            
ATOM   2335  CE1 PHE X 149      62.396  46.609  61.123  0.00  0.00            
ATOM   2336  HE1 PHE X 149      62.449  46.804  62.184  0.00  0.00            
ATOM   2337  CZ  PHE X 149      63.019  47.590  60.279  0.00  0.00            
ATOM   2338  HZ  PHE X 149      63.404  48.476  60.761  0.00  0.00            
ATOM   2339  CE2 PHE X 149      62.973  47.373  58.913  0.00  0.00            
ATOM   2340  HE2 PHE X 149      63.547  48.086  58.339  0.00  0.00            
ATOM   2341  CD2 PHE X 149      62.324  46.251  58.376  0.00  0.00            
ATOM   2342  HD2 PHE X 149      62.201  46.243  57.303  0.00  0.00            
ATOM   2343  C   PHE X 149      59.361  45.210  56.783  0.00  0.00            
ATOM   2344  O   PHE X 149      59.230  46.416  56.831  0.00  0.00            
ATOM   2345  N   SER X 150      59.539  44.643  55.597  0.00  0.00            
ATOM   2346  H   SER X 150      59.637  43.638  55.613  0.00  0.00            
ATOM   2347  CA  SER X 150      59.451  45.483  54.391  0.00  0.00            
ATOM   2348  HA  SER X 150      60.103  46.345  54.533  0.00  0.00            
ATOM   2349  CB  SER X 150      59.850  44.725  53.150  0.00  0.00            
ATOM   2350  HB2 SER X 150      59.994  45.385  52.294  0.00  0.00            
ATOM   2351  HB3 SER X 150      60.786  44.182  53.287  0.00  0.00            
ATOM   2352  OG  SER X 150      58.945  43.684  52.921  0.00  0.00            
ATOM   2353  HG  SER X 150      59.036  42.899  53.466  0.00  0.00            
ATOM   2354  C   SER X 150      58.003  46.117  54.125  0.00  0.00            
ATOM   2355  O   SER X 150      57.855  46.758  53.048  0.00  0.00            
ATOM   2356  N   ASN X 151      57.001  46.056  55.029  0.00  0.00            
ATOM   2357  H   ASN X 151      57.070  45.427  55.816  0.00  0.00            
ATOM   2358  CA  ASN X 151      55.951  46.983  55.111  0.00  0.00            
ATOM   2359  HA  ASN X 151      55.605  47.211  54.103  0.00  0.00            
ATOM   2360  CB  ASN X 151      54.798  46.267  55.835  0.00  0.00            
ATOM   2361  HB2 ASN X 151      54.826  45.203  55.600  0.00  0.00            
ATOM   2362  HB3 ASN X 151      55.025  46.400  56.893  0.00  0.00            
ATOM   2363  CG  ASN X 151      53.392  46.739  55.493  0.00  0.00            
ATOM   2364  OD1 ASN X 151      53.135  47.539  54.694  0.00  0.00            
ATOM   2365  ND2 ASN X 151      52.474  46.299  56.300  0.00  0.00            
ATOM   2366 HD21 ASN X 151      51.589  46.783  56.248  0.00  0.00            
ATOM   2367 HD22 ASN X 151      52.804  45.910  57.171  0.00  0.00            
ATOM   2368  C   ASN X 151      56.329  48.391  55.690  0.00  0.00            
ATOM   2369  O   ASN X 151      55.480  49.265  55.499  0.00  0.00            
ATOM   2370  N   LEU X 152      57.461  48.511  56.391  0.00  0.00            
ATOM   2371  H   LEU X 152      57.934  47.640  56.587  0.00  0.00            
ATOM   2372  CA  LEU X 152      57.885  49.714  57.168  0.00  0.00            
ATOM   2373  HA  LEU X 152      56.995  50.208  57.557  0.00  0.00            
ATOM   2374  CB  LEU X 152      58.676  49.312  58.415  0.00  0.00            
ATOM   2375  HB2 LEU X 152      59.608  48.803  58.169  0.00  0.00            
ATOM   2376  HB3 LEU X 152      59.001  50.175  58.997  0.00  0.00            
ATOM   2377  CG  LEU X 152      57.881  48.362  59.301  0.00  0.00            
ATOM   2378  HG  LEU X 152      58.059  47.440  58.749  0.00  0.00            
ATOM   2379  CD1 LEU X 152      58.630  48.237  60.654  0.00  0.00            
ATOM   2380 HD11 LEU X 152      58.417  47.370  61.278  0.00  0.00            
ATOM   2381 HD12 LEU X 152      59.681  48.134  60.384  0.00  0.00            
ATOM   2382 HD13 LEU X 152      58.461  49.112  61.283  0.00  0.00            
ATOM   2383  CD2 LEU X 152      56.433  48.684  59.468  0.00  0.00            
ATOM   2384 HD21 LEU X 152      56.055  47.976  60.205  0.00  0.00            
ATOM   2385 HD22 LEU X 152      56.247  49.734  59.695  0.00  0.00            
ATOM   2386 HD23 LEU X 152      55.850  48.505  58.565  0.00  0.00            
ATOM   2387  C   LEU X 152      58.441  50.831  56.266  0.00  0.00            
ATOM   2388  O   LEU X 152      59.569  51.289  56.320  0.00  0.00            
ATOM   2389  N   THR X 153      57.642  51.170  55.192  0.00  0.00            
ATOM   2390  H   THR X 153      56.737  50.730  55.109  0.00  0.00            
ATOM   2391  CA  THR X 153      57.886  52.133  54.147  0.00  0.00            
ATOM   2392  HA  THR X 153      58.804  51.904  53.605  0.00  0.00            
ATOM   2393  CB  THR X 153      56.790  52.012  53.072  0.00  0.00            
ATOM   2394  HB  THR X 153      56.966  52.737  52.278  0.00  0.00            
ATOM   2395  CG2 THR X 153      56.620  50.643  52.399  0.00  0.00            
ATOM   2396 HG21 THR X 153      56.348  49.864  53.111  0.00  0.00            
ATOM   2397 HG22 THR X 153      55.867  50.562  51.615  0.00  0.00            
ATOM   2398 HG23 THR X 153      57.582  50.286  52.032  0.00  0.00            
ATOM   2399  OG1 THR X 153      55.579  52.430  53.688  0.00  0.00            
ATOM   2400  HG1 THR X 153      55.408  53.360  53.526  0.00  0.00            
ATOM   2401  C   THR X 153      58.184  53.556  54.593  0.00  0.00            
ATOM   2402  O   THR X 153      58.642  54.370  53.850  0.00  0.00            
ATOM   2403  N   ASN X 154      57.948  53.908  55.839  0.00  0.00            
ATOM   2404  H   ASN X 154      57.596  53.262  56.530  0.00  0.00            
ATOM   2405  CA  ASN X 154      58.078  55.231  56.449  0.00  0.00            
ATOM   2406  HA  ASN X 154      58.186  55.987  55.672  0.00  0.00            
ATOM   2407  CB  ASN X 154      56.787  55.612  57.211  0.00  0.00            
ATOM   2408  HB2 ASN X 154      56.734  55.052  58.144  0.00  0.00            
ATOM   2409  HB3 ASN X 154      56.825  56.680  57.425  0.00  0.00            
ATOM   2410  CG  ASN X 154      55.544  55.590  56.353  0.00  0.00            
ATOM   2411  OD1 ASN X 154      55.399  56.209  55.333  0.00  0.00            
ATOM   2412  ND2 ASN X 154      54.553  54.901  56.732  0.00  0.00            
ATOM   2413 HD21 ASN X 154      53.663  55.126  56.310  0.00  0.00            
ATOM   2414 HD22 ASN X 154      54.622  54.155  57.410  0.00  0.00            
ATOM   2415  C   ASN X 154      59.264  55.417  57.396  0.00  0.00            
ATOM   2416  O   ASN X 154      59.472  56.502  57.973  0.00  0.00            
ATOM   2417  N   LEU X 155      59.962  54.346  57.729  0.00  0.00            
ATOM   2418  H   LEU X 155      59.729  53.581  57.112  0.00  0.00            
ATOM   2419  CA  LEU X 155      61.115  54.296  58.597  0.00  0.00            
ATOM   2420  HA  LEU X 155      60.721  54.552  59.581  0.00  0.00            
ATOM   2421  CB  LEU X 155      61.496  52.799  58.583  0.00  0.00            
ATOM   2422  HB2 LEU X 155      60.651  52.155  58.826  0.00  0.00            
ATOM   2423  HB3 LEU X 155      61.826  52.558  57.572  0.00  0.00            
ATOM   2424  CG  LEU X 155      62.650  52.396  59.441  0.00  0.00            
ATOM   2425  HG  LEU X 155      63.377  53.207  59.391  0.00  0.00            
ATOM   2426  CD1 LEU X 155      62.335  52.351  60.932  0.00  0.00            
ATOM   2427 HD11 LEU X 155      61.699  51.476  61.068  0.00  0.00            
ATOM   2428 HD12 LEU X 155      63.255  52.382  61.516  0.00  0.00            
ATOM   2429 HD13 LEU X 155      61.737  53.239  61.137  0.00  0.00            
ATOM   2430  CD2 LEU X 155      63.271  50.960  59.076  0.00  0.00            
ATOM   2431 HD21 LEU X 155      63.951  51.026  58.226  0.00  0.00            
ATOM   2432 HD22 LEU X 155      63.953  50.683  59.879  0.00  0.00            
ATOM   2433 HD23 LEU X 155      62.559  50.144  58.952  0.00  0.00            
ATOM   2434  C   LEU X 155      62.248  55.250  58.233  0.00  0.00            
ATOM   2435  O   LEU X 155      62.878  55.136  57.210  0.00  0.00            
ATOM   2436  N   GLU X 156      62.735  56.126  59.143  0.00  0.00            
ATOM   2437  H   GLU X 156      62.274  56.206  60.038  0.00  0.00            
ATOM   2438  CA  GLU X 156      63.924  57.053  59.015  0.00  0.00            
ATOM   2439  HA  GLU X 156      64.237  57.130  57.974  0.00  0.00            
ATOM   2440  CB  GLU X 156      63.488  58.469  59.404  0.00  0.00            
ATOM   2441  HB2 GLU X 156      63.100  58.436  60.422  0.00  0.00            
ATOM   2442  HB3 GLU X 156      64.379  59.095  59.348  0.00  0.00            
ATOM   2443  CG  GLU X 156      62.378  58.961  58.456  0.00  0.00            
ATOM   2444  HG2 GLU X 156      62.644  58.749  57.421  0.00  0.00            
ATOM   2445  HG3 GLU X 156      61.441  58.444  58.663  0.00  0.00            
ATOM   2446  CD  GLU X 156      61.930  60.380  58.768  0.00  0.00            
ATOM   2447  OE1 GLU X 156      62.314  60.997  59.812  0.00  0.00            
ATOM   2448  OE2 GLU X 156      61.139  60.860  57.909  0.00  0.00            
ATOM   2449  C   GLU X 156      65.176  56.612  59.831  0.00  0.00            
ATOM   2450  O   GLU X 156      66.271  57.166  59.563  0.00  0.00            
ATOM   2451  N   HIE X 157      64.994  55.668  60.715  0.00  0.00            
ATOM   2452  H   HIE X 157      64.086  55.236  60.812  0.00  0.00            
ATOM   2453  CA  HIE X 157      66.055  55.469  61.763  0.00  0.00            
ATOM   2454  HA  HIE X 157      67.013  55.587  61.257  0.00  0.00            
ATOM   2455  CB  HIE X 157      65.779  56.558  62.886  0.00  0.00            
ATOM   2456  HB2 HIE X 157      65.901  57.572  62.504  0.00  0.00            
ATOM   2457  HB3 HIE X 157      64.737  56.452  63.185  0.00  0.00            
ATOM   2458  CG  HIE X 157      66.628  56.401  64.159  0.00  0.00            
ATOM   2459  ND1 HIE X 157      67.940  56.896  64.381  0.00  0.00            
ATOM   2460  CE1 HIE X 157      68.079  56.822  65.665  0.00  0.00            
ATOM   2461  HE1 HIE X 157      68.948  57.252  66.140  0.00  0.00            
ATOM   2462  NE2 HIE X 157      67.027  56.217  66.249  0.00  0.00            
ATOM   2463  HE2 HIE X 157      66.845  56.086  67.234  0.00  0.00            
ATOM   2464  CD2 HIE X 157      66.050  56.011  65.326  0.00  0.00            
ATOM   2465  HD2 HIE X 157      65.044  55.640  65.455  0.00  0.00            
ATOM   2466  C   HIE X 157      66.016  54.163  62.453  0.00  0.00            
ATOM   2467  O   HIE X 157      64.949  53.874  63.009  0.00  0.00            
ATOM   2468  N   LEU X 158      67.210  53.515  62.446  0.00  0.00            
ATOM   2469  H   LEU X 158      67.975  53.986  61.986  0.00  0.00            
ATOM   2470  CA  LEU X 158      67.553  52.360  63.261  0.00  0.00            
ATOM   2471  HA  LEU X 158      66.740  52.200  63.969  0.00  0.00            
ATOM   2472  CB  LEU X 158      67.696  51.145  62.287  0.00  0.00            
ATOM   2473  HB2 LEU X 158      67.943  51.558  61.310  0.00  0.00            
ATOM   2474  HB3 LEU X 158      68.587  50.584  62.571  0.00  0.00            
ATOM   2475  CG  LEU X 158      66.420  50.334  62.093  0.00  0.00            
ATOM   2476  HG  LEU X 158      65.557  50.993  61.992  0.00  0.00            
ATOM   2477  CD1 LEU X 158      66.591  49.617  60.741  0.00  0.00            
ATOM   2478 HD11 LEU X 158      67.531  49.068  60.790  0.00  0.00            
ATOM   2479 HD12 LEU X 158      65.807  48.898  60.503  0.00  0.00            
ATOM   2480 HD13 LEU X 158      66.603  50.351  59.935  0.00  0.00            
ATOM   2481  CD2 LEU X 158      66.254  49.263  63.123  0.00  0.00            
ATOM   2482 HD21 LEU X 158      66.212  49.568  64.168  0.00  0.00            
ATOM   2483 HD22 LEU X 158      65.423  48.576  62.967  0.00  0.00            
ATOM   2484 HD23 LEU X 158      67.200  48.722  63.087  0.00  0.00            
ATOM   2485  C   LEU X 158      68.747  52.514  64.091  0.00  0.00            
ATOM   2486  O   LEU X 158      69.854  52.948  63.624  0.00  0.00            
ATOM   2487  N   ASP X 159      68.635  52.273  65.404  0.00  0.00            
ATOM   2488  H   ASP X 159      67.745  51.879  65.675  0.00  0.00            
ATOM   2489  CA  ASP X 159      69.710  52.279  66.380  0.00  0.00            
ATOM   2490  HA  ASP X 159      70.571  52.600  65.794  0.00  0.00            
ATOM   2491  CB  ASP X 159      69.452  53.276  67.456  0.00  0.00            
ATOM   2492  HB2 ASP X 159      69.335  54.238  66.957  0.00  0.00            
ATOM   2493  HB3 ASP X 159      68.558  53.054  68.039  0.00  0.00            
ATOM   2494  CG  ASP X 159      70.677  53.602  68.382  0.00  0.00            
ATOM   2495  OD1 ASP X 159      70.627  54.417  69.330  0.00  0.00            
ATOM   2496  OD2 ASP X 159      71.697  52.922  68.218  0.00  0.00            
ATOM   2497  C   ASP X 159      69.997  50.916  66.939  0.00  0.00            
ATOM   2498  O   ASP X 159      69.249  50.407  67.791  0.00  0.00            
ATOM   2499  N   LEU X 160      70.996  50.200  66.402  0.00  0.00            
ATOM   2500  H   LEU X 160      71.505  50.708  65.693  0.00  0.00            
ATOM   2501  CA  LEU X 160      71.303  48.820  66.764  0.00  0.00            
ATOM   2502  HA  LEU X 160      70.533  48.418  67.423  0.00  0.00            
ATOM   2503  CB  LEU X 160      71.194  47.936  65.508  0.00  0.00            
ATOM   2504  HB2 LEU X 160      72.011  48.304  64.886  0.00  0.00            
ATOM   2505  HB3 LEU X 160      71.485  46.894  65.648  0.00  0.00            
ATOM   2506  CG  LEU X 160      69.928  48.019  64.578  0.00  0.00            
ATOM   2507  HG  LEU X 160      69.281  48.834  64.901  0.00  0.00            
ATOM   2508  CD1 LEU X 160      70.546  48.386  63.175  0.00  0.00            
ATOM   2509 HD11 LEU X 160      69.811  48.243  62.383  0.00  0.00            
ATOM   2510 HD12 LEU X 160      70.873  49.422  63.262  0.00  0.00            
ATOM   2511 HD13 LEU X 160      71.378  47.741  62.890  0.00  0.00            
ATOM   2512  CD2 LEU X 160      69.054  46.777  64.375  0.00  0.00            
ATOM   2513 HD21 LEU X 160      68.309  47.028  63.621  0.00  0.00            
ATOM   2514 HD22 LEU X 160      69.579  46.033  63.777  0.00  0.00            
ATOM   2515 HD23 LEU X 160      68.544  46.474  65.289  0.00  0.00            
ATOM   2516  C   LEU X 160      72.669  48.684  67.457  0.00  0.00            
ATOM   2517  O   LEU X 160      73.277  47.621  67.556  0.00  0.00            
ATOM   2518  N   SER X 161      73.085  49.720  68.140  0.00  0.00            
ATOM   2519  H   SER X 161      72.558  50.578  68.068  0.00  0.00            
ATOM   2520  CA  SER X 161      74.405  49.846  68.768  0.00  0.00            
ATOM   2521  HA  SER X 161      75.181  49.618  68.037  0.00  0.00            
ATOM   2522  CB  SER X 161      74.752  51.340  69.148  0.00  0.00            
ATOM   2523  HB2 SER X 161      75.553  51.392  69.885  0.00  0.00            
ATOM   2524  HB3 SER X 161      74.984  51.970  68.289  0.00  0.00            
ATOM   2525  OG  SER X 161      73.630  51.882  69.706  0.00  0.00            
ATOM   2526  HG  SER X 161      73.270  52.511  69.075  0.00  0.00            
ATOM   2527  C   SER X 161      74.578  48.881  69.948  0.00  0.00            
ATOM   2528  O   SER X 161      73.611  48.447  70.584  0.00  0.00            
ATOM   2529  N   SER X 162      75.852  48.593  70.328  0.00  0.00            
ATOM   2530  H   SER X 162      76.560  48.906  69.680  0.00  0.00            
ATOM   2531  CA  SER X 162      76.348  47.619  71.293  0.00  0.00            
ATOM   2532  HA  SER X 162      77.427  47.540  71.157  0.00  0.00            
ATOM   2533  CB  SER X 162      76.095  48.171  72.740  0.00  0.00            
ATOM   2534  HB2 SER X 162      75.014  48.288  72.818  0.00  0.00            
ATOM   2535  HB3 SER X 162      76.531  47.450  73.433  0.00  0.00            
ATOM   2536  OG  SER X 162      76.603  49.468  72.912  0.00  0.00            
ATOM   2537  HG  SER X 162      75.817  50.016  72.856  0.00  0.00            
ATOM   2538  C   SER X 162      75.696  46.214  71.172  0.00  0.00            
ATOM   2539  O   SER X 162      75.684  45.477  72.124  0.00  0.00            
ATOM   2540  N   ASN X 163      75.074  45.881  70.069  0.00  0.00            
ATOM   2541  H   ASN X 163      74.952  46.503  69.282  0.00  0.00            
ATOM   2542  CA  ASN X 163      74.727  44.541  69.781  0.00  0.00            
ATOM   2543  HA  ASN X 163      74.492  44.077  70.739  0.00  0.00            
ATOM   2544  CB  ASN X 163      73.564  44.489  68.802  0.00  0.00            
ATOM   2545  HB2 ASN X 163      73.627  45.076  67.885  0.00  0.00            
ATOM   2546  HB3 ASN X 163      73.505  43.480  68.393  0.00  0.00            
ATOM   2547  CG  ASN X 163      72.207  44.916  69.398  0.00  0.00            
ATOM   2548  OD1 ASN X 163      71.716  44.109  70.199  0.00  0.00            
ATOM   2549  ND2 ASN X 163      71.494  45.915  68.972  0.00  0.00            
ATOM   2550 HD21 ASN X 163      70.608  46.062  69.436  0.00  0.00            
ATOM   2551 HD22 ASN X 163      71.978  46.510  68.315  0.00  0.00            
ATOM   2552  C   ASN X 163      75.983  43.625  69.436  0.00  0.00            
ATOM   2553  O   ASN X 163      77.124  44.008  69.514  0.00  0.00            
ATOM   2554  N   LYS X 164      75.745  42.385  69.065  0.00  0.00            
ATOM   2555  H   LYS X 164      74.816  42.024  68.902  0.00  0.00            
ATOM   2556  CA  LYS X 164      76.889  41.416  68.930  0.00  0.00            
ATOM   2557  HA  LYS X 164      77.833  41.813  69.301  0.00  0.00            
ATOM   2558  CB  LYS X 164      76.721  40.176  69.806  0.00  0.00            
ATOM   2559  HB2 LYS X 164      76.057  39.555  69.205  0.00  0.00            
ATOM   2560  HB3 LYS X 164      77.655  39.619  69.876  0.00  0.00            
ATOM   2561  CG  LYS X 164      75.945  40.295  71.194  0.00  0.00            
ATOM   2562  HG2 LYS X 164      74.999  40.829  71.112  0.00  0.00            
ATOM   2563  HG3 LYS X 164      75.799  39.293  71.599  0.00  0.00            
ATOM   2564  CD  LYS X 164      76.813  41.028  72.281  0.00  0.00            
ATOM   2565  HD2 LYS X 164      77.834  40.649  72.325  0.00  0.00            
ATOM   2566  HD3 LYS X 164      76.850  42.101  72.094  0.00  0.00            
ATOM   2567  CE  LYS X 164      76.045  40.795  73.598  0.00  0.00            
ATOM   2568  HE2 LYS X 164      75.062  41.252  73.713  0.00  0.00            
ATOM   2569  HE3 LYS X 164      75.936  39.712  73.654  0.00  0.00            
ATOM   2570  NZ  LYS X 164      76.903  41.323  74.648  0.00  0.00            
ATOM   2571  HZ1 LYS X 164      77.797  40.898  74.850  0.00  0.00            
ATOM   2572  HZ2 LYS X 164      77.064  42.314  74.542  0.00  0.00            
ATOM   2573  HZ3 LYS X 164      76.534  41.113  75.564  0.00  0.00            
ATOM   2574  C   LYS X 164      77.184  41.037  67.444  0.00  0.00            
ATOM   2575  O   LYS X 164      77.513  39.887  67.079  0.00  0.00            
ATOM   2576  N   ILE X 165      76.998  41.955  66.465  0.00  0.00            
ATOM   2577  H   ILE X 165      76.613  42.847  66.741  0.00  0.00            
ATOM   2578  CA  ILE X 165      76.938  41.722  65.038  0.00  0.00            
ATOM   2579  HA  ILE X 165      76.491  40.784  64.711  0.00  0.00            
ATOM   2580  CB  ILE X 165      76.022  42.678  64.311  0.00  0.00            
ATOM   2581  HB  ILE X 165      76.256  43.670  64.695  0.00  0.00            
ATOM   2582  CG2 ILE X 165      76.163  42.597  62.754  0.00  0.00            
ATOM   2583 HG21 ILE X 165      75.806  43.523  62.302  0.00  0.00            
ATOM   2584 HG22 ILE X 165      77.185  42.554  62.376  0.00  0.00            
ATOM   2585 HG23 ILE X 165      75.620  41.746  62.343  0.00  0.00            
ATOM   2586  CG1 ILE X 165      74.530  42.393  64.643  0.00  0.00            
ATOM   2587 HG12 ILE X 165      74.187  41.427  64.272  0.00  0.00            
ATOM   2588 HG13 ILE X 165      74.377  42.405  65.722  0.00  0.00            
ATOM   2589  CD1 ILE X 165      73.469  43.384  64.131  0.00  0.00            
ATOM   2590 HD11 ILE X 165      73.337  43.377  63.049  0.00  0.00            
ATOM   2591 HD12 ILE X 165      72.532  43.207  64.659  0.00  0.00            
ATOM   2592 HD13 ILE X 165      73.615  44.414  64.455  0.00  0.00            
ATOM   2593  C   ILE X 165      78.422  41.704  64.553  0.00  0.00            
ATOM   2594  O   ILE X 165      79.243  42.682  64.760  0.00  0.00            
ATOM   2595  N   GLN X 166      78.781  40.574  63.970  0.00  0.00            
ATOM   2596  H   GLN X 166      78.148  39.794  63.870  0.00  0.00            
ATOM   2597  CA  GLN X 166      80.178  40.217  63.779  0.00  0.00            
ATOM   2598  HA  GLN X 166      80.834  41.068  63.963  0.00  0.00            
ATOM   2599  CB  GLN X 166      80.505  39.176  64.810  0.00  0.00            
ATOM   2600  HB2 GLN X 166      80.409  39.625  65.799  0.00  0.00            
ATOM   2601  HB3 GLN X 166      79.752  38.392  64.744  0.00  0.00            
ATOM   2602  CG  GLN X 166      81.934  38.524  64.722  0.00  0.00            
ATOM   2603  HG2 GLN X 166      82.741  39.233  64.539  0.00  0.00            
ATOM   2604  HG3 GLN X 166      82.044  37.967  65.652  0.00  0.00            
ATOM   2605  CD  GLN X 166      82.117  37.324  63.799  0.00  0.00            
ATOM   2606  OE1 GLN X 166      81.243  36.834  63.179  0.00  0.00            
ATOM   2607  NE2 GLN X 166      83.324  36.919  63.675  0.00  0.00            
ATOM   2608 HE21 GLN X 166      83.541  36.144  63.065  0.00  0.00            
ATOM   2609 HE22 GLN X 166      84.124  37.204  64.222  0.00  0.00            
ATOM   2610  C   GLN X 166      80.584  39.764  62.310  0.00  0.00            
ATOM   2611  O   GLN X 166      81.682  40.111  61.955  0.00  0.00            
ATOM   2612  N   SER X 167      79.688  39.151  61.548  0.00  0.00            
ATOM   2613  H   SER X 167      78.770  38.849  61.841  0.00  0.00            
ATOM   2614  CA  SER X 167      79.868  39.139  60.073  0.00  0.00            
ATOM   2615  HA  SER X 167      80.686  39.807  59.804  0.00  0.00            
ATOM   2616  CB  SER X 167      80.338  37.733  59.698  0.00  0.00            
ATOM   2617  HB2 SER X 167      79.583  36.967  59.874  0.00  0.00            
ATOM   2618  HB3 SER X 167      80.525  37.658  58.627  0.00  0.00            
ATOM   2619  OG  SER X 167      81.472  37.381  60.501  0.00  0.00            
ATOM   2620  HG  SER X 167      81.136  37.262  61.392  0.00  0.00            
ATOM   2621  C   SER X 167      78.583  39.686  59.421  0.00  0.00            
ATOM   2622  O   SER X 167      77.497  39.067  59.508  0.00  0.00            
ATOM   2623  N   ILE X 168      78.762  40.710  58.550  0.00  0.00            
ATOM   2624  H   ILE X 168      79.638  41.211  58.584  0.00  0.00            
ATOM   2625  CA  ILE X 168      77.776  41.034  57.515  0.00  0.00            
ATOM   2626  HA  ILE X 168      76.836  40.679  57.939  0.00  0.00            
ATOM   2627  CB  ILE X 168      77.751  42.529  57.213  0.00  0.00            
ATOM   2628  HB  ILE X 168      78.779  42.851  57.048  0.00  0.00            
ATOM   2629  CG2 ILE X 168      76.828  42.832  55.958  0.00  0.00            
ATOM   2630 HG21 ILE X 168      75.810  42.493  56.155  0.00  0.00            
ATOM   2631 HG22 ILE X 168      76.769  43.880  55.664  0.00  0.00            
ATOM   2632 HG23 ILE X 168      77.182  42.323  55.062  0.00  0.00            
ATOM   2633  CG1 ILE X 168      77.276  43.377  58.386  0.00  0.00            
ATOM   2634 HG12 ILE X 168      76.305  43.001  58.710  0.00  0.00            
ATOM   2635 HG13 ILE X 168      77.898  43.181  59.260  0.00  0.00            
ATOM   2636  CD1 ILE X 168      77.103  44.890  58.142  0.00  0.00            
ATOM   2637 HD11 ILE X 168      76.183  45.166  57.626  0.00  0.00            
ATOM   2638 HD12 ILE X 168      77.091  45.429  59.089  0.00  0.00            
ATOM   2639 HD13 ILE X 168      77.898  45.277  57.506  0.00  0.00            
ATOM   2640  C   ILE X 168      78.005  40.100  56.311  0.00  0.00            
ATOM   2641  O   ILE X 168      78.947  40.327  55.585  0.00  0.00            
ATOM   2642  N   TYR X 169      77.065  39.145  56.121  0.00  0.00            
ATOM   2643  H   TYR X 169      76.261  39.057  56.726  0.00  0.00            
ATOM   2644  CA  TYR X 169      76.950  38.380  54.894  0.00  0.00            
ATOM   2645  HA  TYR X 169      77.960  38.354  54.485  0.00  0.00            
ATOM   2646  CB  TYR X 169      76.585  36.921  55.225  0.00  0.00            
ATOM   2647  HB2 TYR X 169      75.587  36.985  55.657  0.00  0.00            
ATOM   2648  HB3 TYR X 169      76.534  36.388  54.275  0.00  0.00            
ATOM   2649  CG  TYR X 169      77.460  36.120  56.216  0.00  0.00            
ATOM   2650  CD1 TYR X 169      77.020  35.984  57.573  0.00  0.00            
ATOM   2651  HD1 TYR X 169      76.079  36.370  57.936  0.00  0.00            
ATOM   2652  CE1 TYR X 169      77.795  35.176  58.446  0.00  0.00            
ATOM   2653  HE1 TYR X 169      77.524  35.038  59.483  0.00  0.00            
ATOM   2654  CZ  TYR X 169      78.998  34.591  58.004  0.00  0.00            
ATOM   2655  OH  TYR X 169      79.925  33.971  58.829  0.00  0.00            
ATOM   2656  HH  TYR X 169      79.557  33.771  59.693  0.00  0.00            
ATOM   2657  CE2 TYR X 169      79.372  34.750  56.644  0.00  0.00            
ATOM   2658  HE2 TYR X 169      80.247  34.226  56.287  0.00  0.00            
ATOM   2659  CD2 TYR X 169      78.555  35.463  55.736  0.00  0.00            
ATOM   2660  HD2 TYR X 169      78.796  35.407  54.685  0.00  0.00            
ATOM   2661  C   TYR X 169      75.973  39.050  53.903  0.00  0.00            
ATOM   2662  O   TYR X 169      75.027  39.636  54.360  0.00  0.00            
ATOM   2663  N   CYS X 170      76.216  38.882  52.671  0.00  0.00            
ATOM   2664  H   CYS X 170      77.074  38.445  52.364  0.00  0.00            
ATOM   2665  CA  CYS X 170      75.378  39.476  51.568  0.00  0.00            
ATOM   2666  HA  CYS X 170      75.251  40.557  51.625  0.00  0.00            
ATOM   2667  CB  CYS X 170      76.069  39.086  50.293  0.00  0.00            
ATOM   2668  HB2 CYS X 170      77.005  39.643  50.328  0.00  0.00            
ATOM   2669  HB3 CYS X 170      76.121  38.007  50.145  0.00  0.00            
ATOM   2670  SG  CYS X 170      75.227  39.715  48.793  0.00  0.00            
ATOM   2671  HG  CYS X 170      74.377  38.686  48.727  0.00  0.00            
ATOM   2672  C   CYS X 170      73.923  38.899  51.519  0.00  0.00            
ATOM   2673  O   CYS X 170      72.983  39.625  51.132  0.00  0.00            
ATOM   2674  N   THR X 171      73.785  37.651  52.009  0.00  0.00            
ATOM   2675  H   THR X 171      74.591  37.051  52.108  0.00  0.00            
ATOM   2676  CA  THR X 171      72.480  36.986  52.194  0.00  0.00            
ATOM   2677  HA  THR X 171      71.859  37.161  51.315  0.00  0.00            
ATOM   2678  CB  THR X 171      72.627  35.512  52.600  0.00  0.00            
ATOM   2679  HB  THR X 171      71.608  35.228  52.863  0.00  0.00            
ATOM   2680  CG2 THR X 171      73.244  34.736  51.511  0.00  0.00            
ATOM   2681 HG21 THR X 171      72.749  35.048  50.591  0.00  0.00            
ATOM   2682 HG22 THR X 171      74.306  34.964  51.422  0.00  0.00            
ATOM   2683 HG23 THR X 171      73.117  33.664  51.665  0.00  0.00            
ATOM   2684  OG1 THR X 171      73.624  35.432  53.586  0.00  0.00            
ATOM   2685  HG1 THR X 171      73.207  35.537  54.445  0.00  0.00            
ATOM   2686  C   THR X 171      71.734  37.607  53.387  0.00  0.00            
ATOM   2687  O   THR X 171      70.488  37.428  53.507  0.00  0.00            
ATOM   2688  N   ASP X 172      72.352  38.305  54.331  0.00  0.00            
ATOM   2689  H   ASP X 172      73.328  38.516  54.175  0.00  0.00            
ATOM   2690  CA  ASP X 172      71.639  38.822  55.492  0.00  0.00            
ATOM   2691  HA  ASP X 172      71.023  38.062  55.972  0.00  0.00            
ATOM   2692  CB  ASP X 172      72.573  39.393  56.576  0.00  0.00            
ATOM   2693  HB2 ASP X 172      73.200  40.149  56.104  0.00  0.00            
ATOM   2694  HB3 ASP X 172      72.150  39.923  57.430  0.00  0.00            
ATOM   2695  CG  ASP X 172      73.643  38.376  57.136  0.00  0.00            
ATOM   2696  OD1 ASP X 172      73.487  37.142  56.991  0.00  0.00            
ATOM   2697  OD2 ASP X 172      74.604  38.790  57.761  0.00  0.00            
ATOM   2698  C   ASP X 172      70.637  39.964  55.151  0.00  0.00            
ATOM   2699  O   ASP X 172      69.699  40.243  55.836  0.00  0.00            
ATOM   2700  N   LEU X 173      70.839  40.678  54.005  0.00  0.00            
ATOM   2701  H   LEU X 173      71.643  40.437  53.443  0.00  0.00            
ATOM   2702  CA  LEU X 173      70.267  42.062  53.701  0.00  0.00            
ATOM   2703  HA  LEU X 173      69.847  42.557  54.576  0.00  0.00            
ATOM   2704  CB  LEU X 173      71.342  43.029  53.113  0.00  0.00            
ATOM   2705  HB2 LEU X 173      71.647  42.815  52.089  0.00  0.00            
ATOM   2706  HB3 LEU X 173      70.881  44.011  53.015  0.00  0.00            
ATOM   2707  CG  LEU X 173      72.547  43.257  54.039  0.00  0.00            
ATOM   2708  HG  LEU X 173      72.345  43.155  55.105  0.00  0.00            
ATOM   2709  CD1 LEU X 173      73.744  42.312  53.747  0.00  0.00            
ATOM   2710 HD11 LEU X 173      74.084  42.390  52.714  0.00  0.00            
ATOM   2711 HD12 LEU X 173      74.600  42.658  54.326  0.00  0.00            
ATOM   2712 HD13 LEU X 173      73.399  41.288  53.891  0.00  0.00            
ATOM   2713  CD2 LEU X 173      73.069  44.672  53.954  0.00  0.00            
ATOM   2714 HD21 LEU X 173      73.934  44.738  54.614  0.00  0.00            
ATOM   2715 HD22 LEU X 173      73.476  44.949  52.982  0.00  0.00            
ATOM   2716 HD23 LEU X 173      72.320  45.426  54.197  0.00  0.00            
ATOM   2717  C   LEU X 173      69.042  41.912  52.803  0.00  0.00            
ATOM   2718  O   LEU X 173      68.621  42.900  52.212  0.00  0.00            
ATOM   2719  N   ARG X 174      68.429  40.758  52.686  0.00  0.00            
ATOM   2720  H   ARG X 174      68.766  40.118  53.391  0.00  0.00            
ATOM   2721  CA  ARG X 174      67.517  40.482  51.572  0.00  0.00            
ATOM   2722  HA  ARG X 174      67.936  40.854  50.637  0.00  0.00            
ATOM   2723  CB  ARG X 174      67.298  39.004  51.434  0.00  0.00            
ATOM   2724  HB2 ARG X 174      67.110  38.622  52.438  0.00  0.00            
ATOM   2725  HB3 ARG X 174      66.448  38.909  50.760  0.00  0.00            
ATOM   2726  CG  ARG X 174      68.430  38.283  50.668  0.00  0.00            
ATOM   2727  HG2 ARG X 174      68.441  38.806  49.712  0.00  0.00            
ATOM   2728  HG3 ARG X 174      69.344  38.581  51.182  0.00  0.00            
ATOM   2729  CD  ARG X 174      68.177  36.796  50.398  0.00  0.00            
ATOM   2730  HD2 ARG X 174      67.214  36.824  49.888  0.00  0.00            
ATOM   2731  HD3 ARG X 174      68.898  36.264  49.778  0.00  0.00            
ATOM   2732  NE  ARG X 174      67.943  35.951  51.587  0.00  0.00            
ATOM   2733  HE  ARG X 174      67.432  36.506  52.258  0.00  0.00            
ATOM   2734  CZ  ARG X 174      68.239  34.688  51.746  0.00  0.00            
ATOM   2735  NH1 ARG X 174      68.942  34.045  50.865  0.00  0.00            
ATOM   2736 HH11 ARG X 174      69.419  34.489  50.093  0.00  0.00            
ATOM   2737 HH12 ARG X 174      69.072  33.083  51.145  0.00  0.00            
ATOM   2738  NH2 ARG X 174      67.772  34.008  52.770  0.00  0.00            
ATOM   2739 HH21 ARG X 174      66.972  34.370  53.269  0.00  0.00            
ATOM   2740 HH22 ARG X 174      67.897  33.007  52.817  0.00  0.00            
ATOM   2741  C   ARG X 174      66.206  41.218  51.744  0.00  0.00            
ATOM   2742  O   ARG X 174      65.623  41.477  50.700  0.00  0.00            
ATOM   2743  N   VAL X 175      65.711  41.421  52.964  0.00  0.00            
ATOM   2744  H   VAL X 175      66.312  41.148  53.728  0.00  0.00            
ATOM   2745  CA  VAL X 175      64.503  42.247  53.314  0.00  0.00            
ATOM   2746  HA  VAL X 175      63.699  41.991  52.624  0.00  0.00            
ATOM   2747  CB  VAL X 175      63.964  42.008  54.723  0.00  0.00            
ATOM   2748  HB  VAL X 175      64.679  42.364  55.466  0.00  0.00            
ATOM   2749  CG1 VAL X 175      62.749  42.824  55.051  0.00  0.00            
ATOM   2750 HG11 VAL X 175      61.933  42.809  54.329  0.00  0.00            
ATOM   2751 HG12 VAL X 175      62.342  42.455  55.993  0.00  0.00            
ATOM   2752 HG13 VAL X 175      63.143  43.833  55.174  0.00  0.00            
ATOM   2753  CG2 VAL X 175      63.902  40.475  55.008  0.00  0.00            
ATOM   2754 HG21 VAL X 175      63.233  40.141  55.801  0.00  0.00            
ATOM   2755 HG22 VAL X 175      63.643  39.989  54.068  0.00  0.00            
ATOM   2756 HG23 VAL X 175      64.921  40.194  55.275  0.00  0.00            
ATOM   2757  C   VAL X 175      64.815  43.819  53.123  0.00  0.00            
ATOM   2758  O   VAL X 175      63.960  44.518  52.559  0.00  0.00            
ATOM   2759  N   LEU X 176      65.980  44.353  53.616  0.00  0.00            
ATOM   2760  H   LEU X 176      66.594  43.901  54.279  0.00  0.00            
ATOM   2761  CA  LEU X 176      66.498  45.734  53.312  0.00  0.00            
ATOM   2762  HA  LEU X 176      65.730  46.473  53.540  0.00  0.00            
ATOM   2763  CB  LEU X 176      67.761  45.972  54.234  0.00  0.00            
ATOM   2764  HB2 LEU X 176      67.584  45.765  55.290  0.00  0.00            
ATOM   2765  HB3 LEU X 176      68.473  45.177  54.014  0.00  0.00            
ATOM   2766  CG  LEU X 176      68.494  47.277  54.109  0.00  0.00            
ATOM   2767  HG  LEU X 176      68.630  47.606  53.079  0.00  0.00            
ATOM   2768  CD1 LEU X 176      67.758  48.336  54.851  0.00  0.00            
ATOM   2769 HD11 LEU X 176      67.349  48.016  55.810  0.00  0.00            
ATOM   2770 HD12 LEU X 176      68.329  49.238  55.071  0.00  0.00            
ATOM   2771 HD13 LEU X 176      66.869  48.692  54.330  0.00  0.00            
ATOM   2772  CD2 LEU X 176      69.835  47.198  54.693  0.00  0.00            
ATOM   2773 HD21 LEU X 176      70.379  46.379  54.223  0.00  0.00            
ATOM   2774 HD22 LEU X 176      70.445  48.099  54.630  0.00  0.00            
ATOM   2775 HD23 LEU X 176      69.787  46.992  55.762  0.00  0.00            
ATOM   2776  C   LEU X 176      66.800  45.874  51.756  0.00  0.00            
ATOM   2777  O   LEU X 176      66.615  47.006  51.286  0.00  0.00            
ATOM   2778  N   HIE X 177      67.061  44.806  50.995  0.00  0.00            
ATOM   2779  H   HIE X 177      67.401  43.955  51.419  0.00  0.00            
ATOM   2780  CA  HIE X 177      67.096  44.756  49.543  0.00  0.00            
ATOM   2781  HA  HIE X 177      67.574  45.624  49.088  0.00  0.00            
ATOM   2782  CB  HIE X 177      67.952  43.569  49.061  0.00  0.00            
ATOM   2783  HB2 HIE X 177      67.788  42.604  49.541  0.00  0.00            
ATOM   2784  HB3 HIE X 177      67.584  43.363  48.056  0.00  0.00            
ATOM   2785  CG  HIE X 177      69.442  43.808  49.034  0.00  0.00            
ATOM   2786  ND1 HIE X 177      70.329  43.043  48.274  0.00  0.00            
ATOM   2787  CE1 HIE X 177      71.595  43.381  48.616  0.00  0.00            
ATOM   2788  HE1 HIE X 177      72.509  42.950  48.237  0.00  0.00            
ATOM   2789  NE2 HIE X 177      71.526  44.400  49.584  0.00  0.00            
ATOM   2790  HE2 HIE X 177      72.363  44.707  50.059  0.00  0.00            
ATOM   2791  CD2 HIE X 177      70.220  44.525  49.944  0.00  0.00            
ATOM   2792  HD2 HIE X 177      69.814  45.105  50.760  0.00  0.00            
ATOM   2793  C   HIE X 177      65.779  44.748  48.812  0.00  0.00            
ATOM   2794  O   HIE X 177      65.598  45.341  47.727  0.00  0.00            
ATOM   2795  N   GLN X 178      64.726  44.164  49.420  0.00  0.00            
ATOM   2796  H   GLN X 178      64.865  43.694  50.303  0.00  0.00            
ATOM   2797  CA  GLN X 178      63.412  44.218  48.866  0.00  0.00            
ATOM   2798  HA  GLN X 178      63.529  44.119  47.786  0.00  0.00            
ATOM   2799  CB  GLN X 178      62.656  42.976  49.427  0.00  0.00            
ATOM   2800  HB2 GLN X 178      63.158  42.151  48.922  0.00  0.00            
ATOM   2801  HB3 GLN X 178      62.747  42.993  50.513  0.00  0.00            
ATOM   2802  CG  GLN X 178      61.168  42.852  49.201  0.00  0.00            
ATOM   2803  HG2 GLN X 178      60.692  43.564  49.874  0.00  0.00            
ATOM   2804  HG3 GLN X 178      61.060  43.038  48.132  0.00  0.00            
ATOM   2805  CD  GLN X 178      60.770  41.398  49.473  0.00  0.00            
ATOM   2806  OE1 GLN X 178      61.576  40.498  49.656  0.00  0.00            
ATOM   2807  NE2 GLN X 178      59.509  41.151  49.546  0.00  0.00            
ATOM   2808 HE21 GLN X 178      59.229  40.229  49.847  0.00  0.00            
ATOM   2809 HE22 GLN X 178      58.827  41.881  49.696  0.00  0.00            
ATOM   2810  C   GLN X 178      62.639  45.489  49.199  0.00  0.00            
ATOM   2811  O   GLN X 178      61.862  46.004  48.404  0.00  0.00            
ATOM   2812  N   MET X 179      62.887  46.081  50.345  0.00  0.00            
ATOM   2813  H   MET X 179      63.505  45.564  50.953  0.00  0.00            
ATOM   2814  CA  MET X 179      62.247  47.309  50.797  0.00  0.00            
ATOM   2815  HA  MET X 179      61.171  47.141  50.813  0.00  0.00            
ATOM   2816  CB  MET X 179      62.588  47.552  52.280  0.00  0.00            
ATOM   2817  HB2 MET X 179      62.272  46.671  52.838  0.00  0.00            
ATOM   2818  HB3 MET X 179      63.646  47.739  52.465  0.00  0.00            
ATOM   2819  CG  MET X 179      61.788  48.777  52.702  0.00  0.00            
ATOM   2820  HG2 MET X 179      62.327  49.660  52.360  0.00  0.00            
ATOM   2821  HG3 MET X 179      60.872  48.813  52.113  0.00  0.00            
ATOM   2822  SD  MET X 179      61.551  49.002  54.533  0.00  0.00            
ATOM   2823  CE  MET X 179      63.288  49.485  55.035  0.00  0.00            
ATOM   2824  HE1 MET X 179      63.443  49.671  56.098  0.00  0.00            
ATOM   2825  HE2 MET X 179      63.988  48.771  54.600  0.00  0.00            
ATOM   2826  HE3 MET X 179      63.468  50.464  54.591  0.00  0.00            
ATOM   2827  C   MET X 179      62.634  48.555  49.967  0.00  0.00            
ATOM   2828  O   MET X 179      63.790  48.711  49.672  0.00  0.00            
ATOM   2829  N   PRO X 180      61.678  49.446  49.482  0.00  0.00            
ATOM   2830  CD  PRO X 180      60.257  49.246  49.329  0.00  0.00            
ATOM   2831  HD2 PRO X 180      59.869  48.893  50.285  0.00  0.00            
ATOM   2832  HD3 PRO X 180      59.993  48.512  48.568  0.00  0.00            
ATOM   2833  CG  PRO X 180      59.718  50.603  48.849  0.00  0.00            
ATOM   2834  HG2 PRO X 180      59.294  51.101  49.721  0.00  0.00            
ATOM   2835  HG3 PRO X 180      58.926  50.560  48.101  0.00  0.00            
ATOM   2836  CB  PRO X 180      60.913  51.389  48.283  0.00  0.00            
ATOM   2837  HB2 PRO X 180      60.821  52.462  48.456  0.00  0.00            
ATOM   2838  HB3 PRO X 180      61.056  51.159  47.227  0.00  0.00            
ATOM   2839  CA  PRO X 180      62.127  50.734  48.956  0.00  0.00            
ATOM   2840  HA  PRO X 180      62.927  50.512  48.249  0.00  0.00            
ATOM   2841  C   PRO X 180      62.728  51.562  50.102  0.00  0.00            
ATOM   2842  O   PRO X 180      61.970  51.787  51.095  0.00  0.00            
ATOM   2843  N   LEU X 181      63.960  52.046  50.053  0.00  0.00            
ATOM   2844  H   LEU X 181      64.510  52.067  49.206  0.00  0.00            
ATOM   2845  CA  LEU X 181      64.459  52.771  51.236  0.00  0.00            
ATOM   2846  HA  LEU X 181      63.993  52.354  52.129  0.00  0.00            
ATOM   2847  CB  LEU X 181      65.995  52.468  51.370  0.00  0.00            
ATOM   2848  HB2 LEU X 181      66.477  52.940  50.515  0.00  0.00            
ATOM   2849  HB3 LEU X 181      66.281  52.924  52.318  0.00  0.00            
ATOM   2850  CG  LEU X 181      66.382  51.007  51.385  0.00  0.00            
ATOM   2851  HG  LEU X 181      66.190  50.683  50.362  0.00  0.00            
ATOM   2852  CD1 LEU X 181      67.857  50.988  51.702  0.00  0.00            
ATOM   2853 HD11 LEU X 181      68.390  51.428  50.860  0.00  0.00            
ATOM   2854 HD12 LEU X 181      68.141  51.675  52.499  0.00  0.00            
ATOM   2855 HD13 LEU X 181      68.148  49.970  51.959  0.00  0.00            
ATOM   2856  CD2 LEU X 181      65.677  50.135  52.397  0.00  0.00            
ATOM   2857 HD21 LEU X 181      65.695  50.670  53.347  0.00  0.00            
ATOM   2858 HD22 LEU X 181      64.633  49.926  52.165  0.00  0.00            
ATOM   2859 HD23 LEU X 181      66.154  49.158  52.328  0.00  0.00            
ATOM   2860  C   LEU X 181      64.162  54.247  51.082  0.00  0.00            
ATOM   2861  O   LEU X 181      63.928  54.778  49.980  0.00  0.00            
ATOM   2862  N   LEU X 182      63.957  54.970  52.211  0.00  0.00            
ATOM   2863  H   LEU X 182      63.924  54.446  53.074  0.00  0.00            
ATOM   2864  CA  LEU X 182      63.970  56.450  52.214  0.00  0.00            
ATOM   2865  HA  LEU X 182      63.839  56.921  51.240  0.00  0.00            
ATOM   2866  CB  LEU X 182      62.928  56.997  53.240  0.00  0.00            
ATOM   2867  HB2 LEU X 182      63.225  56.742  54.257  0.00  0.00            
ATOM   2868  HB3 LEU X 182      63.016  58.081  53.175  0.00  0.00            
ATOM   2869  CG  LEU X 182      61.411  56.594  52.984  0.00  0.00            
ATOM   2870  HG  LEU X 182      61.410  55.511  53.110  0.00  0.00            
ATOM   2871  CD1 LEU X 182      60.460  57.047  54.088  0.00  0.00            
ATOM   2872 HD11 LEU X 182      59.435  56.729  53.899  0.00  0.00            
ATOM   2873 HD12 LEU X 182      60.797  56.714  55.070  0.00  0.00            
ATOM   2874 HD13 LEU X 182      60.369  58.128  54.196  0.00  0.00            
ATOM   2875  CD2 LEU X 182      60.874  56.832  51.601  0.00  0.00            
ATOM   2876 HD21 LEU X 182      59.912  56.373  51.374  0.00  0.00            
ATOM   2877 HD22 LEU X 182      61.008  57.886  51.358  0.00  0.00            
ATOM   2878 HD23 LEU X 182      61.628  56.406  50.938  0.00  0.00            
ATOM   2879  C   LEU X 182      65.415  56.905  52.550  0.00  0.00            
ATOM   2880  O   LEU X 182      66.357  56.163  52.582  0.00  0.00            
ATOM   2881  N   ASN X 183      65.544  58.195  52.972  0.00  0.00            
ATOM   2882  H   ASN X 183      64.810  58.877  52.846  0.00  0.00            
ATOM   2883  CA  ASN X 183      66.657  58.668  53.797  0.00  0.00            
ATOM   2884  HA  ASN X 183      67.539  58.393  53.219  0.00  0.00            
ATOM   2885  CB  ASN X 183      66.459  60.208  53.892  0.00  0.00            
ATOM   2886  HB2 ASN X 183      65.456  60.467  54.232  0.00  0.00            
ATOM   2887  HB3 ASN X 183      67.133  60.573  54.667  0.00  0.00            
ATOM   2888  CG  ASN X 183      66.829  60.960  52.651  0.00  0.00            
ATOM   2889  OD1 ASN X 183      67.012  60.388  51.557  0.00  0.00            
ATOM   2890  ND2 ASN X 183      67.005  62.238  52.679  0.00  0.00            
ATOM   2891 HD21 ASN X 183      67.236  62.726  51.826  0.00  0.00            
ATOM   2892 HD22 ASN X 183      66.990  62.746  53.553  0.00  0.00            
ATOM   2893  C   ASN X 183      66.634  57.979  55.189  0.00  0.00            
ATOM   2894  O   ASN X 183      66.357  58.588  56.212  0.00  0.00            
ATOM   2895  N   LEU X 184      66.894  56.673  55.253  0.00  0.00            
ATOM   2896  H   LEU X 184      66.866  56.247  54.337  0.00  0.00            
ATOM   2897  CA  LEU X 184      67.136  55.836  56.422  0.00  0.00            
ATOM   2898  HA  LEU X 184      66.513  56.124  57.268  0.00  0.00            
ATOM   2899  CB  LEU X 184      66.810  54.372  56.155  0.00  0.00            
ATOM   2900  HB2 LEU X 184      65.747  54.148  56.077  0.00  0.00            
ATOM   2901  HB3 LEU X 184      67.359  54.067  55.264  0.00  0.00            
ATOM   2902  CG  LEU X 184      67.260  53.359  57.267  0.00  0.00            
ATOM   2903  HG  LEU X 184      68.324  53.436  57.492  0.00  0.00            
ATOM   2904  CD1 LEU X 184      66.314  53.664  58.481  0.00  0.00            
ATOM   2905 HD11 LEU X 184      66.420  52.804  59.143  0.00  0.00            
ATOM   2906 HD12 LEU X 184      66.584  54.512  59.110  0.00  0.00            
ATOM   2907 HD13 LEU X 184      65.285  53.808  58.152  0.00  0.00            
ATOM   2908  CD2 LEU X 184      67.003  51.896  56.818  0.00  0.00            
ATOM   2909 HD21 LEU X 184      67.218  51.150  57.583  0.00  0.00            
ATOM   2910 HD22 LEU X 184      65.950  51.741  56.581  0.00  0.00            
ATOM   2911 HD23 LEU X 184      67.591  51.682  55.925  0.00  0.00            
ATOM   2912  C   LEU X 184      68.556  56.067  56.924  0.00  0.00            
ATOM   2913  O   LEU X 184      69.501  55.539  56.388  0.00  0.00            
ATOM   2914  N   SER X 185      68.670  56.608  58.148  0.00  0.00            
ATOM   2915  H   SER X 185      67.821  56.873  58.627  0.00  0.00            
ATOM   2916  CA  SER X 185      69.831  56.648  59.022  0.00  0.00            
ATOM   2917  HA  SER X 185      70.701  56.757  58.375  0.00  0.00            
ATOM   2918  CB  SER X 185      69.823  57.755  60.086  0.00  0.00            
ATOM   2919  HB2 SER X 185      69.009  57.602  60.795  0.00  0.00            
ATOM   2920  HB3 SER X 185      70.700  57.608  60.717  0.00  0.00            
ATOM   2921  OG  SER X 185      69.946  58.950  59.492  0.00  0.00            
ATOM   2922  HG  SER X 185      69.055  59.254  59.306  0.00  0.00            
ATOM   2923  C   SER X 185      70.090  55.279  59.691  0.00  0.00            
ATOM   2924  O   SER X 185      69.112  54.768  60.285  0.00  0.00            
ATOM   2925  N   LEU X 186      71.289  54.724  59.812  0.00  0.00            
ATOM   2926  H   LEU X 186      72.020  55.268  59.376  0.00  0.00            
ATOM   2927  CA  LEU X 186      71.596  53.390  60.421  0.00  0.00            
ATOM   2928  HA  LEU X 186      70.772  53.101  61.072  0.00  0.00            
ATOM   2929  CB  LEU X 186      71.768  52.370  59.295  0.00  0.00            
ATOM   2930  HB2 LEU X 186      70.874  52.323  58.673  0.00  0.00            
ATOM   2931  HB3 LEU X 186      72.506  52.648  58.542  0.00  0.00            
ATOM   2932  CG  LEU X 186      72.090  50.845  59.649  0.00  0.00            
ATOM   2933  HG  LEU X 186      72.977  50.800  60.281  0.00  0.00            
ATOM   2934  CD1 LEU X 186      70.862  50.329  60.479  0.00  0.00            
ATOM   2935 HD11 LEU X 186      70.929  49.243  60.531  0.00  0.00            
ATOM   2936 HD12 LEU X 186      70.889  50.722  61.495  0.00  0.00            
ATOM   2937 HD13 LEU X 186      69.943  50.619  59.969  0.00  0.00            
ATOM   2938  CD2 LEU X 186      72.449  50.086  58.307  0.00  0.00            
ATOM   2939 HD21 LEU X 186      72.556  49.033  58.564  0.00  0.00            
ATOM   2940 HD22 LEU X 186      71.674  50.026  57.543  0.00  0.00            
ATOM   2941 HD23 LEU X 186      73.440  50.391  57.969  0.00  0.00            
ATOM   2942  C   LEU X 186      72.867  53.355  61.300  0.00  0.00            
ATOM   2943  O   LEU X 186      73.981  53.619  60.862  0.00  0.00            
ATOM   2944  N   ASP X 187      72.715  53.142  62.644  0.00  0.00            
ATOM   2945  H   ASP X 187      71.828  53.384  63.062  0.00  0.00            
ATOM   2946  CA  ASP X 187      73.835  53.128  63.649  0.00  0.00            
ATOM   2947  HA  ASP X 187      74.738  53.495  63.161  0.00  0.00            
ATOM   2948  CB  ASP X 187      73.513  54.083  64.812  0.00  0.00            
ATOM   2949  HB2 ASP X 187      72.961  54.948  64.444  0.00  0.00            
ATOM   2950  HB3 ASP X 187      72.980  53.521  65.579  0.00  0.00            
ATOM   2951  CG  ASP X 187      74.676  54.578  65.609  0.00  0.00            
ATOM   2952  OD1 ASP X 187      75.617  53.811  65.925  0.00  0.00            
ATOM   2953  OD2 ASP X 187      74.600  55.720  66.040  0.00  0.00            
ATOM   2954  C   ASP X 187      74.222  51.686  64.096  0.00  0.00            
ATOM   2955  O   ASP X 187      73.447  50.911  64.591  0.00  0.00            
ATOM   2956  N   LEU X 188      75.447  51.335  63.817  0.00  0.00            
ATOM   2957  H   LEU X 188      76.153  51.932  63.408  0.00  0.00            
ATOM   2958  CA  LEU X 188      75.983  49.987  64.099  0.00  0.00            
ATOM   2959  HA  LEU X 188      75.159  49.419  64.531  0.00  0.00            
ATOM   2960  CB  LEU X 188      76.461  49.395  62.727  0.00  0.00            
ATOM   2961  HB2 LEU X 188      77.246  50.079  62.406  0.00  0.00            
ATOM   2962  HB3 LEU X 188      76.960  48.445  62.918  0.00  0.00            
ATOM   2963  CG  LEU X 188      75.419  49.258  61.624  0.00  0.00            
ATOM   2964  HG  LEU X 188      75.266  50.207  61.109  0.00  0.00            
ATOM   2965  CD1 LEU X 188      75.900  48.308  60.591  0.00  0.00            
ATOM   2966 HD11 LEU X 188      76.674  48.908  60.114  0.00  0.00            
ATOM   2967 HD12 LEU X 188      76.223  47.384  61.070  0.00  0.00            
ATOM   2968 HD13 LEU X 188      75.130  48.172  59.832  0.00  0.00            
ATOM   2969  CD2 LEU X 188      74.045  48.678  62.037  0.00  0.00            
ATOM   2970 HD21 LEU X 188      73.325  48.625  61.220  0.00  0.00            
ATOM   2971 HD22 LEU X 188      74.168  47.696  62.493  0.00  0.00            
ATOM   2972 HD23 LEU X 188      73.642  49.410  62.737  0.00  0.00            
ATOM   2973  C   LEU X 188      76.953  50.041  65.266  0.00  0.00            
ATOM   2974  O   LEU X 188      77.464  48.945  65.668  0.00  0.00            
ATOM   2975  N   SER X 189      77.180  51.130  66.009  0.00  0.00            
ATOM   2976  H   SER X 189      76.547  51.896  65.831  0.00  0.00            
ATOM   2977  CA  SER X 189      78.387  51.240  66.878  0.00  0.00            
ATOM   2978  HA  SER X 189      79.269  51.158  66.242  0.00  0.00            
ATOM   2979  CB  SER X 189      78.306  52.568  67.707  0.00  0.00            
ATOM   2980  HB2 SER X 189      77.514  52.505  68.453  0.00  0.00            
ATOM   2981  HB3 SER X 189      79.235  52.645  68.271  0.00  0.00            
ATOM   2982  OG  SER X 189      78.132  53.678  66.867  0.00  0.00            
ATOM   2983  HG  SER X 189      77.234  53.596  66.539  0.00  0.00            
ATOM   2984  C   SER X 189      78.526  50.121  67.960  0.00  0.00            
ATOM   2985  O   SER X 189      77.576  49.491  68.415  0.00  0.00            
ATOM   2986  N   LEU X 190      79.811  49.822  68.343  0.00  0.00            
ATOM   2987  H   LEU X 190      80.574  50.411  68.040  0.00  0.00            
ATOM   2988  CA  LEU X 190      80.161  48.737  69.359  0.00  0.00            
ATOM   2989  HA  LEU X 190      81.246  48.646  69.299  0.00  0.00            
ATOM   2990  CB  LEU X 190      79.970  49.308  70.799  0.00  0.00            
ATOM   2991  HB2 LEU X 190      78.922  49.259  71.098  0.00  0.00            
ATOM   2992  HB3 LEU X 190      80.305  48.618  71.574  0.00  0.00            
ATOM   2993  CG  LEU X 190      80.604  50.673  71.098  0.00  0.00            
ATOM   2994  HG  LEU X 190      81.192  50.979  70.233  0.00  0.00            
ATOM   2995  CD1 LEU X 190      79.475  51.705  71.260  0.00  0.00            
ATOM   2996 HD11 LEU X 190      78.875  51.461  72.137  0.00  0.00            
ATOM   2997 HD12 LEU X 190      79.821  52.738  71.303  0.00  0.00            
ATOM   2998 HD13 LEU X 190      78.742  51.509  70.478  0.00  0.00            
ATOM   2999  CD2 LEU X 190      81.514  50.655  72.265  0.00  0.00            
ATOM   3000 HD21 LEU X 190      82.025  51.614  72.349  0.00  0.00            
ATOM   3001 HD22 LEU X 190      80.913  50.506  73.162  0.00  0.00            
ATOM   3002 HD23 LEU X 190      82.300  49.906  72.167  0.00  0.00            
ATOM   3003  C   LEU X 190      79.708  47.324  69.037  0.00  0.00            
ATOM   3004  O   LEU X 190      79.774  46.450  69.961  0.00  0.00            
ATOM   3005  N   ASN X 191      79.199  47.066  67.847  0.00  0.00            
ATOM   3006  H   ASN X 191      79.239  47.835  67.193  0.00  0.00            
ATOM   3007  CA  ASN X 191      79.137  45.726  67.277  0.00  0.00            
ATOM   3008  HA  ASN X 191      78.698  45.128  68.075  0.00  0.00            
ATOM   3009  CB  ASN X 191      78.059  45.666  66.160  0.00  0.00            
ATOM   3010  HB2 ASN X 191      78.171  46.488  65.454  0.00  0.00            
ATOM   3011  HB3 ASN X 191      78.172  44.722  65.626  0.00  0.00            
ATOM   3012  CG  ASN X 191      76.660  45.769  66.638  0.00  0.00            
ATOM   3013  OD1 ASN X 191      75.847  44.847  66.735  0.00  0.00            
ATOM   3014  ND2 ASN X 191      75.986  46.932  66.690  0.00  0.00            
ATOM   3015 HD21 ASN X 191      74.977  46.929  66.654  0.00  0.00            
ATOM   3016 HD22 ASN X 191      76.444  47.816  66.521  0.00  0.00            
ATOM   3017  C   ASN X 191      80.483  45.232  66.732  0.00  0.00            
ATOM   3018  O   ASN X 191      80.988  46.003  65.922  0.00  0.00            
ATOM   3019  N   PRO X 192      81.005  44.101  67.131  0.00  0.00            
ATOM   3020  CD  PRO X 192      80.369  43.084  67.916  0.00  0.00            
ATOM   3021  HD2 PRO X 192      79.547  42.652  67.345  0.00  0.00            
ATOM   3022  HD3 PRO X 192      79.909  43.402  68.852  0.00  0.00            
ATOM   3023  CG  PRO X 192      81.395  41.959  68.219  0.00  0.00            
ATOM   3024  HG2 PRO X 192      81.241  41.177  67.475  0.00  0.00            
ATOM   3025  HG3 PRO X 192      81.219  41.548  69.213  0.00  0.00            
ATOM   3026  CB  PRO X 192      82.734  42.655  67.979  0.00  0.00            
ATOM   3027  HB2 PRO X 192      83.490  41.901  67.757  0.00  0.00            
ATOM   3028  HB3 PRO X 192      82.907  43.221  68.893  0.00  0.00            
ATOM   3029  CA  PRO X 192      82.392  43.645  66.880  0.00  0.00            
ATOM   3030  HA  PRO X 192      83.066  44.502  66.879  0.00  0.00            
ATOM   3031  C   PRO X 192      82.497  43.109  65.424  0.00  0.00            
ATOM   3032  O   PRO X 192      82.781  41.902  65.204  0.00  0.00            
ATOM   3033  N   MET X 193      82.319  43.937  64.418  0.00  0.00            
ATOM   3034  H   MET X 193      81.915  44.848  64.581  0.00  0.00            
ATOM   3035  CA  MET X 193      82.333  43.617  62.985  0.00  0.00            
ATOM   3036  HA  MET X 193      81.814  42.706  62.688  0.00  0.00            
ATOM   3037  CB  MET X 193      81.776  44.887  62.270  0.00  0.00            
ATOM   3038  HB2 MET X 193      82.472  45.700  62.472  0.00  0.00            
ATOM   3039  HB3 MET X 193      81.848  44.641  61.211  0.00  0.00            
ATOM   3040  CG  MET X 193      80.281  45.205  62.622  0.00  0.00            
ATOM   3041  HG2 MET X 193      79.613  44.424  62.260  0.00  0.00            
ATOM   3042  HG3 MET X 193      80.229  45.257  63.710  0.00  0.00            
ATOM   3043  SD  MET X 193      79.973  46.837  61.939  0.00  0.00            
ATOM   3044  CE  MET X 193      79.795  46.540  60.125  0.00  0.00            
ATOM   3045  HE1 MET X 193      80.654  46.066  59.651  0.00  0.00            
ATOM   3046  HE2 MET X 193      78.942  45.898  59.903  0.00  0.00            
ATOM   3047  HE3 MET X 193      79.496  47.468  59.639  0.00  0.00            
ATOM   3048  C   MET X 193      83.721  43.245  62.453  0.00  0.00            
ATOM   3049  O   MET X 193      84.637  44.112  62.490  0.00  0.00            
ATOM   3050  N   ASN X 194      83.887  42.006  62.049  0.00  0.00            
ATOM   3051  H   ASN X 194      83.238  41.277  62.308  0.00  0.00            
ATOM   3052  CA  ASN X 194      85.139  41.485  61.514  0.00  0.00            
ATOM   3053  HA  ASN X 194      85.964  42.039  61.962  0.00  0.00            
ATOM   3054  CB  ASN X 194      85.332  40.057  62.053  0.00  0.00            
ATOM   3055  HB2 ASN X 194      85.288  40.039  63.142  0.00  0.00            
ATOM   3056  HB3 ASN X 194      84.694  39.320  61.564  0.00  0.00            
ATOM   3057  CG  ASN X 194      86.714  39.427  61.822  0.00  0.00            
ATOM   3058  OD1 ASN X 194      87.718  39.982  62.221  0.00  0.00            
ATOM   3059  ND2 ASN X 194      86.823  38.450  60.907  0.00  0.00            
ATOM   3060 HD21 ASN X 194      87.755  38.082  60.782  0.00  0.00            
ATOM   3061 HD22 ASN X 194      85.978  37.941  60.692  0.00  0.00            
ATOM   3062  C   ASN X 194      85.166  41.575  60.007  0.00  0.00            
ATOM   3063  O   ASN X 194      86.217  41.906  59.444  0.00  0.00            
ATOM   3064  N   PHE X 195      84.079  41.420  59.281  0.00  0.00            
ATOM   3065  H   PHE X 195      83.222  41.245  59.785  0.00  0.00            
ATOM   3066  CA  PHE X 195      84.101  41.403  57.804  0.00  0.00            
ATOM   3067  HA  PHE X 195      84.935  42.009  57.450  0.00  0.00            
ATOM   3068  CB  PHE X 195      84.235  39.987  57.333  0.00  0.00            
ATOM   3069  HB2 PHE X 195      85.212  39.610  57.633  0.00  0.00            
ATOM   3070  HB3 PHE X 195      83.411  39.368  57.689  0.00  0.00            
ATOM   3071  CG  PHE X 195      84.183  39.843  55.852  0.00  0.00            
ATOM   3072  CD1 PHE X 195      85.275  40.396  55.064  0.00  0.00            
ATOM   3073  HD1 PHE X 195      86.105  40.929  55.505  0.00  0.00            
ATOM   3074  CE1 PHE X 195      85.274  40.280  53.633  0.00  0.00            
ATOM   3075  HE1 PHE X 195      86.087  40.755  53.104  0.00  0.00            
ATOM   3076  CZ  PHE X 195      84.268  39.588  52.945  0.00  0.00            
ATOM   3077  HZ  PHE X 195      84.391  39.397  51.889  0.00  0.00            
ATOM   3078  CE2 PHE X 195      83.205  39.062  53.731  0.00  0.00            
ATOM   3079  HE2 PHE X 195      82.412  38.477  53.288  0.00  0.00            
ATOM   3080  CD2 PHE X 195      83.158  39.200  55.150  0.00  0.00            
ATOM   3081  HD2 PHE X 195      82.414  38.618  55.674  0.00  0.00            
ATOM   3082  C   PHE X 195      82.761  42.055  57.237  0.00  0.00            
ATOM   3083  O   PHE X 195      81.703  41.926  57.879  0.00  0.00            
ATOM   3084  N   ILE X 196      82.783  42.675  55.991  0.00  0.00            
ATOM   3085  H   ILE X 196      83.688  42.684  55.543  0.00  0.00            
ATOM   3086  CA  ILE X 196      81.567  42.916  55.203  0.00  0.00            
ATOM   3087  HA  ILE X 196      80.782  42.359  55.713  0.00  0.00            
ATOM   3088  CB  ILE X 196      81.199  44.436  55.079  0.00  0.00            
ATOM   3089  HB  ILE X 196      82.084  44.938  54.688  0.00  0.00            
ATOM   3090  CG2 ILE X 196      80.067  44.692  54.089  0.00  0.00            
ATOM   3091 HG21 ILE X 196      80.454  44.475  53.094  0.00  0.00            
ATOM   3092 HG22 ILE X 196      79.161  44.109  54.251  0.00  0.00            
ATOM   3093 HG23 ILE X 196      79.960  45.777  54.080  0.00  0.00            
ATOM   3094  CG1 ILE X 196      80.800  44.963  56.444  0.00  0.00            
ATOM   3095 HG12 ILE X 196      79.794  44.574  56.603  0.00  0.00            
ATOM   3096 HG13 ILE X 196      81.498  44.563  57.180  0.00  0.00            
ATOM   3097  CD1 ILE X 196      80.604  46.505  56.462  0.00  0.00            
ATOM   3098 HD11 ILE X 196      79.779  46.895  55.865  0.00  0.00            
ATOM   3099 HD12 ILE X 196      80.437  46.794  57.499  0.00  0.00            
ATOM   3100 HD13 ILE X 196      81.529  46.996  56.159  0.00  0.00            
ATOM   3101  C   ILE X 196      81.649  42.345  53.818  0.00  0.00            
ATOM   3102  O   ILE X 196      82.590  42.675  53.051  0.00  0.00            
ATOM   3103  N   GLN X 197      80.757  41.417  53.434  0.00  0.00            
ATOM   3104  H   GLN X 197      80.188  40.917  54.101  0.00  0.00            
ATOM   3105  CA  GLN X 197      80.661  40.909  52.033  0.00  0.00            
ATOM   3106  HA  GLN X 197      81.533  40.260  51.954  0.00  0.00            
ATOM   3107  CB  GLN X 197      79.534  39.812  51.903  0.00  0.00            
ATOM   3108  HB2 GLN X 197      79.451  39.166  52.777  0.00  0.00            
ATOM   3109  HB3 GLN X 197      78.612  40.323  51.624  0.00  0.00            
ATOM   3110  CG  GLN X 197      79.813  38.817  50.749  0.00  0.00            
ATOM   3111  HG2 GLN X 197      79.781  39.456  49.866  0.00  0.00            
ATOM   3112  HG3 GLN X 197      80.828  38.498  50.984  0.00  0.00            
ATOM   3113  CD  GLN X 197      78.850  37.610  50.750  0.00  0.00            
ATOM   3114  OE1 GLN X 197      78.276  37.252  51.748  0.00  0.00            
ATOM   3115  NE2 GLN X 197      78.573  37.022  49.638  0.00  0.00            
ATOM   3116 HE21 GLN X 197      77.873  36.300  49.738  0.00  0.00            
ATOM   3117 HE22 GLN X 197      79.054  37.388  48.829  0.00  0.00            
ATOM   3118  C   GLN X 197      80.577  42.022  50.961  0.00  0.00            
ATOM   3119  O   GLN X 197      79.634  42.733  51.047  0.00  0.00            
ATOM   3120  N   PRO X 198      81.438  42.051  49.898  0.00  0.00            
ATOM   3121  CD  PRO X 198      82.555  41.067  49.783  0.00  0.00            
ATOM   3122  HD2 PRO X 198      82.336  40.055  50.124  0.00  0.00            
ATOM   3123  HD3 PRO X 198      83.371  41.454  50.393  0.00  0.00            
ATOM   3124  CG  PRO X 198      82.890  40.973  48.310  0.00  0.00            
ATOM   3125  HG2 PRO X 198      82.232  40.211  47.892  0.00  0.00            
ATOM   3126  HG3 PRO X 198      83.950  40.753  48.180  0.00  0.00            
ATOM   3127  CB  PRO X 198      82.470  42.336  47.732  0.00  0.00            
ATOM   3128  HB2 PRO X 198      82.254  42.313  46.664  0.00  0.00            
ATOM   3129  HB3 PRO X 198      83.343  42.956  47.938  0.00  0.00            
ATOM   3130  CA  PRO X 198      81.286  42.737  48.643  0.00  0.00            
ATOM   3131  HA  PRO X 198      81.271  43.800  48.884  0.00  0.00            
ATOM   3132  C   PRO X 198      79.921  42.307  47.999  0.00  0.00            
ATOM   3133  O   PRO X 198      79.787  41.100  47.763  0.00  0.00            
ATOM   3134  N   GLY X 199      79.134  43.322  47.448  0.00  0.00            
ATOM   3135  H   GLY X 199      79.520  44.227  47.676  0.00  0.00            
ATOM   3136  CA  GLY X 199      77.740  43.136  46.841  0.00  0.00            
ATOM   3137  HA2 GLY X 199      77.577  43.758  45.961  0.00  0.00            
ATOM   3138  HA3 GLY X 199      77.730  42.071  46.607  0.00  0.00            
ATOM   3139  C   GLY X 199      76.609  43.411  47.903  0.00  0.00            
ATOM   3140  O   GLY X 199      75.449  43.592  47.555  0.00  0.00            
ATOM   3141  N   ALA X 200      76.919  43.508  49.190  0.00  0.00            
ATOM   3142  H   ALA X 200      77.876  43.306  49.442  0.00  0.00            
ATOM   3143  CA  ALA X 200      75.981  43.633  50.259  0.00  0.00            
ATOM   3144  HA  ALA X 200      75.177  42.898  50.219  0.00  0.00            
ATOM   3145  CB  ALA X 200      76.675  43.427  51.688  0.00  0.00            
ATOM   3146  HB1 ALA X 200      75.984  43.828  52.429  0.00  0.00            
ATOM   3147  HB2 ALA X 200      76.909  42.377  51.864  0.00  0.00            
ATOM   3148  HB3 ALA X 200      77.565  44.055  51.670  0.00  0.00            
ATOM   3149  C   ALA X 200      75.281  44.948  50.179  0.00  0.00            
ATOM   3150  O   ALA X 200      74.092  45.021  50.440  0.00  0.00            
ATOM   3151  N   PHE X 201      75.996  46.016  49.945  0.00  0.00            
ATOM   3152  H   PHE X 201      76.983  45.905  49.764  0.00  0.00            
ATOM   3153  CA  PHE X 201      75.485  47.419  49.948  0.00  0.00            
ATOM   3154  HA  PHE X 201      74.499  47.250  50.380  0.00  0.00            
ATOM   3155  CB  PHE X 201      76.368  48.272  50.956  0.00  0.00            
ATOM   3156  HB2 PHE X 201      77.414  48.004  50.808  0.00  0.00            
ATOM   3157  HB3 PHE X 201      76.226  49.314  50.670  0.00  0.00            
ATOM   3158  CG  PHE X 201      75.977  48.065  52.462  0.00  0.00            
ATOM   3159  CD1 PHE X 201      76.515  47.042  53.276  0.00  0.00            
ATOM   3160  HD1 PHE X 201      77.219  46.302  52.924  0.00  0.00            
ATOM   3161  CE1 PHE X 201      76.134  46.891  54.598  0.00  0.00            
ATOM   3162  HE1 PHE X 201      76.559  46.145  55.254  0.00  0.00            
ATOM   3163  CZ  PHE X 201      75.116  47.680  55.085  0.00  0.00            
ATOM   3164  HZ  PHE X 201      74.763  47.569  56.099  0.00  0.00            
ATOM   3165  CE2 PHE X 201      74.461  48.599  54.266  0.00  0.00            
ATOM   3166  HE2 PHE X 201      73.625  49.182  54.626  0.00  0.00            
ATOM   3167  CD2 PHE X 201      74.917  48.826  52.976  0.00  0.00            
ATOM   3168  HD2 PHE X 201      74.516  49.517  52.249  0.00  0.00            
ATOM   3169  C   PHE X 201      75.209  48.015  48.545  0.00  0.00            
ATOM   3170  O   PHE X 201      74.960  49.183  48.448  0.00  0.00            
ATOM   3171  N   LYS X 202      75.252  47.261  47.495  0.00  0.00            
ATOM   3172  H   LYS X 202      75.430  46.288  47.699  0.00  0.00            
ATOM   3173  CA  LYS X 202      75.092  47.664  46.050  0.00  0.00            
ATOM   3174  HA  LYS X 202      75.743  48.495  45.777  0.00  0.00            
ATOM   3175  CB  LYS X 202      75.461  46.464  45.193  0.00  0.00            
ATOM   3176  HB2 LYS X 202      76.388  45.997  45.526  0.00  0.00            
ATOM   3177  HB3 LYS X 202      74.808  45.641  45.482  0.00  0.00            
ATOM   3178  CG  LYS X 202      75.328  46.634  43.669  0.00  0.00            
ATOM   3179  HG2 LYS X 202      74.318  46.828  43.308  0.00  0.00            
ATOM   3180  HG3 LYS X 202      75.902  47.484  43.301  0.00  0.00            
ATOM   3181  CD  LYS X 202      75.783  45.264  43.164  0.00  0.00            
ATOM   3182  HD2 LYS X 202      76.825  45.081  43.425  0.00  0.00            
ATOM   3183  HD3 LYS X 202      75.121  44.507  43.585  0.00  0.00            
ATOM   3184  CE  LYS X 202      75.521  45.252  41.648  0.00  0.00            
ATOM   3185  HE2 LYS X 202      75.544  44.252  41.216  0.00  0.00            
ATOM   3186  HE3 LYS X 202      74.646  45.876  41.468  0.00  0.00            
ATOM   3187  NZ  LYS X 202      76.601  45.995  40.953  0.00  0.00            
ATOM   3188  HZ1 LYS X 202      77.017  45.364  40.283  0.00  0.00            
ATOM   3189  HZ2 LYS X 202      76.208  46.800  40.487  0.00  0.00            
ATOM   3190  HZ3 LYS X 202      77.287  46.417  41.563  0.00  0.00            
ATOM   3191  C   LYS X 202      73.582  48.110  45.971  0.00  0.00            
ATOM   3192  O   LYS X 202      72.693  47.370  46.371  0.00  0.00            
ATOM   3193  N   GLU X 203      73.368  49.271  45.400  0.00  0.00            
ATOM   3194  H   GLU X 203      74.228  49.577  44.968  0.00  0.00            
ATOM   3195  CA  GLU X 203      72.122  50.005  45.170  0.00  0.00            
ATOM   3196  HA  GLU X 203      72.341  51.014  44.821  0.00  0.00            
ATOM   3197  CB  GLU X 203      71.355  49.369  43.973  0.00  0.00            
ATOM   3198  HB2 GLU X 203      71.153  48.355  44.320  0.00  0.00            
ATOM   3199  HB3 GLU X 203      70.345  49.739  43.802  0.00  0.00            
ATOM   3200  CG  GLU X 203      72.087  49.421  42.599  0.00  0.00            
ATOM   3201  HG2 GLU X 203      73.023  48.888  42.763  0.00  0.00            
ATOM   3202  HG3 GLU X 203      71.463  48.900  41.873  0.00  0.00            
ATOM   3203  CD  GLU X 203      72.237  50.885  42.073  0.00  0.00            
ATOM   3204  OE1 GLU X 203      71.211  51.554  41.839  0.00  0.00            
ATOM   3205  OE2 GLU X 203      73.337  51.487  42.097  0.00  0.00            
ATOM   3206  C   GLU X 203      71.151  50.172  46.349  0.00  0.00            
ATOM   3207  O   GLU X 203      70.052  50.727  46.296  0.00  0.00            
ATOM   3208  N   ILE X 204      71.647  49.747  47.527  0.00  0.00            
ATOM   3209  H   ILE X 204      72.541  49.286  47.438  0.00  0.00            
ATOM   3210  CA  ILE X 204      71.292  50.333  48.852  0.00  0.00            
ATOM   3211  HA  ILE X 204      70.205  50.415  48.852  0.00  0.00            
ATOM   3212  CB  ILE X 204      71.680  49.380  50.048  0.00  0.00            
ATOM   3213  HB  ILE X 204      72.745  49.160  49.968  0.00  0.00            
ATOM   3214  CG2 ILE X 204      71.566  49.968  51.501  0.00  0.00            
ATOM   3215 HG21 ILE X 204      71.791  49.210  52.251  0.00  0.00            
ATOM   3216 HG22 ILE X 204      72.392  50.668  51.626  0.00  0.00            
ATOM   3217 HG23 ILE X 204      70.562  50.368  51.645  0.00  0.00            
ATOM   3218  CG1 ILE X 204      71.078  47.955  49.930  0.00  0.00            
ATOM   3219 HG12 ILE X 204      71.495  47.493  49.035  0.00  0.00            
ATOM   3220 HG13 ILE X 204      71.466  47.374  50.767  0.00  0.00            
ATOM   3221  CD1 ILE X 204      69.550  47.946  49.837  0.00  0.00            
ATOM   3222 HD11 ILE X 204      69.151  46.943  49.987  0.00  0.00            
ATOM   3223 HD12 ILE X 204      69.157  48.651  50.570  0.00  0.00            
ATOM   3224 HD13 ILE X 204      69.194  48.242  48.851  0.00  0.00            
ATOM   3225  C   ILE X 204      71.771  51.840  48.923  0.00  0.00            
ATOM   3226  O   ILE X 204      72.759  52.308  48.320  0.00  0.00            
ATOM   3227  N   ARG X 205      71.021  52.522  49.762  0.00  0.00            
ATOM   3228  H   ARG X 205      70.334  51.916  50.186  0.00  0.00            
ATOM   3229  CA  ARG X 205      71.042  53.925  50.148  0.00  0.00            
ATOM   3230  HA  ARG X 205      72.014  54.405  50.034  0.00  0.00            
ATOM   3231  CB  ARG X 205      69.929  54.594  49.297  0.00  0.00            
ATOM   3232  HB2 ARG X 205      68.968  54.221  49.652  0.00  0.00            
ATOM   3233  HB3 ARG X 205      69.972  55.674  49.432  0.00  0.00            
ATOM   3234  CG  ARG X 205      69.962  54.229  47.803  0.00  0.00            
ATOM   3235  HG2 ARG X 205      70.949  54.430  47.386  0.00  0.00            
ATOM   3236  HG3 ARG X 205      69.762  53.164  47.687  0.00  0.00            
ATOM   3237  CD  ARG X 205      68.826  54.875  47.040  0.00  0.00            
ATOM   3238  HD2 ARG X 205      68.642  54.296  46.135  0.00  0.00            
ATOM   3239  HD3 ARG X 205      67.921  54.693  47.620  0.00  0.00            
ATOM   3240  NE  ARG X 205      69.067  56.354  46.756  0.00  0.00            
ATOM   3241  HE  ARG X 205      69.996  56.747  46.800  0.00  0.00            
ATOM   3242  CZ  ARG X 205      68.133  57.280  46.370  0.00  0.00            
ATOM   3243  NH1 ARG X 205      66.885  56.900  46.387  0.00  0.00            
ATOM   3244 HH11 ARG X 205      66.567  56.020  46.766  0.00  0.00            
ATOM   3245 HH12 ARG X 205      66.155  57.524  46.074  0.00  0.00            
ATOM   3246  NH2 ARG X 205      68.500  58.463  46.066  0.00  0.00            
ATOM   3247 HH21 ARG X 205      69.489  58.573  46.240  0.00  0.00            
ATOM   3248 HH22 ARG X 205      67.827  59.203  45.927  0.00  0.00            
ATOM   3249  C   ARG X 205      70.729  54.216  51.626  0.00  0.00            
ATOM   3250  O   ARG X 205      69.784  53.658  52.180  0.00  0.00            
ATOM   3251  N   LEU X 206      71.491  55.135  52.243  0.00  0.00            
ATOM   3252  H   LEU X 206      72.204  55.540  51.654  0.00  0.00            
ATOM   3253  CA  LEU X 206      71.375  55.533  53.681  0.00  0.00            
ATOM   3254  HA  LEU X 206      70.375  55.206  53.966  0.00  0.00            
ATOM   3255  CB  LEU X 206      72.416  54.875  54.650  0.00  0.00            
ATOM   3256  HB2 LEU X 206      73.412  55.228  54.383  0.00  0.00            
ATOM   3257  HB3 LEU X 206      72.316  55.266  55.662  0.00  0.00            
ATOM   3258  CG  LEU X 206      72.501  53.372  54.776  0.00  0.00            
ATOM   3259  HG  LEU X 206      72.757  53.076  53.758  0.00  0.00            
ATOM   3260  CD1 LEU X 206      73.590  53.031  55.789  0.00  0.00            
ATOM   3261 HD11 LEU X 206      73.819  51.983  55.982  0.00  0.00            
ATOM   3262 HD12 LEU X 206      74.534  53.405  55.393  0.00  0.00            
ATOM   3263 HD13 LEU X 206      73.300  53.610  56.666  0.00  0.00            
ATOM   3264  CD2 LEU X 206      71.197  52.652  55.222  0.00  0.00            
ATOM   3265 HD21 LEU X 206      70.828  52.999  56.188  0.00  0.00            
ATOM   3266 HD22 LEU X 206      70.424  52.858  54.481  0.00  0.00            
ATOM   3267 HD23 LEU X 206      71.422  51.586  55.186  0.00  0.00            
ATOM   3268  C   LEU X 206      71.370  57.086  53.953  0.00  0.00            
ATOM   3269  O   LEU X 206      71.854  57.794  53.090  0.00  0.00            
ATOM   3270  N   HIE X 207      70.904  57.571  55.111  0.00  0.00            
ATOM   3271  H   HIE X 207      70.536  56.875  55.743  0.00  0.00            
ATOM   3272  CA  HIE X 207      71.072  58.938  55.569  0.00  0.00            
ATOM   3273  HA  HIE X 207      71.217  59.412  54.598  0.00  0.00            
ATOM   3274  CB  HIE X 207      69.727  59.450  56.130  0.00  0.00            
ATOM   3275  HB2 HIE X 207      68.869  59.285  55.478  0.00  0.00            
ATOM   3276  HB3 HIE X 207      69.575  58.993  57.108  0.00  0.00            
ATOM   3277  CG  HIE X 207      69.867  60.927  56.451  0.00  0.00            
ATOM   3278  ND1 HIE X 207      70.077  61.847  55.450  0.00  0.00            
ATOM   3279  CE1 HIE X 207      70.537  63.000  55.977  0.00  0.00            
ATOM   3280  HE1 HIE X 207      70.885  63.856  55.418  0.00  0.00            
ATOM   3281  NE2 HIE X 207      70.592  62.813  57.301  0.00  0.00            
ATOM   3282  HE2 HIE X 207      70.786  63.505  58.011  0.00  0.00            
ATOM   3283  CD2 HIE X 207      70.176  61.567  57.637  0.00  0.00            
ATOM   3284  HD2 HIE X 207      70.266  61.126  58.618  0.00  0.00            
ATOM   3285  C   HIE X 207      72.404  59.065  56.367  0.00  0.00            
ATOM   3286  O   HIE X 207      73.479  59.004  55.750  0.00  0.00            
ATOM   3287  N   LYS X 208      72.428  59.187  57.686  0.00  0.00            
ATOM   3288  H   LYS X 208      71.533  59.036  58.130  0.00  0.00            
ATOM   3289  CA  LYS X 208      73.563  58.954  58.568  0.00  0.00            
ATOM   3290  HA  LYS X 208      74.395  59.549  58.189  0.00  0.00            
ATOM   3291  CB  LYS X 208      73.278  59.492  59.960  0.00  0.00            
ATOM   3292  HB2 LYS X 208      72.651  60.384  59.940  0.00  0.00            
ATOM   3293  HB3 LYS X 208      72.725  58.730  60.511  0.00  0.00            
ATOM   3294  CG  LYS X 208      74.616  59.793  60.628  0.00  0.00            
ATOM   3295  HG2 LYS X 208      75.213  58.888  60.743  0.00  0.00            
ATOM   3296  HG3 LYS X 208      75.146  60.535  60.032  0.00  0.00            
ATOM   3297  CD  LYS X 208      74.283  60.417  62.075  0.00  0.00            
ATOM   3298  HD2 LYS X 208      73.791  61.387  62.014  0.00  0.00            
ATOM   3299  HD3 LYS X 208      73.601  59.795  62.655  0.00  0.00            
ATOM   3300  CE  LYS X 208      75.484  60.528  62.942  0.00  0.00            
ATOM   3301  HE2 LYS X 208      75.809  59.546  63.287  0.00  0.00            
ATOM   3302  HE3 LYS X 208      76.310  60.831  62.299  0.00  0.00            
ATOM   3303  NZ  LYS X 208      75.401  61.617  64.045  0.00  0.00            
ATOM   3304  HZ1 LYS X 208      75.016  62.453  63.629  0.00  0.00            
ATOM   3305  HZ2 LYS X 208      74.790  61.218  64.744  0.00  0.00            
ATOM   3306  HZ3 LYS X 208      76.317  61.832  64.413  0.00  0.00            
ATOM   3307  C   LYS X 208      74.018  57.478  58.770  0.00  0.00            
ATOM   3308  O   LYS X 208      73.199  56.634  59.273  0.00  0.00            
ATOM   3309  N   LEU X 209      75.305  57.115  58.423  0.00  0.00            
ATOM   3310  H   LEU X 209      75.905  57.827  58.033  0.00  0.00            
ATOM   3311  CA  LEU X 209      75.998  55.865  58.723  0.00  0.00            
ATOM   3312  HA  LEU X 209      75.218  55.216  59.121  0.00  0.00            
ATOM   3313  CB  LEU X 209      76.658  55.197  57.465  0.00  0.00            
ATOM   3314  HB2 LEU X 209      75.878  55.130  56.707  0.00  0.00            
ATOM   3315  HB3 LEU X 209      77.326  55.952  57.049  0.00  0.00            
ATOM   3316  CG  LEU X 209      77.297  53.855  57.824  0.00  0.00            
ATOM   3317  HG  LEU X 209      78.048  54.158  58.553  0.00  0.00            
ATOM   3318  CD1 LEU X 209      76.351  52.868  58.371  0.00  0.00            
ATOM   3319 HD11 LEU X 209      76.766  51.862  58.307  0.00  0.00            
ATOM   3320 HD12 LEU X 209      76.223  53.037  59.440  0.00  0.00            
ATOM   3321 HD13 LEU X 209      75.364  53.014  57.933  0.00  0.00            
ATOM   3322  CD2 LEU X 209      77.939  53.258  56.536  0.00  0.00            
ATOM   3323 HD21 LEU X 209      77.257  53.205  55.688  0.00  0.00            
ATOM   3324 HD22 LEU X 209      78.832  53.811  56.244  0.00  0.00            
ATOM   3325 HD23 LEU X 209      78.239  52.224  56.705  0.00  0.00            
ATOM   3326  C   LEU X 209      76.952  56.139  59.986  0.00  0.00            
ATOM   3327  O   LEU X 209      77.924  56.833  59.695  0.00  0.00            
ATOM   3328  N   THR X 210      76.804  55.471  61.169  0.00  0.00            
ATOM   3329  H   THR X 210      75.912  55.005  61.253  0.00  0.00            
ATOM   3330  CA  THR X 210      77.760  55.609  62.272  0.00  0.00            
ATOM   3331  HA  THR X 210      78.519  56.338  61.990  0.00  0.00            
ATOM   3332  CB  THR X 210      77.061  56.117  63.567  0.00  0.00            
ATOM   3333  HB  THR X 210      76.360  55.336  63.861  0.00  0.00            
ATOM   3334  CG2 THR X 210      78.170  56.387  64.585  0.00  0.00            
ATOM   3335 HG21 THR X 210      79.080  55.835  64.346  0.00  0.00            
ATOM   3336 HG22 THR X 210      78.348  57.450  64.749  0.00  0.00            
ATOM   3337 HG23 THR X 210      77.843  55.993  65.547  0.00  0.00            
ATOM   3338  OG1 THR X 210      76.391  57.363  63.229  0.00  0.00            
ATOM   3339  HG1 THR X 210      75.576  57.210  62.746  0.00  0.00            
ATOM   3340  C   THR X 210      78.392  54.226  62.553  0.00  0.00            
ATOM   3341  O   THR X 210      77.765  53.333  63.082  0.00  0.00            
ATOM   3342  N   LEU X 211      79.718  54.181  62.270  0.00  0.00            
ATOM   3343  H   LEU X 211      80.139  55.001  61.859  0.00  0.00            
ATOM   3344  CA  LEU X 211      80.629  53.147  62.685  0.00  0.00            
ATOM   3345  HA  LEU X 211      79.963  52.384  63.089  0.00  0.00            
ATOM   3346  CB  LEU X 211      81.343  52.538  61.435  0.00  0.00            
ATOM   3347  HB2 LEU X 211      81.722  53.363  60.832  0.00  0.00            
ATOM   3348  HB3 LEU X 211      82.132  51.917  61.859  0.00  0.00            
ATOM   3349  CG  LEU X 211      80.343  51.862  60.514  0.00  0.00            
ATOM   3350  HG  LEU X 211      79.499  52.551  60.468  0.00  0.00            
ATOM   3351  CD1 LEU X 211      80.779  51.639  59.122  0.00  0.00            
ATOM   3352 HD11 LEU X 211      79.950  51.214  58.556  0.00  0.00            
ATOM   3353 HD12 LEU X 211      80.894  52.583  58.589  0.00  0.00            
ATOM   3354 HD13 LEU X 211      81.710  51.093  58.970  0.00  0.00            
ATOM   3355  CD2 LEU X 211      79.893  50.515  61.017  0.00  0.00            
ATOM   3356 HD21 LEU X 211      79.635  50.567  62.074  0.00  0.00            
ATOM   3357 HD22 LEU X 211      79.060  50.077  60.466  0.00  0.00            
ATOM   3358 HD23 LEU X 211      80.776  49.878  60.953  0.00  0.00            
ATOM   3359  C   LEU X 211      81.599  53.694  63.762  0.00  0.00            
ATOM   3360  O   LEU X 211      82.525  54.466  63.415  0.00  0.00            
ATOM   3361  N   ARG X 212      81.387  53.340  65.068  0.00  0.00            
ATOM   3362  H   ARG X 212      80.946  52.431  65.080  0.00  0.00            
ATOM   3363  CA  ARG X 212      82.294  53.624  66.194  0.00  0.00            
ATOM   3364  HA  ARG X 212      83.161  53.931  65.609  0.00  0.00            
ATOM   3365  CB  ARG X 212      81.805  54.833  67.018  0.00  0.00            
ATOM   3366  HB2 ARG X 212      80.800  54.517  67.296  0.00  0.00            
ATOM   3367  HB3 ARG X 212      82.505  54.860  67.853  0.00  0.00            
ATOM   3368  CG  ARG X 212      81.746  56.220  66.317  0.00  0.00            
ATOM   3369  HG2 ARG X 212      82.696  56.570  65.915  0.00  0.00            
ATOM   3370  HG3 ARG X 212      81.220  55.976  65.394  0.00  0.00            
ATOM   3371  CD  ARG X 212      81.128  57.305  67.206  0.00  0.00            
ATOM   3372  HD2 ARG X 212      80.665  57.979  66.486  0.00  0.00            
ATOM   3373  HD3 ARG X 212      80.362  56.912  67.875  0.00  0.00            
ATOM   3374  NE  ARG X 212      82.160  57.967  68.003  0.00  0.00            
ATOM   3375  HE  ARG X 212      83.103  57.605  68.014  0.00  0.00            
ATOM   3376  CZ  ARG X 212      81.946  58.992  68.813  0.00  0.00            
ATOM   3377  NH1 ARG X 212      80.872  59.772  68.914  0.00  0.00            
ATOM   3378 HH11 ARG X 212      80.087  59.604  68.302  0.00  0.00            
ATOM   3379 HH12 ARG X 212      80.624  60.152  69.816  0.00  0.00            
ATOM   3380  NH2 ARG X 212      82.805  59.067  69.747  0.00  0.00            
ATOM   3381 HH21 ARG X 212      83.596  58.440  69.730  0.00  0.00            
ATOM   3382 HH22 ARG X 212      82.752  59.775  70.465  0.00  0.00            
ATOM   3383  C   ARG X 212      82.657  52.456  67.059  0.00  0.00            
ATOM   3384  O   ARG X 212      81.787  51.870  67.773  0.00  0.00            
ATOM   3385  N   ASN X 213      83.929  52.160  67.233  0.00  0.00            
ATOM   3386  H   ASN X 213      84.673  52.498  66.640  0.00  0.00            
ATOM   3387  CA  ASN X 213      84.350  51.040  68.132  0.00  0.00            
ATOM   3388  HA  ASN X 213      85.421  51.061  67.929  0.00  0.00            
ATOM   3389  CB  ASN X 213      84.158  51.315  69.622  0.00  0.00            
ATOM   3390  HB2 ASN X 213      84.663  52.267  69.787  0.00  0.00            
ATOM   3391  HB3 ASN X 213      83.097  51.402  69.859  0.00  0.00            
ATOM   3392  CG  ASN X 213      84.861  50.215  70.507  0.00  0.00            
ATOM   3393  OD1 ASN X 213      84.306  49.240  70.979  0.00  0.00            
ATOM   3394  ND2 ASN X 213      86.154  50.385  70.726  0.00  0.00            
ATOM   3395 HD21 ASN X 213      86.777  49.780  71.243  0.00  0.00            
ATOM   3396 HD22 ASN X 213      86.457  51.325  70.517  0.00  0.00            
ATOM   3397  C   ASN X 213      83.914  49.692  67.541  0.00  0.00            
ATOM   3398  O   ASN X 213      83.685  48.759  68.306  0.00  0.00            
ATOM   3399  N   ASN X 214      83.883  49.540  66.182  0.00  0.00            
ATOM   3400  H   ASN X 214      84.217  50.305  65.614  0.00  0.00            
ATOM   3401  CA  ASN X 214      83.414  48.273  65.580  0.00  0.00            
ATOM   3402  HA  ASN X 214      82.860  47.580  66.212  0.00  0.00            
ATOM   3403  CB  ASN X 214      82.543  48.663  64.429  0.00  0.00            
ATOM   3404  HB2 ASN X 214      83.060  49.234  63.658  0.00  0.00            
ATOM   3405  HB3 ASN X 214      82.308  47.714  63.946  0.00  0.00            
ATOM   3406  CG  ASN X 214      81.273  49.301  64.896  0.00  0.00            
ATOM   3407  OD1 ASN X 214      81.156  50.560  64.788  0.00  0.00            
ATOM   3408  ND2 ASN X 214      80.303  48.468  65.257  0.00  0.00            
ATOM   3409 HD21 ASN X 214      79.364  48.792  65.077  0.00  0.00            
ATOM   3410 HD22 ASN X 214      80.462  47.479  65.124  0.00  0.00            
ATOM   3411  C   ASN X 214      84.655  47.563  65.088  0.00  0.00            
ATOM   3412  O   ASN X 214      84.777  46.358  65.393  0.00  0.00            
ATOM   3413  N   PHE X 215      85.641  48.245  64.549  0.00  0.00            
ATOM   3414  H   PHE X 215      85.421  49.225  64.444  0.00  0.00            
ATOM   3415  CA  PHE X 215      86.774  47.714  63.783  0.00  0.00            
ATOM   3416  HA  PHE X 215      86.577  46.696  63.446  0.00  0.00            
ATOM   3417  CB  PHE X 215      87.019  48.672  62.612  0.00  0.00            
ATOM   3418  HB2 PHE X 215      87.310  49.654  62.985  0.00  0.00            
ATOM   3419  HB3 PHE X 215      87.778  48.128  62.049  0.00  0.00            
ATOM   3420  CG  PHE X 215      85.886  48.917  61.621  0.00  0.00            
ATOM   3421  CD1 PHE X 215      85.709  50.188  61.017  0.00  0.00            
ATOM   3422  HD1 PHE X 215      86.400  50.991  61.227  0.00  0.00            
ATOM   3423  CE1 PHE X 215      84.617  50.403  60.155  0.00  0.00            
ATOM   3424  HE1 PHE X 215      84.488  51.415  59.801  0.00  0.00            
ATOM   3425  CZ  PHE X 215      83.625  49.423  60.054  0.00  0.00            
ATOM   3426  HZ  PHE X 215      82.731  49.507  59.454  0.00  0.00            
ATOM   3427  CE2 PHE X 215      83.838  48.146  60.575  0.00  0.00            
ATOM   3428  HE2 PHE X 215      83.063  47.399  60.482  0.00  0.00            
ATOM   3429  CD2 PHE X 215      84.955  47.917  61.373  0.00  0.00            
ATOM   3430  HD2 PHE X 215      85.127  46.932  61.782  0.00  0.00            
ATOM   3431  C   PHE X 215      87.940  47.516  64.740  0.00  0.00            
ATOM   3432  O   PHE X 215      88.343  48.524  65.292  0.00  0.00            
ATOM   3433  N   ASP X 216      88.557  46.292  64.868  0.00  0.00            
ATOM   3434  H   ASP X 216      88.154  45.540  64.328  0.00  0.00            
ATOM   3435  CA  ASP X 216      89.646  45.921  65.745  0.00  0.00            
ATOM   3436  HA  ASP X 216      89.852  46.807  66.346  0.00  0.00            
ATOM   3437  CB  ASP X 216      89.235  44.790  66.709  0.00  0.00            
ATOM   3438  HB2 ASP X 216      88.841  43.977  66.099  0.00  0.00            
ATOM   3439  HB3 ASP X 216      90.099  44.377  67.229  0.00  0.00            
ATOM   3440  CG  ASP X 216      88.263  45.287  67.725  0.00  0.00            
ATOM   3441  OD1 ASP X 216      87.192  44.646  67.955  0.00  0.00            
ATOM   3442  OD2 ASP X 216      88.572  46.258  68.446  0.00  0.00            
ATOM   3443  C   ASP X 216      90.960  45.555  65.027  0.00  0.00            
ATOM   3444  O   ASP X 216      91.939  45.204  65.705  0.00  0.00            
ATOM   3445  N   SER X 217      91.103  45.900  63.715  0.00  0.00            
ATOM   3446  H   SER X 217      90.348  46.458  63.344  0.00  0.00            
ATOM   3447  CA  SER X 217      92.311  45.742  62.960  0.00  0.00            
ATOM   3448  HA  SER X 217      93.205  45.961  63.543  0.00  0.00            
ATOM   3449  CB  SER X 217      92.584  44.336  62.503  0.00  0.00            
ATOM   3450  HB2 SER X 217      92.634  43.698  63.385  0.00  0.00            
ATOM   3451  HB3 SER X 217      91.740  43.940  61.940  0.00  0.00            
ATOM   3452  OG  SER X 217      93.725  44.172  61.670  0.00  0.00            
ATOM   3453  HG  SER X 217      94.542  44.319  62.153  0.00  0.00            
ATOM   3454  C   SER X 217      92.341  46.690  61.745  0.00  0.00            
ATOM   3455  O   SER X 217      91.271  47.127  61.226  0.00  0.00            
ATOM   3456  N   LEU X 218      93.500  47.010  61.132  0.00  0.00            
ATOM   3457  H   LEU X 218      94.392  46.734  61.516  0.00  0.00            
ATOM   3458  CA  LEU X 218      93.522  47.787  59.912  0.00  0.00            
ATOM   3459  HA  LEU X 218      92.886  48.672  59.937  0.00  0.00            
ATOM   3460  CB  LEU X 218      94.987  48.233  59.503  0.00  0.00            
ATOM   3461  HB2 LEU X 218      95.583  47.322  59.568  0.00  0.00            
ATOM   3462  HB3 LEU X 218      95.079  48.738  58.542  0.00  0.00            
ATOM   3463  CG  LEU X 218      95.595  49.312  60.482  0.00  0.00            
ATOM   3464  HG  LEU X 218      95.781  48.772  61.411  0.00  0.00            
ATOM   3465  CD1 LEU X 218      96.978  49.830  59.957  0.00  0.00            
ATOM   3466 HD11 LEU X 218      97.496  50.328  60.777  0.00  0.00            
ATOM   3467 HD12 LEU X 218      97.608  48.988  59.672  0.00  0.00            
ATOM   3468 HD13 LEU X 218      96.857  50.565  59.161  0.00  0.00            
ATOM   3469  CD2 LEU X 218      94.678  50.534  60.756  0.00  0.00            
ATOM   3470 HD21 LEU X 218      94.437  51.083  59.846  0.00  0.00            
ATOM   3471 HD22 LEU X 218      93.721  50.180  61.137  0.00  0.00            
ATOM   3472 HD23 LEU X 218      95.117  51.240  61.461  0.00  0.00            
ATOM   3473  C   LEU X 218      92.930  46.972  58.766  0.00  0.00            
ATOM   3474  O   LEU X 218      92.033  47.532  58.063  0.00  0.00            
ATOM   3475  N   ASN X 219      93.153  45.680  58.711  0.00  0.00            
ATOM   3476  H   ASN X 219      93.686  45.160  59.393  0.00  0.00            
ATOM   3477  CA  ASN X 219      92.615  44.867  57.667  0.00  0.00            
ATOM   3478  HA  ASN X 219      92.786  45.467  56.772  0.00  0.00            
ATOM   3479  CB  ASN X 219      93.505  43.638  57.481  0.00  0.00            
ATOM   3480  HB2 ASN X 219      93.478  42.995  58.361  0.00  0.00            
ATOM   3481  HB3 ASN X 219      93.019  43.144  56.640  0.00  0.00            
ATOM   3482  CG  ASN X 219      94.984  43.903  57.005  0.00  0.00            
ATOM   3483  OD1 ASN X 219      95.560  44.921  57.378  0.00  0.00            
ATOM   3484  ND2 ASN X 219      95.656  43.026  56.328  0.00  0.00            
ATOM   3485 HD21 ASN X 219      96.620  43.244  56.119  0.00  0.00            
ATOM   3486 HD22 ASN X 219      95.251  42.115  56.167  0.00  0.00            
ATOM   3487  C   ASN X 219      91.070  44.601  57.821  0.00  0.00            
ATOM   3488  O   ASN X 219      90.407  44.347  56.824  0.00  0.00            
ATOM   3489  N   VAL X 220      90.548  44.663  59.064  0.00  0.00            
ATOM   3490  H   VAL X 220      91.120  44.758  59.891  0.00  0.00            
ATOM   3491  CA  VAL X 220      89.130  44.663  59.341  0.00  0.00            
ATOM   3492  HA  VAL X 220      88.598  43.829  58.883  0.00  0.00            
ATOM   3493  CB  VAL X 220      88.849  44.558  60.880  0.00  0.00            
ATOM   3494  HB  VAL X 220      89.514  45.300  61.323  0.00  0.00            
ATOM   3495  CG1 VAL X 220      87.456  45.060  61.248  0.00  0.00            
ATOM   3496 HG11 VAL X 220      86.759  44.535  60.594  0.00  0.00            
ATOM   3497 HG12 VAL X 220      87.143  44.893  62.279  0.00  0.00            
ATOM   3498 HG13 VAL X 220      87.437  46.125  61.018  0.00  0.00            
ATOM   3499  CG2 VAL X 220      89.158  43.114  61.452  0.00  0.00            
ATOM   3500 HG21 VAL X 220      89.410  43.112  62.512  0.00  0.00            
ATOM   3501 HG22 VAL X 220      88.370  42.376  61.307  0.00  0.00            
ATOM   3502 HG23 VAL X 220      90.063  42.684  61.023  0.00  0.00            
ATOM   3503  C   VAL X 220      88.560  45.927  58.767  0.00  0.00            
ATOM   3504  O   VAL X 220      87.567  45.892  58.082  0.00  0.00            
ATOM   3505  N   MET X 221      89.100  47.127  59.093  0.00  0.00            
ATOM   3506  H   MET X 221      89.916  47.198  59.684  0.00  0.00            
ATOM   3507  CA  MET X 221      88.357  48.349  58.696  0.00  0.00            
ATOM   3508  HA  MET X 221      87.321  48.203  59.004  0.00  0.00            
ATOM   3509  CB  MET X 221      89.134  49.536  59.346  0.00  0.00            
ATOM   3510  HB2 MET X 221      89.036  49.364  60.418  0.00  0.00            
ATOM   3511  HB3 MET X 221      90.166  49.488  58.998  0.00  0.00            
ATOM   3512  CG  MET X 221      88.493  50.892  59.081  0.00  0.00            
ATOM   3513  HG2 MET X 221      88.791  51.217  58.084  0.00  0.00            
ATOM   3514  HG3 MET X 221      87.418  50.730  58.994  0.00  0.00            
ATOM   3515  SD  MET X 221      88.956  52.244  60.256  0.00  0.00            
ATOM   3516  CE  MET X 221      90.702  52.386  59.831  0.00  0.00            
ATOM   3517  HE1 MET X 221      90.870  52.609  58.778  0.00  0.00            
ATOM   3518  HE2 MET X 221      91.313  53.025  60.468  0.00  0.00            
ATOM   3519  HE3 MET X 221      91.147  51.401  59.976  0.00  0.00            
ATOM   3520  C   MET X 221      88.446  48.520  57.132  0.00  0.00            
ATOM   3521  O   MET X 221      87.503  48.900  56.437  0.00  0.00            
ATOM   3522  N   LYS X 222      89.562  48.064  56.547  0.00  0.00            
ATOM   3523  H   LYS X 222      90.318  47.834  57.177  0.00  0.00            
ATOM   3524  CA  LYS X 222      89.829  47.934  55.116  0.00  0.00            
ATOM   3525  HA  LYS X 222      89.751  48.923  54.665  0.00  0.00            
ATOM   3526  CB  LYS X 222      91.205  47.424  54.810  0.00  0.00            
ATOM   3527  HB2 LYS X 222      91.892  48.066  55.361  0.00  0.00            
ATOM   3528  HB3 LYS X 222      91.476  46.470  55.263  0.00  0.00            
ATOM   3529  CG  LYS X 222      91.875  47.334  53.458  0.00  0.00            
ATOM   3530  HG2 LYS X 222      91.152  46.841  52.809  0.00  0.00            
ATOM   3531  HG3 LYS X 222      92.170  48.318  53.093  0.00  0.00            
ATOM   3532  CD  LYS X 222      93.148  46.467  53.622  0.00  0.00            
ATOM   3533  HD2 LYS X 222      93.926  46.784  54.316  0.00  0.00            
ATOM   3534  HD3 LYS X 222      92.771  45.453  53.758  0.00  0.00            
ATOM   3535  CE  LYS X 222      93.860  46.522  52.254  0.00  0.00            
ATOM   3536  HE2 LYS X 222      93.226  45.964  51.564  0.00  0.00            
ATOM   3537  HE3 LYS X 222      93.989  47.572  51.989  0.00  0.00            
ATOM   3538  NZ  LYS X 222      95.201  45.951  52.306  0.00  0.00            
ATOM   3539  HZ1 LYS X 222      95.560  45.731  51.388  0.00  0.00            
ATOM   3540  HZ2 LYS X 222      95.837  46.635  52.689  0.00  0.00            
ATOM   3541  HZ3 LYS X 222      95.222  45.153  52.925  0.00  0.00            
ATOM   3542  C   LYS X 222      88.827  47.083  54.360  0.00  0.00            
ATOM   3543  O   LYS X 222      88.176  47.573  53.497  0.00  0.00            
ATOM   3544  N   THR X 223      88.675  45.783  54.655  0.00  0.00            
ATOM   3545  H   THR X 223      89.111  45.405  55.484  0.00  0.00            
ATOM   3546  CA  THR X 223      87.807  44.861  53.962  0.00  0.00            
ATOM   3547  HA  THR X 223      87.784  44.962  52.877  0.00  0.00            
ATOM   3548  CB  THR X 223      87.991  43.401  54.461  0.00  0.00            
ATOM   3549  HB  THR X 223      87.202  42.761  54.064  0.00  0.00            
ATOM   3550  CG2 THR X 223      89.410  42.849  54.174  0.00  0.00            
ATOM   3551 HG21 THR X 223      89.471  41.859  54.624  0.00  0.00            
ATOM   3552 HG22 THR X 223      89.564  42.835  53.095  0.00  0.00            
ATOM   3553 HG23 THR X 223      90.079  43.604  54.587  0.00  0.00            
ATOM   3554  OG1 THR X 223      87.798  43.411  55.895  0.00  0.00            
ATOM   3555  HG1 THR X 223      88.654  43.291  56.314  0.00  0.00            
ATOM   3556  C   THR X 223      86.328  45.286  54.229  0.00  0.00            
ATOM   3557  O   THR X 223      85.477  44.999  53.390  0.00  0.00            
ATOM   3558  N   CYS X 224      85.995  45.950  55.314  0.00  0.00            
ATOM   3559  H   CYS X 224      86.693  46.015  56.042  0.00  0.00            
ATOM   3560  CA  CYS X 224      84.652  46.417  55.696  0.00  0.00            
ATOM   3561  HA  CYS X 224      83.929  45.642  55.442  0.00  0.00            
ATOM   3562  CB  CYS X 224      84.459  46.743  57.219  0.00  0.00            
ATOM   3563  HB2 CYS X 224      85.277  47.396  57.525  0.00  0.00            
ATOM   3564  HB3 CYS X 224      83.482  47.174  57.439  0.00  0.00            
ATOM   3565  SG  CYS X 224      84.545  45.308  58.366  0.00  0.00            
ATOM   3566  HG  CYS X 224      85.862  45.082  58.350  0.00  0.00            
ATOM   3567  C   CYS X 224      84.211  47.626  54.797  0.00  0.00            
ATOM   3568  O   CYS X 224      83.261  47.503  54.054  0.00  0.00            
ATOM   3569  N   ILE X 225      84.928  48.730  54.904  0.00  0.00            
ATOM   3570  H   ILE X 225      85.655  48.684  55.603  0.00  0.00            
ATOM   3571  CA  ILE X 225      84.725  49.944  54.086  0.00  0.00            
ATOM   3572  HA  ILE X 225      83.754  50.432  54.170  0.00  0.00            
ATOM   3573  CB  ILE X 225      85.777  50.991  54.481  0.00  0.00            
ATOM   3574  HB  ILE X 225      86.734  50.471  54.446  0.00  0.00            
ATOM   3575  CG2 ILE X 225      85.835  52.215  53.483  0.00  0.00            
ATOM   3576 HG21 ILE X 225      86.440  52.019  52.598  0.00  0.00            
ATOM   3577 HG22 ILE X 225      84.814  52.415  53.158  0.00  0.00            
ATOM   3578 HG23 ILE X 225      86.231  53.102  53.977  0.00  0.00            
ATOM   3579  CG1 ILE X 225      85.519  51.552  55.930  0.00  0.00            
ATOM   3580 HG12 ILE X 225      84.514  51.973  55.957  0.00  0.00            
ATOM   3581 HG13 ILE X 225      85.470  50.692  56.599  0.00  0.00            
ATOM   3582  CD1 ILE X 225      86.568  52.511  56.543  0.00  0.00            
ATOM   3583 HD11 ILE X 225      86.498  52.572  57.629  0.00  0.00            
ATOM   3584 HD12 ILE X 225      87.507  52.264  56.047  0.00  0.00            
ATOM   3585 HD13 ILE X 225      86.262  53.517  56.258  0.00  0.00            
ATOM   3586  C   ILE X 225      84.823  49.582  52.592  0.00  0.00            
ATOM   3587  O   ILE X 225      84.084  50.109  51.732  0.00  0.00            
ATOM   3588  N   GLN X 226      85.742  48.665  52.239  0.00  0.00            
ATOM   3589  H   GLN X 226      86.426  48.322  52.898  0.00  0.00            
ATOM   3590  CA  GLN X 226      85.661  48.065  50.906  0.00  0.00            
ATOM   3591  HA  GLN X 226      85.669  48.926  50.238  0.00  0.00            
ATOM   3592  CB  GLN X 226      86.877  47.155  50.581  0.00  0.00            
ATOM   3593  HB2 GLN X 226      87.840  47.625  50.782  0.00  0.00            
ATOM   3594  HB3 GLN X 226      86.627  46.336  51.256  0.00  0.00            
ATOM   3595  CG  GLN X 226      87.035  46.508  49.209  0.00  0.00            
ATOM   3596  HG2 GLN X 226      88.045  46.165  48.988  0.00  0.00            
ATOM   3597  HG3 GLN X 226      86.403  45.637  49.036  0.00  0.00            
ATOM   3598  CD  GLN X 226      86.760  47.587  48.178  0.00  0.00            
ATOM   3599  OE1 GLN X 226      85.843  47.451  47.388  0.00  0.00            
ATOM   3600  NE2 GLN X 226      87.390  48.697  48.135  0.00  0.00            
ATOM   3601 HE21 GLN X 226      87.035  49.327  47.430  0.00  0.00            
ATOM   3602 HE22 GLN X 226      88.265  48.883  48.604  0.00  0.00            
ATOM   3603  C   GLN X 226      84.323  47.353  50.487  0.00  0.00            
ATOM   3604  O   GLN X 226      83.799  47.664  49.398  0.00  0.00            
ATOM   3605  N   GLY X 227      83.850  46.462  51.367  0.00  0.00            
ATOM   3606  H   GLY X 227      84.415  46.384  52.201  0.00  0.00            
ATOM   3607  CA  GLY X 227      82.600  45.709  51.227  0.00  0.00            
ATOM   3608  HA2 GLY X 227      82.657  45.069  50.347  0.00  0.00            
ATOM   3609  HA3 GLY X 227      82.544  45.096  52.127  0.00  0.00            
ATOM   3610  C   GLY X 227      81.387  46.596  51.146  0.00  0.00            
ATOM   3611  O   GLY X 227      80.389  46.216  50.562  0.00  0.00            
ATOM   3612  N   LEU X 228      81.404  47.779  51.794  0.00  0.00            
ATOM   3613  H   LEU X 228      82.067  47.816  52.556  0.00  0.00            
ATOM   3614  CA  LEU X 228      80.347  48.822  51.662  0.00  0.00            
ATOM   3615  HA  LEU X 228      79.381  48.335  51.795  0.00  0.00            
ATOM   3616  CB  LEU X 228      80.511  49.868  52.755  0.00  0.00            
ATOM   3617  HB2 LEU X 228      81.537  50.230  52.698  0.00  0.00            
ATOM   3618  HB3 LEU X 228      79.959  50.788  52.558  0.00  0.00            
ATOM   3619  CG  LEU X 228      80.323  49.373  54.190  0.00  0.00            
ATOM   3620  HG  LEU X 228      80.842  48.429  54.360  0.00  0.00            
ATOM   3621  CD1 LEU X 228      80.759  50.343  55.273  0.00  0.00            
ATOM   3622 HD11 LEU X 228      80.354  51.351  55.185  0.00  0.00            
ATOM   3623 HD12 LEU X 228      80.487  49.964  56.258  0.00  0.00            
ATOM   3624 HD13 LEU X 228      81.838  50.493  55.259  0.00  0.00            
ATOM   3625  CD2 LEU X 228      78.834  49.194  54.544  0.00  0.00            
ATOM   3626 HD21 LEU X 228      78.345  50.166  54.597  0.00  0.00            
ATOM   3627 HD22 LEU X 228      78.378  48.758  53.656  0.00  0.00            
ATOM   3628 HD23 LEU X 228      78.596  48.628  55.445  0.00  0.00            
ATOM   3629  C   LEU X 228      80.265  49.430  50.258  0.00  0.00            
ATOM   3630  O   LEU X 228      79.495  50.357  50.014  0.00  0.00            
ATOM   3631  N   ALA X 229      81.086  48.985  49.283  0.00  0.00            
ATOM   3632  H   ALA X 229      81.794  48.284  49.444  0.00  0.00            
ATOM   3633  CA  ALA X 229      80.973  49.425  47.868  0.00  0.00            
ATOM   3634  HA  ALA X 229      81.361  50.435  47.735  0.00  0.00            
ATOM   3635  CB  ALA X 229      81.789  48.499  46.977  0.00  0.00            
ATOM   3636  HB1 ALA X 229      81.613  48.736  45.927  0.00  0.00            
ATOM   3637  HB2 ALA X 229      82.867  48.554  47.128  0.00  0.00            
ATOM   3638  HB3 ALA X 229      81.416  47.505  47.225  0.00  0.00            
ATOM   3639  C   ALA X 229      79.575  49.387  47.332  0.00  0.00            
ATOM   3640  O   ALA X 229      78.726  48.511  47.577  0.00  0.00            
ATOM   3641  N   GLY X 230      79.333  50.327  46.444  0.00  0.00            
ATOM   3642  H   GLY X 230      80.106  50.969  46.341  0.00  0.00            
ATOM   3643  CA  GLY X 230      78.046  50.591  45.786  0.00  0.00            
ATOM   3644  HA2 GLY X 230      78.350  51.065  44.853  0.00  0.00            
ATOM   3645  HA3 GLY X 230      77.591  49.645  45.495  0.00  0.00            
ATOM   3646  C   GLY X 230      77.062  51.435  46.526  0.00  0.00            
ATOM   3647  O   GLY X 230      76.128  51.929  45.910  0.00  0.00            
ATOM   3648  N   LEU X 231      77.350  51.766  47.811  0.00  0.00            
ATOM   3649  H   LEU X 231      78.135  51.387  48.322  0.00  0.00            
ATOM   3650  CA  LEU X 231      76.370  52.433  48.718  0.00  0.00            
ATOM   3651  HA  LEU X 231      75.435  51.880  48.799  0.00  0.00            
ATOM   3652  CB  LEU X 231      77.007  52.377  50.144  0.00  0.00            
ATOM   3653  HB2 LEU X 231      77.144  51.313  50.336  0.00  0.00            
ATOM   3654  HB3 LEU X 231      77.953  52.918  50.162  0.00  0.00            
ATOM   3655  CG  LEU X 231      76.102  52.848  51.313  0.00  0.00            
ATOM   3656  HG  LEU X 231      76.009  53.933  51.246  0.00  0.00            
ATOM   3657  CD1 LEU X 231      74.751  52.191  51.446  0.00  0.00            
ATOM   3658 HD11 LEU X 231      74.519  51.945  52.482  0.00  0.00            
ATOM   3659 HD12 LEU X 231      74.063  52.905  50.992  0.00  0.00            
ATOM   3660 HD13 LEU X 231      74.847  51.207  50.988  0.00  0.00            
ATOM   3661  CD2 LEU X 231      76.839  52.776  52.681  0.00  0.00            
ATOM   3662 HD21 LEU X 231      76.280  53.168  53.531  0.00  0.00            
ATOM   3663 HD22 LEU X 231      77.132  51.729  52.760  0.00  0.00            
ATOM   3664 HD23 LEU X 231      77.834  53.220  52.693  0.00  0.00            
ATOM   3665  C   LEU X 231      76.082  53.882  48.457  0.00  0.00            
ATOM   3666  O   LEU X 231      76.910  54.480  47.771  0.00  0.00            
ATOM   3667  N   GLU X 232      74.862  54.408  48.702  0.00  0.00            
ATOM   3668  H   GLU X 232      74.153  53.916  49.227  0.00  0.00            
ATOM   3669  CA  GLU X 232      74.673  55.874  48.694  0.00  0.00            
ATOM   3670  HA  GLU X 232      75.611  56.276  48.310  0.00  0.00            
ATOM   3671  CB  GLU X 232      73.501  56.157  47.737  0.00  0.00            
ATOM   3672  HB2 GLU X 232      73.804  55.832  46.741  0.00  0.00            
ATOM   3673  HB3 GLU X 232      72.608  55.630  48.073  0.00  0.00            
ATOM   3674  CG  GLU X 232      73.299  57.639  47.568  0.00  0.00            
ATOM   3675  HG2 GLU X 232      73.214  58.175  48.513  0.00  0.00            
ATOM   3676  HG3 GLU X 232      74.121  57.920  46.910  0.00  0.00            
ATOM   3677  CD  GLU X 232      72.092  57.814  46.688  0.00  0.00            
ATOM   3678  OE1 GLU X 232      71.039  58.278  47.164  0.00  0.00            
ATOM   3679  OE2 GLU X 232      72.129  57.538  45.486  0.00  0.00            
ATOM   3680  C   GLU X 232      74.497  56.461  50.120  0.00  0.00            
ATOM   3681  O   GLU X 232      73.423  56.351  50.658  0.00  0.00            
ATOM   3682  N   VAL X 233      75.495  57.002  50.802  0.00  0.00            
ATOM   3683  H   VAL X 233      76.348  57.111  50.272  0.00  0.00            
ATOM   3684  CA  VAL X 233      75.353  57.499  52.215  0.00  0.00            
ATOM   3685  HA  VAL X 233      74.473  57.062  52.689  0.00  0.00            
ATOM   3686  CB  VAL X 233      76.352  56.941  53.187  0.00  0.00            
ATOM   3687  HB  VAL X 233      75.911  55.957  53.345  0.00  0.00            
ATOM   3688  CG1 VAL X 233      77.773  56.679  52.656  0.00  0.00            
ATOM   3689 HG11 VAL X 233      78.566  56.298  53.298  0.00  0.00            
ATOM   3690 HG12 VAL X 233      77.615  55.895  51.915  0.00  0.00            
ATOM   3691 HG13 VAL X 233      78.026  57.595  52.120  0.00  0.00            
ATOM   3692  CG2 VAL X 233      76.474  57.672  54.512  0.00  0.00            
ATOM   3693 HG21 VAL X 233      77.017  56.995  55.172  0.00  0.00            
ATOM   3694 HG22 VAL X 233      77.177  58.496  54.393  0.00  0.00            
ATOM   3695 HG23 VAL X 233      75.537  57.873  55.031  0.00  0.00            
ATOM   3696  C   VAL X 233      75.202  59.000  52.147  0.00  0.00            
ATOM   3697  O   VAL X 233      75.998  59.639  51.447  0.00  0.00            
ATOM   3698  N   HIE X 234      74.260  59.602  52.939  0.00  0.00            
ATOM   3699  H   HIE X 234      73.612  59.015  53.444  0.00  0.00            
ATOM   3700  CA  HIE X 234      74.382  61.033  53.118  0.00  0.00            
ATOM   3701  HA  HIE X 234      74.679  61.382  52.129  0.00  0.00            
ATOM   3702  CB  HIE X 234      73.015  61.617  53.503  0.00  0.00            
ATOM   3703  HB2 HIE X 234      72.189  61.222  52.912  0.00  0.00            
ATOM   3704  HB3 HIE X 234      72.934  61.406  54.569  0.00  0.00            
ATOM   3705  CG  HIE X 234      73.057  63.152  53.508  0.00  0.00            
ATOM   3706  ND1 HIE X 234      72.938  63.966  52.380  0.00  0.00            
ATOM   3707  CE1 HIE X 234      72.867  65.235  52.763  0.00  0.00            
ATOM   3708  HE1 HIE X 234      72.811  66.040  52.045  0.00  0.00            
ATOM   3709  NE2 HIE X 234      73.157  65.333  54.023  0.00  0.00            
ATOM   3710  HE2 HIE X 234      73.401  66.197  54.486  0.00  0.00            
ATOM   3711  CD2 HIE X 234      73.190  64.016  54.562  0.00  0.00            
ATOM   3712  HD2 HIE X 234      73.373  63.654  55.563  0.00  0.00            
ATOM   3713  C   HIE X 234      75.600  61.388  54.075  0.00  0.00            
ATOM   3714  O   HIE X 234      76.493  62.144  53.596  0.00  0.00            
ATOM   3715  N   ARG X 235      75.596  60.869  55.350  0.00  0.00            
ATOM   3716  H   ARG X 235      74.910  60.164  55.581  0.00  0.00            
ATOM   3717  CA  ARG X 235      76.755  61.226  56.176  0.00  0.00            
ATOM   3718  HA  ARG X 235      77.612  61.612  55.622  0.00  0.00            
ATOM   3719  CB  ARG X 235      76.317  62.322  57.125  0.00  0.00            
ATOM   3720  HB2 ARG X 235      76.021  63.228  56.597  0.00  0.00            
ATOM   3721  HB3 ARG X 235      75.496  62.002  57.767  0.00  0.00            
ATOM   3722  CG  ARG X 235      77.571  62.656  58.055  0.00  0.00            
ATOM   3723  HG2 ARG X 235      77.960  61.763  58.544  0.00  0.00            
ATOM   3724  HG3 ARG X 235      78.380  63.069  57.453  0.00  0.00            
ATOM   3725  CD  ARG X 235      77.207  63.513  59.227  0.00  0.00            
ATOM   3726  HD2 ARG X 235      76.399  63.060  59.802  0.00  0.00            
ATOM   3727  HD3 ARG X 235      78.061  63.532  59.904  0.00  0.00            
ATOM   3728  NE  ARG X 235      76.920  64.870  58.755  0.00  0.00            
ATOM   3729  HE  ARG X 235      76.347  65.002  57.933  0.00  0.00            
ATOM   3730  CZ  ARG X 235      77.095  65.993  59.444  0.00  0.00            
ATOM   3731  NH1 ARG X 235      77.432  65.979  60.646  0.00  0.00            
ATOM   3732 HH11 ARG X 235      77.539  65.126  61.177  0.00  0.00            
ATOM   3733 HH12 ARG X 235      77.562  66.802  61.216  0.00  0.00            
ATOM   3734  NH2 ARG X 235      76.939  67.115  58.847  0.00  0.00            
ATOM   3735 HH21 ARG X 235      76.812  67.032  57.849  0.00  0.00            
ATOM   3736 HH22 ARG X 235      77.211  68.010  59.228  0.00  0.00            
ATOM   3737  C   ARG X 235      77.322  59.991  56.864  0.00  0.00            
ATOM   3738  O   ARG X 235      76.685  59.562  57.810  0.00  0.00            
ATOM   3739  N   LEU X 236      78.512  59.568  56.560  0.00  0.00            
ATOM   3740  H   LEU X 236      78.952  60.146  55.858  0.00  0.00            
ATOM   3741  CA  LEU X 236      79.319  58.670  57.391  0.00  0.00            
ATOM   3742  HA  LEU X 236      78.710  57.857  57.784  0.00  0.00            
ATOM   3743  CB  LEU X 236      80.401  57.915  56.607  0.00  0.00            
ATOM   3744  HB2 LEU X 236      79.966  57.272  55.842  0.00  0.00            
ATOM   3745  HB3 LEU X 236      80.979  58.680  56.089  0.00  0.00            
ATOM   3746  CG  LEU X 236      81.558  57.103  57.335  0.00  0.00            
ATOM   3747  HG  LEU X 236      82.132  57.877  57.844  0.00  0.00            
ATOM   3748  CD1 LEU X 236      80.962  55.976  58.201  0.00  0.00            
ATOM   3749 HD11 LEU X 236      80.323  55.374  57.555  0.00  0.00            
ATOM   3750 HD12 LEU X 236      81.786  55.322  58.486  0.00  0.00            
ATOM   3751 HD13 LEU X 236      80.332  56.439  58.961  0.00  0.00            
ATOM   3752  CD2 LEU X 236      82.451  56.493  56.302  0.00  0.00            
ATOM   3753 HD21 LEU X 236      83.105  57.253  55.873  0.00  0.00            
ATOM   3754 HD22 LEU X 236      83.065  55.721  56.767  0.00  0.00            
ATOM   3755 HD23 LEU X 236      81.861  56.112  55.469  0.00  0.00            
ATOM   3756  C   LEU X 236      79.963  59.438  58.581  0.00  0.00            
ATOM   3757  O   LEU X 236      80.747  60.462  58.459  0.00  0.00            
ATOM   3758  N   VAL X 237      79.685  58.967  59.841  0.00  0.00            
ATOM   3759  H   VAL X 237      78.927  58.308  59.952  0.00  0.00            
ATOM   3760  CA  VAL X 237      80.548  59.298  60.971  0.00  0.00            
ATOM   3761  HA  VAL X 237      81.330  60.023  60.746  0.00  0.00            
ATOM   3762  CB  VAL X 237      79.683  59.724  62.170  0.00  0.00            
ATOM   3763  HB  VAL X 237      78.976  58.942  62.448  0.00  0.00            
ATOM   3764  CG1 VAL X 237      80.468  60.038  63.449  0.00  0.00            
ATOM   3765 HG11 VAL X 237      79.823  60.331  64.276  0.00  0.00            
ATOM   3766 HG12 VAL X 237      81.092  59.174  63.679  0.00  0.00            
ATOM   3767 HG13 VAL X 237      81.005  60.959  63.221  0.00  0.00            
ATOM   3768  CG2 VAL X 237      78.811  60.892  61.758  0.00  0.00            
ATOM   3769 HG21 VAL X 237      78.270  61.297  62.613  0.00  0.00            
ATOM   3770 HG22 VAL X 237      79.393  61.663  61.252  0.00  0.00            
ATOM   3771 HG23 VAL X 237      77.981  60.515  61.160  0.00  0.00            
ATOM   3772  C   VAL X 237      81.278  58.063  61.457  0.00  0.00            
ATOM   3773  O   VAL X 237      80.800  57.055  61.944  0.00  0.00            
ATOM   3774  N   LEU X 238      82.641  58.169  61.359  0.00  0.00            
ATOM   3775  H   LEU X 238      83.085  59.075  61.325  0.00  0.00            
ATOM   3776  CA  LEU X 238      83.591  57.114  61.768  0.00  0.00            
ATOM   3777  HA  LEU X 238      83.007  56.208  61.926  0.00  0.00            
ATOM   3778  CB  LEU X 238      84.369  56.807  60.462  0.00  0.00            
ATOM   3779  HB2 LEU X 238      83.641  56.595  59.679  0.00  0.00            
ATOM   3780  HB3 LEU X 238      84.911  57.710  60.181  0.00  0.00            
ATOM   3781  CG  LEU X 238      85.373  55.680  60.600  0.00  0.00            
ATOM   3782  HG  LEU X 238      86.072  55.757  61.434  0.00  0.00            
ATOM   3783  CD1 LEU X 238      84.819  54.293  60.639  0.00  0.00            
ATOM   3784 HD11 LEU X 238      84.345  53.979  59.708  0.00  0.00            
ATOM   3785 HD12 LEU X 238      85.642  53.625  60.889  0.00  0.00            
ATOM   3786 HD13 LEU X 238      84.184  54.304  61.524  0.00  0.00            
ATOM   3787  CD2 LEU X 238      86.267  55.679  59.305  0.00  0.00            
ATOM   3788 HD21 LEU X 238      86.906  56.562  59.302  0.00  0.00            
ATOM   3789 HD22 LEU X 238      86.918  54.806  59.261  0.00  0.00            
ATOM   3790 HD23 LEU X 238      85.655  55.556  58.412  0.00  0.00            
ATOM   3791  C   LEU X 238      84.417  57.371  63.011  0.00  0.00            
ATOM   3792  O   LEU X 238      84.941  58.467  63.195  0.00  0.00            
ATOM   3793  N   GLY X 239      84.858  56.258  63.668  0.00  0.00            
ATOM   3794  H   GLY X 239      84.426  55.353  63.554  0.00  0.00            
ATOM   3795  CA  GLY X 239      85.881  56.223  64.698  0.00  0.00            
ATOM   3796  HA2 GLY X 239      86.778  55.845  64.209  0.00  0.00            
ATOM   3797  HA3 GLY X 239      85.925  57.274  64.982  0.00  0.00            
ATOM   3798  C   GLY X 239      85.631  55.338  65.958  0.00  0.00            
ATOM   3799  O   GLY X 239      85.432  54.112  65.915  0.00  0.00            
ATOM   3800  N   GLU X 240      85.830  55.926  67.164  0.00  0.00            
ATOM   3801  H   GLU X 240      86.057  56.911  67.164  0.00  0.00            
ATOM   3802  CA  GLU X 240      86.155  55.302  68.490  0.00  0.00            
ATOM   3803  HA  GLU X 240      85.779  54.278  68.500  0.00  0.00            
ATOM   3804  CB  GLU X 240      87.661  55.271  68.662  0.00  0.00            
ATOM   3805  HB2 GLU X 240      88.073  56.235  68.367  0.00  0.00            
ATOM   3806  HB3 GLU X 240      87.897  55.137  69.718  0.00  0.00            
ATOM   3807  CG  GLU X 240      88.176  54.071  67.858  0.00  0.00            
ATOM   3808  HG2 GLU X 240      87.968  54.160  66.792  0.00  0.00            
ATOM   3809  HG3 GLU X 240      89.259  54.196  67.849  0.00  0.00            
ATOM   3810  CD  GLU X 240      87.871  52.700  68.483  0.00  0.00            
ATOM   3811  OE1 GLU X 240      88.175  51.724  67.722  0.00  0.00            
ATOM   3812  OE2 GLU X 240      87.226  52.610  69.570  0.00  0.00            
ATOM   3813  C   GLU X 240      85.355  56.071  69.667  0.00  0.00            
ATOM   3814  O   GLU X 240      84.427  56.819  69.521  0.00  0.00            
ATOM   3815  N   PHE X 241      85.686  55.813  70.923  0.00  0.00            
ATOM   3816  H   PHE X 241      86.551  55.322  71.095  0.00  0.00            
ATOM   3817  CA  PHE X 241      85.197  56.511  72.125  0.00  0.00            
ATOM   3818  HA  PHE X 241      84.922  57.540  71.892  0.00  0.00            
ATOM   3819  CB  PHE X 241      84.075  55.846  72.777  0.00  0.00            
ATOM   3820  HB2 PHE X 241      84.357  54.879  73.195  0.00  0.00            
ATOM   3821  HB3 PHE X 241      83.689  56.478  73.576  0.00  0.00            
ATOM   3822  CG  PHE X 241      82.926  55.545  71.810  0.00  0.00            
ATOM   3823  CD1 PHE X 241      82.904  54.249  71.241  0.00  0.00            
ATOM   3824  HD1 PHE X 241      83.704  53.555  71.448  0.00  0.00            
ATOM   3825  CE1 PHE X 241      81.718  53.854  70.448  0.00  0.00            
ATOM   3826  HE1 PHE X 241      81.705  52.869  70.006  0.00  0.00            
ATOM   3827  CZ  PHE X 241      80.750  54.783  70.070  0.00  0.00            
ATOM   3828  HZ  PHE X 241      79.976  54.522  69.364  0.00  0.00            
ATOM   3829  CE2 PHE X 241      80.877  56.073  70.541  0.00  0.00            
ATOM   3830  HE2 PHE X 241      80.208  56.880  70.279  0.00  0.00            
ATOM   3831  CD2 PHE X 241      81.946  56.454  71.405  0.00  0.00            
ATOM   3832  HD2 PHE X 241      82.036  57.427  71.865  0.00  0.00            
ATOM   3833  C   PHE X 241      86.321  56.566  73.180  0.00  0.00            
ATOM   3834  O   PHE X 241      87.196  55.707  73.117  0.00  0.00            
ATOM   3835  N   ARG X 242      86.276  57.580  74.031  0.00  0.00            
ATOM   3836  H   ARG X 242      85.536  58.261  73.937  0.00  0.00            
ATOM   3837  CA  ARG X 242      87.214  57.917  75.120  0.00  0.00            
ATOM   3838  HA  ARG X 242      88.228  57.808  74.736  0.00  0.00            
ATOM   3839  CB  ARG X 242      86.942  59.400  75.567  0.00  0.00            
ATOM   3840  HB2 ARG X 242      86.796  60.031  74.690  0.00  0.00            
ATOM   3841  HB3 ARG X 242      86.042  59.339  76.179  0.00  0.00            
ATOM   3842  CG  ARG X 242      88.009  60.134  76.449  0.00  0.00            
ATOM   3843  HG2 ARG X 242      87.991  59.564  77.377  0.00  0.00            
ATOM   3844  HG3 ARG X 242      88.995  60.078  75.988  0.00  0.00            
ATOM   3845  CD  ARG X 242      87.676  61.608  76.614  0.00  0.00            
ATOM   3846  HD2 ARG X 242      87.387  62.050  75.661  0.00  0.00            
ATOM   3847  HD3 ARG X 242      86.827  61.620  77.297  0.00  0.00            
ATOM   3848  NE  ARG X 242      88.882  62.247  77.289  0.00  0.00            
ATOM   3849  HE  ARG X 242      89.701  61.665  77.386  0.00  0.00            
ATOM   3850  CZ  ARG X 242      88.854  63.372  77.934  0.00  0.00            
ATOM   3851  NH1 ARG X 242      87.860  64.213  78.007  0.00  0.00            
ATOM   3852 HH11 ARG X 242      86.985  64.000  77.548  0.00  0.00            
ATOM   3853 HH12 ARG X 242      88.076  65.053  78.524  0.00  0.00            
ATOM   3854  NH2 ARG X 242      89.902  63.615  78.677  0.00  0.00            
ATOM   3855 HH21 ARG X 242      90.638  62.923  78.702  0.00  0.00            
ATOM   3856 HH22 ARG X 242      90.040  64.510  79.124  0.00  0.00            
ATOM   3857  C   ARG X 242      87.172  56.965  76.289  0.00  0.00            
ATOM   3858  O   ARG X 242      87.990  57.073  77.199  0.00  0.00            
ATOM   3859  N   ASN X 243      86.165  56.101  76.326  0.00  0.00            
ATOM   3860  H   ASN X 243      85.448  56.190  75.620  0.00  0.00            
ATOM   3861  CA  ASN X 243      85.993  55.097  77.420  0.00  0.00            
ATOM   3862  HA  ASN X 243      86.883  55.119  78.049  0.00  0.00            
ATOM   3863  CB  ASN X 243      84.750  55.465  78.251  0.00  0.00            
ATOM   3864  HB2 ASN X 243      84.683  54.705  79.029  0.00  0.00            
ATOM   3865  HB3 ASN X 243      84.892  56.417  78.764  0.00  0.00            
ATOM   3866  CG  ASN X 243      83.503  55.445  77.329  0.00  0.00            
ATOM   3867  OD1 ASN X 243      83.391  56.250  76.436  0.00  0.00            
ATOM   3868  ND2 ASN X 243      82.635  54.502  77.532  0.00  0.00            
ATOM   3869 HD21 ASN X 243      82.119  54.259  76.698  0.00  0.00            
ATOM   3870 HD22 ASN X 243      82.739  53.870  78.313  0.00  0.00            
ATOM   3871  C   ASN X 243      85.866  53.665  76.847  0.00  0.00            
ATOM   3872  O   ASN X 243      85.047  52.856  77.346  0.00  0.00            
ATOM   3873  N   GLU X 244      86.704  53.219  75.973  0.00  0.00            
ATOM   3874  H   GLU X 244      87.375  53.878  75.606  0.00  0.00            
ATOM   3875  CA  GLU X 244      86.599  51.825  75.348  0.00  0.00            
ATOM   3876  HA  GLU X 244      86.169  51.056  75.990  0.00  0.00            
ATOM   3877  CB  GLU X 244      85.831  51.829  74.057  0.00  0.00            
ATOM   3878  HB2 GLU X 244      86.212  52.646  73.445  0.00  0.00            
ATOM   3879  HB3 GLU X 244      85.969  50.866  73.565  0.00  0.00            
ATOM   3880  CG  GLU X 244      84.273  52.191  74.226  0.00  0.00            
ATOM   3881  HG2 GLU X 244      84.263  53.151  74.741  0.00  0.00            
ATOM   3882  HG3 GLU X 244      83.816  52.299  73.242  0.00  0.00            
ATOM   3883  CD  GLU X 244      83.509  51.165  75.100  0.00  0.00            
ATOM   3884  OE1 GLU X 244      82.287  51.432  75.338  0.00  0.00            
ATOM   3885  OE2 GLU X 244      83.966  50.020  75.402  0.00  0.00            
ATOM   3886  C   GLU X 244      88.029  51.273  75.137  0.00  0.00            
ATOM   3887  O   GLU X 244      88.996  52.000  75.140  0.00  0.00            
ATOM   3888  N   GLY X 245      88.123  49.965  74.911  0.00  0.00            
ATOM   3889  H   GLY X 245      87.298  49.391  75.011  0.00  0.00            
ATOM   3890  CA  GLY X 245      89.249  49.243  74.376  0.00  0.00            
ATOM   3891  HA2 GLY X 245      90.191  49.702  74.673  0.00  0.00            
ATOM   3892  HA3 GLY X 245      89.419  48.191  74.603  0.00  0.00            
ATOM   3893  C   GLY X 245      89.197  49.355  72.868  0.00  0.00            
ATOM   3894  O   GLY X 245      88.412  48.690  72.193  0.00  0.00            
ATOM   3895  N   ASN X 246      89.887  50.303  72.338  0.00  0.00            
ATOM   3896  H   ASN X 246      90.464  50.851  72.961  0.00  0.00            
ATOM   3897  CA  ASN X 246      89.971  50.833  70.887  0.00  0.00            
ATOM   3898  HA  ASN X 246      88.981  50.838  70.431  0.00  0.00            
ATOM   3899  CB  ASN X 246      90.371  52.259  70.906  0.00  0.00            
ATOM   3900  HB2 ASN X 246      91.451  52.363  71.013  0.00  0.00            
ATOM   3901  HB3 ASN X 246      90.067  52.731  69.971  0.00  0.00            
ATOM   3902  CG  ASN X 246      89.750  53.120  71.965  0.00  0.00            
ATOM   3903  OD1 ASN X 246      90.438  53.779  72.745  0.00  0.00            
ATOM   3904  ND2 ASN X 246      88.485  53.320  71.961  0.00  0.00            
ATOM   3905 HD21 ASN X 246      88.037  54.060  72.483  0.00  0.00            
ATOM   3906 HD22 ASN X 246      88.049  52.904  71.151  0.00  0.00            
ATOM   3907  C   ASN X 246      90.861  50.071  69.905  0.00  0.00            
ATOM   3908  O   ASN X 246      91.759  49.374  70.306  0.00  0.00            
ATOM   3909  N   LEU X 247      90.707  50.280  68.605  0.00  0.00            
ATOM   3910  H   LEU X 247      89.847  50.707  68.292  0.00  0.00            
ATOM   3911  CA  LEU X 247      91.826  50.101  67.634  0.00  0.00            
ATOM   3912  HA  LEU X 247      92.221  49.095  67.770  0.00  0.00            
ATOM   3913  CB  LEU X 247      91.276  50.159  66.204  0.00  0.00            
ATOM   3914  HB2 LEU X 247      90.582  49.346  65.991  0.00  0.00            
ATOM   3915  HB3 LEU X 247      90.809  51.144  66.216  0.00  0.00            
ATOM   3916  CG  LEU X 247      92.347  50.185  65.163  0.00  0.00            
ATOM   3917  HG  LEU X 247      93.203  50.825  65.377  0.00  0.00            
ATOM   3918  CD1 LEU X 247      93.106  48.895  64.924  0.00  0.00            
ATOM   3919 HD11 LEU X 247      92.407  48.097  64.672  0.00  0.00            
ATOM   3920 HD12 LEU X 247      93.763  49.011  64.063  0.00  0.00            
ATOM   3921 HD13 LEU X 247      93.616  48.634  65.851  0.00  0.00            
ATOM   3922  CD2 LEU X 247      91.766  50.651  63.861  0.00  0.00            
ATOM   3923 HD21 LEU X 247      91.340  51.638  64.047  0.00  0.00            
ATOM   3924 HD22 LEU X 247      92.497  50.619  63.053  0.00  0.00            
ATOM   3925 HD23 LEU X 247      90.941  49.974  63.638  0.00  0.00            
ATOM   3926  C   LEU X 247      92.831  51.239  67.892  0.00  0.00            
ATOM   3927  O   LEU X 247      92.526  52.387  68.079  0.00  0.00            
ATOM   3928  N   GLU X 248      94.082  50.819  68.071  0.00  0.00            
ATOM   3929  H   GLU X 248      94.275  49.839  67.922  0.00  0.00            
ATOM   3930  CA  GLU X 248      95.117  51.610  68.675  0.00  0.00            
ATOM   3931  HA  GLU X 248      94.640  52.286  69.385  0.00  0.00            
ATOM   3932  CB  GLU X 248      96.071  50.698  69.524  0.00  0.00            
ATOM   3933  HB2 GLU X 248      96.694  51.344  70.143  0.00  0.00            
ATOM   3934  HB3 GLU X 248      95.533  50.048  70.214  0.00  0.00            
ATOM   3935  CG  GLU X 248      96.932  49.813  68.591  0.00  0.00            
ATOM   3936  HG2 GLU X 248      97.123  50.471  67.743  0.00  0.00            
ATOM   3937  HG3 GLU X 248      97.876  49.548  69.067  0.00  0.00            
ATOM   3938  CD  GLU X 248      96.268  48.481  68.310  0.00  0.00            
ATOM   3939  OE1 GLU X 248      96.837  47.656  67.552  0.00  0.00            
ATOM   3940  OE2 GLU X 248      95.098  48.294  68.664  0.00  0.00            
ATOM   3941  C   GLU X 248      95.961  52.593  67.731  0.00  0.00            
ATOM   3942  O   GLU X 248      96.963  53.174  68.118  0.00  0.00            
ATOM   3943  N   LYS X 249      95.579  52.628  66.469  0.00  0.00            
ATOM   3944  H   LYS X 249      94.737  52.125  66.227  0.00  0.00            
ATOM   3945  CA  LYS X 249      96.271  53.194  65.262  0.00  0.00            
ATOM   3946  HA  LYS X 249      96.669  54.176  65.520  0.00  0.00            
ATOM   3947  CB  LYS X 249      97.441  52.213  64.916  0.00  0.00            
ATOM   3948  HB2 LYS X 249      97.859  52.642  64.006  0.00  0.00            
ATOM   3949  HB3 LYS X 249      98.114  52.216  65.773  0.00  0.00            
ATOM   3950  CG  LYS X 249      97.007  50.753  64.727  0.00  0.00            
ATOM   3951  HG2 LYS X 249      96.651  50.353  65.676  0.00  0.00            
ATOM   3952  HG3 LYS X 249      96.232  50.720  63.961  0.00  0.00            
ATOM   3953  CD  LYS X 249      98.005  49.859  64.116  0.00  0.00            
ATOM   3954  HD2 LYS X 249      97.540  48.877  64.020  0.00  0.00            
ATOM   3955  HD3 LYS X 249      98.187  50.212  63.101  0.00  0.00            
ATOM   3956  CE  LYS X 249      99.410  49.729  64.758  0.00  0.00            
ATOM   3957  HE2 LYS X 249      99.893  50.698  64.633  0.00  0.00            
ATOM   3958  HE3 LYS X 249      99.301  49.412  65.795  0.00  0.00            
ATOM   3959  NZ  LYS X 249     100.214  48.662  64.172  0.00  0.00            
ATOM   3960  HZ1 LYS X 249     100.014  47.782  64.628  0.00  0.00            
ATOM   3961  HZ2 LYS X 249     100.020  48.428  63.209  0.00  0.00            
ATOM   3962  HZ3 LYS X 249     101.204  48.853  64.122  0.00  0.00            
ATOM   3963  C   LYS X 249      95.316  53.501  64.106  0.00  0.00            
ATOM   3964  O   LYS X 249      94.260  52.838  63.944  0.00  0.00            
ATOM   3965  N   PHE X 250      95.676  54.303  63.164  0.00  0.00            
ATOM   3966  H   PHE X 250      96.571  54.768  63.209  0.00  0.00            
ATOM   3967  CA  PHE X 250      94.910  54.721  61.914  0.00  0.00            
ATOM   3968  HA  PHE X 250      94.220  53.920  61.649  0.00  0.00            
ATOM   3969  CB  PHE X 250      94.097  56.038  62.103  0.00  0.00            
ATOM   3970  HB2 PHE X 250      93.980  56.251  63.165  0.00  0.00            
ATOM   3971  HB3 PHE X 250      94.695  56.891  61.783  0.00  0.00            
ATOM   3972  CG  PHE X 250      92.692  56.105  61.512  0.00  0.00            
ATOM   3973  CD1 PHE X 250      92.329  56.866  60.388  0.00  0.00            
ATOM   3974  HD1 PHE X 250      93.079  57.434  59.857  0.00  0.00            
ATOM   3975  CE1 PHE X 250      90.958  56.936  59.941  0.00  0.00            
ATOM   3976  HE1 PHE X 250      90.710  57.594  59.121  0.00  0.00            
ATOM   3977  CZ  PHE X 250      89.964  56.230  60.640  0.00  0.00            
ATOM   3978  HZ  PHE X 250      88.966  56.392  60.260  0.00  0.00            
ATOM   3979  CE2 PHE X 250      90.320  55.504  61.751  0.00  0.00            
ATOM   3980  HE2 PHE X 250      89.562  54.944  62.279  0.00  0.00            
ATOM   3981  CD2 PHE X 250      91.695  55.333  62.169  0.00  0.00            
ATOM   3982  HD2 PHE X 250      91.880  54.835  63.110  0.00  0.00            
ATOM   3983  C   PHE X 250      95.779  54.792  60.598  0.00  0.00            
ATOM   3984  O   PHE X 250      96.974  55.011  60.747  0.00  0.00            
ATOM   3985  N   ASP X 251      95.204  54.624  59.458  0.00  0.00            
ATOM   3986  H   ASP X 251      94.196  54.587  59.521  0.00  0.00            
ATOM   3987  CA  ASP X 251      95.940  54.580  58.139  0.00  0.00            
ATOM   3988  HA  ASP X 251      96.633  55.415  58.239  0.00  0.00            
ATOM   3989  CB  ASP X 251      96.736  53.295  58.141  0.00  0.00            
ATOM   3990  HB2 ASP X 251      97.537  53.259  58.880  0.00  0.00            
ATOM   3991  HB3 ASP X 251      96.113  52.406  58.236  0.00  0.00            
ATOM   3992  CG  ASP X 251      97.455  53.160  56.836  0.00  0.00            
ATOM   3993  OD1 ASP X 251      98.321  54.000  56.564  0.00  0.00            
ATOM   3994  OD2 ASP X 251      97.171  52.236  56.010  0.00  0.00            
ATOM   3995  C   ASP X 251      95.080  54.933  56.889  0.00  0.00            
ATOM   3996  O   ASP X 251      93.923  54.497  56.803  0.00  0.00            
ATOM   3997  N   LYS X 252      95.698  55.545  55.831  0.00  0.00            
ATOM   3998  H   LYS X 252      96.654  55.845  55.955  0.00  0.00            
ATOM   3999  CA  LYS X 252      95.153  55.694  54.472  0.00  0.00            
ATOM   4000  HA  LYS X 252      94.315  56.389  54.514  0.00  0.00            
ATOM   4001  CB  LYS X 252      96.274  56.296  53.620  0.00  0.00            
ATOM   4002  HB2 LYS X 252      96.718  57.103  54.202  0.00  0.00            
ATOM   4003  HB3 LYS X 252      97.086  55.577  53.501  0.00  0.00            
ATOM   4004  CG  LYS X 252      95.773  56.800  52.296  0.00  0.00            
ATOM   4005  HG2 LYS X 252      95.062  56.082  51.886  0.00  0.00            
ATOM   4006  HG3 LYS X 252      95.200  57.698  52.524  0.00  0.00            
ATOM   4007  CD  LYS X 252      96.951  57.139  51.329  0.00  0.00            
ATOM   4008  HD2 LYS X 252      97.822  57.575  51.819  0.00  0.00            
ATOM   4009  HD3 LYS X 252      97.433  56.322  50.793  0.00  0.00            
ATOM   4010  CE  LYS X 252      96.487  57.985  50.073  0.00  0.00            
ATOM   4011  HE2 LYS X 252      95.929  58.879  50.352  0.00  0.00            
ATOM   4012  HE3 LYS X 252      97.332  58.262  49.443  0.00  0.00            
ATOM   4013  NZ  LYS X 252      95.702  57.091  49.108  0.00  0.00            
ATOM   4014  HZ1 LYS X 252      94.847  56.764  49.533  0.00  0.00            
ATOM   4015  HZ2 LYS X 252      95.586  57.483  48.185  0.00  0.00            
ATOM   4016  HZ3 LYS X 252      96.127  56.181  49.000  0.00  0.00            
ATOM   4017  C   LYS X 252      94.582  54.367  53.911  0.00  0.00            
ATOM   4018  O   LYS X 252      93.420  54.313  53.662  0.00  0.00            
ATOM   4019  N   SER X 253      95.350  53.319  53.989  0.00  0.00            
ATOM   4020  H   SER X 253      96.318  53.465  54.237  0.00  0.00            
ATOM   4021  CA  SER X 253      94.970  52.145  53.136  0.00  0.00            
ATOM   4022  HA  SER X 253      94.888  52.489  52.105  0.00  0.00            
ATOM   4023  CB  SER X 253      95.963  51.025  53.224  0.00  0.00            
ATOM   4024  HB2 SER X 253      95.650  50.291  52.481  0.00  0.00            
ATOM   4025  HB3 SER X 253      96.976  51.405  53.086  0.00  0.00            
ATOM   4026  OG  SER X 253      95.850  50.440  54.481  0.00  0.00            
ATOM   4027  HG  SER X 253      96.358  51.022  55.051  0.00  0.00            
ATOM   4028  C   SER X 253      93.613  51.561  53.426  0.00  0.00            
ATOM   4029  O   SER X 253      92.917  51.071  52.576  0.00  0.00            
ATOM   4030  N   ALA X 254      93.263  51.618  54.733  0.00  0.00            
ATOM   4031  H   ALA X 254      93.822  52.070  55.443  0.00  0.00            
ATOM   4032  CA  ALA X 254      91.940  51.139  55.133  0.00  0.00            
ATOM   4033  HA  ALA X 254      91.784  50.069  54.996  0.00  0.00            
ATOM   4034  CB  ALA X 254      91.925  51.170  56.685  0.00  0.00            
ATOM   4035  HB1 ALA X 254      90.982  50.793  57.080  0.00  0.00            
ATOM   4036  HB2 ALA X 254      92.814  50.616  56.985  0.00  0.00            
ATOM   4037  HB3 ALA X 254      91.981  52.217  56.982  0.00  0.00            
ATOM   4038  C   ALA X 254      90.727  51.950  54.622  0.00  0.00            
ATOM   4039  O   ALA X 254      89.662  51.372  54.422  0.00  0.00            
ATOM   4040  N   LEU X 255      90.804  53.284  54.492  0.00  0.00            
ATOM   4041  H   LEU X 255      91.667  53.722  54.781  0.00  0.00            
ATOM   4042  CA  LEU X 255      89.743  54.131  53.955  0.00  0.00            
ATOM   4043  HA  LEU X 255      88.770  53.848  54.357  0.00  0.00            
ATOM   4044  CB  LEU X 255      90.118  55.599  54.372  0.00  0.00            
ATOM   4045  HB2 LEU X 255      91.207  55.617  54.344  0.00  0.00            
ATOM   4046  HB3 LEU X 255      89.731  56.292  53.625  0.00  0.00            
ATOM   4047  CG  LEU X 255      89.589  56.049  55.785  0.00  0.00            
ATOM   4048  HG  LEU X 255      88.502  56.030  55.867  0.00  0.00            
ATOM   4049  CD1 LEU X 255      90.081  55.129  56.899  0.00  0.00            
ATOM   4050 HD11 LEU X 255      89.767  55.488  57.880  0.00  0.00            
ATOM   4051 HD12 LEU X 255      89.602  54.180  56.661  0.00  0.00            
ATOM   4052 HD13 LEU X 255      91.161  54.982  56.875  0.00  0.00            
ATOM   4053  CD2 LEU X 255      90.111  57.447  55.981  0.00  0.00            
ATOM   4054 HD21 LEU X 255      91.150  57.165  56.149  0.00  0.00            
ATOM   4055 HD22 LEU X 255      89.994  58.022  55.062  0.00  0.00            
ATOM   4056 HD23 LEU X 255      89.729  57.877  56.907  0.00  0.00            
ATOM   4057  C   LEU X 255      89.582  54.053  52.417  0.00  0.00            
ATOM   4058  O   LEU X 255      88.547  54.496  51.981  0.00  0.00            
ATOM   4059  N   GLU X 256      90.548  53.473  51.720  0.00  0.00            
ATOM   4060  H   GLU X 256      91.360  53.133  52.214  0.00  0.00            
ATOM   4061  CA  GLU X 256      90.582  53.624  50.272  0.00  0.00            
ATOM   4062  HA  GLU X 256      90.855  54.646  50.009  0.00  0.00            
ATOM   4063  CB  GLU X 256      91.719  52.768  49.687  0.00  0.00            
ATOM   4064  HB2 GLU X 256      91.697  51.802  50.192  0.00  0.00            
ATOM   4065  HB3 GLU X 256      91.571  52.627  48.617  0.00  0.00            
ATOM   4066  CG  GLU X 256      93.068  53.386  50.039  0.00  0.00            
ATOM   4067  HG2 GLU X 256      93.083  53.605  51.107  0.00  0.00            
ATOM   4068  HG3 GLU X 256      93.718  52.567  49.731  0.00  0.00            
ATOM   4069  CD  GLU X 256      93.341  54.632  49.178  0.00  0.00            
ATOM   4070  OE1 GLU X 256      93.499  55.731  49.751  0.00  0.00            
ATOM   4071  OE2 GLU X 256      93.469  54.589  47.907  0.00  0.00            
ATOM   4072  C   GLU X 256      89.246  53.205  49.604  0.00  0.00            
ATOM   4073  O   GLU X 256      88.818  53.863  48.628  0.00  0.00            
ATOM   4074  N   GLY X 257      88.573  52.263  50.177  0.00  0.00            
ATOM   4075  H   GLY X 257      88.963  51.849  51.011  0.00  0.00            
ATOM   4076  CA  GLY X 257      87.273  51.826  49.777  0.00  0.00            
ATOM   4077  HA2 GLY X 257      87.399  51.696  48.702  0.00  0.00            
ATOM   4078  HA3 GLY X 257      87.025  50.819  50.110  0.00  0.00            
ATOM   4079  C   GLY X 257      86.069  52.769  49.866  0.00  0.00            
ATOM   4080  O   GLY X 257      84.962  52.449  49.371  0.00  0.00            
ATOM   4081  N   LEU X 258      86.322  53.912  50.533  0.00  0.00            
ATOM   4082  H   LEU X 258      87.192  53.918  51.045  0.00  0.00            
ATOM   4083  CA  LEU X 258      85.435  54.958  50.432  0.00  0.00            
ATOM   4084  HA  LEU X 258      84.450  54.553  50.664  0.00  0.00            
ATOM   4085  CB  LEU X 258      85.789  56.076  51.388  0.00  0.00            
ATOM   4086  HB2 LEU X 258      86.852  56.306  51.311  0.00  0.00            
ATOM   4087  HB3 LEU X 258      85.325  57.041  51.185  0.00  0.00            
ATOM   4088  CG  LEU X 258      85.518  55.802  52.924  0.00  0.00            
ATOM   4089  HG  LEU X 258      86.110  54.931  53.205  0.00  0.00            
ATOM   4090  CD1 LEU X 258      86.062  56.925  53.775  0.00  0.00            
ATOM   4091 HD11 LEU X 258      85.455  57.830  53.743  0.00  0.00            
ATOM   4092 HD12 LEU X 258      86.124  56.632  54.823  0.00  0.00            
ATOM   4093 HD13 LEU X 258      87.095  57.198  53.559  0.00  0.00            
ATOM   4094  CD2 LEU X 258      83.990  55.590  53.337  0.00  0.00            
ATOM   4095 HD21 LEU X 258      83.728  54.608  52.943  0.00  0.00            
ATOM   4096 HD22 LEU X 258      83.969  55.424  54.414  0.00  0.00            
ATOM   4097 HD23 LEU X 258      83.382  56.425  52.986  0.00  0.00            
ATOM   4098  C   LEU X 258      85.429  55.595  49.005  0.00  0.00            
ATOM   4099  O   LEU X 258      84.447  56.216  48.639  0.00  0.00            
ATOM   4100  N   CYX X 259      86.444  55.295  48.123  0.00  0.00            
ATOM   4101  H   CYX X 259      87.232  54.703  48.345  0.00  0.00            
ATOM   4102  CA  CYX X 259      86.235  55.604  46.753  0.00  0.00            
ATOM   4103  HA  CYX X 259      85.863  56.621  46.623  0.00  0.00            
ATOM   4104  CB  CYX X 259      87.646  55.611  46.200  0.00  0.00            
ATOM   4105  HB2 CYX X 259      88.197  54.707  46.459  0.00  0.00            
ATOM   4106  HB3 CYX X 259      87.646  55.578  45.110  0.00  0.00            
ATOM   4107  SG  CYX X 259      88.798  56.945  46.605  0.00  0.00            
ATOM   4108  C   CYX X 259      85.343  54.616  45.992  0.00  0.00            
ATOM   4109  O   CYX X 259      85.060  54.935  44.838  0.00  0.00            
ATOM   4110  N   ASN X 260      84.826  53.506  46.562  0.00  0.00            
ATOM   4111  H   ASN X 260      85.026  53.312  47.533  0.00  0.00            
ATOM   4112  CA  ASN X 260      84.016  52.533  45.845  0.00  0.00            
ATOM   4113  HA  ASN X 260      84.186  52.566  44.769  0.00  0.00            
ATOM   4114  CB  ASN X 260      84.395  51.056  46.315  0.00  0.00            
ATOM   4115  HB2 ASN X 260      84.275  50.870  47.382  0.00  0.00            
ATOM   4116  HB3 ASN X 260      83.639  50.326  46.025  0.00  0.00            
ATOM   4117  CG  ASN X 260      85.725  50.686  45.701  0.00  0.00            
ATOM   4118  OD1 ASN X 260      86.847  51.004  46.216  0.00  0.00            
ATOM   4119  ND2 ASN X 260      85.712  49.976  44.593  0.00  0.00            
ATOM   4120 HD21 ASN X 260      86.615  49.808  44.172  0.00  0.00            
ATOM   4121 HD22 ASN X 260      84.822  49.836  44.136  0.00  0.00            
ATOM   4122  C   ASN X 260      82.470  52.713  46.010  0.00  0.00            
ATOM   4123  O   ASN X 260      81.675  52.007  45.371  0.00  0.00            
ATOM   4124  N   LEU X 261      82.076  53.756  46.744  0.00  0.00            
ATOM   4125  H   LEU X 261      82.748  54.468  46.992  0.00  0.00            
ATOM   4126  CA  LEU X 261      80.663  54.151  47.086  0.00  0.00            
ATOM   4127  HA  LEU X 261      79.975  53.617  46.430  0.00  0.00            
ATOM   4128  CB  LEU X 261      80.481  53.655  48.554  0.00  0.00            
ATOM   4129  HB2 LEU X 261      79.415  53.710  48.774  0.00  0.00            
ATOM   4130  HB3 LEU X 261      80.555  52.572  48.453  0.00  0.00            
ATOM   4131  CG  LEU X 261      81.431  54.249  49.591  0.00  0.00            
ATOM   4132  HG  LEU X 261      82.352  54.428  49.037  0.00  0.00            
ATOM   4133  CD1 LEU X 261      81.049  55.605  50.147  0.00  0.00            
ATOM   4134 HD11 LEU X 261      81.839  55.983  50.797  0.00  0.00            
ATOM   4135 HD12 LEU X 261      80.943  56.446  49.462  0.00  0.00            
ATOM   4136 HD13 LEU X 261      80.191  55.521  50.813  0.00  0.00            
ATOM   4137  CD2 LEU X 261      81.621  53.338  50.818  0.00  0.00            
ATOM   4138 HD21 LEU X 261      82.232  52.459  50.613  0.00  0.00            
ATOM   4139 HD22 LEU X 261      82.250  53.799  51.580  0.00  0.00            
ATOM   4140 HD23 LEU X 261      80.668  53.125  51.301  0.00  0.00            
ATOM   4141  C   LEU X 261      80.319  55.641  46.905  0.00  0.00            
ATOM   4142  O   LEU X 261      81.183  56.386  46.499  0.00  0.00            
ATOM   4143  N   THR X 262      79.044  56.113  47.072  0.00  0.00            
ATOM   4144  H   THR X 262      78.352  55.488  47.459  0.00  0.00            
ATOM   4145  CA  THR X 262      78.671  57.547  46.888  0.00  0.00            
ATOM   4146  HA  THR X 262      79.503  58.133  46.498  0.00  0.00            
ATOM   4147  CB  THR X 262      77.491  57.717  45.979  0.00  0.00            
ATOM   4148  HB  THR X 262      76.567  57.406  46.466  0.00  0.00            
ATOM   4149  CG2 THR X 262      77.255  59.151  45.428  0.00  0.00            
ATOM   4150 HG21 THR X 262      78.222  59.597  45.196  0.00  0.00            
ATOM   4151 HG22 THR X 262      76.555  59.101  44.593  0.00  0.00            
ATOM   4152 HG23 THR X 262      76.812  59.788  46.193  0.00  0.00            
ATOM   4153  OG1 THR X 262      77.678  56.965  44.865  0.00  0.00            
ATOM   4154  HG1 THR X 262      77.559  56.045  45.114  0.00  0.00            
ATOM   4155  C   THR X 262      78.408  58.149  48.281  0.00  0.00            
ATOM   4156  O   THR X 262      77.630  57.628  49.085  0.00  0.00            
ATOM   4157  N   ILE X 263      78.978  59.335  48.565  0.00  0.00            
ATOM   4158  H   ILE X 263      79.618  59.746  47.900  0.00  0.00            
ATOM   4159  CA  ILE X 263      78.815  60.061  49.832  0.00  0.00            
ATOM   4160  HA  ILE X 263      77.866  59.723  50.250  0.00  0.00            
ATOM   4161  CB  ILE X 263      79.990  59.672  50.805  0.00  0.00            
ATOM   4162  HB  ILE X 263      80.146  58.597  50.708  0.00  0.00            
ATOM   4163  CG2 ILE X 263      81.250  60.326  50.156  0.00  0.00            
ATOM   4164 HG21 ILE X 263      82.146  59.975  50.668  0.00  0.00            
ATOM   4165 HG22 ILE X 263      81.363  60.070  49.103  0.00  0.00            
ATOM   4166 HG23 ILE X 263      81.328  61.403  50.309  0.00  0.00            
ATOM   4167  CG1 ILE X 263      79.784  60.134  52.244  0.00  0.00            
ATOM   4168 HG12 ILE X 263      79.914  61.204  52.403  0.00  0.00            
ATOM   4169 HG13 ILE X 263      78.782  59.831  52.549  0.00  0.00            
ATOM   4170  CD1 ILE X 263      80.678  59.381  53.090  0.00  0.00            
ATOM   4171 HD11 ILE X 263      80.431  58.325  53.199  0.00  0.00            
ATOM   4172 HD12 ILE X 263      81.678  59.559  52.695  0.00  0.00            
ATOM   4173 HD13 ILE X 263      80.726  59.818  54.087  0.00  0.00            
ATOM   4174  C   ILE X 263      78.618  61.628  49.604  0.00  0.00            
ATOM   4175  O   ILE X 263      79.238  62.302  48.769  0.00  0.00            
ATOM   4176  N   GLU X 264      77.652  62.193  50.402  0.00  0.00            
ATOM   4177  H   GLU X 264      77.222  61.643  51.132  0.00  0.00            
ATOM   4178  CA  GLU X 264      77.440  63.645  50.346  0.00  0.00            
ATOM   4179  HA  GLU X 264      77.805  64.056  49.405  0.00  0.00            
ATOM   4180  CB  GLU X 264      75.956  63.917  50.529  0.00  0.00            
ATOM   4181  HB2 GLU X 264      75.393  63.294  49.834  0.00  0.00            
ATOM   4182  HB3 GLU X 264      75.705  63.543  51.522  0.00  0.00            
ATOM   4183  CG  GLU X 264      75.421  65.330  50.218  0.00  0.00            
ATOM   4184  HG2 GLU X 264      74.334  65.262  50.168  0.00  0.00            
ATOM   4185  HG3 GLU X 264      75.589  66.015  51.049  0.00  0.00            
ATOM   4186  CD  GLU X 264      75.838  65.834  48.868  0.00  0.00            
ATOM   4187  OE1 GLU X 264      76.119  65.108  47.881  0.00  0.00            
ATOM   4188  OE2 GLU X 264      75.936  67.054  48.670  0.00  0.00            
ATOM   4189  C   GLU X 264      78.220  64.394  51.490  0.00  0.00            
ATOM   4190  O   GLU X 264      78.584  65.558  51.271  0.00  0.00            
ATOM   4191  N   GLU X 265      78.604  63.858  52.679  0.00  0.00            
ATOM   4192  H   GLU X 265      78.201  62.981  52.976  0.00  0.00            
ATOM   4193  CA  GLU X 265      79.155  64.521  53.911  0.00  0.00            
ATOM   4194  HA  GLU X 265      79.646  65.465  53.673  0.00  0.00            
ATOM   4195  CB  GLU X 265      77.987  65.012  54.771  0.00  0.00            
ATOM   4196  HB2 GLU X 265      77.487  64.112  55.129  0.00  0.00            
ATOM   4197  HB3 GLU X 265      78.334  65.486  55.690  0.00  0.00            
ATOM   4198  CG  GLU X 265      76.845  65.894  54.182  0.00  0.00            
ATOM   4199  HG2 GLU X 265      77.323  66.678  53.596  0.00  0.00            
ATOM   4200  HG3 GLU X 265      76.307  65.253  53.485  0.00  0.00            
ATOM   4201  CD  GLU X 265      75.970  66.480  55.299  0.00  0.00            
ATOM   4202  OE1 GLU X 265      75.434  67.624  55.090  0.00  0.00            
ATOM   4203  OE2 GLU X 265      75.907  65.984  56.463  0.00  0.00            
ATOM   4204  C   GLU X 265      79.938  63.528  54.736  0.00  0.00            
ATOM   4205  O   GLU X 265      79.578  62.342  54.859  0.00  0.00            
ATOM   4206  N   PHE X 266      81.003  63.857  55.497  0.00  0.00            
ATOM   4207  H   PHE X 266      81.336  64.810  55.485  0.00  0.00            
ATOM   4208  CA  PHE X 266      81.729  62.980  56.338  0.00  0.00            
ATOM   4209  HA  PHE X 266      81.268  61.997  56.441  0.00  0.00            
ATOM   4210  CB  PHE X 266      82.995  62.667  55.529  0.00  0.00            
ATOM   4211  HB2 PHE X 266      82.817  62.188  54.567  0.00  0.00            
ATOM   4212  HB3 PHE X 266      83.518  63.613  55.385  0.00  0.00            
ATOM   4213  CG  PHE X 266      84.084  61.765  56.195  0.00  0.00            
ATOM   4214  CD1 PHE X 266      84.003  60.309  56.194  0.00  0.00            
ATOM   4215  HD1 PHE X 266      83.202  59.758  55.724  0.00  0.00            
ATOM   4216  CE1 PHE X 266      85.029  59.576  56.840  0.00  0.00            
ATOM   4217  HE1 PHE X 266      85.014  58.498  56.778  0.00  0.00            
ATOM   4218  CZ  PHE X 266      86.079  60.225  57.450  0.00  0.00            
ATOM   4219  HZ  PHE X 266      86.831  59.594  57.901  0.00  0.00            
ATOM   4220  CE2 PHE X 266      86.097  61.640  57.478  0.00  0.00            
ATOM   4221  HE2 PHE X 266      86.931  62.132  57.957  0.00  0.00            
ATOM   4222  CD2 PHE X 266      85.082  62.392  56.889  0.00  0.00            
ATOM   4223  HD2 PHE X 266      85.160  63.468  56.944  0.00  0.00            
ATOM   4224  C   PHE X 266      82.248  63.609  57.697  0.00  0.00            
ATOM   4225  O   PHE X 266      82.550  64.820  57.665  0.00  0.00            
ATOM   4226  N   ARG X 267      82.372  62.726  58.750  0.00  0.00            
ATOM   4227  H   ARG X 267      82.242  61.734  58.614  0.00  0.00            
ATOM   4228  CA  ARG X 267      82.958  63.069  60.026  0.00  0.00            
ATOM   4229  HA  ARG X 267      83.614  63.926  59.870  0.00  0.00            
ATOM   4230  CB  ARG X 267      81.862  63.593  60.974  0.00  0.00            
ATOM   4231  HB2 ARG X 267      81.318  64.301  60.347  0.00  0.00            
ATOM   4232  HB3 ARG X 267      81.297  62.680  61.158  0.00  0.00            
ATOM   4233  CG  ARG X 267      82.166  64.135  62.343  0.00  0.00            
ATOM   4234  HG2 ARG X 267      82.521  63.354  63.015  0.00  0.00            
ATOM   4235  HG3 ARG X 267      82.875  64.963  62.313  0.00  0.00            
ATOM   4236  CD  ARG X 267      80.858  64.652  62.993  0.00  0.00            
ATOM   4237  HD2 ARG X 267      80.111  63.879  62.815  0.00  0.00            
ATOM   4238  HD3 ARG X 267      81.132  64.598  64.047  0.00  0.00            
ATOM   4239  NE  ARG X 267      80.492  66.024  62.685  0.00  0.00            
ATOM   4240  HE  ARG X 267      80.653  66.406  61.764  0.00  0.00            
ATOM   4241  CZ  ARG X 267      79.800  66.708  63.505  0.00  0.00            
ATOM   4242  NH1 ARG X 267      79.318  66.232  64.593  0.00  0.00            
ATOM   4243 HH11 ARG X 267      79.326  65.224  64.650  0.00  0.00            
ATOM   4244 HH12 ARG X 267      78.595  66.717  65.106  0.00  0.00            
ATOM   4245  NH2 ARG X 267      79.444  67.939  63.234  0.00  0.00            
ATOM   4246 HH21 ARG X 267      79.871  68.365  62.424  0.00  0.00            
ATOM   4247 HH22 ARG X 267      79.001  68.591  63.864  0.00  0.00            
ATOM   4248  C   ARG X 267      83.803  62.029  60.755  0.00  0.00            
ATOM   4249  O   ARG X 267      83.409  60.888  60.783  0.00  0.00            
ATOM   4250  N   LEU X 268      84.882  62.480  61.377  0.00  0.00            
ATOM   4251  H   LEU X 268      85.190  63.440  61.314  0.00  0.00            
ATOM   4252  CA  LEU X 268      85.750  61.681  62.214  0.00  0.00            
ATOM   4253  HA  LEU X 268      85.542  60.617  62.102  0.00  0.00            
ATOM   4254  CB  LEU X 268      87.218  61.811  61.829  0.00  0.00            
ATOM   4255  HB2 LEU X 268      87.319  61.508  60.787  0.00  0.00            
ATOM   4256  HB3 LEU X 268      87.537  62.846  61.951  0.00  0.00            
ATOM   4257  CG  LEU X 268      88.205  60.939  62.664  0.00  0.00            
ATOM   4258  HG  LEU X 268      87.991  60.968  63.733  0.00  0.00            
ATOM   4259  CD1 LEU X 268      88.197  59.481  62.121  0.00  0.00            
ATOM   4260 HD11 LEU X 268      87.233  58.990  62.250  0.00  0.00            
ATOM   4261 HD12 LEU X 268      88.585  59.520  61.103  0.00  0.00            
ATOM   4262 HD13 LEU X 268      88.884  58.839  62.673  0.00  0.00            
ATOM   4263  CD2 LEU X 268      89.605  61.505  62.534  0.00  0.00            
ATOM   4264 HD21 LEU X 268      89.903  61.539  61.486  0.00  0.00            
ATOM   4265 HD22 LEU X 268      89.614  62.529  62.905  0.00  0.00            
ATOM   4266 HD23 LEU X 268      90.268  60.869  63.121  0.00  0.00            
ATOM   4267  C   LEU X 268      85.338  62.104  63.643  0.00  0.00            
ATOM   4268  O   LEU X 268      85.624  63.248  63.979  0.00  0.00            
ATOM   4269  N   ALA X 269      84.977  61.131  64.421  0.00  0.00            
ATOM   4270  H   ALA X 269      84.837  60.195  64.068  0.00  0.00            
ATOM   4271  CA  ALA X 269      84.482  61.406  65.834  0.00  0.00            
ATOM   4272  HA  ALA X 269      84.595  62.429  66.192  0.00  0.00            
ATOM   4273  CB  ALA X 269      82.957  61.239  65.871  0.00  0.00            
ATOM   4274  HB1 ALA X 269      82.589  62.049  65.242  0.00  0.00            
ATOM   4275  HB2 ALA X 269      82.672  60.206  65.666  0.00  0.00            
ATOM   4276  HB3 ALA X 269      82.563  61.307  66.885  0.00  0.00            
ATOM   4277  C   ALA X 269      85.256  60.493  66.948  0.00  0.00            
ATOM   4278  O   ALA X 269      84.901  59.321  67.134  0.00  0.00            
ATOM   4279  N   TYR X 270      86.197  61.162  67.593  0.00  0.00            
ATOM   4280  H   TYR X 270      86.311  62.120  67.294  0.00  0.00            
ATOM   4281  CA  TYR X 270      87.198  60.694  68.483  0.00  0.00            
ATOM   4282  HA  TYR X 270      87.846  61.546  68.687  0.00  0.00            
ATOM   4283  CB  TYR X 270      86.586  60.289  69.845  0.00  0.00            
ATOM   4284  HB2 TYR X 270      85.943  61.084  70.223  0.00  0.00            
ATOM   4285  HB3 TYR X 270      85.893  59.462  69.689  0.00  0.00            
ATOM   4286  CG  TYR X 270      87.726  59.899  70.798  0.00  0.00            
ATOM   4287  CD1 TYR X 270      88.307  60.923  71.631  0.00  0.00            
ATOM   4288  HD1 TYR X 270      87.907  61.926  71.642  0.00  0.00            
ATOM   4289  CE1 TYR X 270      89.200  60.484  72.661  0.00  0.00            
ATOM   4290  HE1 TYR X 270      89.598  61.288  73.262  0.00  0.00            
ATOM   4291  CZ  TYR X 270      89.785  59.199  72.641  0.00  0.00            
ATOM   4292  OH  TYR X 270      90.668  58.759  73.558  0.00  0.00            
ATOM   4293  HH  TYR X 270      90.606  57.812  73.702  0.00  0.00            
ATOM   4294  CE2 TYR X 270      89.216  58.214  71.763  0.00  0.00            
ATOM   4295  HE2 TYR X 270      89.582  57.200  71.839  0.00  0.00            
ATOM   4296  CD2 TYR X 270      88.175  58.581  70.920  0.00  0.00            
ATOM   4297  HD2 TYR X 270      87.605  57.823  70.404  0.00  0.00            
ATOM   4298  C   TYR X 270      88.009  59.512  67.889  0.00  0.00            
ATOM   4299  O   TYR X 270      87.565  58.506  67.259  0.00  0.00            
ATOM   4300  N   LEU X 271      89.329  59.636  68.153  0.00  0.00            
ATOM   4301  H   LEU X 271      89.621  60.495  68.597  0.00  0.00            
ATOM   4302  CA  LEU X 271      90.403  58.617  67.974  0.00  0.00            
ATOM   4303  HA  LEU X 271      89.959  57.622  68.012  0.00  0.00            
ATOM   4304  CB  LEU X 271      91.211  58.811  66.686  0.00  0.00            
ATOM   4305  HB2 LEU X 271      91.574  59.837  66.623  0.00  0.00            
ATOM   4306  HB3 LEU X 271      92.101  58.232  66.934  0.00  0.00            
ATOM   4307  CG  LEU X 271      90.631  58.356  65.328  0.00  0.00            
ATOM   4308  HG  LEU X 271      89.665  58.833  65.158  0.00  0.00            
ATOM   4309  CD1 LEU X 271      91.658  58.681  64.238  0.00  0.00            
ATOM   4310 HD11 LEU X 271      92.547  58.064  64.369  0.00  0.00            
ATOM   4311 HD12 LEU X 271      91.196  58.440  63.280  0.00  0.00            
ATOM   4312 HD13 LEU X 271      91.876  59.749  64.220  0.00  0.00            
ATOM   4313  CD2 LEU X 271      90.259  56.845  65.312  0.00  0.00            
ATOM   4314 HD21 LEU X 271      89.674  56.587  66.194  0.00  0.00            
ATOM   4315 HD22 LEU X 271      89.666  56.569  64.439  0.00  0.00            
ATOM   4316 HD23 LEU X 271      91.189  56.285  65.213  0.00  0.00            
ATOM   4317  C   LEU X 271      91.383  58.850  69.174  0.00  0.00            
ATOM   4318  O   LEU X 271      91.477  59.973  69.661  0.00  0.00            
ATOM   4319  N   ASP X 272      92.110  57.801  69.590  0.00  0.00            
ATOM   4320  H   ASP X 272      91.768  56.898  69.295  0.00  0.00            
ATOM   4321  CA  ASP X 272      93.274  57.914  70.379  0.00  0.00            
ATOM   4322  HA  ASP X 272      93.095  58.732  71.078  0.00  0.00            
ATOM   4323  CB  ASP X 272      93.408  56.587  71.213  0.00  0.00            
ATOM   4324  HB2 ASP X 272      92.432  56.405  71.664  0.00  0.00            
ATOM   4325  HB3 ASP X 272      93.657  55.798  70.504  0.00  0.00            
ATOM   4326  CG  ASP X 272      94.438  56.682  72.304  0.00  0.00            
ATOM   4327  OD1 ASP X 272      95.007  55.627  72.700  0.00  0.00            
ATOM   4328  OD2 ASP X 272      94.770  57.806  72.726  0.00  0.00            
ATOM   4329  C   ASP X 272      94.551  58.392  69.623  0.00  0.00            
ATOM   4330  O   ASP X 272      95.368  59.220  70.002  0.00  0.00            
ATOM   4331  N   TYR X 273      94.698  57.921  68.406  0.00  0.00            
ATOM   4332  H   TYR X 273      94.061  57.214  68.067  0.00  0.00            
ATOM   4333  CA  TYR X 273      95.804  58.096  67.517  0.00  0.00            
ATOM   4334  HA  TYR X 273      96.757  57.829  67.974  0.00  0.00            
ATOM   4335  CB  TYR X 273      95.701  57.191  66.268  0.00  0.00            
ATOM   4336  HB2 TYR X 273      95.549  56.158  66.579  0.00  0.00            
ATOM   4337  HB3 TYR X 273      94.875  57.602  65.686  0.00  0.00            
ATOM   4338  CG  TYR X 273      96.955  57.066  65.351  0.00  0.00            
ATOM   4339  CD1 TYR X 273      98.065  56.230  65.641  0.00  0.00            
ATOM   4340  HD1 TYR X 273      98.245  55.795  66.613  0.00  0.00            
ATOM   4341  CE1 TYR X 273      99.032  55.980  64.640  0.00  0.00            
ATOM   4342  HE1 TYR X 273      99.810  55.326  65.006  0.00  0.00            
ATOM   4343  CZ  TYR X 273      98.905  56.509  63.315  0.00  0.00            
ATOM   4344  OH  TYR X 273      99.773  56.169  62.360  0.00  0.00            
ATOM   4345  HH  TYR X 273      99.790  56.719  61.574  0.00  0.00            
ATOM   4346  CE2 TYR X 273      97.857  57.435  63.020  0.00  0.00            
ATOM   4347  HE2 TYR X 273      97.705  57.804  62.016  0.00  0.00            
ATOM   4348  CD2 TYR X 273      96.902  57.594  64.039  0.00  0.00            
ATOM   4349  HD2 TYR X 273      96.019  58.157  63.776  0.00  0.00            
ATOM   4350  C   TYR X 273      95.824  59.545  66.989  0.00  0.00            
ATOM   4351  O   TYR X 273      94.752  60.107  66.723  0.00  0.00            
ATOM   4352  N   TYR X 274      96.980  60.218  66.787  0.00  0.00            
ATOM   4353  H   TYR X 274      97.874  59.760  66.894  0.00  0.00            
ATOM   4354  CA  TYR X 274      97.127  61.577  66.237  0.00  0.00            
ATOM   4355  HA  TYR X 274      96.189  62.079  66.477  0.00  0.00            
ATOM   4356  CB  TYR X 274      98.398  62.217  66.805  0.00  0.00            
ATOM   4357  HB2 TYR X 274      99.203  61.497  66.661  0.00  0.00            
ATOM   4358  HB3 TYR X 274      98.546  63.140  66.246  0.00  0.00            
ATOM   4359  CG  TYR X 274      98.542  62.430  68.249  0.00  0.00            
ATOM   4360  CD1 TYR X 274      99.750  62.997  68.691  0.00  0.00            
ATOM   4361  HD1 TYR X 274     100.521  63.308  68.001  0.00  0.00            
ATOM   4362  CE1 TYR X 274     100.041  63.075  70.030  0.00  0.00            
ATOM   4363  HE1 TYR X 274     101.023  63.408  70.332  0.00  0.00            
ATOM   4364  CZ  TYR X 274      99.095  62.679  71.036  0.00  0.00            
ATOM   4365  OH  TYR X 274      99.374  62.665  72.320  0.00  0.00            
ATOM   4366  HH  TYR X 274      98.659  62.227  72.789  0.00  0.00            
ATOM   4367  CE2 TYR X 274      97.885  62.127  70.554  0.00  0.00            
ATOM   4368  HE2 TYR X 274      97.150  61.894  71.311  0.00  0.00            
ATOM   4369  CD2 TYR X 274      97.605  61.923  69.211  0.00  0.00            
ATOM   4370  HD2 TYR X 274      96.659  61.466  68.959  0.00  0.00            
ATOM   4371  C   TYR X 274      97.238  61.532  64.740  0.00  0.00            
ATOM   4372  O   TYR X 274      97.991  60.718  64.150  0.00  0.00            
ATOM   4373  N   LEU X 275      96.484  62.300  63.911  0.00  0.00            
ATOM   4374  H   LEU X 275      95.775  62.889  64.324  0.00  0.00            
ATOM   4375  CA  LEU X 275      96.706  62.406  62.462  0.00  0.00            
ATOM   4376  HA  LEU X 275      96.881  61.403  62.070  0.00  0.00            
ATOM   4377  CB  LEU X 275      95.432  63.001  61.707  0.00  0.00            
ATOM   4378  HB2 LEU X 275      95.512  64.087  61.653  0.00  0.00            
ATOM   4379  HB3 LEU X 275      95.556  62.623  60.692  0.00  0.00            
ATOM   4380  CG  LEU X 275      94.060  62.555  62.245  0.00  0.00            
ATOM   4381  HG  LEU X 275      93.957  62.934  63.261  0.00  0.00            
ATOM   4382  CD1 LEU X 275      93.029  63.192  61.317  0.00  0.00            
ATOM   4383 HD11 LEU X 275      93.078  64.277  61.411  0.00  0.00            
ATOM   4384 HD12 LEU X 275      93.125  62.897  60.272  0.00  0.00            
ATOM   4385 HD13 LEU X 275      92.069  62.820  61.676  0.00  0.00            
ATOM   4386  CD2 LEU X 275      93.917  61.099  62.117  0.00  0.00            
ATOM   4387 HD21 LEU X 275      92.883  60.760  62.053  0.00  0.00            
ATOM   4388 HD22 LEU X 275      94.420  60.792  61.201  0.00  0.00            
ATOM   4389 HD23 LEU X 275      94.483  60.647  62.932  0.00  0.00            
ATOM   4390  C   LEU X 275      97.951  63.237  62.139  0.00  0.00            
ATOM   4391  O   LEU X 275      98.283  64.187  62.824  0.00  0.00            
ATOM   4392  N   ASP X 276      98.641  62.890  61.030  0.00  0.00            
ATOM   4393  H   ASP X 276      98.150  62.162  60.532  0.00  0.00            
ATOM   4394  CA  ASP X 276      99.913  63.497  60.576  0.00  0.00            
ATOM   4395  HA  ASP X 276     100.026  64.499  60.991  0.00  0.00            
ATOM   4396  CB  ASP X 276     101.124  62.714  61.180  0.00  0.00            
ATOM   4397  HB2 ASP X 276     101.938  63.435  61.248  0.00  0.00            
ATOM   4398  HB3 ASP X 276     101.113  62.499  62.248  0.00  0.00            
ATOM   4399  CG  ASP X 276     101.550  61.403  60.484  0.00  0.00            
ATOM   4400  OD1 ASP X 276     100.704  60.627  59.987  0.00  0.00            
ATOM   4401  OD2 ASP X 276     102.744  61.108  60.423  0.00  0.00            
ATOM   4402  C   ASP X 276     100.063  63.664  59.065  0.00  0.00            
ATOM   4403  O   ASP X 276     100.843  64.474  58.597  0.00  0.00            
ATOM   4404  N   ASP X 277      99.194  63.007  58.327  0.00  0.00            
ATOM   4405  H   ASP X 277      98.611  62.476  58.958  0.00  0.00            
ATOM   4406  CA  ASP X 277      98.773  63.305  56.972  0.00  0.00            
ATOM   4407  HA  ASP X 277      99.404  64.095  56.566  0.00  0.00            
ATOM   4408  CB  ASP X 277      98.960  62.051  56.080  0.00  0.00            
ATOM   4409  HB2 ASP X 277      98.590  61.146  56.563  0.00  0.00            
ATOM   4410  HB3 ASP X 277      98.424  62.235  55.149  0.00  0.00            
ATOM   4411  CG  ASP X 277     100.411  61.750  55.708  0.00  0.00            
ATOM   4412  OD1 ASP X 277     101.124  62.714  55.350  0.00  0.00            
ATOM   4413  OD2 ASP X 277     100.840  60.597  55.590  0.00  0.00            
ATOM   4414  C   ASP X 277      97.319  63.715  56.843  0.00  0.00            
ATOM   4415  O   ASP X 277      96.592  63.645  57.881  0.00  0.00            
ATOM   4416  N   ILE X 278      96.860  64.240  55.716  0.00  0.00            
ATOM   4417  H   ILE X 278      97.425  64.332  54.885  0.00  0.00            
ATOM   4418  CA  ILE X 278      95.460  64.605  55.555  0.00  0.00            
ATOM   4419  HA  ILE X 278      94.820  63.923  56.115  0.00  0.00            
ATOM   4420  CB  ILE X 278      95.251  65.984  56.255  0.00  0.00            
ATOM   4421  HB  ILE X 278      95.630  65.831  57.266  0.00  0.00            
ATOM   4422  CG2 ILE X 278      96.189  67.132  55.717  0.00  0.00            
ATOM   4423 HG21 ILE X 278      97.180  66.701  55.580  0.00  0.00            
ATOM   4424 HG22 ILE X 278      95.927  67.552  54.746  0.00  0.00            
ATOM   4425 HG23 ILE X 278      96.262  67.962  56.419  0.00  0.00            
ATOM   4426  CG1 ILE X 278      93.824  66.400  56.367  0.00  0.00            
ATOM   4427 HG12 ILE X 278      93.476  66.401  55.334  0.00  0.00            
ATOM   4428 HG13 ILE X 278      93.330  65.510  56.757  0.00  0.00            
ATOM   4429  CD1 ILE X 278      93.414  67.650  57.183  0.00  0.00            
ATOM   4430 HD11 ILE X 278      93.568  68.585  56.644  0.00  0.00            
ATOM   4431 HD12 ILE X 278      92.353  67.590  57.424  0.00  0.00            
ATOM   4432 HD13 ILE X 278      94.035  67.825  58.061  0.00  0.00            
ATOM   4433  C   ILE X 278      94.889  64.515  54.113  0.00  0.00            
ATOM   4434  O   ILE X 278      93.859  63.908  54.004  0.00  0.00            
ATOM   4435  N   ILE X 279      95.510  65.220  53.130  0.00  0.00            
ATOM   4436  H   ILE X 279      96.236  65.885  53.358  0.00  0.00            
ATOM   4437  CA  ILE X 279      95.207  65.037  51.683  0.00  0.00            
ATOM   4438  HA  ILE X 279      94.124  65.056  51.557  0.00  0.00            
ATOM   4439  CB  ILE X 279      95.785  66.296  50.906  0.00  0.00            
ATOM   4440  HB  ILE X 279      95.459  67.266  51.281  0.00  0.00            
ATOM   4441  CG2 ILE X 279      97.306  66.351  50.914  0.00  0.00            
ATOM   4442 HG21 ILE X 279      97.696  65.346  50.749  0.00  0.00            
ATOM   4443 HG22 ILE X 279      97.762  67.006  50.172  0.00  0.00            
ATOM   4444 HG23 ILE X 279      97.551  66.591  51.948  0.00  0.00            
ATOM   4445  CG1 ILE X 279      95.473  66.194  49.386  0.00  0.00            
ATOM   4446 HG12 ILE X 279      95.804  67.083  48.848  0.00  0.00            
ATOM   4447 HG13 ILE X 279      96.051  65.395  48.923  0.00  0.00            
ATOM   4448  CD1 ILE X 279      93.997  65.970  48.941  0.00  0.00            
ATOM   4449 HD11 ILE X 279      93.245  66.495  49.530  0.00  0.00            
ATOM   4450 HD12 ILE X 279      93.843  66.408  47.955  0.00  0.00            
ATOM   4451 HD13 ILE X 279      93.809  64.898  48.984  0.00  0.00            
ATOM   4452  C   ILE X 279      95.612  63.569  51.239  0.00  0.00            
ATOM   4453  O   ILE X 279      94.998  62.925  50.495  0.00  0.00            
ATOM   4454  N   ASP X 280      96.615  62.999  51.930  0.00  0.00            
ATOM   4455  H   ASP X 280      97.117  63.620  52.547  0.00  0.00            
ATOM   4456  CA  ASP X 280      97.080  61.592  51.928  0.00  0.00            
ATOM   4457  HA  ASP X 280      96.890  61.170  50.942  0.00  0.00            
ATOM   4458  CB  ASP X 280      98.625  61.623  52.073  0.00  0.00            
ATOM   4459  HB2 ASP X 280      98.879  62.141  52.997  0.00  0.00            
ATOM   4460  HB3 ASP X 280      98.994  60.597  52.087  0.00  0.00            
ATOM   4461  CG  ASP X 280      99.304  62.328  50.946  0.00  0.00            
ATOM   4462  OD1 ASP X 280     100.266  63.061  51.276  0.00  0.00            
ATOM   4463  OD2 ASP X 280      99.127  62.135  49.740  0.00  0.00            
ATOM   4464  C   ASP X 280      96.331  60.660  52.931  0.00  0.00            
ATOM   4465  O   ASP X 280      96.911  59.723  53.440  0.00  0.00            
ATOM   4466  N   LEU X 281      95.128  61.133  53.404  0.00  0.00            
ATOM   4467  H   LEU X 281      94.789  61.976  52.963  0.00  0.00            
ATOM   4468  CA  LEU X 281      94.247  60.473  54.335  0.00  0.00            
ATOM   4469  HA  LEU X 281      94.437  59.413  54.165  0.00  0.00            
ATOM   4470  CB  LEU X 281      94.710  60.875  55.754  0.00  0.00            
ATOM   4471  HB2 LEU X 281      95.791  60.778  55.860  0.00  0.00            
ATOM   4472  HB3 LEU X 281      94.483  61.937  55.852  0.00  0.00            
ATOM   4473  CG  LEU X 281      93.982  60.143  56.891  0.00  0.00            
ATOM   4474  HG  LEU X 281      92.942  60.470  56.882  0.00  0.00            
ATOM   4475  CD1 LEU X 281      94.173  58.653  56.745  0.00  0.00            
ATOM   4476 HD11 LEU X 281      93.748  58.319  55.799  0.00  0.00            
ATOM   4477 HD12 LEU X 281      95.206  58.306  56.725  0.00  0.00            
ATOM   4478 HD13 LEU X 281      93.619  58.187  57.561  0.00  0.00            
ATOM   4479  CD2 LEU X 281      94.543  60.537  58.214  0.00  0.00            
ATOM   4480 HD21 LEU X 281      95.628  60.499  58.312  0.00  0.00            
ATOM   4481 HD22 LEU X 281      94.251  61.587  58.242  0.00  0.00            
ATOM   4482 HD23 LEU X 281      93.962  60.051  58.997  0.00  0.00            
ATOM   4483  C   LEU X 281      92.704  60.514  54.024  0.00  0.00            
ATOM   4484  O   LEU X 281      92.004  59.522  54.179  0.00  0.00            
ATOM   4485  N   PHE X 282      92.236  61.670  53.604  0.00  0.00            
ATOM   4486  H   PHE X 282      92.780  62.499  53.796  0.00  0.00            
ATOM   4487  CA  PHE X 282      90.852  61.878  53.159  0.00  0.00            
ATOM   4488  HA  PHE X 282      90.170  61.084  53.463  0.00  0.00            
ATOM   4489  CB  PHE X 282      90.251  63.115  53.867  0.00  0.00            
ATOM   4490  HB2 PHE X 282      90.865  63.971  53.584  0.00  0.00            
ATOM   4491  HB3 PHE X 282      89.192  63.338  53.737  0.00  0.00            
ATOM   4492  CG  PHE X 282      90.468  62.908  55.383  0.00  0.00            
ATOM   4493  CD1 PHE X 282      91.496  63.657  56.071  0.00  0.00            
ATOM   4494  HD1 PHE X 282      92.029  64.453  55.574  0.00  0.00            
ATOM   4495  CE1 PHE X 282      91.548  63.574  57.483  0.00  0.00            
ATOM   4496  HE1 PHE X 282      92.164  64.254  58.052  0.00  0.00            
ATOM   4497  CZ  PHE X 282      90.767  62.743  58.209  0.00  0.00            
ATOM   4498  HZ  PHE X 282      90.929  62.563  59.261  0.00  0.00            
ATOM   4499  CE2 PHE X 282      89.881  61.890  57.552  0.00  0.00            
ATOM   4500  HE2 PHE X 282      89.350  61.152  58.134  0.00  0.00            
ATOM   4501  CD2 PHE X 282      89.708  61.964  56.143  0.00  0.00            
ATOM   4502  HD2 PHE X 282      88.968  61.297  55.727  0.00  0.00            
ATOM   4503  C   PHE X 282      90.679  61.929  51.647  0.00  0.00            
ATOM   4504  O   PHE X 282      89.733  62.588  51.137  0.00  0.00            
ATOM   4505  N   ASN X 283      91.577  61.245  50.903  0.00  0.00            
ATOM   4506  H   ASN X 283      92.106  60.458  51.251  0.00  0.00            
ATOM   4507  CA  ASN X 283      91.622  61.362  49.414  0.00  0.00            
ATOM   4508  HA  ASN X 283      91.678  62.363  48.987  0.00  0.00            
ATOM   4509  CB  ASN X 283      92.781  60.574  48.872  0.00  0.00            
ATOM   4510  HB2 ASN X 283      92.772  60.548  47.783  0.00  0.00            
ATOM   4511  HB3 ASN X 283      93.672  61.155  49.109  0.00  0.00            
ATOM   4512  CG  ASN X 283      93.036  59.185  49.333  0.00  0.00            
ATOM   4513  OD1 ASN X 283      93.456  58.933  50.414  0.00  0.00            
ATOM   4514  ND2 ASN X 283      92.795  58.184  48.557  0.00  0.00            
ATOM   4515 HD21 ASN X 283      92.747  57.224  48.868  0.00  0.00            
ATOM   4516 HD22 ASN X 283      92.362  58.320  47.655  0.00  0.00            
ATOM   4517  C   ASN X 283      90.251  60.917  48.795  0.00  0.00            
ATOM   4518  O   ASN X 283      89.803  61.552  47.866  0.00  0.00            
ATOM   4519  N   CYX X 284      89.587  59.890  49.352  0.00  0.00            
ATOM   4520  H   CYX X 284      90.038  59.368  50.090  0.00  0.00            
ATOM   4521  CA  CYX X 284      88.282  59.430  48.879  0.00  0.00            
ATOM   4522  HA  CYX X 284      88.275  59.431  47.789  0.00  0.00            
ATOM   4523  CB  CYX X 284      88.050  57.988  49.351  0.00  0.00            
ATOM   4524  HB2 CYX X 284      88.088  57.932  50.439  0.00  0.00            
ATOM   4525  HB3 CYX X 284      87.078  57.583  49.069  0.00  0.00            
ATOM   4526  SG  CYX X 284      89.256  56.757  48.594  0.00  0.00            
ATOM   4527  C   CYX X 284      87.143  60.410  49.268  0.00  0.00            
ATOM   4528  O   CYX X 284      86.000  60.152  48.940  0.00  0.00            
ATOM   4529  N   LEU X 285      87.482  61.575  49.839  0.00  0.00            
ATOM   4530  H   LEU X 285      88.473  61.766  49.897  0.00  0.00            
ATOM   4531  CA  LEU X 285      86.493  62.459  50.532  0.00  0.00            
ATOM   4532  HA  LEU X 285      85.464  62.223  50.261  0.00  0.00            
ATOM   4533  CB  LEU X 285      86.580  62.134  52.024  0.00  0.00            
ATOM   4534  HB2 LEU X 285      87.593  62.359  52.356  0.00  0.00            
ATOM   4535  HB3 LEU X 285      85.919  62.807  52.570  0.00  0.00            
ATOM   4536  CG  LEU X 285      86.165  60.711  52.454  0.00  0.00            
ATOM   4537  HG  LEU X 285      86.770  60.012  51.876  0.00  0.00            
ATOM   4538  CD1 LEU X 285      86.498  60.662  53.936  0.00  0.00            
ATOM   4539 HD11 LEU X 285      86.351  59.673  54.370  0.00  0.00            
ATOM   4540 HD12 LEU X 285      87.537  60.949  54.094  0.00  0.00            
ATOM   4541 HD13 LEU X 285      86.017  61.490  54.457  0.00  0.00            
ATOM   4542  CD2 LEU X 285      84.659  60.445  52.178  0.00  0.00            
ATOM   4543 HD21 LEU X 285      84.588  60.302  51.099  0.00  0.00            
ATOM   4544 HD22 LEU X 285      84.290  59.533  52.646  0.00  0.00            
ATOM   4545 HD23 LEU X 285      84.000  61.267  52.459  0.00  0.00            
ATOM   4546  C   LEU X 285      86.646  63.958  50.403  0.00  0.00            
ATOM   4547  O   LEU X 285      86.075  64.742  51.139  0.00  0.00            
ATOM   4548  N   THR X 286      87.570  64.391  49.550  0.00  0.00            
ATOM   4549  H   THR X 286      87.930  63.687  48.923  0.00  0.00            
ATOM   4550  CA  THR X 286      88.106  65.795  49.313  0.00  0.00            
ATOM   4551  HA  THR X 286      88.470  66.156  50.275  0.00  0.00            
ATOM   4552  CB  THR X 286      89.293  65.797  48.255  0.00  0.00            
ATOM   4553  HB  THR X 286      89.701  66.803  48.159  0.00  0.00            
ATOM   4554  CG2 THR X 286      90.440  64.911  48.884  0.00  0.00            
ATOM   4555 HG21 THR X 286      91.302  64.971  48.220  0.00  0.00            
ATOM   4556 HG22 THR X 286      90.733  65.166  49.903  0.00  0.00            
ATOM   4557 HG23 THR X 286      90.218  63.844  48.878  0.00  0.00            
ATOM   4558  OG1 THR X 286      89.061  65.339  46.961  0.00  0.00            
ATOM   4559  HG1 THR X 286      88.713  66.112  46.511  0.00  0.00            
ATOM   4560  C   THR X 286      87.037  66.723  48.795  0.00  0.00            
ATOM   4561  O   THR X 286      87.285  67.936  48.847  0.00  0.00            
ATOM   4562  N   ASN X 287      85.898  66.226  48.324  0.00  0.00            
ATOM   4563  H   ASN X 287      85.913  65.227  48.176  0.00  0.00            
ATOM   4564  CA  ASN X 287      84.867  67.108  47.733  0.00  0.00            
ATOM   4565  HA  ASN X 287      85.161  68.158  47.754  0.00  0.00            
ATOM   4566  CB  ASN X 287      84.789  66.667  46.282  0.00  0.00            
ATOM   4567  HB2 ASN X 287      84.862  65.582  46.207  0.00  0.00            
ATOM   4568  HB3 ASN X 287      83.938  67.083  45.742  0.00  0.00            
ATOM   4569  CG  ASN X 287      86.064  67.187  45.612  0.00  0.00            
ATOM   4570  OD1 ASN X 287      87.141  66.623  45.627  0.00  0.00            
ATOM   4571  ND2 ASN X 287      85.956  68.352  45.005  0.00  0.00            
ATOM   4572 HD21 ASN X 287      86.724  68.661  44.428  0.00  0.00            
ATOM   4573 HD22 ASN X 287      85.095  68.876  44.936  0.00  0.00            
ATOM   4574  C   ASN X 287      83.465  67.164  48.470  0.00  0.00            
ATOM   4575  O   ASN X 287      82.515  67.730  47.994  0.00  0.00            
ATOM   4576  N   VAL X 288      83.276  66.493  49.637  0.00  0.00            
ATOM   4577  H   VAL X 288      84.070  65.933  49.911  0.00  0.00            
ATOM   4578  CA  VAL X 288      82.073  66.466  50.454  0.00  0.00            
ATOM   4579  HA  VAL X 288      81.410  65.958  49.754  0.00  0.00            
ATOM   4580  CB  VAL X 288      82.142  65.558  51.700  0.00  0.00            
ATOM   4581  HB  VAL X 288      81.133  65.422  52.090  0.00  0.00            
ATOM   4582  CG1 VAL X 288      82.581  64.110  51.310  0.00  0.00            
ATOM   4583 HG11 VAL X 288      83.580  64.175  50.879  0.00  0.00            
ATOM   4584 HG12 VAL X 288      82.592  63.465  52.188  0.00  0.00            
ATOM   4585 HG13 VAL X 288      82.006  63.699  50.480  0.00  0.00            
ATOM   4586  CG2 VAL X 288      83.051  66.068  52.739  0.00  0.00            
ATOM   4587 HG21 VAL X 288      82.736  67.083  52.979  0.00  0.00            
ATOM   4588 HG22 VAL X 288      83.035  65.400  53.600  0.00  0.00            
ATOM   4589 HG23 VAL X 288      84.092  66.122  52.418  0.00  0.00            
ATOM   4590  C   VAL X 288      81.482  67.860  50.853  0.00  0.00            
ATOM   4591  O   VAL X 288      82.211  68.751  51.290  0.00  0.00            
ATOM   4592  N   SER X 289      80.218  67.896  50.883  0.00  0.00            
ATOM   4593  H   SER X 289      79.741  67.008  50.832  0.00  0.00            
ATOM   4594  CA  SER X 289      79.430  69.102  51.116  0.00  0.00            
ATOM   4595  HA  SER X 289      79.671  69.893  50.406  0.00  0.00            
ATOM   4596  CB  SER X 289      77.969  68.842  50.784  0.00  0.00            
ATOM   4597  HB2 SER X 289      77.492  69.817  50.883  0.00  0.00            
ATOM   4598  HB3 SER X 289      77.920  68.431  49.775  0.00  0.00            
ATOM   4599  OG  SER X 289      77.413  67.908  51.673  0.00  0.00            
ATOM   4600  HG  SER X 289      77.863  67.081  51.485  0.00  0.00            
ATOM   4601  C   SER X 289      79.506  69.625  52.630  0.00  0.00            
ATOM   4602  O   SER X 289      79.247  70.793  52.873  0.00  0.00            
ATOM   4603  N   SER X 290      80.014  68.729  53.483  0.00  0.00            
ATOM   4604  H   SER X 290      80.345  67.831  53.160  0.00  0.00            
ATOM   4605  CA  SER X 290      80.244  68.952  54.925  0.00  0.00            
ATOM   4606  HA  SER X 290      80.629  69.960  55.086  0.00  0.00            
ATOM   4607  CB  SER X 290      78.904  68.762  55.603  0.00  0.00            
ATOM   4608  HB2 SER X 290      78.210  69.440  55.107  0.00  0.00            
ATOM   4609  HB3 SER X 290      78.584  67.739  55.402  0.00  0.00            
ATOM   4610  OG  SER X 290      79.026  68.920  57.007  0.00  0.00            
ATOM   4611  HG  SER X 290      79.376  69.809  57.100  0.00  0.00            
ATOM   4612  C   SER X 290      81.318  68.067  55.477  0.00  0.00            
ATOM   4613  O   SER X 290      81.190  66.892  55.217  0.00  0.00            
ATOM   4614  N   PHE X 291      82.326  68.592  56.185  0.00  0.00            
ATOM   4615  H   PHE X 291      82.376  69.568  56.438  0.00  0.00            
ATOM   4616  CA  PHE X 291      83.394  67.731  56.680  0.00  0.00            
ATOM   4617  HA  PHE X 291      83.103  66.682  56.719  0.00  0.00            
ATOM   4618  CB  PHE X 291      84.569  67.774  55.711  0.00  0.00            
ATOM   4619  HB2 PHE X 291      84.218  67.633  54.689  0.00  0.00            
ATOM   4620  HB3 PHE X 291      84.955  68.791  55.779  0.00  0.00            
ATOM   4621  CG  PHE X 291      85.872  66.844  55.957  0.00  0.00            
ATOM   4622  CD1 PHE X 291      86.025  65.659  55.207  0.00  0.00            
ATOM   4623  HD1 PHE X 291      85.318  65.363  54.447  0.00  0.00            
ATOM   4624  CE1 PHE X 291      87.109  64.804  55.525  0.00  0.00            
ATOM   4625  HE1 PHE X 291      87.105  63.803  55.118  0.00  0.00            
ATOM   4626  CZ  PHE X 291      88.037  65.132  56.518  0.00  0.00            
ATOM   4627  HZ  PHE X 291      88.891  64.545  56.822  0.00  0.00            
ATOM   4628  CE2 PHE X 291      87.811  66.311  57.260  0.00  0.00            
ATOM   4629  HE2 PHE X 291      88.552  66.578  57.998  0.00  0.00            
ATOM   4630  CD2 PHE X 291      86.759  67.168  56.947  0.00  0.00            
ATOM   4631  HD2 PHE X 291      86.540  68.125  57.397  0.00  0.00            
ATOM   4632  C   PHE X 291      83.722  68.162  58.115  0.00  0.00            
ATOM   4633  O   PHE X 291      83.542  69.315  58.484  0.00  0.00            
ATOM   4634  N   SER X 292      84.221  67.258  58.970  0.00  0.00            
ATOM   4635  H   SER X 292      84.372  66.333  58.592  0.00  0.00            
ATOM   4636  CA  SER X 292      84.516  67.562  60.418  0.00  0.00            
ATOM   4637  HA  SER X 292      84.897  68.579  60.322  0.00  0.00            
ATOM   4638  CB  SER X 292      83.204  67.659  61.267  0.00  0.00            
ATOM   4639  HB2 SER X 292      82.615  68.453  60.808  0.00  0.00            
ATOM   4640  HB3 SER X 292      82.537  66.805  61.148  0.00  0.00            
ATOM   4641  OG  SER X 292      83.431  67.847  62.644  0.00  0.00            
ATOM   4642  HG  SER X 292      83.779  68.737  62.735  0.00  0.00            
ATOM   4643  C   SER X 292      85.598  66.580  61.040  0.00  0.00            
ATOM   4644  O   SER X 292      85.684  65.354  60.812  0.00  0.00            
ATOM   4645  N   LEU X 293      86.285  67.193  62.041  0.00  0.00            
ATOM   4646  H   LEU X 293      86.093  68.183  62.084  0.00  0.00            
ATOM   4647  CA  LEU X 293      87.108  66.628  63.054  0.00  0.00            
ATOM   4648  HA  LEU X 293      87.057  65.546  62.934  0.00  0.00            
ATOM   4649  CB  LEU X 293      88.577  67.021  62.770  0.00  0.00            
ATOM   4650  HB2 LEU X 293      88.653  68.088  62.979  0.00  0.00            
ATOM   4651  HB3 LEU X 293      89.285  66.487  63.403  0.00  0.00            
ATOM   4652  CG  LEU X 293      89.002  66.774  61.274  0.00  0.00            
ATOM   4653  HG  LEU X 293      88.302  67.318  60.641  0.00  0.00            
ATOM   4654  CD1 LEU X 293      90.436  67.169  61.072  0.00  0.00            
ATOM   4655 HD11 LEU X 293      91.054  66.355  61.451  0.00  0.00            
ATOM   4656 HD12 LEU X 293      90.756  67.418  60.060  0.00  0.00            
ATOM   4657 HD13 LEU X 293      90.646  68.049  61.679  0.00  0.00            
ATOM   4658  CD2 LEU X 293      89.043  65.308  60.896  0.00  0.00            
ATOM   4659 HD21 LEU X 293      89.533  64.708  61.663  0.00  0.00            
ATOM   4660 HD22 LEU X 293      88.116  64.803  60.623  0.00  0.00            
ATOM   4661 HD23 LEU X 293      89.501  65.252  59.908  0.00  0.00            
ATOM   4662  C   LEU X 293      86.604  66.950  64.489  0.00  0.00            
ATOM   4663  O   LEU X 293      86.593  68.138  64.851  0.00  0.00            
ATOM   4664  N   VAL X 294      86.280  65.891  65.244  0.00  0.00            
ATOM   4665  H   VAL X 294      86.318  64.920  64.965  0.00  0.00            
ATOM   4666  CA  VAL X 294      85.596  66.019  66.584  0.00  0.00            
ATOM   4667  HA  VAL X 294      85.511  67.067  66.871  0.00  0.00            
ATOM   4668  CB  VAL X 294      84.180  65.445  66.491  0.00  0.00            
ATOM   4669  HB  VAL X 294      84.243  64.411  66.154  0.00  0.00            
ATOM   4670  CG1 VAL X 294      83.311  65.491  67.796  0.00  0.00            
ATOM   4671 HG11 VAL X 294      83.780  64.863  68.554  0.00  0.00            
ATOM   4672 HG12 VAL X 294      83.013  66.455  68.208  0.00  0.00            
ATOM   4673 HG13 VAL X 294      82.343  65.017  67.633  0.00  0.00            
ATOM   4674  CG2 VAL X 294      83.407  66.298  65.425  0.00  0.00            
ATOM   4675 HG21 VAL X 294      83.620  65.881  64.440  0.00  0.00            
ATOM   4676 HG22 VAL X 294      82.330  66.234  65.582  0.00  0.00            
ATOM   4677 HG23 VAL X 294      83.640  67.363  65.413  0.00  0.00            
ATOM   4678  C   VAL X 294      86.424  65.333  67.608  0.00  0.00            
ATOM   4679  O   VAL X 294      86.487  64.104  67.693  0.00  0.00            
ATOM   4680  N   SER X 295      87.167  66.124  68.449  0.00  0.00            
ATOM   4681  H   SER X 295      87.127  67.132  68.409  0.00  0.00            
ATOM   4682  CA  SER X 295      88.010  65.558  69.481  0.00  0.00            
ATOM   4683  HA  SER X 295      88.476  66.416  69.967  0.00  0.00            
ATOM   4684  CB  SER X 295      87.188  64.767  70.457  0.00  0.00            
ATOM   4685  HB2 SER X 295      86.883  63.793  70.074  0.00  0.00            
ATOM   4686  HB3 SER X 295      87.732  64.569  71.380  0.00  0.00            
ATOM   4687  OG  SER X 295      86.123  65.612  70.963  0.00  0.00            
ATOM   4688  HG  SER X 295      85.543  64.931  71.309  0.00  0.00            
ATOM   4689  C   SER X 295      89.141  64.713  68.975  0.00  0.00            
ATOM   4690  O   SER X 295      89.279  63.546  69.419  0.00  0.00            
ATOM   4691  N   VAL X 296      90.014  65.283  68.149  0.00  0.00            
ATOM   4692  H   VAL X 296      89.940  66.270  67.945  0.00  0.00            
ATOM   4693  CA  VAL X 296      91.235  64.656  67.560  0.00  0.00            
ATOM   4694  HA  VAL X 296      91.443  63.903  68.319  0.00  0.00            
ATOM   4695  CB  VAL X 296      90.970  63.859  66.268  0.00  0.00            
ATOM   4696  HB  VAL X 296      91.937  63.461  65.961  0.00  0.00            
ATOM   4697  CG1 VAL X 296      90.059  62.702  66.448  0.00  0.00            
ATOM   4698 HG11 VAL X 296      89.027  62.957  66.688  0.00  0.00            
ATOM   4699 HG12 VAL X 296      90.097  62.140  65.515  0.00  0.00            
ATOM   4700 HG13 VAL X 296      90.422  61.989  67.187  0.00  0.00            
ATOM   4701  CG2 VAL X 296      90.439  64.725  65.150  0.00  0.00            
ATOM   4702 HG21 VAL X 296      91.160  65.516  64.945  0.00  0.00            
ATOM   4703 HG22 VAL X 296      90.349  64.180  64.211  0.00  0.00            
ATOM   4704 HG23 VAL X 296      89.458  65.156  65.353  0.00  0.00            
ATOM   4705  C   VAL X 296      92.406  65.577  67.485  0.00  0.00            
ATOM   4706  O   VAL X 296      92.241  66.795  67.236  0.00  0.00            
ATOM   4707  N   THR X 297      93.611  65.014  67.616  0.00  0.00            
ATOM   4708  H   THR X 297      93.583  64.005  67.666  0.00  0.00            
ATOM   4709  CA  THR X 297      94.915  65.659  67.535  0.00  0.00            
ATOM   4710  HA  THR X 297      94.904  66.662  67.962  0.00  0.00            
ATOM   4711  CB  THR X 297      95.982  65.068  68.502  0.00  0.00            
ATOM   4712  HB  THR X 297      96.050  64.001  68.292  0.00  0.00            
ATOM   4713  CG2 THR X 297      97.342  65.600  68.306  0.00  0.00            
ATOM   4714 HG21 THR X 297      97.380  66.624  68.678  0.00  0.00            
ATOM   4715 HG22 THR X 297      97.984  64.975  68.927  0.00  0.00            
ATOM   4716 HG23 THR X 297      97.753  65.477  67.304  0.00  0.00            
ATOM   4717  OG1 THR X 297      95.606  65.187  69.869  0.00  0.00            
ATOM   4718  HG1 THR X 297      94.754  64.812  70.104  0.00  0.00            
ATOM   4719  C   THR X 297      95.474  65.699  66.152  0.00  0.00            
ATOM   4720  O   THR X 297      95.632  64.701  65.507  0.00  0.00            
ATOM   4721  N   ILE X 298      95.814  66.895  65.723  0.00  0.00            
ATOM   4722  H   ILE X 298      95.482  67.592  66.374  0.00  0.00            
ATOM   4723  CA  ILE X 298      96.107  67.329  64.370  0.00  0.00            
ATOM   4724  HA  ILE X 298      96.330  66.457  63.754  0.00  0.00            
ATOM   4725  CB  ILE X 298      94.846  67.903  63.597  0.00  0.00            
ATOM   4726  HB  ILE X 298      95.168  68.403  62.683  0.00  0.00            
ATOM   4727  CG2 ILE X 298      93.923  66.747  63.198  0.00  0.00            
ATOM   4728 HG21 ILE X 298      93.318  66.473  64.062  0.00  0.00            
ATOM   4729 HG22 ILE X 298      93.219  66.950  62.391  0.00  0.00            
ATOM   4730 HG23 ILE X 298      94.589  65.913  62.978  0.00  0.00            
ATOM   4731  CG1 ILE X 298      94.061  68.918  64.418  0.00  0.00            
ATOM   4732 HG12 ILE X 298      93.618  68.379  65.256  0.00  0.00            
ATOM   4733 HG13 ILE X 298      94.753  69.671  64.797  0.00  0.00            
ATOM   4734  CD1 ILE X 298      92.891  69.589  63.730  0.00  0.00            
ATOM   4735 HD11 ILE X 298      93.394  70.188  62.971  0.00  0.00            
ATOM   4736 HD12 ILE X 298      92.204  68.812  63.395  0.00  0.00            
ATOM   4737 HD13 ILE X 298      92.243  70.181  64.377  0.00  0.00            
ATOM   4738  C   ILE X 298      97.359  68.227  64.509  0.00  0.00            
ATOM   4739  O   ILE X 298      97.744  68.824  63.504  0.00  0.00            
ATOM   4740  N   GLU X 299      98.104  68.294  65.677  0.00  0.00            
ATOM   4741  H   GLU X 299      97.926  67.677  66.457  0.00  0.00            
ATOM   4742  CA  GLU X 299      99.335  69.061  65.804  0.00  0.00            
ATOM   4743  HA  GLU X 299      99.060  70.070  65.495  0.00  0.00            
ATOM   4744  CB  GLU X 299      99.804  68.982  67.267  0.00  0.00            
ATOM   4745  HB2 GLU X 299      98.981  69.408  67.840  0.00  0.00            
ATOM   4746  HB3 GLU X 299      99.890  67.978  67.684  0.00  0.00            
ATOM   4747  CG  GLU X 299     101.178  69.660  67.555  0.00  0.00            
ATOM   4748  HG2 GLU X 299     101.991  69.047  67.168  0.00  0.00            
ATOM   4749  HG3 GLU X 299     101.143  70.659  67.119  0.00  0.00            
ATOM   4750  CD  GLU X 299     101.494  69.832  69.068  0.00  0.00            
ATOM   4751  OE1 GLU X 299     101.707  68.798  69.732  0.00  0.00            
ATOM   4752  OE2 GLU X 299     101.607  70.997  69.544  0.00  0.00            
ATOM   4753  C   GLU X 299     100.427  68.604  64.785  0.00  0.00            
ATOM   4754  O   GLU X 299     101.150  69.480  64.283  0.00  0.00            
ATOM   4755  N   ARG X 300     100.616  67.324  64.491  0.00  0.00            
ATOM   4756  H   ARG X 300      99.895  66.739  64.888  0.00  0.00            
ATOM   4757  CA  ARG X 300     101.495  66.724  63.556  0.00  0.00            
ATOM   4758  HA  ARG X 300     102.485  67.175  63.618  0.00  0.00            
ATOM   4759  CB  ARG X 300     101.811  65.273  63.962  0.00  0.00            
ATOM   4760  HB2 ARG X 300     100.963  64.680  63.621  0.00  0.00            
ATOM   4761  HB3 ARG X 300     102.637  64.900  63.357  0.00  0.00            
ATOM   4762  CG  ARG X 300     101.998  64.876  65.452  0.00  0.00            
ATOM   4763  HG2 ARG X 300     101.149  65.281  66.002  0.00  0.00            
ATOM   4764  HG3 ARG X 300     101.724  63.825  65.549  0.00  0.00            
ATOM   4765  CD  ARG X 300     103.357  64.986  66.059  0.00  0.00            
ATOM   4766  HD2 ARG X 300     103.799  64.100  65.603  0.00  0.00            
ATOM   4767  HD3 ARG X 300     103.932  65.840  65.700  0.00  0.00            
ATOM   4768  NE  ARG X 300     103.354  64.911  67.575  0.00  0.00            
ATOM   4769  HE  ARG X 300     103.535  64.025  68.025  0.00  0.00            
ATOM   4770  CZ  ARG X 300     103.432  65.854  68.414  0.00  0.00            
ATOM   4771  NH1 ARG X 300     103.292  67.074  68.206  0.00  0.00            
ATOM   4772 HH11 ARG X 300     103.375  67.487  67.288  0.00  0.00            
ATOM   4773 HH12 ARG X 300     102.971  67.537  69.045  0.00  0.00            
ATOM   4774  NH2 ARG X 300     103.843  65.593  69.621  0.00  0.00            
ATOM   4775 HH21 ARG X 300     104.012  64.646  69.928  0.00  0.00            
ATOM   4776 HH22 ARG X 300     103.863  66.354  70.284  0.00  0.00            
ATOM   4777  C   ARG X 300     101.214  66.900  61.997  0.00  0.00            
ATOM   4778  O   ARG X 300     102.144  66.633  61.245  0.00  0.00            
ATOM   4779  N   VAL X 301     100.024  67.344  61.615  0.00  0.00            
ATOM   4780  H   VAL X 301      99.317  67.484  62.323  0.00  0.00            
ATOM   4781  CA  VAL X 301      99.624  67.615  60.229  0.00  0.00            
ATOM   4782  HA  VAL X 301      99.844  66.810  59.528  0.00  0.00            
ATOM   4783  CB  VAL X 301      98.095  67.713  60.083  0.00  0.00            
ATOM   4784  HB  VAL X 301      97.746  68.439  60.817  0.00  0.00            
ATOM   4785  CG1 VAL X 301      97.603  68.221  58.775  0.00  0.00            
ATOM   4786 HG11 VAL X 301      97.930  67.562  57.970  0.00  0.00            
ATOM   4787 HG12 VAL X 301      96.524  68.269  58.922  0.00  0.00            
ATOM   4788 HG13 VAL X 301      97.926  69.226  58.505  0.00  0.00            
ATOM   4789  CG2 VAL X 301      97.331  66.515  60.538  0.00  0.00            
ATOM   4790 HG21 VAL X 301      96.282  66.802  60.614  0.00  0.00            
ATOM   4791 HG22 VAL X 301      97.466  65.774  59.750  0.00  0.00            
ATOM   4792 HG23 VAL X 301      97.626  66.232  61.548  0.00  0.00            
ATOM   4793  C   VAL X 301     100.396  68.800  59.671  0.00  0.00            
ATOM   4794  O   VAL X 301     100.684  69.823  60.369  0.00  0.00            
ATOM   4795  N   LYS X 302     100.684  68.792  58.361  0.00  0.00            
ATOM   4796  H   LYS X 302     100.470  67.946  57.852  0.00  0.00            
ATOM   4797  CA  LYS X 302     101.311  69.914  57.559  0.00  0.00            
ATOM   4798  HA  LYS X 302     101.083  70.824  58.114  0.00  0.00            
ATOM   4799  CB  LYS X 302     102.880  69.841  57.492  0.00  0.00            
ATOM   4800  HB2 LYS X 302     103.273  70.807  57.174  0.00  0.00            
ATOM   4801  HB3 LYS X 302     103.208  69.413  58.439  0.00  0.00            
ATOM   4802  CG  LYS X 302     103.310  68.649  56.513  0.00  0.00            
ATOM   4803  HG2 LYS X 302     102.653  67.784  56.604  0.00  0.00            
ATOM   4804  HG3 LYS X 302     103.261  69.057  55.503  0.00  0.00            
ATOM   4805  CD  LYS X 302     104.779  68.398  56.737  0.00  0.00            
ATOM   4806  HD2 LYS X 302     105.249  69.348  56.486  0.00  0.00            
ATOM   4807  HD3 LYS X 302     104.961  68.205  57.794  0.00  0.00            
ATOM   4808  CE  LYS X 302     105.418  67.220  55.880  0.00  0.00            
ATOM   4809  HE2 LYS X 302     105.206  67.423  54.830  0.00  0.00            
ATOM   4810  HE3 LYS X 302     106.482  67.197  56.115  0.00  0.00            
ATOM   4811  NZ  LYS X 302     104.899  65.857  56.193  0.00  0.00            
ATOM   4812  HZ1 LYS X 302     105.435  65.106  55.783  0.00  0.00            
ATOM   4813  HZ2 LYS X 302     104.926  65.683  57.188  0.00  0.00            
ATOM   4814  HZ3 LYS X 302     103.929  65.788  55.918  0.00  0.00            
ATOM   4815  C   LYS X 302     100.690  70.249  56.184  0.00  0.00            
ATOM   4816  O   LYS X 302     101.117  71.124  55.485  0.00  0.00            
ATOM   4817  N   ASP X 303      99.585  69.548  55.847  0.00  0.00            
ATOM   4818  H   ASP X 303      99.303  68.683  56.286  0.00  0.00            
ATOM   4819  CA  ASP X 303      98.819  69.718  54.583  0.00  0.00            
ATOM   4820  HA  ASP X 303      99.377  70.520  54.099  0.00  0.00            
ATOM   4821  CB  ASP X 303      98.984  68.432  53.607  0.00  0.00            
ATOM   4822  HB2 ASP X 303      98.243  67.695  53.916  0.00  0.00            
ATOM   4823  HB3 ASP X 303      98.712  68.703  52.587  0.00  0.00            
ATOM   4824  CG  ASP X 303     100.368  67.806  53.572  0.00  0.00            
ATOM   4825  OD1 ASP X 303     101.326  68.582  53.188  0.00  0.00            
ATOM   4826  OD2 ASP X 303     100.597  66.587  53.921  0.00  0.00            
ATOM   4827  C   ASP X 303      97.353  70.254  54.633  0.00  0.00            
ATOM   4828  O   ASP X 303      96.610  70.211  53.661  0.00  0.00            
ATOM   4829  N   PHE X 304      97.012  70.964  55.720  0.00  0.00            
ATOM   4830  H   PHE X 304      97.684  71.230  56.425  0.00  0.00            
ATOM   4831  CA  PHE X 304      95.731  71.716  55.769  0.00  0.00            
ATOM   4832  HA  PHE X 304      94.937  70.969  55.759  0.00  0.00            
ATOM   4833  CB  PHE X 304      95.527  72.503  57.045  0.00  0.00            
ATOM   4834  HB2 PHE X 304      96.448  72.639  57.610  0.00  0.00            
ATOM   4835  HB3 PHE X 304      95.187  73.519  56.843  0.00  0.00            
ATOM   4836  CG  PHE X 304      94.556  71.867  58.003  0.00  0.00            
ATOM   4837  CD1 PHE X 304      93.182  71.893  57.616  0.00  0.00            
ATOM   4838  HD1 PHE X 304      92.967  72.297  56.638  0.00  0.00            
ATOM   4839  CE1 PHE X 304      92.162  71.360  58.383  0.00  0.00            
ATOM   4840  HE1 PHE X 304      91.136  71.498  58.076  0.00  0.00            
ATOM   4841  CZ  PHE X 304      92.467  70.785  59.610  0.00  0.00            
ATOM   4842  HZ  PHE X 304      91.742  70.357  60.286  0.00  0.00            
ATOM   4843  CE2 PHE X 304      93.858  70.640  59.935  0.00  0.00            
ATOM   4844  HE2 PHE X 304      94.195  70.104  60.810  0.00  0.00            
ATOM   4845  CD2 PHE X 304      94.907  71.140  59.165  0.00  0.00            
ATOM   4846  HD2 PHE X 304      95.890  71.151  59.611  0.00  0.00            
ATOM   4847  C   PHE X 304      95.566  72.713  54.607  0.00  0.00            
ATOM   4848  O   PHE X 304      94.431  72.942  54.157  0.00  0.00            
ATOM   4849  N   SER X 305      96.629  73.349  54.141  0.00  0.00            
ATOM   4850  H   SER X 305      97.536  73.177  54.550  0.00  0.00            
ATOM   4851  CA  SER X 305      96.551  74.338  53.001  0.00  0.00            
ATOM   4852  HA  SER X 305      95.810  75.033  53.394  0.00  0.00            
ATOM   4853  CB  SER X 305      97.862  75.066  52.785  0.00  0.00            
ATOM   4854  HB2 SER X 305      98.375  74.612  51.936  0.00  0.00            
ATOM   4855  HB3 SER X 305      97.684  76.104  52.505  0.00  0.00            
ATOM   4856  OG  SER X 305      98.750  75.074  53.973  0.00  0.00            
ATOM   4857  HG  SER X 305      98.265  75.480  54.695  0.00  0.00            
ATOM   4858  C   SER X 305      95.968  73.821  51.723  0.00  0.00            
ATOM   4859  O   SER X 305      95.655  74.711  50.866  0.00  0.00            
ATOM   4860  N   TYR X 306      95.860  72.529  51.568  0.00  0.00            
ATOM   4861  H   TYR X 306      96.193  71.884  52.270  0.00  0.00            
ATOM   4862  CA  TYR X 306      95.217  71.977  50.317  0.00  0.00            
ATOM   4863  HA  TYR X 306      95.817  72.263  49.453  0.00  0.00            
ATOM   4864  CB  TYR X 306      95.182  70.470  50.268  0.00  0.00            
ATOM   4865  HB2 TYR X 306      96.167  70.042  50.459  0.00  0.00            
ATOM   4866  HB3 TYR X 306      94.494  70.129  51.042  0.00  0.00            
ATOM   4867  CG  TYR X 306      94.595  69.978  48.990  0.00  0.00            
ATOM   4868  CD1 TYR X 306      95.443  69.968  47.863  0.00  0.00            
ATOM   4869  HD1 TYR X 306      96.420  70.407  47.995  0.00  0.00            
ATOM   4870  CE1 TYR X 306      94.973  69.516  46.651  0.00  0.00            
ATOM   4871  HE1 TYR X 306      95.543  69.477  45.734  0.00  0.00            
ATOM   4872  CZ  TYR X 306      93.654  68.980  46.560  0.00  0.00            
ATOM   4873  OH  TYR X 306      93.103  68.482  45.434  0.00  0.00            
ATOM   4874  HH  TYR X 306      93.672  68.578  44.667  0.00  0.00            
ATOM   4875  CE2 TYR X 306      92.764  68.959  47.727  0.00  0.00            
ATOM   4876  HE2 TYR X 306      91.777  68.520  47.713  0.00  0.00            
ATOM   4877  CD2 TYR X 306      93.294  69.509  48.943  0.00  0.00            
ATOM   4878  HD2 TYR X 306      92.701  69.579  49.842  0.00  0.00            
ATOM   4879  C   TYR X 306      93.835  72.588  50.037  0.00  0.00            
ATOM   4880  O   TYR X 306      93.207  72.972  50.974  0.00  0.00            
ATOM   4881  N   ASN X 307      93.497  72.824  48.801  0.00  0.00            
ATOM   4882  H   ASN X 307      94.199  72.658  48.095  0.00  0.00            
ATOM   4883  CA  ASN X 307      92.256  73.437  48.377  0.00  0.00            
ATOM   4884  HA  ASN X 307      91.896  74.100  49.164  0.00  0.00            
ATOM   4885  CB  ASN X 307      92.537  74.422  47.185  0.00  0.00            
ATOM   4886  HB2 ASN X 307      93.312  75.122  47.499  0.00  0.00            
ATOM   4887  HB3 ASN X 307      92.927  73.946  46.286  0.00  0.00            
ATOM   4888  CG  ASN X 307      91.271  75.240  46.823  0.00  0.00            
ATOM   4889  OD1 ASN X 307      90.351  75.415  47.607  0.00  0.00            
ATOM   4890  ND2 ASN X 307      91.299  75.880  45.724  0.00  0.00            
ATOM   4891 HD21 ASN X 307      90.615  76.591  45.508  0.00  0.00            
ATOM   4892 HD22 ASN X 307      92.071  75.842  45.075  0.00  0.00            
ATOM   4893  C   ASN X 307      91.209  72.323  48.155  0.00  0.00            
ATOM   4894  O   ASN X 307      90.839  72.032  47.059  0.00  0.00            
ATOM   4895  N   PHE X 308      90.767  71.730  49.284  0.00  0.00            
ATOM   4896  H   PHE X 308      91.009  72.014  50.223  0.00  0.00            
ATOM   4897  CA  PHE X 308      89.652  70.785  49.286  0.00  0.00            
ATOM   4898  HA  PHE X 308      89.963  69.915  48.707  0.00  0.00            
ATOM   4899  CB  PHE X 308      89.467  70.283  50.701  0.00  0.00            
ATOM   4900  HB2 PHE X 308      89.122  71.142  51.277  0.00  0.00            
ATOM   4901  HB3 PHE X 308      88.619  69.601  50.638  0.00  0.00            
ATOM   4902  CG  PHE X 308      90.510  69.529  51.507  0.00  0.00            
ATOM   4903  CD1 PHE X 308      90.698  68.132  51.431  0.00  0.00            
ATOM   4904  HD1 PHE X 308      89.978  67.471  50.973  0.00  0.00            
ATOM   4905  CE1 PHE X 308      91.779  67.541  52.141  0.00  0.00            
ATOM   4906  HE1 PHE X 308      91.815  66.464  52.216  0.00  0.00            
ATOM   4907  CZ  PHE X 308      92.672  68.308  52.840  0.00  0.00            
ATOM   4908  HZ  PHE X 308      93.469  67.846  53.403  0.00  0.00            
ATOM   4909  CE2 PHE X 308      92.536  69.671  52.815  0.00  0.00            
ATOM   4910  HE2 PHE X 308      93.307  70.279  53.264  0.00  0.00            
ATOM   4911  CD2 PHE X 308      91.459  70.337  52.161  0.00  0.00            
ATOM   4912  HD2 PHE X 308      91.384  71.414  52.186  0.00  0.00            
ATOM   4913  C   PHE X 308      88.405  71.394  48.730  0.00  0.00            
ATOM   4914  O   PHE X 308      88.295  72.620  48.863  0.00  0.00            
ATOM   4915  N   GLY X 309      87.545  70.545  48.144  0.00  0.00            
ATOM   4916  H   GLY X 309      87.818  69.589  47.968  0.00  0.00            
ATOM   4917  CA  GLY X 309      86.270  71.051  47.486  0.00  0.00            
ATOM   4918  HA2 GLY X 309      86.471  71.922  46.862  0.00  0.00            
ATOM   4919  HA3 GLY X 309      85.831  70.251  46.891  0.00  0.00            
ATOM   4920  C   GLY X 309      85.205  71.365  48.506  0.00  0.00            
ATOM   4921  O   GLY X 309      84.051  71.554  48.187  0.00  0.00            
ATOM   4922  N   TRP X 310      85.487  71.385  49.780  0.00  0.00            
ATOM   4923  H   TRP X 310      86.440  71.168  50.036  0.00  0.00            
ATOM   4924  CA  TRP X 310      84.504  71.445  50.907  0.00  0.00            
ATOM   4925  HA  TRP X 310      83.786  70.653  50.694  0.00  0.00            
ATOM   4926  CB  TRP X 310      85.181  71.100  52.226  0.00  0.00            
ATOM   4927  HB2 TRP X 310      85.800  71.962  52.474  0.00  0.00            
ATOM   4928  HB3 TRP X 310      84.474  71.080  53.056  0.00  0.00            
ATOM   4929  CG  TRP X 310      85.964  69.803  52.325  0.00  0.00            
ATOM   4930  CD1 TRP X 310      85.655  68.628  51.655  0.00  0.00            
ATOM   4931  HD1 TRP X 310      84.737  68.352  51.157  0.00  0.00            
ATOM   4932  NE1 TRP X 310      86.550  67.673  52.037  0.00  0.00            
ATOM   4933  HE1 TRP X 310      86.632  66.743  51.651  0.00  0.00            
ATOM   4934  CE2 TRP X 310      87.414  68.145  52.995  0.00  0.00            
ATOM   4935  CZ2 TRP X 310      88.594  67.566  53.600  0.00  0.00            
ATOM   4936  HZ2 TRP X 310      88.772  66.525  53.375  0.00  0.00            
ATOM   4937  CH2 TRP X 310      89.354  68.384  54.481  0.00  0.00            
ATOM   4938  HH2 TRP X 310      90.271  67.963  54.864  0.00  0.00            
ATOM   4939  CZ3 TRP X 310      88.931  69.703  54.710  0.00  0.00            
ATOM   4940  HZ3 TRP X 310      89.527  70.310  55.375  0.00  0.00            
ATOM   4941  CE3 TRP X 310      87.870  70.301  54.080  0.00  0.00            
ATOM   4942  HE3 TRP X 310      87.695  71.361  54.195  0.00  0.00            
ATOM   4943  CD2 TRP X 310      87.086  69.541  53.195  0.00  0.00            
ATOM   4944  C   TRP X 310      83.642  72.694  50.938  0.00  0.00            
ATOM   4945  O   TRP X 310      84.291  73.773  50.848  0.00  0.00            
ATOM   4946  N   GLN X 311      82.229  72.605  50.980  0.00  0.00            
ATOM   4947  H   GLN X 311      81.895  71.653  51.039  0.00  0.00            
ATOM   4948  CA  GLN X 311      81.271  73.711  51.166  0.00  0.00            
ATOM   4949  HA  GLN X 311      81.543  74.615  50.620  0.00  0.00            
ATOM   4950  CB  GLN X 311      79.922  73.385  50.583  0.00  0.00            
ATOM   4951  HB2 GLN X 311      79.423  72.538  51.052  0.00  0.00            
ATOM   4952  HB3 GLN X 311      79.222  74.208  50.724  0.00  0.00            
ATOM   4953  CG  GLN X 311      79.927  72.979  49.087  0.00  0.00            
ATOM   4954  HG2 GLN X 311      80.300  73.800  48.476  0.00  0.00            
ATOM   4955  HG3 GLN X 311      80.604  72.132  48.969  0.00  0.00            
ATOM   4956  CD  GLN X 311      78.504  72.583  48.583  0.00  0.00            
ATOM   4957  OE1 GLN X 311      77.545  73.257  48.838  0.00  0.00            
ATOM   4958  NE2 GLN X 311      78.368  71.499  47.834  0.00  0.00            
ATOM   4959 HE21 GLN X 311      77.436  71.280  47.515  0.00  0.00            
ATOM   4960 HE22 GLN X 311      79.148  70.873  47.689  0.00  0.00            
ATOM   4961  C   GLN X 311      81.142  74.039  52.673  0.00  0.00            
ATOM   4962  O   GLN X 311      80.797  75.147  53.016  0.00  0.00            
ATOM   4963  N   HIE X 312      81.492  73.192  53.581  0.00  0.00            
ATOM   4964  H   HIE X 312      81.991  72.357  53.307  0.00  0.00            
ATOM   4965  CA  HIE X 312      81.341  73.198  55.071  0.00  0.00            
ATOM   4966  HA  HIE X 312      81.363  74.251  55.351  0.00  0.00            
ATOM   4967  CB  HIE X 312      79.966  72.820  55.603  0.00  0.00            
ATOM   4968  HB2 HIE X 312      79.234  73.590  55.362  0.00  0.00            
ATOM   4969  HB3 HIE X 312      79.568  72.014  54.986  0.00  0.00            
ATOM   4970  CG  HIE X 312      79.793  72.451  57.045  0.00  0.00            
ATOM   4971  ND1 HIE X 312      80.140  71.230  57.608  0.00  0.00            
ATOM   4972  CE1 HIE X 312      80.097  71.423  58.955  0.00  0.00            
ATOM   4973  HE1 HIE X 312      80.198  70.615  59.664  0.00  0.00            
ATOM   4974  NE2 HIE X 312      79.924  72.702  59.225  0.00  0.00            
ATOM   4975  HE2 HIE X 312      79.992  73.090  60.155  0.00  0.00            
ATOM   4976  CD2 HIE X 312      79.719  73.377  58.041  0.00  0.00            
ATOM   4977  HD2 HIE X 312      79.701  74.456  58.003  0.00  0.00            
ATOM   4978  C   HIE X 312      82.486  72.426  55.741  0.00  0.00            
ATOM   4979  O   HIE X 312      82.857  71.328  55.371  0.00  0.00            
ATOM   4980  N   LEU X 313      83.010  73.061  56.765  0.00  0.00            
ATOM   4981  H   LEU X 313      82.734  73.987  57.059  0.00  0.00            
ATOM   4982  CA  LEU X 313      83.920  72.541  57.760  0.00  0.00            
ATOM   4983  HA  LEU X 313      83.902  71.452  57.740  0.00  0.00            
ATOM   4984  CB  LEU X 313      85.347  72.956  57.381  0.00  0.00            
ATOM   4985  HB2 LEU X 313      85.710  72.575  56.426  0.00  0.00            
ATOM   4986  HB3 LEU X 313      85.323  74.043  57.447  0.00  0.00            
ATOM   4987  CG  LEU X 313      86.518  72.574  58.298  0.00  0.00            
ATOM   4988  HG  LEU X 313      86.382  72.943  59.315  0.00  0.00            
ATOM   4989  CD1 LEU X 313      86.702  71.066  58.458  0.00  0.00            
ATOM   4990 HD11 LEU X 313      87.744  70.890  58.725  0.00  0.00            
ATOM   4991 HD12 LEU X 313      86.016  70.613  59.173  0.00  0.00            
ATOM   4992 HD13 LEU X 313      86.611  70.533  57.512  0.00  0.00            
ATOM   4993  CD2 LEU X 313      87.870  73.030  57.778  0.00  0.00            
ATOM   4994 HD21 LEU X 313      88.634  72.938  58.550  0.00  0.00            
ATOM   4995 HD22 LEU X 313      88.116  72.490  56.865  0.00  0.00            
ATOM   4996 HD23 LEU X 313      87.717  74.108  57.727  0.00  0.00            
ATOM   4997  C   LEU X 313      83.664  72.949  59.230  0.00  0.00            
ATOM   4998  O   LEU X 313      83.340  74.132  59.407  0.00  0.00            
ATOM   4999  N   GLU X 314      83.759  71.952  60.109  0.00  0.00            
ATOM   5000  H   GLU X 314      83.911  71.055  59.670  0.00  0.00            
ATOM   5001  CA  GLU X 314      83.650  72.092  61.539  0.00  0.00            
ATOM   5002  HA  GLU X 314      83.683  73.163  61.741  0.00  0.00            
ATOM   5003  CB  GLU X 314      82.242  71.694  61.882  0.00  0.00            
ATOM   5004  HB2 GLU X 314      81.531  72.429  61.505  0.00  0.00            
ATOM   5005  HB3 GLU X 314      81.946  70.804  61.327  0.00  0.00            
ATOM   5006  CG  GLU X 314      82.002  71.576  63.321  0.00  0.00            
ATOM   5007  HG2 GLU X 314      82.473  70.619  63.544  0.00  0.00            
ATOM   5008  HG3 GLU X 314      82.527  72.408  63.790  0.00  0.00            
ATOM   5009  CD  GLU X 314      80.545  71.666  63.806  0.00  0.00            
ATOM   5010  OE1 GLU X 314      79.553  71.482  62.997  0.00  0.00            
ATOM   5011  OE2 GLU X 314      80.346  71.756  65.057  0.00  0.00            
ATOM   5012  C   GLU X 314      84.753  71.439  62.318  0.00  0.00            
ATOM   5013  O   GLU X 314      84.829  70.220  62.358  0.00  0.00            
ATOM   5014  N   LEU X 315      85.606  72.214  63.024  0.00  0.00            
ATOM   5015  H   LEU X 315      85.441  73.211  63.039  0.00  0.00            
ATOM   5016  CA  LEU X 315      86.634  71.667  63.943  0.00  0.00            
ATOM   5017  HA  LEU X 315      86.781  70.591  63.850  0.00  0.00            
ATOM   5018  CB  LEU X 315      88.055  72.354  63.890  0.00  0.00            
ATOM   5019  HB2 LEU X 315      87.915  73.412  63.667  0.00  0.00            
ATOM   5020  HB3 LEU X 315      88.410  72.276  64.917  0.00  0.00            
ATOM   5021  CG  LEU X 315      89.109  71.649  63.008  0.00  0.00            
ATOM   5022  HG  LEU X 315      89.375  70.653  63.362  0.00  0.00            
ATOM   5023  CD1 LEU X 315      88.568  71.491  61.577  0.00  0.00            
ATOM   5024 HD11 LEU X 315      89.364  70.972  61.042  0.00  0.00            
ATOM   5025 HD12 LEU X 315      87.761  70.760  61.518  0.00  0.00            
ATOM   5026 HD13 LEU X 315      88.195  72.434  61.178  0.00  0.00            
ATOM   5027  CD2 LEU X 315      90.448  72.446  63.012  0.00  0.00            
ATOM   5028 HD21 LEU X 315      90.740  72.671  64.038  0.00  0.00            
ATOM   5029 HD22 LEU X 315      91.275  71.944  62.509  0.00  0.00            
ATOM   5030 HD23 LEU X 315      90.377  73.361  62.425  0.00  0.00            
ATOM   5031  C   LEU X 315      85.988  71.903  65.321  0.00  0.00            
ATOM   5032  O   LEU X 315      85.597  72.962  65.683  0.00  0.00            
ATOM   5033  N   VAL X 316      85.987  70.801  66.141  0.00  0.00            
ATOM   5034  H   VAL X 316      86.275  69.897  65.796  0.00  0.00            
ATOM   5035  CA  VAL X 316      85.487  70.760  67.525  0.00  0.00            
ATOM   5036  HA  VAL X 316      85.297  71.762  67.910  0.00  0.00            
ATOM   5037  CB  VAL X 316      84.185  69.969  67.446  0.00  0.00            
ATOM   5038  HB  VAL X 316      84.422  68.949  67.142  0.00  0.00            
ATOM   5039  CG1 VAL X 316      83.510  69.887  68.799  0.00  0.00            
ATOM   5040 HG11 VAL X 316      82.783  69.078  68.743  0.00  0.00            
ATOM   5041 HG12 VAL X 316      84.158  69.584  69.622  0.00  0.00            
ATOM   5042 HG13 VAL X 316      82.988  70.804  69.074  0.00  0.00            
ATOM   5043  CG2 VAL X 316      83.139  70.637  66.537  0.00  0.00            
ATOM   5044 HG21 VAL X 316      83.518  70.586  65.516  0.00  0.00            
ATOM   5045 HG22 VAL X 316      82.159  70.161  66.499  0.00  0.00            
ATOM   5046 HG23 VAL X 316      83.128  71.643  66.958  0.00  0.00            
ATOM   5047  C   VAL X 316      86.558  70.087  68.399  0.00  0.00            
ATOM   5048  O   VAL X 316      87.035  68.990  68.053  0.00  0.00            
ATOM   5049  N   ASN X 317      86.806  70.664  69.555  0.00  0.00            
ATOM   5050  H   ASN X 317      86.176  71.411  69.811  0.00  0.00            
ATOM   5051  CA  ASN X 317      87.681  70.103  70.617  0.00  0.00            
ATOM   5052  HA  ASN X 317      87.788  70.922  71.328  0.00  0.00            
ATOM   5053  CB  ASN X 317      86.897  68.921  71.387  0.00  0.00            
ATOM   5054  HB2 ASN X 317      86.817  68.056  70.728  0.00  0.00            
ATOM   5055  HB3 ASN X 317      87.478  68.631  72.263  0.00  0.00            
ATOM   5056  CG  ASN X 317      85.603  69.318  72.050  0.00  0.00            
ATOM   5057  OD1 ASN X 317      85.408  70.495  72.293  0.00  0.00            
ATOM   5058  ND2 ASN X 317      84.694  68.401  72.290  0.00  0.00            
ATOM   5059 HD21 ASN X 317      83.803  68.680  72.675  0.00  0.00            
ATOM   5060 HD22 ASN X 317      84.949  67.453  72.054  0.00  0.00
[truncated: 1,504,339 more chars]
