# Supplementary material for: New Glucosamine-Based TLR4 Agonists: Design, Synthesis, Mechanism of Action, and In Vivo Activity as Vaccine Adjuvants
Source: J Med Chem. 2023 Feb 2;66(4):3010–29. doi: 10.1021/acs.jmedchem.2c01998 (PMC9969399; doi:10.1021/acs.jmedchem.2c01998)
Supplement: Supplementary file 3 — jm2c01998_si_003.pdb [file jm2c01998_si_003.pdb]

REMARK Authors: Alejandra Matamoros-Recio, Marina Minguez-Toral, and Sonsoles Martin-Santamaria. CIB Margarita Salas, CSIC. smsantamaria@cib.csic.es
REMARK Figure S6-A
REMARK FP20 type-A orientation involving MD-2 channel
ATOM      1 HH31 ACE X   1      42.870  57.433  89.219  0.00  0.00            
ATOM      2  CH3 ACE X   1      42.228  57.750  90.041  0.00  0.00            
ATOM      3 HH32 ACE X   1      41.461  56.977  90.069  0.00  0.00            
ATOM      4 HH33 ACE X   1      41.834  58.745  89.835  0.00  0.00            
ATOM      5  C   ACE X   1      43.082  57.684  91.273  0.00  0.00            
ATOM      6  O   ACE X   1      43.418  58.746  91.939  0.00  0.00            
ATOM      7  N   GLU X   2      43.558  56.476  91.550  0.00  0.00            
ATOM      8  H   GLU X   2      43.253  55.666  91.030  0.00  0.00            
ATOM      9  CA  GLU X   2      44.627  56.160  92.391  0.00  0.00            
ATOM     10  HA  GLU X   2      45.393  56.934  92.346  0.00  0.00            
ATOM     11  CB  GLU X   2      44.170  56.007  93.905  0.00  0.00            
ATOM     12  HB2 GLU X   2      45.061  55.965  94.532  0.00  0.00            
ATOM     13  HB3 GLU X   2      43.560  56.884  94.117  0.00  0.00            
ATOM     14  CG  GLU X   2      43.358  54.781  94.289  0.00  0.00            
ATOM     15  HG2 GLU X   2      43.843  53.910  93.849  0.00  0.00            
ATOM     16  HG3 GLU X   2      43.377  54.680  95.374  0.00  0.00            
ATOM     17  CD  GLU X   2      41.881  54.879  93.839  0.00  0.00            
ATOM     18  OE1 GLU X   2      41.438  54.072  92.954  0.00  0.00            
ATOM     19  OE2 GLU X   2      41.093  55.797  94.277  0.00  0.00            
ATOM     20  C   GLU X   2      45.365  54.852  91.956  0.00  0.00            
ATOM     21  O   GLU X   2      44.819  53.977  91.260  0.00  0.00            
ATOM     22  N   SER X   3      46.624  54.721  92.380  0.00  0.00            
ATOM     23  H   SER X   3      47.016  55.507  92.879  0.00  0.00            
ATOM     24  CA  SER X   3      47.354  53.412  92.389  0.00  0.00            
ATOM     25  HA  SER X   3      46.923  52.860  91.553  0.00  0.00            
ATOM     26  CB  SER X   3      48.866  53.605  92.112  0.00  0.00            
ATOM     27  HB2 SER X   3      48.915  54.055  91.121  0.00  0.00            
ATOM     28  HB3 SER X   3      49.283  54.299  92.842  0.00  0.00            
ATOM     29  OG  SER X   3      49.523  52.302  92.026  0.00  0.00            
ATOM     30  HG  SER X   3      50.471  52.424  91.944  0.00  0.00            
ATOM     31  C   SER X   3      47.161  52.709  93.795  0.00  0.00            
ATOM     32  O   SER X   3      47.083  53.358  94.831  0.00  0.00            
ATOM     33  N   TRP X   4      47.370  51.429  93.740  0.00  0.00            
ATOM     34  H   TRP X   4      47.613  51.041  92.840  0.00  0.00            
ATOM     35  CA  TRP X   4      47.575  50.503  94.870  0.00  0.00            
ATOM     36  HA  TRP X   4      47.687  51.096  95.778  0.00  0.00            
ATOM     37  CB  TRP X   4      46.302  49.679  95.060  0.00  0.00            
ATOM     38  HB2 TRP X   4      46.079  49.068  94.185  0.00  0.00            
ATOM     39  HB3 TRP X   4      46.512  49.055  95.929  0.00  0.00            
ATOM     40  CG  TRP X   4      44.958  50.399  95.315  0.00  0.00            
ATOM     41  CD1 TRP X   4      44.022  50.553  94.356  0.00  0.00            
ATOM     42  HD1 TRP X   4      44.144  50.175  93.352  0.00  0.00            
ATOM     43  NE1 TRP X   4      42.984  51.222  94.905  0.00  0.00            
ATOM     44  HE1 TRP X   4      42.089  51.448  94.497  0.00  0.00            
ATOM     45  CE2 TRP X   4      43.283  51.676  96.218  0.00  0.00            
ATOM     46  CZ2 TRP X   4      42.603  52.488  97.092  0.00  0.00            
ATOM     47  HZ2 TRP X   4      41.650  52.900  96.797  0.00  0.00            
ATOM     48  CH2 TRP X   4      43.151  52.752  98.361  0.00  0.00            
ATOM     49  HH2 TRP X   4      42.714  53.427  99.081  0.00  0.00            
ATOM     50  CZ3 TRP X   4      44.247  51.989  98.818  0.00  0.00            
ATOM     51  HZ3 TRP X   4      44.437  52.032  99.881  0.00  0.00            
ATOM     52  CE3 TRP X   4      44.992  51.219  97.892  0.00  0.00            
ATOM     53  HE3 TRP X   4      45.851  50.628  98.175  0.00  0.00            
ATOM     54  CD2 TRP X   4      44.465  51.024  96.569  0.00  0.00            
ATOM     55  C   TRP X   4      48.883  49.693  94.900  0.00  0.00            
ATOM     56  O   TRP X   4      48.979  48.852  95.804  0.00  0.00            
ATOM     57  N   GLU X   5      49.792  49.888  93.904  0.00  0.00            
ATOM     58  H   GLU X   5      49.685  50.591  93.188  0.00  0.00            
ATOM     59  CA  GLU X   5      51.056  49.062  93.897  0.00  0.00            
ATOM     60  HA  GLU X   5      50.887  48.144  94.459  0.00  0.00            
ATOM     61  CB  GLU X   5      51.488  48.794  92.382  0.00  0.00            
ATOM     62  HB2 GLU X   5      51.783  49.707  91.865  0.00  0.00            
ATOM     63  HB3 GLU X   5      52.335  48.111  92.459  0.00  0.00            
ATOM     64  CG  GLU X   5      50.357  48.118  91.447  0.00  0.00            
ATOM     65  HG2 GLU X   5      49.474  48.751  91.537  0.00  0.00            
ATOM     66  HG3 GLU X   5      50.714  48.179  90.419  0.00  0.00            
ATOM     67  CD  GLU X   5      50.096  46.638  91.825  0.00  0.00            
ATOM     68  OE1 GLU X   5      49.571  45.904  90.925  0.00  0.00            
ATOM     69  OE2 GLU X   5      50.419  46.137  92.922  0.00  0.00            
ATOM     70  C   GLU X   5      52.301  49.816  94.521  0.00  0.00            
ATOM     71  O   GLU X   5      52.381  51.049  94.433  0.00  0.00            
ATOM     72  N   PRO X   6      53.339  49.151  95.020  0.00  0.00            
ATOM     73  CD  PRO X   6      53.353  47.672  95.258  0.00  0.00            
ATOM     74  HD2 PRO X   6      53.706  47.096  94.402  0.00  0.00            
ATOM     75  HD3 PRO X   6      52.381  47.267  95.539  0.00  0.00            
ATOM     76  CG  PRO X   6      54.203  47.411  96.491  0.00  0.00            
ATOM     77  HG2 PRO X   6      54.515  46.366  96.503  0.00  0.00            
ATOM     78  HG3 PRO X   6      53.642  47.558  97.414  0.00  0.00            
ATOM     79  CB  PRO X   6      55.342  48.508  96.255  0.00  0.00            
ATOM     80  HB2 PRO X   6      56.060  48.035  95.586  0.00  0.00            
ATOM     81  HB3 PRO X   6      55.775  48.847  97.196  0.00  0.00            
ATOM     82  CA  PRO X   6      54.592  49.708  95.593  0.00  0.00            
ATOM     83  HA  PRO X   6      54.271  50.346  96.416  0.00  0.00            
ATOM     84  C   PRO X   6      55.607  50.436  94.656  0.00  0.00            
ATOM     85  O   PRO X   6      56.641  50.913  95.122  0.00  0.00            
ATOM     86  N   CYX X   7      55.194  50.859  93.438  0.00  0.00            
ATOM     87  H   CYX X   7      54.233  50.727  93.155  0.00  0.00            
ATOM     88  CA  CYX X   7      55.917  51.792  92.571  0.00  0.00            
ATOM     89  HA  CYX X   7      56.967  51.511  92.488  0.00  0.00            
ATOM     90  CB  CYX X   7      55.147  51.784  91.229  0.00  0.00            
ATOM     91  HB2 CYX X   7      54.119  52.063  91.463  0.00  0.00            
ATOM     92  HB3 CYX X   7      55.496  52.546  90.532  0.00  0.00            
ATOM     93  SG  CYX X   7      55.250  50.145  90.414  0.00  0.00            
ATOM     94  C   CYX X   7      55.767  53.285  93.086  0.00  0.00            
ATOM     95  O   CYX X   7      54.794  53.585  93.792  0.00  0.00            
ATOM     96  N   VAL X   8      56.679  54.162  92.740  0.00  0.00            
ATOM     97  H   VAL X   8      57.294  53.905  91.981  0.00  0.00            
ATOM     98  CA  VAL X   8      56.732  55.589  93.213  0.00  0.00            
ATOM     99  HA  VAL X   8      56.279  55.708  94.197  0.00  0.00            
ATOM    100  CB  VAL X   8      58.152  56.102  93.138  0.00  0.00            
ATOM    101  HB  VAL X   8      58.379  56.250  92.082  0.00  0.00            
ATOM    102  CG1 VAL X   8      58.297  57.449  93.816  0.00  0.00            
ATOM    103 HG11 VAL X   8      59.348  57.730  93.752  0.00  0.00            
ATOM    104 HG12 VAL X   8      57.759  58.320  93.442  0.00  0.00            
ATOM    105 HG13 VAL X   8      58.102  57.385  94.887  0.00  0.00            
ATOM    106  CG2 VAL X   8      59.211  55.098  93.689  0.00  0.00            
ATOM    107 HG21 VAL X   8      59.278  54.986  94.772  0.00  0.00            
ATOM    108 HG22 VAL X   8      59.170  54.089  93.280  0.00  0.00            
ATOM    109 HG23 VAL X   8      60.236  55.420  93.505  0.00  0.00            
ATOM    110  C   VAL X   8      55.885  56.403  92.214  0.00  0.00            
ATOM    111  O   VAL X   8      56.040  56.295  91.019  0.00  0.00            
ATOM    112  N   GLU X   9      55.018  57.239  92.798  0.00  0.00            
ATOM    113  H   GLU X   9      54.979  57.247  93.808  0.00  0.00            
ATOM    114  CA  GLU X   9      54.103  58.105  92.135  0.00  0.00            
ATOM    115  HA  GLU X   9      53.616  57.506  91.365  0.00  0.00            
ATOM    116  CB  GLU X   9      53.025  58.586  93.110  0.00  0.00            
ATOM    117  HB2 GLU X   9      52.652  57.701  93.626  0.00  0.00            
ATOM    118  HB3 GLU X   9      53.498  59.214  93.865  0.00  0.00            
ATOM    119  CG  GLU X   9      51.791  59.150  92.355  0.00  0.00            
ATOM    120  HG2 GLU X   9      51.873  60.236  92.311  0.00  0.00            
ATOM    121  HG3 GLU X   9      51.648  58.808  91.331  0.00  0.00            
ATOM    122  CD  GLU X   9      50.524  58.842  93.079  0.00  0.00            
ATOM    123  OE1 GLU X   9      49.696  58.036  92.572  0.00  0.00            
ATOM    124  OE2 GLU X   9      50.295  59.354  94.187  0.00  0.00            
ATOM    125  C   GLU X   9      54.756  59.376  91.441  0.00  0.00            
ATOM    126  O   GLU X   9      54.562  60.558  91.812  0.00  0.00            
ATOM    127  N   VAL X  10      55.623  59.088  90.431  0.00  0.00            
ATOM    128  H   VAL X  10      55.919  58.133  90.283  0.00  0.00            
ATOM    129  CA  VAL X  10      56.528  60.089  89.838  0.00  0.00            
ATOM    130  HA  VAL X  10      56.989  60.668  90.639  0.00  0.00            
ATOM    131  CB  VAL X  10      57.573  59.413  89.006  0.00  0.00            
ATOM    132  HB  VAL X  10      57.011  58.817  88.287  0.00  0.00            
ATOM    133  CG1 VAL X  10      58.584  60.283  88.227  0.00  0.00            
ATOM    134 HG11 VAL X  10      58.022  61.080  87.741  0.00  0.00            
ATOM    135 HG12 VAL X  10      59.396  60.653  88.853  0.00  0.00            
ATOM    136 HG13 VAL X  10      59.047  59.599  87.516  0.00  0.00            
ATOM    137  CG2 VAL X  10      58.599  58.436  89.810  0.00  0.00            
ATOM    138 HG21 VAL X  10      59.119  59.039  90.554  0.00  0.00            
ATOM    139 HG22 VAL X  10      58.055  57.631  90.305  0.00  0.00            
ATOM    140 HG23 VAL X  10      59.297  57.954  89.126  0.00  0.00            
ATOM    141  C   VAL X  10      55.883  61.273  89.097  0.00  0.00            
ATOM    142  O   VAL X  10      56.423  62.386  89.189  0.00  0.00            
ATOM    143  N   VAL X  11      54.724  61.019  88.470  0.00  0.00            
ATOM    144  H   VAL X  11      54.604  60.033  88.288  0.00  0.00            
ATOM    145  CA  VAL X  11      53.639  62.011  88.345  0.00  0.00            
ATOM    146  HA  VAL X  11      53.838  62.861  88.997  0.00  0.00            
ATOM    147  CB  VAL X  11      53.693  62.673  86.899  0.00  0.00            
ATOM    148  HB  VAL X  11      53.485  61.894  86.165  0.00  0.00            
ATOM    149  CG1 VAL X  11      52.577  63.760  86.675  0.00  0.00            
ATOM    150 HG11 VAL X  11      52.672  64.626  87.330  0.00  0.00            
ATOM    151 HG12 VAL X  11      52.579  64.067  85.629  0.00  0.00            
ATOM    152 HG13 VAL X  11      51.631  63.276  86.915  0.00  0.00            
ATOM    153  CG2 VAL X  11      54.991  63.356  86.444  0.00  0.00            
ATOM    154 HG21 VAL X  11      55.830  62.808  86.872  0.00  0.00            
ATOM    155 HG22 VAL X  11      55.117  63.413  85.363  0.00  0.00            
ATOM    156 HG23 VAL X  11      54.946  64.408  86.725  0.00  0.00            
ATOM    157  C   VAL X  11      52.240  61.477  88.588  0.00  0.00            
ATOM    158  O   VAL X  11      51.899  60.546  87.845  0.00  0.00            
ATOM    159  N   PRO X  12      51.448  62.001  89.499  0.00  0.00            
ATOM    160  CD  PRO X  12      51.787  63.124  90.355  0.00  0.00            
ATOM    161  HD2 PRO X  12      51.761  64.033  89.754  0.00  0.00            
ATOM    162  HD3 PRO X  12      52.776  63.040  90.806  0.00  0.00            
ATOM    163  CG  PRO X  12      50.692  63.250  91.476  0.00  0.00            
ATOM    164  HG2 PRO X  12      50.635  64.295  91.779  0.00  0.00            
ATOM    165  HG3 PRO X  12      50.744  62.524  92.287  0.00  0.00            
ATOM    166  CB  PRO X  12      49.561  62.830  90.600  0.00  0.00            
ATOM    167  HB2 PRO X  12      49.348  63.645  89.908  0.00  0.00            
ATOM    168  HB3 PRO X  12      48.668  62.557  91.163  0.00  0.00            
ATOM    169  CA  PRO X  12      50.070  61.566  89.822  0.00  0.00            
ATOM    170  HA  PRO X  12      49.963  60.798  90.588  0.00  0.00            
ATOM    171  C   PRO X  12      49.293  61.081  88.664  0.00  0.00            
ATOM    172  O   PRO X  12      49.008  61.941  87.795  0.00  0.00            
ATOM    173  N   ASN X  13      48.928  59.811  88.687  0.00  0.00            
ATOM    174  H   ASN X  13      49.267  59.249  89.455  0.00  0.00            
ATOM    175  CA  ASN X  13      48.173  59.247  87.624  0.00  0.00            
ATOM    176  HA  ASN X  13      48.138  58.206  87.944  0.00  0.00            
ATOM    177  CB  ASN X  13      46.744  59.683  87.716  0.00  0.00            
ATOM    178  HB2 ASN X  13      46.738  60.751  87.497  0.00  0.00            
ATOM    179  HB3 ASN X  13      46.146  59.417  86.843  0.00  0.00            
ATOM    180  CG  ASN X  13      46.076  59.286  88.962  0.00  0.00            
ATOM    181  OD1 ASN X  13      46.510  58.588  89.841  0.00  0.00            
ATOM    182  ND2 ASN X  13      44.927  59.851  89.205  0.00  0.00            
ATOM    183 HD21 ASN X  13      44.428  59.451  89.986  0.00  0.00            
ATOM    184 HD22 ASN X  13      44.423  60.283  88.444  0.00  0.00            
ATOM    185  C   ASN X  13      48.706  59.209  86.195  0.00  0.00            
ATOM    186  O   ASN X  13      48.044  58.745  85.279  0.00  0.00            
ATOM    187  N   ILE X  14      49.978  59.637  85.903  0.00  0.00            
ATOM    188  H   ILE X  14      50.549  59.928  86.683  0.00  0.00            
ATOM    189  CA  ILE X  14      50.574  59.737  84.574  0.00  0.00            
ATOM    190  HA  ILE X  14      49.856  59.372  83.839  0.00  0.00            
ATOM    191  CB  ILE X  14      50.737  61.230  84.216  0.00  0.00            
ATOM    192  HB  ILE X  14      51.378  61.589  85.021  0.00  0.00            
ATOM    193  CG2 ILE X  14      51.585  61.435  82.895  0.00  0.00            
ATOM    194 HG21 ILE X  14      52.625  61.259  83.167  0.00  0.00            
ATOM    195 HG22 ILE X  14      51.249  60.849  82.039  0.00  0.00            
ATOM    196 HG23 ILE X  14      51.555  62.518  82.778  0.00  0.00            
ATOM    197  CG1 ILE X  14      49.352  61.871  84.125  0.00  0.00            
ATOM    198 HG12 ILE X  14      48.924  61.712  83.136  0.00  0.00            
ATOM    199 HG13 ILE X  14      48.777  61.519  84.982  0.00  0.00            
ATOM    200  CD1 ILE X  14      49.302  63.341  84.242  0.00  0.00            
ATOM    201 HD11 ILE X  14      49.922  63.868  83.517  0.00  0.00            
ATOM    202 HD12 ILE X  14      48.321  63.781  84.063  0.00  0.00            
ATOM    203 HD13 ILE X  14      49.601  63.617  85.254  0.00  0.00            
ATOM    204  C   ILE X  14      51.836  58.799  84.420  0.00  0.00            
ATOM    205  O   ILE X  14      52.068  58.145  83.420  0.00  0.00            
ATOM    206  N   THR X  15      52.711  58.971  85.416  0.00  0.00            
ATOM    207  H   THR X  15      52.451  59.547  86.203  0.00  0.00            
ATOM    208  CA  THR X  15      54.007  58.327  85.448  0.00  0.00            
ATOM    209  HA  THR X  15      53.991  57.612  84.626  0.00  0.00            
ATOM    210  CB  THR X  15      55.232  59.271  85.207  0.00  0.00            
ATOM    211  HB  THR X  15      55.162  59.945  86.061  0.00  0.00            
ATOM    212  CG2 THR X  15      56.602  58.607  85.138  0.00  0.00            
ATOM    213 HG21 THR X  15      56.768  58.163  86.119  0.00  0.00            
ATOM    214 HG22 THR X  15      56.540  57.779  84.432  0.00  0.00            
ATOM    215 HG23 THR X  15      57.377  59.288  84.786  0.00  0.00            
ATOM    216  OG1 THR X  15      54.876  59.912  83.923  0.00  0.00            
ATOM    217  HG1 THR X  15      55.424  60.699  83.945  0.00  0.00            
ATOM    218  C   THR X  15      54.235  57.572  86.756  0.00  0.00            
ATOM    219  O   THR X  15      54.237  58.204  87.838  0.00  0.00            
ATOM    220  N   TYR X  16      54.592  56.300  86.631  0.00  0.00            
ATOM    221  H   TYR X  16      54.537  55.867  85.720  0.00  0.00            
ATOM    222  CA  TYR X  16      55.062  55.436  87.691  0.00  0.00            
ATOM    223  HA  TYR X  16      55.275  56.019  88.587  0.00  0.00            
ATOM    224  CB  TYR X  16      53.978  54.394  87.948  0.00  0.00            
ATOM    225  HB2 TYR X  16      53.832  53.807  87.041  0.00  0.00            
ATOM    226  HB3 TYR X  16      54.245  53.821  88.835  0.00  0.00            
ATOM    227  CG  TYR X  16      52.601  54.996  88.398  0.00  0.00            
ATOM    228  CD1 TYR X  16      51.613  55.493  87.498  0.00  0.00            
ATOM    229  HD1 TYR X  16      51.709  55.368  86.429  0.00  0.00            
ATOM    230  CE1 TYR X  16      50.487  56.191  88.038  0.00  0.00            
ATOM    231  HE1 TYR X  16      49.666  56.461  87.391  0.00  0.00            
ATOM    232  CZ  TYR X  16      50.349  56.424  89.429  0.00  0.00            
ATOM    233  OH  TYR X  16      49.212  56.913  90.015  0.00  0.00            
ATOM    234  HH  TYR X  16      49.295  57.006  90.967  0.00  0.00            
ATOM    235  CE2 TYR X  16      51.303  55.849  90.281  0.00  0.00            
ATOM    236  HE2 TYR X  16      51.146  55.877  91.349  0.00  0.00            
ATOM    237  CD2 TYR X  16      52.465  55.083  89.810  0.00  0.00            
ATOM    238  HD2 TYR X  16      53.231  54.708  90.472  0.00  0.00            
ATOM    239  C   TYR X  16      56.328  54.675  87.416  0.00  0.00            
ATOM    240  O   TYR X  16      56.577  54.142  86.377  0.00  0.00            
ATOM    241  N   GLN X  17      57.148  54.431  88.369  0.00  0.00            
ATOM    242  H   GLN X  17      56.916  54.841  89.262  0.00  0.00            
ATOM    243  CA  GLN X  17      58.459  53.695  88.348  0.00  0.00            
ATOM    244  HA  GLN X  17      58.436  53.128  87.417  0.00  0.00            
ATOM    245  CB  GLN X  17      59.671  54.679  88.217  0.00  0.00            
ATOM    246  HB2 GLN X  17      59.610  55.232  87.280  0.00  0.00            
ATOM    247  HB3 GLN X  17      59.560  55.471  88.958  0.00  0.00            
ATOM    248  CG  GLN X  17      61.064  54.135  88.428  0.00  0.00            
ATOM    249  HG2 GLN X  17      61.222  53.849  89.468  0.00  0.00            
ATOM    250  HG3 GLN X  17      61.237  53.282  87.772  0.00  0.00            
ATOM    251  CD  GLN X  17      62.165  55.261  88.253  0.00  0.00            
ATOM    252  OE1 GLN X  17      62.371  56.095  89.150  0.00  0.00            
ATOM    253  NE2 GLN X  17      62.964  55.281  87.252  0.00  0.00            
ATOM    254 HE21 GLN X  17      63.696  55.973  87.180  0.00  0.00            
ATOM    255 HE22 GLN X  17      62.849  54.588  86.526  0.00  0.00            
ATOM    256  C   GLN X  17      58.646  52.683  89.437  0.00  0.00            
ATOM    257  O   GLN X  17      58.389  52.999  90.571  0.00  0.00            
ATOM    258  N   CYX X  18      59.127  51.494  89.074  0.00  0.00            
ATOM    259  H   CYX X  18      59.222  51.262  88.096  0.00  0.00            
ATOM    260  CA  CYX X  18      59.103  50.348  89.950  0.00  0.00            
ATOM    261  HA  CYX X  18      58.769  50.619  90.952  0.00  0.00            
ATOM    262  CB  CYX X  18      58.083  49.381  89.358  0.00  0.00            
ATOM    263  HB2 CYX X  18      58.530  49.041  88.425  0.00  0.00            
ATOM    264  HB3 CYX X  18      57.834  48.547  90.014  0.00  0.00            
ATOM    265  SG  CYX X  18      56.508  50.103  88.777  0.00  0.00            
ATOM    266  C   CYX X  18      60.551  49.806  90.109  0.00  0.00            
ATOM    267  O   CYX X  18      60.730  48.726  90.621  0.00  0.00            
ATOM    268  N   MET X  19      61.542  50.485  89.462  0.00  0.00            
ATOM    269  H   MET X  19      61.303  51.380  89.058  0.00  0.00            
ATOM    270  CA  MET X  19      62.909  50.017  89.233  0.00  0.00            
ATOM    271  HA  MET X  19      62.926  49.063  88.706  0.00  0.00            
ATOM    272  CB  MET X  19      63.663  51.007  88.260  0.00  0.00            
ATOM    273  HB2 MET X  19      63.377  50.865  87.218  0.00  0.00            
ATOM    274  HB3 MET X  19      63.541  52.045  88.570  0.00  0.00            
ATOM    275  CG  MET X  19      65.191  50.804  88.242  0.00  0.00            
ATOM    276  HG2 MET X  19      65.576  51.283  89.142  0.00  0.00            
ATOM    277  HG3 MET X  19      65.418  49.743  88.350  0.00  0.00            
ATOM    278  SD  MET X  19      66.201  51.604  87.011  0.00  0.00            
ATOM    279  CE  MET X  19      65.843  53.347  87.314  0.00  0.00            
ATOM    280  HE1 MET X  19      66.165  53.578  88.330  0.00  0.00            
ATOM    281  HE2 MET X  19      66.347  53.968  86.573  0.00  0.00            
ATOM    282  HE3 MET X  19      64.785  53.596  87.233  0.00  0.00            
ATOM    283  C   MET X  19      63.678  49.731  90.519  0.00  0.00            
ATOM    284  O   MET X  19      63.418  50.468  91.507  0.00  0.00            
ATOM    285  N   GLU X  20      64.574  48.691  90.484  0.00  0.00            
ATOM    286  H   GLU X  20      64.631  48.187  89.611  0.00  0.00            
ATOM    287  CA  GLU X  20      65.444  48.293  91.575  0.00  0.00            
ATOM    288  HA  GLU X  20      65.875  47.332  91.296  0.00  0.00            
ATOM    289  CB  GLU X  20      66.725  49.234  91.735  0.00  0.00            
ATOM    290  HB2 GLU X  20      66.385  50.270  91.761  0.00  0.00            
ATOM    291  HB3 GLU X  20      67.314  49.166  92.650  0.00  0.00            
ATOM    292  CG  GLU X  20      67.728  48.989  90.600  0.00  0.00            
ATOM    293  HG2 GLU X  20      67.705  47.915  90.416  0.00  0.00            
ATOM    294  HG3 GLU X  20      67.424  49.649  89.788  0.00  0.00            
ATOM    295  CD  GLU X  20      69.198  49.362  90.957  0.00  0.00            
ATOM    296  OE1 GLU X  20      69.540  50.579  90.768  0.00  0.00            
ATOM    297  OE2 GLU X  20      70.009  48.531  91.407  0.00  0.00            
ATOM    298  C   GLU X  20      64.804  47.858  92.941  0.00  0.00            
ATOM    299  O   GLU X  20      65.593  47.570  93.877  0.00  0.00            
ATOM    300  N   LEU X  21      63.493  47.697  93.011  0.00  0.00            
ATOM    301  H   LEU X  21      62.945  47.943  92.200  0.00  0.00            
ATOM    302  CA  LEU X  21      62.696  47.103  94.169  0.00  0.00            
ATOM    303  HA  LEU X  21      63.166  47.439  95.094  0.00  0.00            
ATOM    304  CB  LEU X  21      61.187  47.556  94.136  0.00  0.00            
ATOM    305  HB2 LEU X  21      60.719  47.188  93.223  0.00  0.00            
ATOM    306  HB3 LEU X  21      60.627  47.062  94.931  0.00  0.00            
ATOM    307  CG  LEU X  21      60.775  49.005  94.278  0.00  0.00            
ATOM    308  HG  LEU X  21      61.370  49.686  93.670  0.00  0.00            
ATOM    309  CD1 LEU X  21      59.298  49.211  93.988  0.00  0.00            
ATOM    310 HD11 LEU X  21      58.746  48.539  94.644  0.00  0.00            
ATOM    311 HD12 LEU X  21      59.053  50.250  94.209  0.00  0.00            
ATOM    312 HD13 LEU X  21      59.016  49.017  92.953  0.00  0.00            
ATOM    313  CD2 LEU X  21      61.126  49.358  95.757  0.00  0.00            
ATOM    314 HD21 LEU X  21      60.751  50.372  95.895  0.00  0.00            
ATOM    315 HD22 LEU X  21      60.662  48.700  96.492  0.00  0.00            
ATOM    316 HD23 LEU X  21      62.196  49.469  95.934  0.00  0.00            
ATOM    317  C   LEU X  21      62.731  45.550  94.171  0.00  0.00            
ATOM    318  O   LEU X  21      62.345  44.953  95.196  0.00  0.00            
ATOM    319  N   ASN X  22      63.205  44.874  93.081  0.00  0.00            
ATOM    320  H   ASN X  22      63.397  45.510  92.320  0.00  0.00            
ATOM    321  CA  ASN X  22      63.066  43.450  92.871  0.00  0.00            
ATOM    322  HA  ASN X  22      63.325  43.154  91.854  0.00  0.00            
ATOM    323  CB  ASN X  22      63.992  42.618  93.791  0.00  0.00            
ATOM    324  HB2 ASN X  22      63.781  42.813  94.842  0.00  0.00            
ATOM    325  HB3 ASN X  22      63.835  41.550  93.635  0.00  0.00            
ATOM    326  CG  ASN X  22      65.457  42.811  93.686  0.00  0.00            
ATOM    327  OD1 ASN X  22      66.058  43.259  92.662  0.00  0.00            
ATOM    328  ND2 ASN X  22      66.111  42.495  94.738  0.00  0.00            
ATOM    329 HD21 ASN X  22      67.097  42.713  94.692  0.00  0.00            
ATOM    330 HD22 ASN X  22      65.622  41.962  95.442  0.00  0.00            
ATOM    331  C   ASN X  22      61.592  43.018  92.992  0.00  0.00            
ATOM    332  O   ASN X  22      61.263  41.975  93.507  0.00  0.00            
ATOM    333  N   PHE X  23      60.663  43.871  92.466  0.00  0.00            
ATOM    334  H   PHE X  23      60.970  44.607  91.846  0.00  0.00            
ATOM    335  CA  PHE X  23      59.182  43.744  92.581  0.00  0.00            
ATOM    336  HA  PHE X  23      59.125  43.635  93.664  0.00  0.00            
ATOM    337  CB  PHE X  23      58.474  45.082  92.209  0.00  0.00            
ATOM    338  HB2 PHE X  23      58.802  45.934  92.804  0.00  0.00            
ATOM    339  HB3 PHE X  23      58.855  45.331  91.218  0.00  0.00            
ATOM    340  CG  PHE X  23      56.964  45.042  92.331  0.00  0.00            
ATOM    341  CD1 PHE X  23      56.446  44.877  93.650  0.00  0.00            
ATOM    342  HD1 PHE X  23      57.013  44.653  94.541  0.00  0.00            
ATOM    343  CE1 PHE X  23      55.045  44.944  93.780  0.00  0.00            
ATOM    344  HE1 PHE X  23      54.527  44.709  94.698  0.00  0.00            
ATOM    345  CZ  PHE X  23      54.306  45.257  92.634  0.00  0.00            
ATOM    346  HZ  PHE X  23      53.233  45.158  92.711  0.00  0.00            
ATOM    347  CE2 PHE X  23      54.842  45.419  91.351  0.00  0.00            
ATOM    348  HE2 PHE X  23      54.229  45.658  90.495  0.00  0.00            
ATOM    349  CD2 PHE X  23      56.198  45.288  91.223  0.00  0.00            
ATOM    350  HD2 PHE X  23      56.595  45.270  90.219  0.00  0.00            
ATOM    351  C   PHE X  23      58.649  42.405  91.970  0.00  0.00            
ATOM    352  O   PHE X  23      59.025  42.090  90.826  0.00  0.00            
ATOM    353  N   TYR X  24      57.824  41.660  92.756  0.00  0.00            
ATOM    354  H   TYR X  24      57.775  42.072  93.677  0.00  0.00            
ATOM    355  CA  TYR X  24      57.397  40.249  92.450  0.00  0.00            
ATOM    356  HA  TYR X  24      58.296  39.677  92.220  0.00  0.00            
ATOM    357  CB  TYR X  24      56.704  39.622  93.716  0.00  0.00            
ATOM    358  HB2 TYR X  24      56.563  38.544  93.630  0.00  0.00            
ATOM    359  HB3 TYR X  24      57.477  39.767  94.470  0.00  0.00            
ATOM    360  CG  TYR X  24      55.356  40.240  94.026  0.00  0.00            
ATOM    361  CD1 TYR X  24      54.168  39.523  93.755  0.00  0.00            
ATOM    362  HD1 TYR X  24      54.223  38.594  93.208  0.00  0.00            
ATOM    363  CE1 TYR X  24      52.917  40.013  94.094  0.00  0.00            
ATOM    364  HE1 TYR X  24      52.061  39.384  93.896  0.00  0.00            
ATOM    365  CZ  TYR X  24      52.829  41.228  94.803  0.00  0.00            
ATOM    366  OH  TYR X  24      51.667  41.677  95.260  0.00  0.00            
ATOM    367  HH  TYR X  24      51.797  42.627  95.230  0.00  0.00            
ATOM    368  CE2 TYR X  24      53.982  41.954  95.154  0.00  0.00            
ATOM    369  HE2 TYR X  24      53.918  42.879  95.708  0.00  0.00            
ATOM    370  CD2 TYR X  24      55.238  41.396  94.804  0.00  0.00            
ATOM    371  HD2 TYR X  24      56.070  41.980  95.169  0.00  0.00            
ATOM    372  C   TYR X  24      56.381  40.080  91.274  0.00  0.00            
ATOM    373  O   TYR X  24      55.943  38.996  90.977  0.00  0.00            
ATOM    374  N   LYS X  25      55.955  41.222  90.627  0.00  0.00            
ATOM    375  H   LYS X  25      56.381  42.109  90.857  0.00  0.00            
ATOM    376  CA  LYS X  25      55.024  41.091  89.490  0.00  0.00            
ATOM    377  HA  LYS X  25      55.323  40.237  88.882  0.00  0.00            
ATOM    378  CB  LYS X  25      53.619  40.930  90.129  0.00  0.00            
ATOM    379  HB2 LYS X  25      52.892  40.737  89.340  0.00  0.00            
ATOM    380  HB3 LYS X  25      53.644  40.082  90.812  0.00  0.00            
ATOM    381  CG  LYS X  25      53.177  42.217  90.883  0.00  0.00            
ATOM    382  HG2 LYS X  25      53.837  42.468  91.713  0.00  0.00            
ATOM    383  HG3 LYS X  25      53.177  43.090  90.231  0.00  0.00            
ATOM    384  CD  LYS X  25      51.786  42.176  91.538  0.00  0.00            
ATOM    385  HD2 LYS X  25      51.624  41.276  92.130  0.00  0.00            
ATOM    386  HD3 LYS X  25      51.668  43.068  92.154  0.00  0.00            
ATOM    387  CE  LYS X  25      50.715  42.185  90.353  0.00  0.00            
ATOM    388  HE2 LYS X  25      50.537  43.184  89.958  0.00  0.00            
ATOM    389  HE3 LYS X  25      51.111  41.605  89.519  0.00  0.00            
ATOM    390  NZ  LYS X  25      49.422  41.573  90.657  0.00  0.00            
ATOM    391  HZ1 LYS X  25      49.395  40.668  91.104  0.00  0.00            
ATOM    392  HZ2 LYS X  25      48.880  42.243  91.184  0.00  0.00            
ATOM    393  HZ3 LYS X  25      48.889  41.431  89.811  0.00  0.00            
ATOM    394  C   LYS X  25      55.156  42.264  88.502  0.00  0.00            
ATOM    395  O   LYS X  25      55.826  43.295  88.740  0.00  0.00            
ATOM    396  N   ILE X  26      54.522  42.086  87.353  0.00  0.00            
ATOM    397  H   ILE X  26      54.075  41.186  87.255  0.00  0.00            
ATOM    398  CA  ILE X  26      54.072  43.180  86.482  0.00  0.00            
ATOM    399  HA  ILE X  26      54.927  43.856  86.464  0.00  0.00            
ATOM    400  CB  ILE X  26      53.718  42.735  85.056  0.00  0.00            
ATOM    401  HB  ILE X  26      52.985  41.931  85.105  0.00  0.00            
ATOM    402  CG2 ILE X  26      53.235  43.964  84.332  0.00  0.00            
ATOM    403 HG21 ILE X  26      53.849  44.860  84.424  0.00  0.00            
ATOM    404 HG22 ILE X  26      53.239  43.663  83.284  0.00  0.00            
ATOM    405 HG23 ILE X  26      52.290  44.339  84.723  0.00  0.00            
ATOM    406  CG1 ILE X  26      55.033  42.129  84.492  0.00  0.00            
ATOM    407 HG12 ILE X  26      55.708  42.942  84.224  0.00  0.00            
ATOM    408 HG13 ILE X  26      55.421  41.442  85.243  0.00  0.00            
ATOM    409  CD1 ILE X  26      54.822  41.290  83.197  0.00  0.00            
ATOM    410 HD11 ILE X  26      54.374  41.969  82.471  0.00  0.00            
ATOM    411 HD12 ILE X  26      55.816  40.967  82.887  0.00  0.00            
ATOM    412 HD13 ILE X  26      54.222  40.420  83.461  0.00  0.00            
ATOM    413  C   ILE X  26      52.932  43.791  87.322  0.00  0.00            
ATOM    414  O   ILE X  26      52.048  43.056  87.837  0.00  0.00            
ATOM    415  N   PRO X  27      52.893  45.139  87.449  0.00  0.00            
ATOM    416  CD  PRO X  27      53.895  46.131  87.091  0.00  0.00            
ATOM    417  HD2 PRO X  27      53.850  46.174  86.003  0.00  0.00            
ATOM    418  HD3 PRO X  27      54.918  45.906  87.394  0.00  0.00            
ATOM    419  CG  PRO X  27      53.504  47.462  87.648  0.00  0.00            
ATOM    420  HG2 PRO X  27      53.300  48.183  86.856  0.00  0.00            
ATOM    421  HG3 PRO X  27      54.290  47.853  88.294  0.00  0.00            
ATOM    422  CB  PRO X  27      52.204  47.244  88.446  0.00  0.00            
ATOM    423  HB2 PRO X  27      51.428  47.935  88.117  0.00  0.00            
ATOM    424  HB3 PRO X  27      52.424  47.328  89.511  0.00  0.00            
ATOM    425  CA  PRO X  27      51.775  45.847  88.179  0.00  0.00            
ATOM    426  HA  PRO X  27      51.652  45.386  89.158  0.00  0.00            
ATOM    427  C   PRO X  27      50.466  45.814  87.426  0.00  0.00            
ATOM    428  O   PRO X  27      50.360  46.182  86.266  0.00  0.00            
ATOM    429  N   ASP X  28      49.413  45.335  88.051  0.00  0.00            
ATOM    430  H   ASP X  28      49.503  44.952  88.981  0.00  0.00            
ATOM    431  CA  ASP X  28      48.095  45.404  87.510  0.00  0.00            
ATOM    432  HA  ASP X  28      48.077  45.355  86.421  0.00  0.00            
ATOM    433  CB  ASP X  28      47.333  44.217  88.094  0.00  0.00            
ATOM    434  HB2 ASP X  28      47.297  44.272  89.182  0.00  0.00            
ATOM    435  HB3 ASP X  28      46.348  44.339  87.644  0.00  0.00            
ATOM    436  CG  ASP X  28      47.851  42.784  87.705  0.00  0.00            
ATOM    437  OD1 ASP X  28      47.747  41.908  88.553  0.00  0.00            
ATOM    438  OD2 ASP X  28      48.288  42.623  86.528  0.00  0.00            
ATOM    439  C   ASP X  28      47.336  46.675  87.983  0.00  0.00            
ATOM    440  O   ASP X  28      46.546  47.202  87.271  0.00  0.00            
ATOM    441  N   ASN X  29      47.484  47.149  89.216  0.00  0.00            
ATOM    442  H   ASN X  29      48.239  46.776  89.773  0.00  0.00            
ATOM    443  CA  ASN X  29      46.658  48.170  89.927  0.00  0.00            
ATOM    444  HA  ASN X  29      45.800  48.330  89.273  0.00  0.00            
ATOM    445  CB  ASN X  29      46.181  47.686  91.366  0.00  0.00            
ATOM    446  HB2 ASN X  29      47.049  47.650  92.024  0.00  0.00            
ATOM    447  HB3 ASN X  29      45.432  48.406  91.696  0.00  0.00            
ATOM    448  CG  ASN X  29      45.495  46.287  91.344  0.00  0.00            
ATOM    449  OD1 ASN X  29      45.953  45.273  91.813  0.00  0.00            
ATOM    450  ND2 ASN X  29      44.345  46.195  90.732  0.00  0.00            
ATOM    451 HD21 ASN X  29      43.892  45.294  90.682  0.00  0.00            
ATOM    452 HD22 ASN X  29      44.143  46.951  90.093  0.00  0.00            
ATOM    453  C   ASN X  29      47.186  49.611  89.843  0.00  0.00            
ATOM    454  O   ASN X  29      46.932  50.467  90.706  0.00  0.00            
ATOM    455  N   LEU X  30      47.814  49.968  88.700  0.00  0.00            
ATOM    456  H   LEU X  30      47.893  49.234  88.011  0.00  0.00            
ATOM    457  CA  LEU X  30      48.016  51.380  88.368  0.00  0.00            
ATOM    458  HA  LEU X  30      48.428  51.930  89.214  0.00  0.00            
ATOM    459  CB  LEU X  30      49.010  51.499  87.233  0.00  0.00            
ATOM    460  HB2 LEU X  30      48.584  50.949  86.394  0.00  0.00            
ATOM    461  HB3 LEU X  30      49.231  52.527  86.944  0.00  0.00            
ATOM    462  CG  LEU X  30      50.454  50.933  87.550  0.00  0.00            
ATOM    463  HG  LEU X  30      50.294  49.855  87.552  0.00  0.00            
ATOM    464  CD1 LEU X  30      51.456  51.279  86.512  0.00  0.00            
ATOM    465 HD11 LEU X  30      51.509  52.367  86.482  0.00  0.00            
ATOM    466 HD12 LEU X  30      52.420  50.874  86.819  0.00  0.00            
ATOM    467 HD13 LEU X  30      51.095  51.004  85.521  0.00  0.00            
ATOM    468  CD2 LEU X  30      51.039  51.389  88.889  0.00  0.00            
ATOM    469 HD21 LEU X  30      52.036  50.959  88.990  0.00  0.00            
ATOM    470 HD22 LEU X  30      50.954  52.467  89.021  0.00  0.00            
ATOM    471 HD23 LEU X  30      50.493  50.956  89.728  0.00  0.00            
ATOM    472  C   LEU X  30      46.730  52.008  87.797  0.00  0.00            
ATOM    473  O   LEU X  30      45.943  51.284  87.248  0.00  0.00            
ATOM    474  N   PRO X  31      46.422  53.292  87.959  0.00  0.00            
ATOM    475  CD  PRO X  31      47.146  54.159  88.852  0.00  0.00            
ATOM    476  HD2 PRO X  31      48.224  54.044  88.736  0.00  0.00            
ATOM    477  HD3 PRO X  31      46.914  53.788  89.850  0.00  0.00            
ATOM    478  CG  PRO X  31      46.613  55.497  88.485  0.00  0.00            
ATOM    479  HG2 PRO X  31      47.273  55.971  87.757  0.00  0.00            
ATOM    480  HG3 PRO X  31      46.539  56.009  89.444  0.00  0.00            
ATOM    481  CB  PRO X  31      45.286  55.283  87.942  0.00  0.00            
ATOM    482  HB2 PRO X  31      44.900  56.032  87.251  0.00  0.00            
ATOM    483  HB3 PRO X  31      44.551  55.259  88.746  0.00  0.00            
ATOM    484  CA  PRO X  31      45.291  53.913  87.316  0.00  0.00            
ATOM    485  HA  PRO X  31      44.365  53.432  87.631  0.00  0.00            
ATOM    486  C   PRO X  31      45.369  53.973  85.845  0.00  0.00            
ATOM    487  O   PRO X  31      46.464  53.978  85.285  0.00  0.00            
ATOM    488  N   PHE X  32      44.200  53.880  85.134  0.00  0.00            
ATOM    489  H   PHE X  32      43.321  53.961  85.625  0.00  0.00            
ATOM    490  CA  PHE X  32      44.214  53.632  83.683  0.00  0.00            
ATOM    491  HA  PHE X  32      44.808  52.719  83.629  0.00  0.00            
ATOM    492  CB  PHE X  32      42.795  53.194  83.295  0.00  0.00            
ATOM    493  HB2 PHE X  32      42.173  54.023  82.958  0.00  0.00            
ATOM    494  HB3 PHE X  32      42.730  52.669  82.342  0.00  0.00            
ATOM    495  CG  PHE X  32      41.988  52.322  84.264  0.00  0.00            
ATOM    496  CD1 PHE X  32      42.528  51.066  84.614  0.00  0.00            
ATOM    497  HD1 PHE X  32      43.415  50.647  84.163  0.00  0.00            
ATOM    498  CE1 PHE X  32      41.802  50.339  85.542  0.00  0.00            
ATOM    499  HE1 PHE X  32      42.166  49.382  85.883  0.00  0.00            
ATOM    500  CZ  PHE X  32      40.563  50.807  86.114  0.00  0.00            
ATOM    501  HZ  PHE X  32      40.088  50.169  86.845  0.00  0.00            
ATOM    502  CE2 PHE X  32      40.057  52.042  85.632  0.00  0.00            
ATOM    503  HE2 PHE X  32      39.145  52.348  86.124  0.00  0.00            
ATOM    504  CD2 PHE X  32      40.789  52.837  84.792  0.00  0.00            
ATOM    505  HD2 PHE X  32      40.481  53.802  84.416  0.00  0.00            
ATOM    506  C   PHE X  32      44.823  54.750  82.747  0.00  0.00            
ATOM    507  O   PHE X  32      45.480  54.408  81.722  0.00  0.00            
ATOM    508  N   SER X  33      44.775  56.003  83.108  0.00  0.00            
ATOM    509  H   SER X  33      44.336  56.165  84.003  0.00  0.00            
ATOM    510  CA  SER X  33      45.418  57.144  82.444  0.00  0.00            
ATOM    511  HA  SER X  33      45.057  57.106  81.416  0.00  0.00            
ATOM    512  CB  SER X  33      44.960  58.479  83.081  0.00  0.00            
ATOM    513  HB2 SER X  33      45.330  59.353  82.545  0.00  0.00            
ATOM    514  HB3 SER X  33      43.876  58.402  83.001  0.00  0.00            
ATOM    515  OG  SER X  33      45.447  58.570  84.459  0.00  0.00            
ATOM    516  HG  SER X  33      46.389  58.738  84.386  0.00  0.00            
ATOM    517  C   SER X  33      46.994  57.028  82.498  0.00  0.00            
ATOM    518  O   SER X  33      47.598  57.965  81.868  0.00  0.00            
ATOM    519  N   THR X  34      47.607  55.990  83.046  0.00  0.00            
ATOM    520  H   THR X  34      47.036  55.306  83.522  0.00  0.00            
ATOM    521  CA  THR X  34      49.086  56.001  83.180  0.00  0.00            
ATOM    522  HA  THR X  34      49.394  56.887  83.735  0.00  0.00            
ATOM    523  CB  THR X  34      49.428  54.857  84.006  0.00  0.00            
ATOM    524  HB  THR X  34      48.916  53.930  83.747  0.00  0.00            
ATOM    525  CG2 THR X  34      50.937  54.555  84.137  0.00  0.00            
ATOM    526 HG21 THR X  34      51.082  53.763  84.871  0.00  0.00            
ATOM    527 HG22 THR X  34      51.240  54.031  83.230  0.00  0.00            
ATOM    528 HG23 THR X  34      51.637  55.387  84.206  0.00  0.00            
ATOM    529  OG1 THR X  34      49.033  55.122  85.335  0.00  0.00            
ATOM    530  HG1 THR X  34      48.144  54.786  85.470  0.00  0.00            
ATOM    531  C   THR X  34      49.756  55.887  81.776  0.00  0.00            
ATOM    532  O   THR X  34      49.530  54.924  81.044  0.00  0.00            
ATOM    533  N   LYS X  35      50.553  56.901  81.447  0.00  0.00            
ATOM    534  H   LYS X  35      50.643  57.599  82.171  0.00  0.00            
ATOM    535  CA  LYS X  35      51.338  57.057  80.212  0.00  0.00            
ATOM    536  HA  LYS X  35      50.817  56.609  79.365  0.00  0.00            
ATOM    537  CB  LYS X  35      51.402  58.552  79.931  0.00  0.00            
ATOM    538  HB2 LYS X  35      51.285  59.122  80.853  0.00  0.00            
ATOM    539  HB3 LYS X  35      52.305  58.760  79.357  0.00  0.00            
ATOM    540  CG  LYS X  35      50.166  58.998  79.108  0.00  0.00            
ATOM    541  HG2 LYS X  35      49.949  58.242  78.354  0.00  0.00            
ATOM    542  HG3 LYS X  35      49.345  58.983  79.825  0.00  0.00            
ATOM    543  CD  LYS X  35      50.357  60.420  78.468  0.00  0.00            
ATOM    544  HD2 LYS X  35      50.371  61.225  79.202  0.00  0.00            
ATOM    545  HD3 LYS X  35      51.333  60.356  77.988  0.00  0.00            
ATOM    546  CE  LYS X  35      49.209  60.636  77.512  0.00  0.00            
ATOM    547  HE2 LYS X  35      49.295  59.999  76.631  0.00  0.00            
ATOM    548  HE3 LYS X  35      48.348  60.428  78.146  0.00  0.00            
ATOM    549  NZ  LYS X  35      49.203  61.987  77.126  0.00  0.00            
ATOM    550  HZ1 LYS X  35      49.078  62.479  78.000  0.00  0.00            
ATOM    551  HZ2 LYS X  35      50.001  62.328  76.610  0.00  0.00            
ATOM    552  HZ3 LYS X  35      48.366  62.164  76.589  0.00  0.00            
ATOM    553  C   LYS X  35      52.661  56.411  80.227  0.00  0.00            
ATOM    554  O   LYS X  35      53.039  55.790  79.197  0.00  0.00            
ATOM    555  N   ASN X  36      53.483  56.579  81.258  0.00  0.00            
ATOM    556  H   ASN X  36      53.142  56.939  82.138  0.00  0.00            
ATOM    557  CA  ASN X  36      54.884  56.108  81.330  0.00  0.00            
ATOM    558  HA  ASN X  36      55.234  55.545  80.465  0.00  0.00            
ATOM    559  CB  ASN X  36      55.802  57.306  81.191  0.00  0.00            
ATOM    560  HB2 ASN X  36      56.018  57.749  82.163  0.00  0.00            
ATOM    561  HB3 ASN X  36      56.721  56.943  80.730  0.00  0.00            
ATOM    562  CG  ASN X  36      55.259  58.396  80.294  0.00  0.00            
ATOM    563  OD1 ASN X  36      55.463  58.411  79.081  0.00  0.00            
ATOM    564  ND2 ASN X  36      54.671  59.373  80.935  0.00  0.00            
ATOM    565 HD21 ASN X  36      54.173  60.088  80.424  0.00  0.00            
ATOM    566 HD22 ASN X  36      54.437  59.392  81.918  0.00  0.00            
ATOM    567  C   ASN X  36      55.177  55.268  82.633  0.00  0.00            
ATOM    568  O   ASN X  36      54.795  55.545  83.723  0.00  0.00            
ATOM    569  N   LEU X  37      55.817  54.076  82.341  0.00  0.00            
ATOM    570  H   LEU X  37      56.140  53.949  81.393  0.00  0.00            
ATOM    571  CA  LEU X  37      56.153  52.956  83.221  0.00  0.00            
ATOM    572  HA  LEU X  37      56.162  53.425  84.204  0.00  0.00            
ATOM    573  CB  LEU X  37      55.040  51.824  83.053  0.00  0.00            
ATOM    574  HB2 LEU X  37      54.055  52.291  83.080  0.00  0.00            
ATOM    575  HB3 LEU X  37      55.215  51.347  82.089  0.00  0.00            
ATOM    576  CG  LEU X  37      55.155  50.796  84.137  0.00  0.00            
ATOM    577  HG  LEU X  37      56.041  50.164  84.076  0.00  0.00            
ATOM    578  CD1 LEU X  37      55.047  51.406  85.579  0.00  0.00            
ATOM    579 HD11 LEU X  37      54.437  52.307  85.635  0.00  0.00            
ATOM    580 HD12 LEU X  37      54.929  50.623  86.329  0.00  0.00            
ATOM    581 HD13 LEU X  37      56.037  51.730  85.901  0.00  0.00            
ATOM    582  CD2 LEU X  37      54.007  49.794  83.901  0.00  0.00            
ATOM    583 HD21 LEU X  37      54.106  48.960  84.596  0.00  0.00            
ATOM    584 HD22 LEU X  37      53.156  50.457  84.056  0.00  0.00            
ATOM    585 HD23 LEU X  37      54.097  49.566  82.839  0.00  0.00            
ATOM    586  C   LEU X  37      57.535  52.298  83.022  0.00  0.00            
ATOM    587  O   LEU X  37      58.033  52.226  81.879  0.00  0.00            
ATOM    588  N   ASP X  38      58.137  51.879  84.138  0.00  0.00            
ATOM    589  H   ASP X  38      57.608  52.029  84.986  0.00  0.00            
ATOM    590  CA  ASP X  38      59.550  51.474  84.249  0.00  0.00            
ATOM    591  HA  ASP X  38      59.856  51.014  83.309  0.00  0.00            
ATOM    592  CB  ASP X  38      60.434  52.728  84.660  0.00  0.00            
ATOM    593  HB2 ASP X  38      60.306  53.507  83.908  0.00  0.00            
ATOM    594  HB3 ASP X  38      59.911  53.137  85.524  0.00  0.00            
ATOM    595  CG  ASP X  38      61.869  52.396  84.987  0.00  0.00            
ATOM    596  OD1 ASP X  38      62.330  51.238  84.770  0.00  0.00            
ATOM    597  OD2 ASP X  38      62.630  53.326  85.390  0.00  0.00            
ATOM    598  C   ASP X  38      59.506  50.337  85.307  0.00  0.00            
ATOM    599  O   ASP X  38      59.108  50.610  86.436  0.00  0.00            
ATOM    600  N   LEU X  39      59.949  49.125  84.956  0.00  0.00            
ATOM    601  H   LEU X  39      60.248  48.999  83.999  0.00  0.00            
ATOM    602  CA  LEU X  39      60.101  47.939  85.829  0.00  0.00            
ATOM    603  HA  LEU X  39      59.739  48.243  86.812  0.00  0.00            
ATOM    604  CB  LEU X  39      59.222  46.745  85.427  0.00  0.00            
ATOM    605  HB2 LEU X  39      59.754  46.113  84.716  0.00  0.00            
ATOM    606  HB3 LEU X  39      59.226  46.064  86.279  0.00  0.00            
ATOM    607  CG  LEU X  39      57.806  47.031  84.939  0.00  0.00            
ATOM    608  HG  LEU X  39      57.732  47.625  84.028  0.00  0.00            
ATOM    609  CD1 LEU X  39      57.131  45.666  84.667  0.00  0.00            
ATOM    610 HD11 LEU X  39      56.048  45.710  84.548  0.00  0.00            
ATOM    611 HD12 LEU X  39      57.620  45.228  83.797  0.00  0.00            
ATOM    612 HD13 LEU X  39      57.431  45.054  85.517  0.00  0.00            
ATOM    613  CD2 LEU X  39      56.988  47.635  86.028  0.00  0.00            
ATOM    614 HD21 LEU X  39      56.836  47.052  86.936  0.00  0.00            
ATOM    615 HD22 LEU X  39      57.522  48.536  86.330  0.00  0.00            
ATOM    616 HD23 LEU X  39      56.010  47.850  85.596  0.00  0.00            
ATOM    617  C   LEU X  39      61.601  47.444  85.901  0.00  0.00            
ATOM    618  O   LEU X  39      61.827  46.268  86.352  0.00  0.00            
ATOM    619  N   SER X  40      62.541  48.358  85.545  0.00  0.00            
ATOM    620  H   SER X  40      62.250  49.300  85.325  0.00  0.00            
ATOM    621  CA  SER X  40      63.916  47.948  85.182  0.00  0.00            
ATOM    622  HA  SER X  40      63.875  47.235  84.359  0.00  0.00            
ATOM    623  CB  SER X  40      64.659  49.118  84.592  0.00  0.00            
ATOM    624  HB2 SER X  40      64.845  49.881  85.349  0.00  0.00            
ATOM    625  HB3 SER X  40      65.599  48.730  84.199  0.00  0.00            
ATOM    626  OG  SER X  40      63.901  49.680  83.560  0.00  0.00            
ATOM    627  HG  SER X  40      63.143  50.132  83.939  0.00  0.00            
ATOM    628  C   SER X  40      64.628  47.253  86.402  0.00  0.00            
ATOM    629  O   SER X  40      64.354  47.558  87.563  0.00  0.00            
ATOM    630  N   PHE X  41      65.666  46.417  86.019  0.00  0.00            
ATOM    631  H   PHE X  41      65.946  46.400  85.049  0.00  0.00            
ATOM    632  CA  PHE X  41      66.455  45.686  86.994  0.00  0.00            
ATOM    633  HA  PHE X  41      67.131  45.063  86.409  0.00  0.00            
ATOM    634  CB  PHE X  41      67.339  46.596  87.789  0.00  0.00            
ATOM    635  HB2 PHE X  41      66.751  47.329  88.340  0.00  0.00            
ATOM    636  HB3 PHE X  41      67.762  46.010  88.605  0.00  0.00            
ATOM    637  CG  PHE X  41      68.446  47.231  87.046  0.00  0.00            
ATOM    638  CD1 PHE X  41      68.273  48.397  86.222  0.00  0.00            
ATOM    639  HD1 PHE X  41      67.308  48.878  86.156  0.00  0.00            
ATOM    640  CE1 PHE X  41      69.322  49.000  85.571  0.00  0.00            
ATOM    641  HE1 PHE X  41      69.082  49.813  84.902  0.00  0.00            
ATOM    642  CZ  PHE X  41      70.638  48.539  85.678  0.00  0.00            
ATOM    643  HZ  PHE X  41      71.446  49.009  85.136  0.00  0.00            
ATOM    644  CE2 PHE X  41      70.817  47.377  86.412  0.00  0.00            
ATOM    645  HE2 PHE X  41      71.805  46.950  86.505  0.00  0.00            
ATOM    646  CD2 PHE X  41      69.742  46.720  87.078  0.00  0.00            
ATOM    647  HD2 PHE X  41      69.944  45.861  87.701  0.00  0.00            
ATOM    648  C   PHE X  41      65.622  44.677  87.845  0.00  0.00            
ATOM    649  O   PHE X  41      66.288  43.997  88.610  0.00  0.00            
ATOM    650  N   ASN X  42      64.309  44.564  87.716  0.00  0.00            
ATOM    651  H   ASN X  42      63.639  45.227  87.353  0.00  0.00            
ATOM    652  CA  ASN X  42      63.569  43.669  88.556  0.00  0.00            
ATOM    653  HA  ASN X  42      63.961  43.626  89.572  0.00  0.00            
ATOM    654  CB  ASN X  42      62.157  44.222  88.754  0.00  0.00            
ATOM    655  HB2 ASN X  42      61.811  44.474  87.752  0.00  0.00            
ATOM    656  HB3 ASN X  42      61.413  43.521  89.135  0.00  0.00            
ATOM    657  CG  ASN X  42      62.062  45.511  89.572  0.00  0.00            
ATOM    658  OD1 ASN X  42      62.849  45.844  90.413  0.00  0.00            
ATOM    659  ND2 ASN X  42      60.968  46.197  89.440  0.00  0.00            
ATOM    660 HD21 ASN X  42      61.091  47.180  89.636  0.00  0.00            
ATOM    661 HD22 ASN X  42      60.114  45.797  89.079  0.00  0.00            
ATOM    662  C   ASN X  42      63.448  42.243  87.811  0.00  0.00            
ATOM    663  O   ASN X  42      62.907  42.129  86.735  0.00  0.00            
ATOM    664  N   PRO X  43      63.844  41.171  88.534  0.00  0.00            
ATOM    665  CD  PRO X  43      64.573  41.153  89.837  0.00  0.00            
ATOM    666  HD2 PRO X  43      63.790  41.096  90.593  0.00  0.00            
ATOM    667  HD3 PRO X  43      65.102  42.104  89.903  0.00  0.00            
ATOM    668  CG  PRO X  43      65.588  39.996  89.829  0.00  0.00            
ATOM    669  HG2 PRO X  43      65.862  39.645  90.824  0.00  0.00            
ATOM    670  HG3 PRO X  43      66.445  40.245  89.203  0.00  0.00            
ATOM    671  CB  PRO X  43      64.619  39.037  89.106  0.00  0.00            
ATOM    672  HB2 PRO X  43      63.943  38.517  89.785  0.00  0.00            
ATOM    673  HB3 PRO X  43      65.246  38.315  88.583  0.00  0.00            
ATOM    674  CA  PRO X  43      63.736  39.829  88.107  0.00  0.00            
ATOM    675  HA  PRO X  43      64.400  39.849  87.242  0.00  0.00            
ATOM    676  C   PRO X  43      62.325  39.211  87.842  0.00  0.00            
ATOM    677  O   PRO X  43      61.840  38.382  88.610  0.00  0.00            
ATOM    678  N   LEU X  44      61.697  39.558  86.708  0.00  0.00            
ATOM    679  H   LEU X  44      62.146  40.232  86.105  0.00  0.00            
ATOM    680  CA  LEU X  44      60.456  38.908  86.197  0.00  0.00            
ATOM    681  HA  LEU X  44      59.710  38.774  86.981  0.00  0.00            
ATOM    682  CB  LEU X  44      59.877  39.935  85.111  0.00  0.00            
ATOM    683  HB2 LEU X  44      60.569  40.038  84.275  0.00  0.00            
ATOM    684  HB3 LEU X  44      58.953  39.499  84.731  0.00  0.00            
ATOM    685  CG  LEU X  44      59.530  41.314  85.611  0.00  0.00            
ATOM    686  HG  LEU X  44      60.460  41.742  85.987  0.00  0.00            
ATOM    687  CD1 LEU X  44      58.986  41.988  84.369  0.00  0.00            
ATOM    688 HD11 LEU X  44      59.749  41.956  83.591  0.00  0.00            
ATOM    689 HD12 LEU X  44      58.034  41.590  84.019  0.00  0.00            
ATOM    690 HD13 LEU X  44      58.846  43.040  84.615  0.00  0.00            
ATOM    691  CD2 LEU X  44      58.555  41.257  86.828  0.00  0.00            
ATOM    692 HD21 LEU X  44      59.148  40.883  87.662  0.00  0.00            
ATOM    693 HD22 LEU X  44      58.142  42.236  87.069  0.00  0.00            
ATOM    694 HD23 LEU X  44      57.813  40.467  86.713  0.00  0.00            
ATOM    695  C   LEU X  44      60.600  37.476  85.549  0.00  0.00            
ATOM    696  O   LEU X  44      59.662  36.683  85.529  0.00  0.00            
ATOM    697  N   ARG X  45      61.822  37.354  85.051  0.00  0.00            
ATOM    698  H   ARG X  45      62.368  38.157  85.329  0.00  0.00            
ATOM    699  CA  ARG X  45      62.515  36.217  84.530  0.00  0.00            
ATOM    700  HA  ARG X  45      63.409  36.578  84.022  0.00  0.00            
ATOM    701  CB  ARG X  45      62.849  35.285  85.636  0.00  0.00            
ATOM    702  HB2 ARG X  45      63.102  35.906  86.495  0.00  0.00            
ATOM    703  HB3 ARG X  45      61.949  34.733  85.906  0.00  0.00            
ATOM    704  CG  ARG X  45      64.124  34.331  85.377  0.00  0.00            
ATOM    705  HG2 ARG X  45      63.979  33.535  84.646  0.00  0.00            
ATOM    706  HG3 ARG X  45      65.034  34.830  85.044  0.00  0.00            
ATOM    707  CD  ARG X  45      64.588  33.659  86.633  0.00  0.00            
ATOM    708  HD2 ARG X  45      63.808  33.098  87.148  0.00  0.00            
ATOM    709  HD3 ARG X  45      65.238  32.816  86.398  0.00  0.00            
ATOM    710  NE  ARG X  45      65.186  34.586  87.617  0.00  0.00            
ATOM    711  HE  ARG X  45      64.530  35.021  88.249  0.00  0.00            
ATOM    712  CZ  ARG X  45      66.498  34.883  87.669  0.00  0.00            
ATOM    713  NH1 ARG X  45      67.506  34.516  86.901  0.00  0.00            
ATOM    714 HH11 ARG X  45      67.390  33.698  86.320  0.00  0.00            
ATOM    715 HH12 ARG X  45      68.328  35.101  86.932  0.00  0.00            
ATOM    716  NH2 ARG X  45      66.904  35.641  88.605  0.00  0.00            
ATOM    717 HH21 ARG X  45      66.303  35.762  89.408  0.00  0.00            
ATOM    718 HH22 ARG X  45      67.910  35.734  88.636  0.00  0.00            
ATOM    719  C   ARG X  45      61.860  35.502  83.319  0.00  0.00            
ATOM    720  O   ARG X  45      62.582  35.159  82.388  0.00  0.00            
ATOM    721  N   HIE X  46      60.492  35.386  83.238  0.00  0.00            
ATOM    722  H   HIE X  46      59.975  35.683  84.053  0.00  0.00            
ATOM    723  CA  HIE X  46      59.750  34.780  82.158  0.00  0.00            
ATOM    724  HA  HIE X  46      60.357  34.752  81.253  0.00  0.00            
ATOM    725  CB  HIE X  46      59.278  33.383  82.479  0.00  0.00            
ATOM    726  HB2 HIE X  46      60.057  32.724  82.862  0.00  0.00            
ATOM    727  HB3 HIE X  46      58.582  33.404  83.317  0.00  0.00            
ATOM    728  CG  HIE X  46      58.428  32.761  81.383  0.00  0.00            
ATOM    729  ND1 HIE X  46      58.950  32.284  80.187  0.00  0.00            
ATOM    730  CE1 HIE X  46      57.885  31.978  79.460  0.00  0.00            
ATOM    731  HE1 HIE X  46      57.972  31.582  78.459  0.00  0.00            
ATOM    732  NE2 HIE X  46      56.723  32.194  80.191  0.00  0.00            
ATOM    733  HE2 HIE X  46      55.754  32.056  79.942  0.00  0.00            
ATOM    734  CD2 HIE X  46      57.128  32.717  81.402  0.00  0.00            
ATOM    735  HD2 HIE X  46      56.435  33.156  82.104  0.00  0.00            
ATOM    736  C   HIE X  46      58.500  35.616  81.899  0.00  0.00            
ATOM    737  O   HIE X  46      57.776  36.026  82.780  0.00  0.00            
ATOM    738  N   LEU X  47      58.192  35.856  80.623  0.00  0.00            
ATOM    739  H   LEU X  47      58.764  35.505  79.868  0.00  0.00            
ATOM    740  CA  LEU X  47      56.925  36.656  80.384  0.00  0.00            
ATOM    741  HA  LEU X  47      56.454  36.985  81.310  0.00  0.00            
ATOM    742  CB  LEU X  47      57.108  37.884  79.459  0.00  0.00            
ATOM    743  HB2 LEU X  47      57.524  37.599  78.493  0.00  0.00            
ATOM    744  HB3 LEU X  47      56.135  38.361  79.338  0.00  0.00            
ATOM    745  CG  LEU X  47      58.132  38.848  79.938  0.00  0.00            
ATOM    746  HG  LEU X  47      59.087  38.323  79.949  0.00  0.00            
ATOM    747  CD1 LEU X  47      58.439  39.964  78.957  0.00  0.00            
ATOM    748 HD11 LEU X  47      59.200  40.617  79.384  0.00  0.00            
ATOM    749 HD12 LEU X  47      58.751  39.658  77.958  0.00  0.00            
ATOM    750 HD13 LEU X  47      57.609  40.641  78.759  0.00  0.00            
ATOM    751  CD2 LEU X  47      57.856  39.375  81.291  0.00  0.00            
ATOM    752 HD21 LEU X  47      57.145  40.195  81.193  0.00  0.00            
ATOM    753 HD22 LEU X  47      57.407  38.701  82.021  0.00  0.00            
ATOM    754 HD23 LEU X  47      58.760  39.843  81.681  0.00  0.00            
ATOM    755  C   LEU X  47      55.858  35.721  79.773  0.00  0.00            
ATOM    756  O   LEU X  47      56.095  35.230  78.685  0.00  0.00            
ATOM    757  N   GLY X  48      54.685  35.501  80.414  0.00  0.00            
ATOM    758  H   GLY X  48      54.535  35.968  81.297  0.00  0.00            
ATOM    759  CA  GLY X  48      53.582  34.728  79.911  0.00  0.00            
ATOM    760  HA2 GLY X  48      53.977  33.849  79.401  0.00  0.00            
ATOM    761  HA3 GLY X  48      52.928  34.497  80.752  0.00  0.00            
ATOM    762  C   GLY X  48      52.895  35.509  78.837  0.00  0.00            
ATOM    763  O   GLY X  48      53.286  36.644  78.529  0.00  0.00            
ATOM    764  N   SER X  49      51.959  34.863  78.167  0.00  0.00            
ATOM    765  H   SER X  49      51.599  34.022  78.595  0.00  0.00            
ATOM    766  CA  SER X  49      51.200  35.448  77.082  0.00  0.00            
ATOM    767  HA  SER X  49      51.879  35.896  76.356  0.00  0.00            
ATOM    768  CB  SER X  49      50.369  34.374  76.398  0.00  0.00            
ATOM    769  HB2 SER X  49      51.065  33.590  76.096  0.00  0.00            
ATOM    770  HB3 SER X  49      49.720  33.884  77.124  0.00  0.00            
ATOM    771  OG  SER X  49      49.646  34.803  75.225  0.00  0.00            
ATOM    772  HG  SER X  49      50.278  35.006  74.532  0.00  0.00            
ATOM    773  C   SER X  49      50.285  36.523  77.690  0.00  0.00            
ATOM    774  O   SER X  49      49.809  36.318  78.847  0.00  0.00            
ATOM    775  N   TYR X  50      50.138  37.732  77.077  0.00  0.00            
ATOM    776  H   TYR X  50      50.523  37.883  76.155  0.00  0.00            
ATOM    777  CA  TYR X  50      49.287  38.844  77.616  0.00  0.00            
ATOM    778  HA  TYR X  50      49.544  39.762  77.087  0.00  0.00            
ATOM    779  CB  TYR X  50      47.809  38.571  77.406  0.00  0.00            
ATOM    780  HB2 TYR X  50      47.635  37.556  77.762  0.00  0.00            
ATOM    781  HB3 TYR X  50      47.207  39.236  78.025  0.00  0.00            
ATOM    782  CG  TYR X  50      47.268  38.593  75.939  0.00  0.00            
ATOM    783  CD1 TYR X  50      47.314  37.375  75.218  0.00  0.00            
ATOM    784  HD1 TYR X  50      47.712  36.449  75.605  0.00  0.00            
ATOM    785  CE1 TYR X  50      46.804  37.360  73.916  0.00  0.00            
ATOM    786  HE1 TYR X  50      46.786  36.432  73.362  0.00  0.00            
ATOM    787  CZ  TYR X  50      46.325  38.528  73.339  0.00  0.00            
ATOM    788  OH  TYR X  50      46.015  38.530  72.061  0.00  0.00            
ATOM    789  HH  TYR X  50      46.333  37.745  71.609  0.00  0.00            
ATOM    790  CE2 TYR X  50      46.214  39.717  74.026  0.00  0.00            
ATOM    791  HE2 TYR X  50      45.630  40.532  73.624  0.00  0.00            
ATOM    792  CD2 TYR X  50      46.669  39.764  75.335  0.00  0.00            
ATOM    793  HD2 TYR X  50      46.614  40.614  76.000  0.00  0.00            
ATOM    794  C   TYR X  50      49.700  39.181  79.066  0.00  0.00            
ATOM    795  O   TYR X  50      48.933  38.909  80.016  0.00  0.00            
ATOM    796  N   SER X  51      50.937  39.549  79.277  0.00  0.00            
ATOM    797  H   SER X  51      51.505  39.910  78.524  0.00  0.00            
ATOM    798  CA  SER X  51      51.593  39.645  80.629  0.00  0.00            
ATOM    799  HA  SER X  51      51.241  38.750  81.143  0.00  0.00            
ATOM    800  CB  SER X  51      53.146  39.733  80.436  0.00  0.00            
ATOM    801  HB2 SER X  51      53.661  39.604  81.388  0.00  0.00            
ATOM    802  HB3 SER X  51      53.530  38.919  79.821  0.00  0.00            
ATOM    803  OG  SER X  51      53.712  40.861  79.799  0.00  0.00            
ATOM    804  HG  SER X  51      53.772  40.736  78.849  0.00  0.00            
ATOM    805  C   SER X  51      51.082  40.760  81.475  0.00  0.00            
ATOM    806  O   SER X  51      50.481  40.497  82.525  0.00  0.00            
ATOM    807  N   PHE X  52      51.082  41.987  80.932  0.00  0.00            
ATOM    808  H   PHE X  52      51.593  42.096  80.068  0.00  0.00            
ATOM    809  CA  PHE X  52      50.316  43.115  81.366  0.00  0.00            
ATOM    810  HA  PHE X  52      50.571  43.314  82.407  0.00  0.00            
ATOM    811  CB  PHE X  52      50.733  44.322  80.538  0.00  0.00            
ATOM    812  HB2 PHE X  52      50.706  44.118  79.468  0.00  0.00            
ATOM    813  HB3 PHE X  52      49.995  45.031  80.915  0.00  0.00            
ATOM    814  CG  PHE X  52      52.160  44.926  80.714  0.00  0.00            
ATOM    815  CD1 PHE X  52      52.401  46.002  81.612  0.00  0.00            
ATOM    816  HD1 PHE X  52      51.525  46.465  82.042  0.00  0.00            
ATOM    817  CE1 PHE X  52      53.715  46.347  81.863  0.00  0.00            
ATOM    818  HE1 PHE X  52      53.833  47.245  82.451  0.00  0.00            
ATOM    819  CZ  PHE X  52      54.834  45.638  81.306  0.00  0.00            
ATOM    820  HZ  PHE X  52      55.823  46.055  81.427  0.00  0.00            
ATOM    821  CE2 PHE X  52      54.584  44.554  80.417  0.00  0.00            
ATOM    822  HE2 PHE X  52      55.376  44.131  79.816  0.00  0.00            
ATOM    823  CD2 PHE X  52      53.230  44.201  80.182  0.00  0.00            
ATOM    824  HD2 PHE X  52      53.055  43.448  79.428  0.00  0.00            
ATOM    825  C   PHE X  52      48.778  43.020  81.216  0.00  0.00            
ATOM    826  O   PHE X  52      48.384  42.354  80.228  0.00  0.00            
ATOM    827  N   PHE X  53      48.092  43.769  82.066  0.00  0.00            
ATOM    828  H   PHE X  53      48.624  44.188  82.815  0.00  0.00            
ATOM    829  CA  PHE X  53      46.723  44.250  81.928  0.00  0.00            
ATOM    830  HA  PHE X  53      46.069  43.434  81.619  0.00  0.00            
ATOM    831  CB  PHE X  53      46.234  44.836  83.264  0.00  0.00            
ATOM    832  HB2 PHE X  53      46.376  43.977  83.920  0.00  0.00            
ATOM    833  HB3 PHE X  53      46.899  45.583  83.697  0.00  0.00            
ATOM    834  CG  PHE X  53      44.827  45.385  83.372  0.00  0.00            
ATOM    835  CD1 PHE X  53      44.566  46.760  83.355  0.00  0.00            
ATOM    836  HD1 PHE X  53      45.354  47.498  83.309  0.00  0.00            
ATOM    837  CE1 PHE X  53      43.287  47.281  83.425  0.00  0.00            
ATOM    838  HE1 PHE X  53      43.104  48.340  83.317  0.00  0.00            
ATOM    839  CZ  PHE X  53      42.179  46.409  83.554  0.00  0.00            
ATOM    840  HZ  PHE X  53      41.186  46.825  83.634  0.00  0.00            
ATOM    841  CE2 PHE X  53      42.395  45.041  83.429  0.00  0.00            
ATOM    842  HE2 PHE X  53      41.581  44.338  83.521  0.00  0.00            
ATOM    843  CD2 PHE X  53      43.720  44.513  83.431  0.00  0.00            
ATOM    844  HD2 PHE X  53      43.815  43.462  83.660  0.00  0.00            
ATOM    845  C   PHE X  53      46.606  45.326  80.831  0.00  0.00            
ATOM    846  O   PHE X  53      47.629  45.888  80.418  0.00  0.00            
ATOM    847  N   SER X  54      45.471  45.614  80.235  0.00  0.00            
ATOM    848  H   SER X  54      44.622  45.226  80.620  0.00  0.00            
ATOM    849  CA  SER X  54      45.320  46.499  79.049  0.00  0.00            
ATOM    850  HA  SER X  54      46.194  46.428  78.402  0.00  0.00            
ATOM    851  CB  SER X  54      44.056  46.092  78.254  0.00  0.00            
ATOM    852  HB2 SER X  54      43.102  46.349  78.714  0.00  0.00            
ATOM    853  HB3 SER X  54      44.075  46.619  77.300  0.00  0.00            
ATOM    854  OG  SER X  54      43.982  44.729  78.082  0.00  0.00            
ATOM    855  HG  SER X  54      44.032  44.236  78.904  0.00  0.00            
ATOM    856  C   SER X  54      45.232  47.946  79.522  0.00  0.00            
ATOM    857  O   SER X  54      44.169  48.572  79.606  0.00  0.00            
ATOM    858  N   PHE X  55      46.403  48.495  79.714  0.00  0.00            
ATOM    859  H   PHE X  55      47.178  47.851  79.783  0.00  0.00            
ATOM    860  CA  PHE X  55      46.733  49.903  79.912  0.00  0.00            
ATOM    861  HA  PHE X  55      46.007  50.222  80.659  0.00  0.00            
ATOM    862  CB  PHE X  55      48.183  49.921  80.308  0.00  0.00            
ATOM    863  HB2 PHE X  55      48.741  49.218  79.689  0.00  0.00            
ATOM    864  HB3 PHE X  55      48.657  50.881  80.104  0.00  0.00            
ATOM    865  CG  PHE X  55      48.375  49.384  81.739  0.00  0.00            
ATOM    866  CD1 PHE X  55      49.300  48.318  81.984  0.00  0.00            
ATOM    867  HD1 PHE X  55      49.976  47.904  81.250  0.00  0.00            
ATOM    868  CE1 PHE X  55      49.214  47.722  83.303  0.00  0.00            
ATOM    869  HE1 PHE X  55      49.825  46.849  83.474  0.00  0.00            
ATOM    870  CZ  PHE X  55      48.432  48.291  84.315  0.00  0.00            
ATOM    871  HZ  PHE X  55      48.457  47.839  85.295  0.00  0.00            
ATOM    872  CE2 PHE X  55      47.699  49.451  84.024  0.00  0.00            
ATOM    873  HE2 PHE X  55      47.071  49.990  84.719  0.00  0.00            
ATOM    874  CD2 PHE X  55      47.626  49.967  82.752  0.00  0.00            
ATOM    875  HD2 PHE X  55      46.943  50.779  82.552  0.00  0.00            
ATOM    876  C   PHE X  55      46.483  50.670  78.576  0.00  0.00            
ATOM    877  O   PHE X  55      47.419  50.682  77.709  0.00  0.00            
ATOM    878  N   PRO X  56      45.434  51.420  78.467  0.00  0.00            
ATOM    879  CD  PRO X  56      44.458  51.842  79.470  0.00  0.00            
ATOM    880  HD2 PRO X  56      44.851  52.475  80.266  0.00  0.00            
ATOM    881  HD3 PRO X  56      43.918  50.977  79.853  0.00  0.00            
ATOM    882  CG  PRO X  56      43.365  52.726  78.846  0.00  0.00            
ATOM    883  HG2 PRO X  56      43.631  53.769  79.023  0.00  0.00            
ATOM    884  HG3 PRO X  56      42.324  52.551  79.115  0.00  0.00            
ATOM    885  CB  PRO X  56      43.557  52.417  77.379  0.00  0.00            
ATOM    886  HB2 PRO X  56      43.074  53.024  76.614  0.00  0.00            
ATOM    887  HB3 PRO X  56      43.054  51.460  77.236  0.00  0.00            
ATOM    888  CA  PRO X  56      45.038  52.162  77.216  0.00  0.00            
ATOM    889  HA  PRO X  56      45.110  51.511  76.345  0.00  0.00            
ATOM    890  C   PRO X  56      45.912  53.416  76.871  0.00  0.00            
ATOM    891  O   PRO X  56      46.125  53.672  75.680  0.00  0.00            
ATOM    892  N   GLU X  57      46.589  54.067  77.873  0.00  0.00            
ATOM    893  H   GLU X  57      46.538  53.578  78.756  0.00  0.00            
ATOM    894  CA  GLU X  57      47.451  55.278  77.620  0.00  0.00            
ATOM    895  HA  GLU X  57      47.095  55.676  76.670  0.00  0.00            
ATOM    896  CB  GLU X  57      47.279  56.357  78.659  0.00  0.00            
ATOM    897  HB2 GLU X  57      47.600  56.120  79.673  0.00  0.00            
ATOM    898  HB3 GLU X  57      47.922  57.157  78.291  0.00  0.00            
ATOM    899  CG  GLU X  57      45.860  56.929  78.773  0.00  0.00            
ATOM    900  HG2 GLU X  57      45.210  56.110  79.081  0.00  0.00            
ATOM    901  HG3 GLU X  57      45.755  57.687  79.550  0.00  0.00            
ATOM    902  CD  GLU X  57      45.316  57.626  77.536  0.00  0.00            
ATOM    903  OE1 GLU X  57      46.036  57.868  76.534  0.00  0.00            
ATOM    904  OE2 GLU X  57      44.075  57.941  77.465  0.00  0.00            
ATOM    905  C   GLU X  57      48.957  55.037  77.523  0.00  0.00            
ATOM    906  O   GLU X  57      49.725  55.855  76.953  0.00  0.00            
ATOM    907  N   LEU X  58      49.424  53.881  78.028  0.00  0.00            
ATOM    908  H   LEU X  58      48.743  53.171  78.257  0.00  0.00            
ATOM    909  CA  LEU X  58      50.815  53.474  78.225  0.00  0.00            
ATOM    910  HA  LEU X  58      51.202  54.260  78.872  0.00  0.00            
ATOM    911  CB  LEU X  58      50.800  52.154  79.077  0.00  0.00            
ATOM    912  HB2 LEU X  58      50.319  52.291  80.046  0.00  0.00            
ATOM    913  HB3 LEU X  58      50.328  51.376  78.477  0.00  0.00            
ATOM    914  CG  LEU X  58      52.255  51.656  79.324  0.00  0.00            
ATOM    915  HG  LEU X  58      52.659  51.421  78.339  0.00  0.00            
ATOM    916  CD1 LEU X  58      53.121  52.699  79.966  0.00  0.00            
ATOM    917 HD11 LEU X  58      52.666  52.927  80.930  0.00  0.00            
ATOM    918 HD12 LEU X  58      54.146  52.361  80.118  0.00  0.00            
ATOM    919 HD13 LEU X  58      53.154  53.582  79.328  0.00  0.00            
ATOM    920  CD2 LEU X  58      52.256  50.346  80.216  0.00  0.00            
ATOM    921 HD21 LEU X  58      51.610  49.553  79.838  0.00  0.00            
ATOM    922 HD22 LEU X  58      53.274  50.177  80.567  0.00  0.00            
ATOM    923 HD23 LEU X  58      51.808  50.563  81.186  0.00  0.00            
ATOM    924  C   LEU X  58      51.656  53.448  76.976  0.00  0.00            
ATOM    925  O   LEU X  58      51.411  52.564  76.168  0.00  0.00            
ATOM    926  N   GLN X  59      52.527  54.459  76.778  0.00  0.00            
ATOM    927  H   GLN X  59      52.684  54.905  77.671  0.00  0.00            
ATOM    928  CA  GLN X  59      53.194  54.873  75.577  0.00  0.00            
ATOM    929  HA  GLN X  59      52.800  54.271  74.758  0.00  0.00            
ATOM    930  CB  GLN X  59      52.779  56.357  75.296  0.00  0.00            
ATOM    931  HB2 GLN X  59      53.440  56.650  74.481  0.00  0.00            
ATOM    932  HB3 GLN X  59      51.728  56.420  75.011  0.00  0.00            
ATOM    933  CG  GLN X  59      53.092  57.393  76.353  0.00  0.00            
ATOM    934  HG2 GLN X  59      52.279  57.507  77.071  0.00  0.00            
ATOM    935  HG3 GLN X  59      53.995  57.177  76.924  0.00  0.00            
ATOM    936  CD  GLN X  59      53.155  58.812  75.793  0.00  0.00            
ATOM    937  OE1 GLN X  59      52.595  59.316  74.873  0.00  0.00            
ATOM    938  NE2 GLN X  59      54.128  59.560  76.373  0.00  0.00            
ATOM    939 HE21 GLN X  59      54.482  60.350  75.853  0.00  0.00            
ATOM    940 HE22 GLN X  59      54.652  59.241  77.175  0.00  0.00            
ATOM    941  C   GLN X  59      54.686  54.644  75.649  0.00  0.00            
ATOM    942  O   GLN X  59      55.292  54.339  74.591  0.00  0.00            
ATOM    943  N   VAL X  60      55.232  54.613  76.884  0.00  0.00            
ATOM    944  H   VAL X  60      54.639  54.954  77.627  0.00  0.00            
ATOM    945  CA  VAL X  60      56.651  54.255  77.164  0.00  0.00            
ATOM    946  HA  VAL X  60      57.099  53.830  76.265  0.00  0.00            
ATOM    947  CB  VAL X  60      57.533  55.411  77.616  0.00  0.00            
ATOM    948  HB  VAL X  60      57.170  55.791  78.571  0.00  0.00            
ATOM    949  CG1 VAL X  60      58.992  54.885  77.755  0.00  0.00            
ATOM    950 HG11 VAL X  60      59.674  55.651  78.126  0.00  0.00            
ATOM    951 HG12 VAL X  60      59.132  54.009  78.387  0.00  0.00            
ATOM    952 HG13 VAL X  60      59.394  54.459  76.836  0.00  0.00            
ATOM    953  CG2 VAL X  60      57.563  56.386  76.474  0.00  0.00            
ATOM    954 HG21 VAL X  60      57.901  55.969  75.526  0.00  0.00            
ATOM    955 HG22 VAL X  60      56.540  56.751  76.380  0.00  0.00            
ATOM    956 HG23 VAL X  60      58.192  57.244  76.711  0.00  0.00            
ATOM    957  C   VAL X  60      56.809  53.164  78.191  0.00  0.00            
ATOM    958  O   VAL X  60      56.196  53.190  79.281  0.00  0.00            
ATOM    959  N   LEU X  61      57.455  52.039  77.774  0.00  0.00            
ATOM    960  H   LEU X  61      57.726  51.968  76.803  0.00  0.00            
ATOM    961  CA  LEU X  61      57.755  50.907  78.716  0.00  0.00            
ATOM    962  HA  LEU X  61      57.574  51.197  79.751  0.00  0.00            
ATOM    963  CB  LEU X  61      56.757  49.746  78.405  0.00  0.00            
ATOM    964  HB2 LEU X  61      55.791  50.237  78.521  0.00  0.00            
ATOM    965  HB3 LEU X  61      56.997  49.433  77.389  0.00  0.00            
ATOM    966  CG  LEU X  61      56.974  48.397  79.208  0.00  0.00            
ATOM    967  HG  LEU X  61      57.988  48.001  79.267  0.00  0.00            
ATOM    968  CD1 LEU X  61      56.636  48.741  80.594  0.00  0.00            
ATOM    969 HD11 LEU X  61      55.572  48.676  80.823  0.00  0.00            
ATOM    970 HD12 LEU X  61      57.224  48.058  81.207  0.00  0.00            
ATOM    971 HD13 LEU X  61      57.001  49.719  80.907  0.00  0.00            
ATOM    972  CD2 LEU X  61      56.027  47.293  78.687  0.00  0.00            
ATOM    973 HD21 LEU X  61      56.413  46.298  78.906  0.00  0.00            
ATOM    974 HD22 LEU X  61      54.968  47.383  78.927  0.00  0.00            
ATOM    975 HD23 LEU X  61      56.112  47.337  77.601  0.00  0.00            
ATOM    976  C   LEU X  61      59.205  50.457  78.632  0.00  0.00            
ATOM    977  O   LEU X  61      59.679  49.893  77.645  0.00  0.00            
ATOM    978  N   ASP X  62      59.786  50.495  79.821  0.00  0.00            
ATOM    979  H   ASP X  62      59.302  50.839  80.638  0.00  0.00            
ATOM    980  CA  ASP X  62      61.165  50.180  79.986  0.00  0.00            
ATOM    981  HA  ASP X  62      61.705  50.130  79.040  0.00  0.00            
ATOM    982  CB  ASP X  62      61.937  51.411  80.579  0.00  0.00            
ATOM    983  HB2 ASP X  62      61.730  52.311  80.001  0.00  0.00            
ATOM    984  HB3 ASP X  62      61.500  51.573  81.565  0.00  0.00            
ATOM    985  CG  ASP X  62      63.409  51.270  80.818  0.00  0.00            
ATOM    986  OD1 ASP X  62      63.982  50.286  80.450  0.00  0.00            
ATOM    987  OD2 ASP X  62      64.077  52.268  81.260  0.00  0.00            
ATOM    988  C   ASP X  62      61.364  48.901  80.842  0.00  0.00            
ATOM    989  O   ASP X  62      61.073  48.873  82.038  0.00  0.00            
ATOM    990  N   LEU X  63      61.995  47.934  80.218  0.00  0.00            
ATOM    991  H   LEU X  63      62.338  48.167  79.297  0.00  0.00            
ATOM    992  CA  LEU X  63      62.456  46.714  80.938  0.00  0.00            
ATOM    993  HA  LEU X  63      62.235  46.666  82.005  0.00  0.00            
ATOM    994  CB  LEU X  63      61.571  45.590  80.327  0.00  0.00            
ATOM    995  HB2 LEU X  63      61.953  45.266  79.359  0.00  0.00            
ATOM    996  HB3 LEU X  63      61.600  44.667  80.906  0.00  0.00            
ATOM    997  CG  LEU X  63      60.034  45.853  80.094  0.00  0.00            
ATOM    998  HG  LEU X  63      59.817  46.811  79.622  0.00  0.00            
ATOM    999  CD1 LEU X  63      59.419  44.622  79.337  0.00  0.00            
ATOM   1000 HD11 LEU X  63      59.507  43.715  79.936  0.00  0.00            
ATOM   1001 HD12 LEU X  63      58.359  44.802  79.160  0.00  0.00            
ATOM   1002 HD13 LEU X  63      59.877  44.522  78.353  0.00  0.00            
ATOM   1003  CD2 LEU X  63      59.376  45.789  81.434  0.00  0.00            
ATOM   1004 HD21 LEU X  63      59.438  44.795  81.878  0.00  0.00            
ATOM   1005 HD22 LEU X  63      59.883  46.519  82.065  0.00  0.00            
ATOM   1006 HD23 LEU X  63      58.365  46.196  81.448  0.00  0.00            
ATOM   1007  C   LEU X  63      63.946  46.399  80.783  0.00  0.00            
ATOM   1008  O   LEU X  63      64.385  45.289  80.501  0.00  0.00            
ATOM   1009  N   SER X  64      64.771  47.416  81.124  0.00  0.00            
ATOM   1010  H   SER X  64      64.293  48.304  81.186  0.00  0.00            
ATOM   1011  CA  SER X  64      66.218  47.350  81.104  0.00  0.00            
ATOM   1012  HA  SER X  64      66.597  46.962  80.158  0.00  0.00            
ATOM   1013  CB  SER X  64      66.739  48.764  81.224  0.00  0.00            
ATOM   1014  HB2 SER X  64      66.199  49.268  82.025  0.00  0.00            
ATOM   1015  HB3 SER X  64      67.822  48.710  81.333  0.00  0.00            
ATOM   1016  OG  SER X  64      66.515  49.537  80.068  0.00  0.00            
ATOM   1017  HG  SER X  64      65.607  49.819  80.204  0.00  0.00            
ATOM   1018  C   SER X  64      66.773  46.545  82.292  0.00  0.00            
ATOM   1019  O   SER X  64      66.430  46.911  83.395  0.00  0.00            
ATOM   1020  N   ARG X  65      67.620  45.583  82.052  0.00  0.00            
ATOM   1021  H   ARG X  65      67.732  45.352  81.076  0.00  0.00            
ATOM   1022  CA  ARG X  65      68.208  44.691  83.026  0.00  0.00            
ATOM   1023  HA  ARG X  65      68.705  43.973  82.374  0.00  0.00            
ATOM   1024  CB  ARG X  65      69.244  45.416  83.853  0.00  0.00            
ATOM   1025  HB2 ARG X  65      69.522  46.256  83.216  0.00  0.00            
ATOM   1026  HB3 ARG X  65      68.823  45.874  84.748  0.00  0.00            
ATOM   1027  CG  ARG X  65      70.443  44.543  84.196  0.00  0.00            
ATOM   1028  HG2 ARG X  65      71.073  45.031  84.940  0.00  0.00            
ATOM   1029  HG3 ARG X  65      70.071  43.556  84.472  0.00  0.00            
ATOM   1030  CD  ARG X  65      71.448  44.482  83.021  0.00  0.00            
ATOM   1031  HD2 ARG X  65      70.910  44.474  82.073  0.00  0.00            
ATOM   1032  HD3 ARG X  65      72.066  45.379  83.033  0.00  0.00            
ATOM   1033  NE  ARG X  65      72.322  43.282  83.072  0.00  0.00            
ATOM   1034  HE  ARG X  65      72.352  42.827  83.973  0.00  0.00            
ATOM   1035  CZ  ARG X  65      73.141  42.938  82.124  0.00  0.00            
ATOM   1036  NH1 ARG X  65      73.195  43.573  81.018  0.00  0.00            
ATOM   1037 HH11 ARG X  65      72.782  44.494  80.971  0.00  0.00            
ATOM   1038 HH12 ARG X  65      73.824  43.298  80.278  0.00  0.00            
ATOM   1039  NH2 ARG X  65      73.849  41.793  82.339  0.00  0.00            
ATOM   1040 HH21 ARG X  65      73.570  41.201  83.108  0.00  0.00            
ATOM   1041 HH22 ARG X  65      74.638  41.600  81.738  0.00  0.00            
ATOM   1042  C   ARG X  65      67.287  43.794  83.862  0.00  0.00            
ATOM   1043  O   ARG X  65      67.690  43.346  84.938  0.00  0.00            
ATOM   1044  N   CYS X  66      66.035  43.465  83.301  0.00  0.00            
ATOM   1045  H   CYS X  66      65.785  43.851  82.401  0.00  0.00            
ATOM   1046  CA  CYS X  66      65.009  42.677  84.098  0.00  0.00            
ATOM   1047  HA  CYS X  66      65.050  43.084  85.109  0.00  0.00            
ATOM   1048  CB  CYS X  66      63.577  42.928  83.500  0.00  0.00            
ATOM   1049  HB2 CYS X  66      63.515  42.661  82.445  0.00  0.00            
ATOM   1050  HB3 CYS X  66      62.843  42.333  84.043  0.00  0.00            
ATOM   1051  SG  CYS X  66      63.102  44.665  83.686  0.00  0.00            
ATOM   1052  HG  CYS X  66      62.996  44.699  85.018  0.00  0.00            
ATOM   1053  C   CYS X  66      65.228  41.174  84.354  0.00  0.00            
ATOM   1054  O   CYS X  66      64.262  40.508  84.792  0.00  0.00            
ATOM   1055  N   GLU X  67      66.431  40.652  84.096  0.00  0.00            
ATOM   1056  H   GLU X  67      67.184  41.233  83.756  0.00  0.00            
ATOM   1057  CA  GLU X  67      66.707  39.185  84.175  0.00  0.00            
ATOM   1058  HA  GLU X  67      67.574  38.993  83.543  0.00  0.00            
ATOM   1059  CB  GLU X  67      67.060  38.731  85.588  0.00  0.00            
ATOM   1060  HB2 GLU X  67      66.172  38.773  86.218  0.00  0.00            
ATOM   1061  HB3 GLU X  67      67.369  37.686  85.604  0.00  0.00            
ATOM   1062  CG  GLU X  67      68.277  39.476  86.222  0.00  0.00            
ATOM   1063  HG2 GLU X  67      68.019  40.514  86.432  0.00  0.00            
ATOM   1064  HG3 GLU X  67      68.367  39.028  87.212  0.00  0.00            
ATOM   1065  CD  GLU X  67      69.654  39.282  85.560  0.00  0.00            
ATOM   1066  OE1 GLU X  67      70.414  40.266  85.190  0.00  0.00            
ATOM   1067  OE2 GLU X  67      70.056  38.110  85.384  0.00  0.00            
ATOM   1068  C   GLU X  67      65.781  38.253  83.432  0.00  0.00            
ATOM   1069  O   GLU X  67      65.739  37.067  83.754  0.00  0.00            
ATOM   1070  N   ILE X  68      65.003  38.663  82.390  0.00  0.00            
ATOM   1071  H   ILE X  68      65.065  39.610  82.042  0.00  0.00            
ATOM   1072  CA  ILE X  68      64.183  37.814  81.545  0.00  0.00            
ATOM   1073  HA  ILE X  68      63.519  37.285  82.229  0.00  0.00            
ATOM   1074  CB  ILE X  68      63.162  38.649  80.745  0.00  0.00            
ATOM   1075  HB  ILE X  68      63.734  39.284  80.068  0.00  0.00            
ATOM   1076  CG2 ILE X  68      62.180  37.771  79.874  0.00  0.00            
ATOM   1077 HG21 ILE X  68      61.474  38.358  79.286  0.00  0.00            
ATOM   1078 HG22 ILE X  68      62.839  37.261  79.171  0.00  0.00            
ATOM   1079 HG23 ILE X  68      61.653  37.074  80.525  0.00  0.00            
ATOM   1080  CG1 ILE X  68      62.310  39.513  81.730  0.00  0.00            
ATOM   1081 HG12 ILE X  68      61.463  38.906  82.052  0.00  0.00            
ATOM   1082 HG13 ILE X  68      62.801  39.813  82.656  0.00  0.00            
ATOM   1083  CD1 ILE X  68      61.861  40.841  81.154  0.00  0.00            
ATOM   1084 HD11 ILE X  68      61.341  41.398  81.934  0.00  0.00            
ATOM   1085 HD12 ILE X  68      62.746  41.386  80.827  0.00  0.00            
ATOM   1086 HD13 ILE X  68      61.257  40.788  80.248  0.00  0.00            
ATOM   1087  C   ILE X  68      64.980  36.933  80.610  0.00  0.00            
ATOM   1088  O   ILE X  68      65.675  37.435  79.695  0.00  0.00            
ATOM   1089  N   GLN X  69      64.691  35.653  80.710  0.00  0.00            
ATOM   1090  H   GLN X  69      64.028  35.445  81.443  0.00  0.00            
ATOM   1091  CA  GLN X  69      65.204  34.546  79.891  0.00  0.00            
ATOM   1092  HA  GLN X  69      66.095  34.928  79.393  0.00  0.00            
ATOM   1093  CB  GLN X  69      65.570  33.400  80.805  0.00  0.00            
ATOM   1094  HB2 GLN X  69      64.739  33.219  81.486  0.00  0.00            
ATOM   1095  HB3 GLN X  69      65.722  32.526  80.171  0.00  0.00            
ATOM   1096  CG  GLN X  69      66.812  33.650  81.706  0.00  0.00            
ATOM   1097  HG2 GLN X  69      67.278  34.505  81.216  0.00  0.00            
ATOM   1098  HG3 GLN X  69      66.566  33.904  82.737  0.00  0.00            
ATOM   1099  CD  GLN X  69      67.859  32.545  81.779  0.00  0.00            
ATOM   1100  OE1 GLN X  69      67.599  31.362  81.592  0.00  0.00            
ATOM   1101  NE2 GLN X  69      69.110  32.844  82.174  0.00  0.00            
ATOM   1102 HE21 GLN X  69      69.746  32.145  82.531  0.00  0.00            
ATOM   1103 HE22 GLN X  69      69.544  33.744  82.323  0.00  0.00            
ATOM   1104  C   GLN X  69      64.286  34.078  78.760  0.00  0.00            
ATOM   1105  O   GLN X  69      64.730  33.688  77.686  0.00  0.00            
ATOM   1106  N   THR X  70      62.931  34.207  78.809  0.00  0.00            
ATOM   1107  H   THR X  70      62.569  34.861  79.488  0.00  0.00            
ATOM   1108  CA  THR X  70      61.972  33.506  77.855  0.00  0.00            
ATOM   1109  HA  THR X  70      62.375  33.464  76.844  0.00  0.00            
ATOM   1110  CB  THR X  70      61.809  32.006  78.253  0.00  0.00            
ATOM   1111  HB  THR X  70      60.829  31.732  77.862  0.00  0.00            
ATOM   1112  CG2 THR X  70      62.888  31.117  77.741  0.00  0.00            
ATOM   1113 HG21 THR X  70      63.017  31.214  76.663  0.00  0.00            
ATOM   1114 HG22 THR X  70      63.816  31.495  78.170  0.00  0.00            
ATOM   1115 HG23 THR X  70      62.627  30.091  78.002  0.00  0.00            
ATOM   1116  OG1 THR X  70      61.633  31.819  79.669  0.00  0.00            
ATOM   1117  HG1 THR X  70      60.687  31.900  79.809  0.00  0.00            
ATOM   1118  C   THR X  70      60.663  34.264  77.811  0.00  0.00            
ATOM   1119  O   THR X  70      60.229  34.938  78.749  0.00  0.00            
ATOM   1120  N   ILE X  71      60.072  34.225  76.599  0.00  0.00            
ATOM   1121  H   ILE X  71      60.378  33.572  75.893  0.00  0.00            
ATOM   1122  CA  ILE X  71      58.913  35.132  76.273  0.00  0.00            
ATOM   1123  HA  ILE X  71      58.358  35.441  77.159  0.00  0.00            
ATOM   1124  CB  ILE X  71      59.444  36.408  75.498  0.00  0.00            
ATOM   1125  HB  ILE X  71      59.959  36.054  74.605  0.00  0.00            
ATOM   1126  CG2 ILE X  71      58.285  37.391  75.084  0.00  0.00            
ATOM   1127 HG21 ILE X  71      57.551  36.933  74.420  0.00  0.00            
ATOM   1128 HG22 ILE X  71      57.696  37.668  75.958  0.00  0.00            
ATOM   1129 HG23 ILE X  71      58.577  38.269  74.507  0.00  0.00            
ATOM   1130  CG1 ILE X  71      60.529  37.235  76.281  0.00  0.00            
ATOM   1131 HG12 ILE X  71      60.135  37.803  77.123  0.00  0.00            
ATOM   1132 HG13 ILE X  71      61.346  36.538  76.466  0.00  0.00            
ATOM   1133  CD1 ILE X  71      61.205  38.253  75.326  0.00  0.00            
ATOM   1134 HD11 ILE X  71      61.993  38.881  75.743  0.00  0.00            
ATOM   1135 HD12 ILE X  71      61.578  37.707  74.459  0.00  0.00            
ATOM   1136 HD13 ILE X  71      60.444  38.910  74.906  0.00  0.00            
ATOM   1137  C   ILE X  71      57.927  34.293  75.326  0.00  0.00            
ATOM   1138  O   ILE X  71      58.181  33.803  74.213  0.00  0.00            
ATOM   1139  N   GLU X  72      56.668  34.113  75.830  0.00  0.00            
ATOM   1140  H   GLU X  72      56.554  34.621  76.695  0.00  0.00            
ATOM   1141  CA  GLU X  72      55.505  33.551  75.142  0.00  0.00            
ATOM   1142  HA  GLU X  72      55.702  32.566  74.718  0.00  0.00            
ATOM   1143  CB  GLU X  72      54.460  33.232  76.327  0.00  0.00            
ATOM   1144  HB2 GLU X  72      54.415  34.120  76.958  0.00  0.00            
ATOM   1145  HB3 GLU X  72      53.531  33.008  75.802  0.00  0.00            
ATOM   1146  CG  GLU X  72      54.821  31.921  77.042  0.00  0.00            
ATOM   1147  HG2 GLU X  72      54.845  31.061  76.373  0.00  0.00            
ATOM   1148  HG3 GLU X  72      55.796  32.103  77.494  0.00  0.00            
ATOM   1149  CD  GLU X  72      53.788  31.603  78.155  0.00  0.00            
ATOM   1150  OE1 GLU X  72      54.164  31.407  79.331  0.00  0.00            
ATOM   1151  OE2 GLU X  72      52.601  31.506  77.883  0.00  0.00            
ATOM   1152  C   GLU X  72      54.929  34.372  73.937  0.00  0.00            
ATOM   1153  O   GLU X  72      55.133  35.588  73.800  0.00  0.00            
ATOM   1154  N   ASP X  73      54.063  33.683  73.153  0.00  0.00            
ATOM   1155  H   ASP X  73      53.832  32.726  73.377  0.00  0.00            
ATOM   1156  CA  ASP X  73      53.307  34.306  72.045  0.00  0.00            
ATOM   1157  HA  ASP X  73      54.058  34.616  71.318  0.00  0.00            
ATOM   1158  CB  ASP X  73      52.344  33.280  71.367  0.00  0.00            
ATOM   1159  HB2 ASP X  73      51.824  32.730  72.151  0.00  0.00            
ATOM   1160  HB3 ASP X  73      51.654  33.919  70.818  0.00  0.00            
ATOM   1161  CG  ASP X  73      53.084  32.356  70.494  0.00  0.00            
ATOM   1162  OD1 ASP X  73      53.635  32.866  69.476  0.00  0.00            
ATOM   1163  OD2 ASP X  73      53.263  31.151  70.752  0.00  0.00            
ATOM   1164  C   ASP X  73      52.415  35.534  72.592  0.00  0.00            
ATOM   1165  O   ASP X  73      51.631  35.409  73.563  0.00  0.00            
ATOM   1166  N   GLY X  74      52.564  36.767  72.050  0.00  0.00            
ATOM   1167  H   GLY X  74      53.253  36.719  71.313  0.00  0.00            
ATOM   1168  CA  GLY X  74      51.704  37.940  72.255  0.00  0.00            
ATOM   1169  HA2 GLY X  74      52.101  38.686  71.566  0.00  0.00            
ATOM   1170  HA3 GLY X  74      50.645  37.737  72.095  0.00  0.00            
ATOM   1171  C   GLY X  74      51.949  38.576  73.659  0.00  0.00            
ATOM   1172  O   GLY X  74      50.986  39.131  74.138  0.00  0.00            
ATOM   1173  N   ALA X  75      53.087  38.359  74.250  0.00  0.00            
ATOM   1174  H   ALA X  75      53.822  37.827  73.807  0.00  0.00            
ATOM   1175  CA  ALA X  75      53.395  38.701  75.594  0.00  0.00            
ATOM   1176  HA  ALA X  75      52.729  38.199  76.296  0.00  0.00            
ATOM   1177  CB  ALA X  75      54.832  38.186  75.895  0.00  0.00            
ATOM   1178  HB1 ALA X  75      55.175  38.732  76.774  0.00  0.00            
ATOM   1179  HB2 ALA X  75      54.788  37.116  76.099  0.00  0.00            
ATOM   1180  HB3 ALA X  75      55.487  38.463  75.069  0.00  0.00            
ATOM   1181  C   ALA X  75      53.154  40.146  75.961  0.00  0.00            
ATOM   1182  O   ALA X  75      53.176  40.394  77.201  0.00  0.00            
ATOM   1183  N   TYR X  76      52.990  41.130  75.012  0.00  0.00            
ATOM   1184  H   TYR X  76      53.275  40.916  74.067  0.00  0.00            
ATOM   1185  CA  TYR X  76      52.630  42.537  75.310  0.00  0.00            
ATOM   1186  HA  TYR X  76      52.483  42.627  76.386  0.00  0.00            
ATOM   1187  CB  TYR X  76      53.677  43.561  74.872  0.00  0.00            
ATOM   1188  HB2 TYR X  76      53.568  43.698  73.796  0.00  0.00            
ATOM   1189  HB3 TYR X  76      53.424  44.533  75.297  0.00  0.00            
ATOM   1190  CG  TYR X  76      55.111  43.123  75.122  0.00  0.00            
ATOM   1191  CD1 TYR X  76      55.763  42.322  74.215  0.00  0.00            
ATOM   1192  HD1 TYR X  76      55.282  41.973  73.313  0.00  0.00            
ATOM   1193  CE1 TYR X  76      57.063  41.818  74.537  0.00  0.00            
ATOM   1194  HE1 TYR X  76      57.469  41.070  73.872  0.00  0.00            
ATOM   1195  CZ  TYR X  76      57.659  42.214  75.744  0.00  0.00            
ATOM   1196  OH  TYR X  76      58.881  41.715  76.056  0.00  0.00            
ATOM   1197  HH  TYR X  76      59.146  41.088  75.379  0.00  0.00            
ATOM   1198  CE2 TYR X  76      56.999  43.054  76.657  0.00  0.00            
ATOM   1199  HE2 TYR X  76      57.474  43.248  77.608  0.00  0.00            
ATOM   1200  CD2 TYR X  76      55.730  43.554  76.378  0.00  0.00            
ATOM   1201  HD2 TYR X  76      55.230  44.165  77.116  0.00  0.00            
ATOM   1202  C   TYR X  76      51.267  43.003  74.667  0.00  0.00            
ATOM   1203  O   TYR X  76      50.839  44.109  74.826  0.00  0.00            
ATOM   1204  N   GLN X  77      50.643  42.074  73.960  0.00  0.00            
ATOM   1205  H   GLN X  77      51.180  41.240  73.769  0.00  0.00            
ATOM   1206  CA  GLN X  77      49.577  42.507  73.039  0.00  0.00            
ATOM   1207  HA  GLN X  77      49.982  43.205  72.305  0.00  0.00            
ATOM   1208  CB  GLN X  77      49.141  41.260  72.278  0.00  0.00            
ATOM   1209  HB2 GLN X  77      50.033  40.901  71.764  0.00  0.00            
ATOM   1210  HB3 GLN X  77      48.750  40.544  73.002  0.00  0.00            
ATOM   1211  CG  GLN X  77      47.942  41.335  71.278  0.00  0.00            
ATOM   1212  HG2 GLN X  77      46.971  41.186  71.751  0.00  0.00            
ATOM   1213  HG3 GLN X  77      47.926  42.357  70.900  0.00  0.00            
ATOM   1214  CD  GLN X  77      48.135  40.129  70.260  0.00  0.00            
ATOM   1215  OE1 GLN X  77      47.754  40.242  69.104  0.00  0.00            
ATOM   1216  NE2 GLN X  77      48.689  38.993  70.648  0.00  0.00            
ATOM   1217 HE21 GLN X  77      48.973  38.395  69.885  0.00  0.00            
ATOM   1218 HE22 GLN X  77      48.847  38.694  71.599  0.00  0.00            
ATOM   1219  C   GLN X  77      48.348  43.162  73.761  0.00  0.00            
ATOM   1220  O   GLN X  77      47.631  43.883  73.089  0.00  0.00            
ATOM   1221  N   SER X  78      48.266  43.031  75.052  0.00  0.00            
ATOM   1222  H   SER X  78      48.754  42.329  75.589  0.00  0.00            
ATOM   1223  CA  SER X  78      47.321  43.793  75.913  0.00  0.00            
ATOM   1224  HA  SER X  78      46.304  43.644  75.549  0.00  0.00            
ATOM   1225  CB  SER X  78      47.393  43.285  77.338  0.00  0.00            
ATOM   1226  HB2 SER X  78      46.913  43.853  78.135  0.00  0.00            
ATOM   1227  HB3 SER X  78      46.926  42.312  77.185  0.00  0.00            
ATOM   1228  OG  SER X  78      48.781  42.973  77.692  0.00  0.00            
ATOM   1229  HG  SER X  78      48.687  42.847  78.639  0.00  0.00            
ATOM   1230  C   SER X  78      47.546  45.368  75.776  0.00  0.00            
ATOM   1231  O   SER X  78      46.553  46.161  75.768  0.00  0.00            
ATOM   1232  N   LEU X  79      48.764  45.779  75.552  0.00  0.00            
ATOM   1233  H   LEU X  79      49.548  45.142  75.551  0.00  0.00            
ATOM   1234  CA  LEU X  79      49.313  47.184  75.339  0.00  0.00            
ATOM   1235  HA  LEU X  79      48.663  47.868  75.884  0.00  0.00            
ATOM   1236  CB  LEU X  79      50.719  47.326  75.920  0.00  0.00            
ATOM   1237  HB2 LEU X  79      51.446  46.871  75.247  0.00  0.00            
ATOM   1238  HB3 LEU X  79      51.026  48.371  75.883  0.00  0.00            
ATOM   1239  CG  LEU X  79      51.076  46.736  77.303  0.00  0.00            
ATOM   1240  HG  LEU X  79      50.911  45.659  77.341  0.00  0.00            
ATOM   1241  CD1 LEU X  79      52.578  47.028  77.638  0.00  0.00            
ATOM   1242 HD11 LEU X  79      52.746  48.100  77.730  0.00  0.00            
ATOM   1243 HD12 LEU X  79      52.830  46.540  78.580  0.00  0.00            
ATOM   1244 HD13 LEU X  79      53.202  46.570  76.870  0.00  0.00            
ATOM   1245  CD2 LEU X  79      50.242  47.320  78.419  0.00  0.00            
ATOM   1246 HD21 LEU X  79      49.212  46.975  78.322  0.00  0.00            
ATOM   1247 HD22 LEU X  79      50.567  47.113  79.439  0.00  0.00            
ATOM   1248 HD23 LEU X  79      50.258  48.404  78.310  0.00  0.00            
ATOM   1249  C   LEU X  79      49.101  47.592  73.844  0.00  0.00            
ATOM   1250  O   LEU X  79      50.042  47.849  73.103  0.00  0.00            
ATOM   1251  N   SER X  80      47.811  47.656  73.377  0.00  0.00            
ATOM   1252  H   SER X  80      47.044  47.526  74.022  0.00  0.00            
ATOM   1253  CA  SER X  80      47.403  48.001  72.055  0.00  0.00            
ATOM   1254  HA  SER X  80      47.819  47.206  71.435  0.00  0.00            
ATOM   1255  CB  SER X  80      45.921  48.122  71.745  0.00  0.00            
ATOM   1256  HB2 SER X  80      45.504  49.027  72.187  0.00  0.00            
ATOM   1257  HB3 SER X  80      45.847  48.261  70.667  0.00  0.00            
ATOM   1258  OG  SER X  80      45.171  47.050  72.221  0.00  0.00            
ATOM   1259  HG  SER X  80      44.369  47.564  72.335  0.00  0.00            
ATOM   1260  C   SER X  80      47.930  49.313  71.466  0.00  0.00            
ATOM   1261  O   SER X  80      47.762  49.605  70.251  0.00  0.00            
ATOM   1262  N   HIE X  81      48.463  50.222  72.292  0.00  0.00            
ATOM   1263  H   HIE X  81      48.749  49.843  73.183  0.00  0.00            
ATOM   1264  CA  HIE X  81      48.641  51.628  72.043  0.00  0.00            
ATOM   1265  HA  HIE X  81      48.447  51.785  70.982  0.00  0.00            
ATOM   1266  CB  HIE X  81      47.696  52.463  72.941  0.00  0.00            
ATOM   1267  HB2 HIE X  81      47.940  52.311  73.993  0.00  0.00            
ATOM   1268  HB3 HIE X  81      47.787  53.517  72.676  0.00  0.00            
ATOM   1269  CG  HIE X  81      46.226  52.113  72.847  0.00  0.00            
ATOM   1270  ND1 HIE X  81      45.391  52.653  71.881  0.00  0.00            
ATOM   1271  CE1 HIE X  81      44.233  51.999  72.019  0.00  0.00            
ATOM   1272  HE1 HIE X  81      43.338  52.245  71.468  0.00  0.00            
ATOM   1273  NE2 HIE X  81      44.210  51.155  73.033  0.00  0.00            
ATOM   1274  HE2 HIE X  81      43.385  50.668  73.352  0.00  0.00            
ATOM   1275  CD2 HIE X  81      45.501  51.245  73.603  0.00  0.00            
ATOM   1276  HD2 HIE X  81      45.820  50.733  74.499  0.00  0.00            
ATOM   1277  C   HIE X  81      50.117  52.017  72.155  0.00  0.00            
ATOM   1278  O   HIE X  81      50.457  53.203  71.922  0.00  0.00            
ATOM   1279  N   LEU X  82      50.952  51.092  72.617  0.00  0.00            
ATOM   1280  H   LEU X  82      50.550  50.197  72.858  0.00  0.00            
ATOM   1281  CA  LEU X  82      52.355  51.407  72.958  0.00  0.00            
ATOM   1282  HA  LEU X  82      52.295  52.213  73.689  0.00  0.00            
ATOM   1283  CB  LEU X  82      52.975  50.164  73.650  0.00  0.00            
ATOM   1284  HB2 LEU X  82      52.318  49.792  74.436  0.00  0.00            
ATOM   1285  HB3 LEU X  82      52.954  49.366  72.908  0.00  0.00            
ATOM   1286  CG  LEU X  82      54.369  50.146  74.320  0.00  0.00            
ATOM   1287  HG  LEU X  82      55.186  50.404  73.647  0.00  0.00            
ATOM   1288  CD1 LEU X  82      54.434  51.082  75.527  0.00  0.00            
ATOM   1289 HD11 LEU X  82      53.654  50.678  76.173  0.00  0.00            
ATOM   1290 HD12 LEU X  82      55.451  51.029  75.916  0.00  0.00            
ATOM   1291 HD13 LEU X  82      54.046  52.084  75.345  0.00  0.00            
ATOM   1292  CD2 LEU X  82      54.782  48.635  74.702  0.00  0.00            
ATOM   1293 HD21 LEU X  82      55.278  48.201  73.834  0.00  0.00            
ATOM   1294 HD22 LEU X  82      55.454  48.660  75.560  0.00  0.00            
ATOM   1295 HD23 LEU X  82      53.902  48.050  74.971  0.00  0.00            
ATOM   1296  C   LEU X  82      53.282  51.868  71.766  0.00  0.00            
ATOM   1297  O   LEU X  82      52.954  51.433  70.662  0.00  0.00            
ATOM   1298  N   SER X  83      54.295  52.638  72.064  0.00  0.00            
ATOM   1299  H   SER X  83      54.377  52.997  73.005  0.00  0.00            
ATOM   1300  CA  SER X  83      55.121  53.369  71.074  0.00  0.00            
ATOM   1301  HA  SER X  83      54.751  53.187  70.065  0.00  0.00            
ATOM   1302  CB  SER X  83      54.828  54.853  71.206  0.00  0.00            
ATOM   1303  HB2 SER X  83      53.744  54.819  71.101  0.00  0.00            
ATOM   1304  HB3 SER X  83      55.108  55.331  72.146  0.00  0.00            
ATOM   1305  OG  SER X  83      55.319  55.735  70.183  0.00  0.00            
ATOM   1306  HG  SER X  83      55.325  56.576  70.646  0.00  0.00            
ATOM   1307  C   SER X  83      56.564  53.028  71.194  0.00  0.00            
ATOM   1308  O   SER X  83      57.185  52.684  70.154  0.00  0.00            
ATOM   1309  N   THR X  84      57.062  52.922  72.416  0.00  0.00            
ATOM   1310  H   THR X  84      56.466  53.183  73.188  0.00  0.00            
ATOM   1311  CA  THR X  84      58.413  52.484  72.731  0.00  0.00            
ATOM   1312  HA  THR X  84      58.899  52.226  71.790  0.00  0.00            
ATOM   1313  CB  THR X  84      59.125  53.670  73.371  0.00  0.00            
ATOM   1314  HB  THR X  84      58.420  54.165  74.039  0.00  0.00            
ATOM   1315  CG2 THR X  84      60.484  53.247  74.010  0.00  0.00            
ATOM   1316 HG21 THR X  84      60.313  52.554  74.834  0.00  0.00            
ATOM   1317 HG22 THR X  84      61.223  52.949  73.267  0.00  0.00            
ATOM   1318 HG23 THR X  84      60.887  54.186  74.390  0.00  0.00            
ATOM   1319  OG1 THR X  84      59.614  54.537  72.368  0.00  0.00            
ATOM   1320  HG1 THR X  84      60.059  55.264  72.809  0.00  0.00            
ATOM   1321  C   THR X  84      58.511  51.215  73.561  0.00  0.00            
ATOM   1322  O   THR X  84      57.877  51.159  74.645  0.00  0.00            
ATOM   1323  N   LEU X  85      59.412  50.327  73.246  0.00  0.00            
ATOM   1324  H   LEU X  85      59.648  50.273  72.266  0.00  0.00            
ATOM   1325  CA  LEU X  85      59.751  49.166  74.007  0.00  0.00            
ATOM   1326  HA  LEU X  85      59.268  49.311  74.973  0.00  0.00            
ATOM   1327  CB  LEU X  85      59.206  47.947  73.214  0.00  0.00            
ATOM   1328  HB2 LEU X  85      58.148  48.130  73.025  0.00  0.00            
ATOM   1329  HB3 LEU X  85      59.819  47.801  72.324  0.00  0.00            
ATOM   1330  CG  LEU X  85      59.300  46.617  73.925  0.00  0.00            
ATOM   1331  HG  LEU X  85      60.316  46.237  73.822  0.00  0.00            
ATOM   1332  CD1 LEU X  85      58.896  46.754  75.341  0.00  0.00            
ATOM   1333 HD11 LEU X  85      58.746  45.738  75.706  0.00  0.00            
ATOM   1334 HD12 LEU X  85      59.664  47.151  76.005  0.00  0.00            
ATOM   1335 HD13 LEU X  85      58.017  47.395  75.399  0.00  0.00            
ATOM   1336  CD2 LEU X  85      58.393  45.635  73.148  0.00  0.00            
ATOM   1337 HD21 LEU X  85      58.521  44.656  73.608  0.00  0.00            
ATOM   1338 HD22 LEU X  85      57.387  46.050  73.204  0.00  0.00            
ATOM   1339 HD23 LEU X  85      58.709  45.571  72.106  0.00  0.00            
ATOM   1340  C   LEU X  85      61.253  49.084  74.227  0.00  0.00            
ATOM   1341  O   LEU X  85      62.034  49.103  73.252  0.00  0.00            
ATOM   1342  N   ILE X  86      61.700  49.084  75.454  0.00  0.00            
ATOM   1343  H   ILE X  86      61.006  49.126  76.186  0.00  0.00            
ATOM   1344  CA  ILE X  86      63.081  48.864  75.893  0.00  0.00            
ATOM   1345  HA  ILE X  86      63.725  48.733  75.023  0.00  0.00            
ATOM   1346  CB  ILE X  86      63.684  50.050  76.635  0.00  0.00            
ATOM   1347  HB  ILE X  86      63.167  50.085  77.594  0.00  0.00            
ATOM   1348  CG2 ILE X  86      65.207  50.005  77.065  0.00  0.00            
ATOM   1349 HG21 ILE X  86      65.226  50.557  78.005  0.00  0.00            
ATOM   1350 HG22 ILE X  86      65.562  49.011  77.337  0.00  0.00            
ATOM   1351 HG23 ILE X  86      65.818  50.321  76.220  0.00  0.00            
ATOM   1352  CG1 ILE X  86      63.544  51.456  75.953  0.00  0.00            
ATOM   1353 HG12 ILE X  86      64.217  51.526  75.098  0.00  0.00            
ATOM   1354 HG13 ILE X  86      62.509  51.491  75.612  0.00  0.00            
ATOM   1355  CD1 ILE X  86      63.736  52.591  76.818  0.00  0.00            
ATOM   1356 HD11 ILE X  86      64.731  52.545  77.262  0.00  0.00            
ATOM   1357 HD12 ILE X  86      63.545  53.515  76.273  0.00  0.00            
ATOM   1358 HD13 ILE X  86      63.059  52.664  77.669  0.00  0.00            
ATOM   1359  C   ILE X  86      63.260  47.556  76.617  0.00  0.00            
ATOM   1360  O   ILE X  86      62.573  47.169  77.558  0.00  0.00            
ATOM   1361  N   LEU X  87      64.317  46.820  76.251  0.00  0.00            
ATOM   1362  H   LEU X  87      64.854  47.075  75.435  0.00  0.00            
ATOM   1363  CA  LEU X  87      64.631  45.461  76.740  0.00  0.00            
ATOM   1364  HA  LEU X  87      64.102  45.265  77.673  0.00  0.00            
ATOM   1365  CB  LEU X  87      64.179  44.477  75.622  0.00  0.00            
ATOM   1366  HB2 LEU X  87      64.304  44.879  74.616  0.00  0.00            
ATOM   1367  HB3 LEU X  87      64.781  43.571  75.699  0.00  0.00            
ATOM   1368  CG  LEU X  87      62.652  44.048  75.756  0.00  0.00            
ATOM   1369  HG  LEU X  87      62.105  44.968  75.961  0.00  0.00            
ATOM   1370  CD1 LEU X  87      62.144  43.527  74.477  0.00  0.00            
ATOM   1371 HD11 LEU X  87      62.523  42.527  74.265  0.00  0.00            
ATOM   1372 HD12 LEU X  87      61.084  43.286  74.560  0.00  0.00            
ATOM   1373 HD13 LEU X  87      62.108  44.281  73.691  0.00  0.00            
ATOM   1374  CD2 LEU X  87      62.432  42.996  76.931  0.00  0.00            
ATOM   1375 HD21 LEU X  87      61.396  42.656  76.937  0.00  0.00            
ATOM   1376 HD22 LEU X  87      63.094  42.165  76.689  0.00  0.00            
ATOM   1377 HD23 LEU X  87      62.637  43.468  77.892  0.00  0.00            
ATOM   1378  C   LEU X  87      66.104  45.258  77.151  0.00  0.00            
ATOM   1379  O   LEU X  87      66.561  44.138  77.407  0.00  0.00            
ATOM   1380  N   THR X  88      66.928  46.320  77.029  0.00  0.00            
ATOM   1381  H   THR X  88      66.474  47.221  77.059  0.00  0.00            
ATOM   1382  CA  THR X  88      68.445  46.221  76.957  0.00  0.00            
ATOM   1383  HA  THR X  88      68.665  45.783  75.983  0.00  0.00            
ATOM   1384  CB  THR X  88      69.000  47.559  76.934  0.00  0.00            
ATOM   1385  HB  THR X  88      68.560  48.108  77.767  0.00  0.00            
ATOM   1386  CG2 THR X  88      70.550  47.627  77.076  0.00  0.00            
ATOM   1387 HG21 THR X  88      70.754  48.697  77.135  0.00  0.00            
ATOM   1388 HG22 THR X  88      70.798  47.108  78.001  0.00  0.00            
ATOM   1389 HG23 THR X  88      70.934  47.101  76.201  0.00  0.00            
ATOM   1390  OG1 THR X  88      68.682  48.304  75.838  0.00  0.00            
ATOM   1391  HG1 THR X  88      68.603  49.211  76.143  0.00  0.00            
ATOM   1392  C   THR X  88      69.073  45.420  78.160  0.00  0.00            
ATOM   1393  O   THR X  88      68.858  45.625  79.325  0.00  0.00            
ATOM   1394  N   GLY X  89      69.887  44.483  77.803  0.00  0.00            
ATOM   1395  H   GLY X  89      69.953  44.253  76.822  0.00  0.00            
ATOM   1396  CA  GLY X  89      70.638  43.552  78.668  0.00  0.00            
ATOM   1397  HA2 GLY X  89      71.153  42.878  77.984  0.00  0.00            
ATOM   1398  HA3 GLY X  89      71.406  44.048  79.262  0.00  0.00            
ATOM   1399  C   GLY X  89      69.796  42.629  79.574  0.00  0.00            
ATOM   1400  O   GLY X  89      70.095  42.566  80.774  0.00  0.00            
ATOM   1401  N   ASN X  90      68.756  42.031  78.985  0.00  0.00            
ATOM   1402  H   ASN X  90      68.479  42.257  78.041  0.00  0.00            
ATOM   1403  CA  ASN X  90      68.172  40.780  79.494  0.00  0.00            
ATOM   1404  HA  ASN X  90      68.282  40.731  80.577  0.00  0.00            
ATOM   1405  CB  ASN X  90      66.718  40.712  79.229  0.00  0.00            
ATOM   1406  HB2 ASN X  90      66.516  40.904  78.175  0.00  0.00            
ATOM   1407  HB3 ASN X  90      66.404  39.693  79.454  0.00  0.00            
ATOM   1408  CG  ASN X  90      66.014  41.682  80.122  0.00  0.00            
ATOM   1409  OD1 ASN X  90      65.851  41.445  81.317  0.00  0.00            
ATOM   1410  ND2 ASN X  90      65.616  42.858  79.689  0.00  0.00            
ATOM   1411 HD21 ASN X  90      65.213  43.472  80.382  0.00  0.00            
ATOM   1412 HD22 ASN X  90      65.963  43.225  78.814  0.00  0.00            
ATOM   1413  C   ASN X  90      68.954  39.499  78.969  0.00  0.00            
ATOM   1414  O   ASN X  90      69.327  39.474  77.827  0.00  0.00            
ATOM   1415  N   PRO X  91      68.972  38.450  79.782  0.00  0.00            
ATOM   1416  CD  PRO X  91      68.627  38.341  81.232  0.00  0.00            
ATOM   1417  HD2 PRO X  91      67.605  38.714  81.295  0.00  0.00            
ATOM   1418  HD3 PRO X  91      69.285  38.912  81.887  0.00  0.00            
ATOM   1419  CG  PRO X  91      68.698  36.848  81.671  0.00  0.00            
ATOM   1420  HG2 PRO X  91      67.812  36.415  81.206  0.00  0.00            
ATOM   1421  HG3 PRO X  91      68.953  36.575  82.695  0.00  0.00            
ATOM   1422  CB  PRO X  91      69.869  36.434  80.752  0.00  0.00            
ATOM   1423  HB2 PRO X  91      70.004  35.354  80.706  0.00  0.00            
ATOM   1424  HB3 PRO X  91      70.758  36.860  81.219  0.00  0.00            
ATOM   1425  CA  PRO X  91      69.562  37.106  79.394  0.00  0.00            
ATOM   1426  HA  PRO X  91      70.497  37.448  78.949  0.00  0.00            
ATOM   1427  C   PRO X  91      68.685  36.215  78.439  0.00  0.00            
ATOM   1428  O   PRO X  91      68.596  35.019  78.617  0.00  0.00            
ATOM   1429  N   ILE X  92      67.908  36.881  77.575  0.00  0.00            
ATOM   1430  H   ILE X  92      68.168  37.844  77.419  0.00  0.00            
ATOM   1431  CA  ILE X  92      66.969  36.139  76.685  0.00  0.00            
ATOM   1432  HA  ILE X  92      66.176  35.797  77.349  0.00  0.00            
ATOM   1433  CB  ILE X  92      66.215  37.077  75.724  0.00  0.00            
ATOM   1434  HB  ILE X  92      66.896  37.770  75.228  0.00  0.00            
ATOM   1435  CG2 ILE X  92      65.471  36.284  74.602  0.00  0.00            
ATOM   1436 HG21 ILE X  92      64.882  36.976  74.000  0.00  0.00            
ATOM   1437 HG22 ILE X  92      66.132  35.796  73.886  0.00  0.00            
ATOM   1438 HG23 ILE X  92      64.720  35.630  75.045  0.00  0.00            
ATOM   1439  CG1 ILE X  92      65.183  37.929  76.459  0.00  0.00            
ATOM   1440 HG12 ILE X  92      64.299  37.419  76.840  0.00  0.00            
ATOM   1441 HG13 ILE X  92      65.679  38.323  77.346  0.00  0.00            
ATOM   1442  CD1 ILE X  92      64.815  39.106  75.518  0.00  0.00            
ATOM   1443 HD11 ILE X  92      65.685  39.494  74.989  0.00  0.00            
ATOM   1444 HD12 ILE X  92      64.059  38.757  74.815  0.00  0.00            
ATOM   1445 HD13 ILE X  92      64.359  39.874  76.144  0.00  0.00            
ATOM   1446  C   ILE X  92      67.607  34.978  75.946  0.00  0.00            
ATOM   1447  O   ILE X  92      68.375  35.106  74.943  0.00  0.00            
ATOM   1448  N   GLN X  93      67.157  33.762  76.337  0.00  0.00            
ATOM   1449  H   GLN X  93      66.400  33.730  77.005  0.00  0.00            
ATOM   1450  CA  GLN X  93      67.597  32.526  75.700  0.00  0.00            
ATOM   1451  HA  GLN X  93      68.564  32.690  75.223  0.00  0.00            
ATOM   1452  CB  GLN X  93      67.767  31.343  76.614  0.00  0.00            
ATOM   1453  HB2 GLN X  93      66.779  31.091  77.001  0.00  0.00            
ATOM   1454  HB3 GLN X  93      68.154  30.575  75.944  0.00  0.00            
ATOM   1455  CG  GLN X  93      68.613  31.657  77.900  0.00  0.00            
ATOM   1456  HG2 GLN X  93      68.140  32.470  78.451  0.00  0.00            
ATOM   1457  HG3 GLN X  93      68.624  30.815  78.592  0.00  0.00            
ATOM   1458  CD  GLN X  93      70.078  31.939  77.525  0.00  0.00            
ATOM   1459  OE1 GLN X  93      70.790  31.085  76.987  0.00  0.00            
ATOM   1460  NE2 GLN X  93      70.586  33.174  77.749  0.00  0.00            
ATOM   1461 HE21 GLN X  93      71.560  33.298  77.512  0.00  0.00            
ATOM   1462 HE22 GLN X  93      69.982  33.853  78.190  0.00  0.00            
ATOM   1463  C   GLN X  93      66.743  32.136  74.482  0.00  0.00            
ATOM   1464  O   GLN X  93      67.264  31.562  73.524  0.00  0.00            
ATOM   1465  N   SER X  94      65.421  32.455  74.479  0.00  0.00            
ATOM   1466  H   SER X  94      64.952  32.924  75.240  0.00  0.00            
ATOM   1467  CA  SER X  94      64.573  32.203  73.330  0.00  0.00            
ATOM   1468  HA  SER X  94      65.148  32.420  72.430  0.00  0.00            
ATOM   1469  CB  SER X  94      64.351  30.687  73.124  0.00  0.00            
ATOM   1470  HB2 SER X  94      63.598  30.607  72.341  0.00  0.00            
ATOM   1471  HB3 SER X  94      65.286  30.249  72.774  0.00  0.00            
ATOM   1472  OG  SER X  94      63.767  30.159  74.285  0.00  0.00            
ATOM   1473  HG  SER X  94      62.853  30.446  74.352  0.00  0.00            
ATOM   1474  C   SER X  94      63.235  33.079  73.477  0.00  0.00            
ATOM   1475  O   SER X  94      62.943  33.570  74.533  0.00  0.00            
ATOM   1476  N   LEU X  95      62.547  33.310  72.397  0.00  0.00            
ATOM   1477  H   LEU X  95      62.809  32.856  71.534  0.00  0.00            
ATOM   1478  CA  LEU X  95      61.254  33.958  72.439  0.00  0.00            
ATOM   1479  HA  LEU X  95      60.793  33.816  73.416  0.00  0.00            
ATOM   1480  CB  LEU X  95      61.497  35.492  72.198  0.00  0.00            
ATOM   1481  HB2 LEU X  95      60.514  35.962  72.183  0.00  0.00            
ATOM   1482  HB3 LEU X  95      62.101  35.748  73.069  0.00  0.00            
ATOM   1483  CG  LEU X  95      62.316  35.987  70.978  0.00  0.00            
ATOM   1484  HG  LEU X  95      61.581  36.078  70.179  0.00  0.00            
ATOM   1485  CD1 LEU X  95      62.827  37.447  71.279  0.00  0.00            
ATOM   1486 HD11 LEU X  95      63.586  37.814  70.587  0.00  0.00            
ATOM   1487 HD12 LEU X  95      62.017  38.132  71.030  0.00  0.00            
ATOM   1488 HD13 LEU X  95      63.177  37.599  72.300  0.00  0.00            
ATOM   1489  CD2 LEU X  95      63.472  35.255  70.387  0.00  0.00            
ATOM   1490 HD21 LEU X  95      63.968  35.867  69.634  0.00  0.00            
ATOM   1491 HD22 LEU X  95      64.128  35.103  71.244  0.00  0.00            
ATOM   1492 HD23 LEU X  95      63.112  34.282  70.052  0.00  0.00            
ATOM   1493  C   LEU X  95      60.302  33.400  71.361  0.00  0.00            
ATOM   1494  O   LEU X  95      60.768  32.988  70.318  0.00  0.00            
ATOM   1495  N   ALA X  96      58.992  33.584  71.591  0.00  0.00            
ATOM   1496  H   ALA X  96      58.712  34.138  72.388  0.00  0.00            
ATOM   1497  CA  ALA X  96      58.054  33.077  70.572  0.00  0.00            
ATOM   1498  HA  ALA X  96      58.401  32.086  70.279  0.00  0.00            
ATOM   1499  CB  ALA X  96      56.684  32.843  71.279  0.00  0.00            
ATOM   1500  HB1 ALA X  96      56.123  32.289  70.527  0.00  0.00            
ATOM   1501  HB2 ALA X  96      56.759  32.253  72.193  0.00  0.00            
ATOM   1502  HB3 ALA X  96      56.192  33.798  71.464  0.00  0.00            
ATOM   1503  C   ALA X  96      57.987  33.917  69.272  0.00  0.00            
ATOM   1504  O   ALA X  96      58.321  35.083  69.303  0.00  0.00            
ATOM   1505  N   LEU X  97      57.393  33.320  68.189  0.00  0.00            
ATOM   1506  H   LEU X  97      57.065  32.371  68.291  0.00  0.00            
ATOM   1507  CA  LEU X  97      57.196  34.033  66.872  0.00  0.00            
ATOM   1508  HA  LEU X  97      58.057  34.599  66.516  0.00  0.00            
ATOM   1509  CB  LEU X  97      57.014  33.144  65.669  0.00  0.00            
ATOM   1510  HB2 LEU X  97      56.078  32.586  65.676  0.00  0.00            
ATOM   1511  HB3 LEU X  97      56.877  33.793  64.804  0.00  0.00            
ATOM   1512  CG  LEU X  97      58.201  32.247  65.298  0.00  0.00            
ATOM   1513  HG  LEU X  97      59.062  32.740  65.748  0.00  0.00            
ATOM   1514  CD1 LEU X  97      58.188  30.767  65.732  0.00  0.00            
ATOM   1515 HD11 LEU X  97      57.994  30.672  66.800  0.00  0.00            
ATOM   1516 HD12 LEU X  97      57.375  30.341  65.143  0.00  0.00            
ATOM   1517 HD13 LEU X  97      59.128  30.304  65.433  0.00  0.00            
ATOM   1518  CD2 LEU X  97      58.608  32.366  63.854  0.00  0.00            
ATOM   1519 HD21 LEU X  97      59.593  31.968  63.610  0.00  0.00            
ATOM   1520 HD22 LEU X  97      57.785  32.091  63.194  0.00  0.00            
ATOM   1521 HD23 LEU X  97      58.821  33.387  63.537  0.00  0.00            
ATOM   1522  C   LEU X  97      56.087  35.025  66.971  0.00  0.00            
ATOM   1523  O   LEU X  97      56.060  36.086  66.341  0.00  0.00            
ATOM   1524  N   GLY X  98      55.144  34.845  67.942  0.00  0.00            
ATOM   1525  H   GLY X  98      55.057  33.959  68.419  0.00  0.00            
ATOM   1526  CA  GLY X  98      54.201  35.874  68.314  0.00  0.00            
ATOM   1527  HA2 GLY X  98      53.856  36.442  67.450  0.00  0.00            
ATOM   1528  HA3 GLY X  98      53.352  35.365  68.770  0.00  0.00            
ATOM   1529  C   GLY X  98      54.614  36.942  69.320  0.00  0.00            
ATOM   1530  O   GLY X  98      53.729  37.688  69.697  0.00  0.00            
ATOM   1531  N   ALA X  99      55.834  36.940  69.848  0.00  0.00            
ATOM   1532  H   ALA X  99      56.565  36.311  69.548  0.00  0.00            
ATOM   1533  CA  ALA X  99      56.232  37.815  71.005  0.00  0.00            
ATOM   1534  HA  ALA X  99      55.800  37.369  71.901  0.00  0.00            
ATOM   1535  CB  ALA X  99      57.717  37.792  71.266  0.00  0.00            
ATOM   1536  HB1 ALA X  99      58.131  36.789  71.366  0.00  0.00            
ATOM   1537  HB2 ALA X  99      58.250  38.192  70.403  0.00  0.00            
ATOM   1538  HB3 ALA X  99      57.953  38.366  72.162  0.00  0.00            
ATOM   1539  C   ALA X  99      55.681  39.272  71.038  0.00  0.00            
ATOM   1540  O   ALA X  99      55.046  39.690  71.976  0.00  0.00            
ATOM   1541  N   PHE X 100      55.982  40.002  69.950  0.00  0.00            
ATOM   1542  H   PHE X 100      56.563  39.559  69.253  0.00  0.00            
ATOM   1543  CA  PHE X 100      55.723  41.445  69.718  0.00  0.00            
ATOM   1544  HA  PHE X 100      55.538  41.875  70.702  0.00  0.00            
ATOM   1545  CB  PHE X 100      56.888  42.044  68.938  0.00  0.00            
ATOM   1546  HB2 PHE X 100      56.909  41.587  67.949  0.00  0.00            
ATOM   1547  HB3 PHE X 100      56.590  43.050  68.644  0.00  0.00            
ATOM   1548  CG  PHE X 100      58.220  42.071  69.626  0.00  0.00            
ATOM   1549  CD1 PHE X 100      58.464  42.899  70.694  0.00  0.00            
ATOM   1550  HD1 PHE X 100      57.675  43.549  71.041  0.00  0.00            
ATOM   1551  CE1 PHE X 100      59.675  42.673  71.428  0.00  0.00            
ATOM   1552  HE1 PHE X 100      59.798  43.118  72.404  0.00  0.00            
ATOM   1553  CZ  PHE X 100      60.683  41.820  70.949  0.00  0.00            
ATOM   1554  HZ  PHE X 100      61.628  41.769  71.470  0.00  0.00            
ATOM   1555  CE2 PHE X 100      60.421  41.096  69.786  0.00  0.00            
ATOM   1556  HE2 PHE X 100      61.035  40.318  69.356  0.00  0.00            
ATOM   1557  CD2 PHE X 100      59.213  41.208  69.170  0.00  0.00            
ATOM   1558  HD2 PHE X 100      58.972  40.709  68.242  0.00  0.00            
ATOM   1559  C   PHE X 100      54.371  41.668  68.968  0.00  0.00            
ATOM   1560  O   PHE X 100      54.094  42.769  68.566  0.00  0.00            
ATOM   1561  N   SER X 101      53.696  40.584  68.581  0.00  0.00            
ATOM   1562  H   SER X 101      53.938  39.621  68.767  0.00  0.00            
ATOM   1563  CA  SER X 101      52.434  40.733  67.829  0.00  0.00            
ATOM   1564  HA  SER X 101      52.794  41.196  66.910  0.00  0.00            
ATOM   1565  CB  SER X 101      51.916  39.335  67.468  0.00  0.00            
ATOM   1566  HB2 SER X 101      51.880  38.739  68.380  0.00  0.00            
ATOM   1567  HB3 SER X 101      50.967  39.391  66.934  0.00  0.00            
ATOM   1568  OG  SER X 101      52.743  38.682  66.512  0.00  0.00            
ATOM   1569  HG  SER X 101      52.252  37.877  66.335  0.00  0.00            
ATOM   1570  C   SER X 101      51.315  41.547  68.486  0.00  0.00            
ATOM   1571  O   SER X 101      51.246  41.477  69.723  0.00  0.00            
ATOM   1572  N   GLY X 102      50.608  42.287  67.677  0.00  0.00            
ATOM   1573  H   GLY X 102      50.893  42.194  66.713  0.00  0.00            
ATOM   1574  CA  GLY X 102      49.570  43.143  68.188  0.00  0.00            
ATOM   1575  HA2 GLY X 102      49.023  43.584  67.355  0.00  0.00            
ATOM   1576  HA3 GLY X 102      48.961  42.580  68.895  0.00  0.00            
ATOM   1577  C   GLY X 102      50.167  44.438  68.827  0.00  0.00            
ATOM   1578  O   GLY X 102      49.369  45.211  69.287  0.00  0.00            
ATOM   1579  N   LEU X 103      51.462  44.780  68.748  0.00  0.00            
ATOM   1580  H   LEU X 103      52.134  44.042  68.592  0.00  0.00            
ATOM   1581  CA  LEU X 103      52.021  46.064  69.048  0.00  0.00            
ATOM   1582  HA  LEU X 103      51.538  46.475  69.935  0.00  0.00            
ATOM   1583  CB  LEU X 103      53.466  45.962  69.458  0.00  0.00            
ATOM   1584  HB2 LEU X 103      53.887  45.308  68.694  0.00  0.00            
ATOM   1585  HB3 LEU X 103      53.866  46.975  69.410  0.00  0.00            
ATOM   1586  CG  LEU X 103      53.836  45.462  70.817  0.00  0.00            
ATOM   1587  HG  LEU X 103      53.250  44.557  70.978  0.00  0.00            
ATOM   1588  CD1 LEU X 103      55.334  45.113  70.911  0.00  0.00            
ATOM   1589 HD11 LEU X 103      55.673  44.668  71.847  0.00  0.00            
ATOM   1590 HD12 LEU X 103      55.621  44.396  70.142  0.00  0.00            
ATOM   1591 HD13 LEU X 103      56.028  45.927  70.707  0.00  0.00            
ATOM   1592  CD2 LEU X 103      53.572  46.375  72.019  0.00  0.00            
ATOM   1593 HD21 LEU X 103      54.280  47.195  71.901  0.00  0.00            
ATOM   1594 HD22 LEU X 103      52.530  46.678  72.122  0.00  0.00            
ATOM   1595 HD23 LEU X 103      53.932  45.876  72.919  0.00  0.00            
ATOM   1596  C   LEU X 103      51.784  47.019  67.794  0.00  0.00            
ATOM   1597  O   LEU X 103      52.694  47.598  67.239  0.00  0.00            
ATOM   1598  N   SER X 104      50.540  47.016  67.358  0.00  0.00            
ATOM   1599  H   SER X 104      49.893  46.363  67.775  0.00  0.00            
ATOM   1600  CA  SER X 104      50.059  47.747  66.147  0.00  0.00            
ATOM   1601  HA  SER X 104      50.606  47.393  65.273  0.00  0.00            
ATOM   1602  CB  SER X 104      48.598  47.270  65.887  0.00  0.00            
ATOM   1603  HB2 SER X 104      47.933  47.583  66.692  0.00  0.00            
ATOM   1604  HB3 SER X 104      48.282  47.675  64.925  0.00  0.00            
ATOM   1605  OG  SER X 104      48.658  45.872  65.803  0.00  0.00            
ATOM   1606  HG  SER X 104      48.130  45.494  65.095  0.00  0.00            
ATOM   1607  C   SER X 104      50.189  49.268  66.264  0.00  0.00            
ATOM   1608  O   SER X 104      49.686  49.940  65.409  0.00  0.00            
ATOM   1609  N   SER X 105      50.928  49.807  67.273  0.00  0.00            
ATOM   1610  H   SER X 105      51.151  49.171  68.025  0.00  0.00            
ATOM   1611  CA  SER X 105      51.264  51.197  67.373  0.00  0.00            
ATOM   1612  HA  SER X 105      50.981  51.646  66.421  0.00  0.00            
ATOM   1613  CB  SER X 105      50.423  51.849  68.460  0.00  0.00            
ATOM   1614  HB2 SER X 105      50.632  51.284  69.369  0.00  0.00            
ATOM   1615  HB3 SER X 105      50.628  52.918  68.511  0.00  0.00            
ATOM   1616  OG  SER X 105      49.084  51.703  68.112  0.00  0.00            
ATOM   1617  HG  SER X 105      48.677  51.050  68.686  0.00  0.00            
ATOM   1618  C   SER X 105      52.797  51.492  67.477  0.00  0.00            
ATOM   1619  O   SER X 105      53.218  52.669  67.374  0.00  0.00            
ATOM   1620  N   LEU X 106      53.627  50.439  67.622  0.00  0.00            
ATOM   1621  H   LEU X 106      53.229  49.523  67.774  0.00  0.00            
ATOM   1622  CA  LEU X 106      55.023  50.614  68.003  0.00  0.00            
ATOM   1623  HA  LEU X 106      54.951  51.187  68.927  0.00  0.00            
ATOM   1624  CB  LEU X 106      55.598  49.214  68.375  0.00  0.00            
ATOM   1625  HB2 LEU X 106      54.880  48.687  69.003  0.00  0.00            
ATOM   1626  HB3 LEU X 106      55.757  48.537  67.536  0.00  0.00            
ATOM   1627  CG  LEU X 106      56.831  49.310  69.338  0.00  0.00            
ATOM   1628  HG  LEU X 106      57.272  50.287  69.138  0.00  0.00            
ATOM   1629  CD1 LEU X 106      56.470  49.290  70.858  0.00  0.00            
ATOM   1630 HD11 LEU X 106      56.124  48.300  71.155  0.00  0.00            
ATOM   1631 HD12 LEU X 106      57.433  49.450  71.344  0.00  0.00            
ATOM   1632 HD13 LEU X 106      55.832  50.160  71.014  0.00  0.00            
ATOM   1633  CD2 LEU X 106      57.879  48.212  69.045  0.00  0.00            
ATOM   1634 HD21 LEU X 106      58.791  48.448  69.594  0.00  0.00            
ATOM   1635 HD22 LEU X 106      57.398  47.319  69.444  0.00  0.00            
ATOM   1636 HD23 LEU X 106      57.964  48.074  67.967  0.00  0.00            
ATOM   1637  C   LEU X 106      55.943  51.397  66.966  0.00  0.00            
ATOM   1638  O   LEU X 106      55.887  51.151  65.791  0.00  0.00            
ATOM   1639  N   GLN X 107      56.703  52.376  67.434  0.00  0.00            
ATOM   1640  H   GLN X 107      56.592  52.678  68.392  0.00  0.00            
ATOM   1641  CA  GLN X 107      57.551  53.193  66.579  0.00  0.00            
ATOM   1642  HA  GLN X 107      57.359  53.027  65.519  0.00  0.00            
ATOM   1643  CB  GLN X 107      57.330  54.643  66.982  0.00  0.00            
ATOM   1644  HB2 GLN X 107      57.701  54.845  67.987  0.00  0.00            
ATOM   1645  HB3 GLN X 107      57.906  55.317  66.348  0.00  0.00            
ATOM   1646  CG  GLN X 107      55.817  55.061  66.954  0.00  0.00            
ATOM   1647  HG2 GLN X 107      55.279  54.343  67.573  0.00  0.00            
ATOM   1648  HG3 GLN X 107      55.695  56.066  67.358  0.00  0.00            
ATOM   1649  CD  GLN X 107      55.307  55.082  65.585  0.00  0.00            
ATOM   1650  OE1 GLN X 107      55.634  56.003  64.843  0.00  0.00            
ATOM   1651  NE2 GLN X 107      54.472  54.155  65.178  0.00  0.00            
ATOM   1652 HE21 GLN X 107      54.223  54.211  64.201  0.00  0.00            
ATOM   1653 HE22 GLN X 107      54.283  53.300  65.681  0.00  0.00            
ATOM   1654  C   GLN X 107      59.012  52.844  66.877  0.00  0.00            
ATOM   1655  O   GLN X 107      59.803  52.817  65.951  0.00  0.00            
ATOM   1656  N   LYS X 108      59.410  52.438  68.103  0.00  0.00            
ATOM   1657  H   LYS X 108      58.629  52.223  68.706  0.00  0.00            
ATOM   1658  CA  LYS X 108      60.842  52.337  68.516  0.00  0.00            
ATOM   1659  HA  LYS X 108      61.510  52.172  67.670  0.00  0.00            
ATOM   1660  CB  LYS X 108      61.238  53.650  69.222  0.00  0.00            
ATOM   1661  HB2 LYS X 108      61.515  54.356  68.439  0.00  0.00            
ATOM   1662  HB3 LYS X 108      60.310  54.012  69.665  0.00  0.00            
ATOM   1663  CG  LYS X 108      62.295  53.642  70.334  0.00  0.00            
ATOM   1664  HG2 LYS X 108      61.922  53.049  71.169  0.00  0.00            
ATOM   1665  HG3 LYS X 108      63.191  53.258  69.846  0.00  0.00            
ATOM   1666  CD  LYS X 108      62.675  55.011  70.882  0.00  0.00            
ATOM   1667  HD2 LYS X 108      62.606  55.728  70.063  0.00  0.00            
ATOM   1668  HD3 LYS X 108      62.024  55.271  71.717  0.00  0.00            
ATOM   1669  CE  LYS X 108      64.073  55.111  71.538  0.00  0.00            
ATOM   1670  HE2 LYS X 108      64.090  56.031  72.122  0.00  0.00            
ATOM   1671  HE3 LYS X 108      64.127  54.311  72.276  0.00  0.00            
ATOM   1672  NZ  LYS X 108      65.165  55.063  70.519  0.00  0.00            
ATOM   1673  HZ1 LYS X 108      65.013  55.864  69.923  0.00  0.00            
ATOM   1674  HZ2 LYS X 108      66.024  55.275  71.006  0.00  0.00            
ATOM   1675  HZ3 LYS X 108      65.272  54.196  70.012  0.00  0.00            
ATOM   1676  C   LYS X 108      61.060  51.032  69.401  0.00  0.00            
ATOM   1677  O   LYS X 108      60.298  50.836  70.325  0.00  0.00            
ATOM   1678  N   LEU X 109      62.107  50.269  69.072  0.00  0.00            
ATOM   1679  H   LEU X 109      62.476  50.301  68.132  0.00  0.00            
ATOM   1680  CA  LEU X 109      62.478  49.034  69.772  0.00  0.00            
ATOM   1681  HA  LEU X 109      61.969  48.982  70.734  0.00  0.00            
ATOM   1682  CB  LEU X 109      62.070  47.770  68.948  0.00  0.00            
ATOM   1683  HB2 LEU X 109      60.988  47.769  68.817  0.00  0.00            
ATOM   1684  HB3 LEU X 109      62.566  47.947  67.993  0.00  0.00            
ATOM   1685  CG  LEU X 109      62.437  46.324  69.519  0.00  0.00            
ATOM   1686  HG  LEU X 109      63.498  46.147  69.696  0.00  0.00            
ATOM   1687  CD1 LEU X 109      61.759  45.927  70.802  0.00  0.00            
ATOM   1688 HD11 LEU X 109      62.252  45.079  71.277  0.00  0.00            
ATOM   1689 HD12 LEU X 109      61.789  46.717  71.553  0.00  0.00            
ATOM   1690 HD13 LEU X 109      60.699  45.712  70.667  0.00  0.00            
ATOM   1691  CD2 LEU X 109      61.895  45.394  68.403  0.00  0.00            
ATOM   1692 HD21 LEU X 109      60.818  45.300  68.539  0.00  0.00            
ATOM   1693 HD22 LEU X 109      62.148  45.737  67.400  0.00  0.00            
ATOM   1694 HD23 LEU X 109      62.360  44.454  68.698  0.00  0.00            
ATOM   1695  C   LEU X 109      63.957  49.010  70.172  0.00  0.00            
ATOM   1696  O   LEU X 109      64.863  49.115  69.263  0.00  0.00            
ATOM   1697  N   VAL X 110      64.266  48.800  71.462  0.00  0.00            
ATOM   1698  H   VAL X 110      63.551  48.914  72.166  0.00  0.00            
ATOM   1699  CA  VAL X 110      65.626  48.902  71.941  0.00  0.00            
ATOM   1700  HA  VAL X 110      66.313  49.112  71.121  0.00  0.00            
ATOM   1701  CB  VAL X 110      65.732  50.075  72.960  0.00  0.00            
ATOM   1702  HB  VAL X 110      65.223  49.906  73.909  0.00  0.00            
ATOM   1703  CG1 VAL X 110      67.189  50.362  73.337  0.00  0.00            
ATOM   1704 HG11 VAL X 110      67.192  51.100  74.139  0.00  0.00            
ATOM   1705 HG12 VAL X 110      67.608  49.460  73.784  0.00  0.00            
ATOM   1706 HG13 VAL X 110      67.859  50.668  72.533  0.00  0.00            
ATOM   1707  CG2 VAL X 110      65.241  51.418  72.491  0.00  0.00            
ATOM   1708 HG21 VAL X 110      64.201  51.299  72.188  0.00  0.00            
ATOM   1709 HG22 VAL X 110      65.431  52.202  73.225  0.00  0.00            
ATOM   1710 HG23 VAL X 110      65.682  51.806  71.573  0.00  0.00            
ATOM   1711  C   VAL X 110      65.926  47.584  72.674  0.00  0.00            
ATOM   1712  O   VAL X 110      65.333  47.179  73.675  0.00  0.00            
ATOM   1713  N   ALA X 111      66.858  46.884  72.060  0.00  0.00            
ATOM   1714  H   ALA X 111      67.330  47.256  71.249  0.00  0.00            
ATOM   1715  CA  ALA X 111      67.221  45.491  72.276  0.00  0.00            
ATOM   1716  HA  ALA X 111      66.871  45.311  73.293  0.00  0.00            
ATOM   1717  CB  ALA X 111      66.457  44.592  71.344  0.00  0.00            
ATOM   1718  HB1 ALA X 111      66.686  43.590  71.708  0.00  0.00            
ATOM   1719  HB2 ALA X 111      65.391  44.775  71.480  0.00  0.00            
ATOM   1720  HB3 ALA X 111      66.790  44.721  70.314  0.00  0.00            
ATOM   1721  C   ALA X 111      68.736  45.332  72.157  0.00  0.00            
ATOM   1722  O   ALA X 111      69.266  44.541  71.388  0.00  0.00            
ATOM   1723  N   VAL X 112      69.500  46.223  72.834  0.00  0.00            
ATOM   1724  H   VAL X 112      69.009  46.941  73.348  0.00  0.00            
ATOM   1725  CA  VAL X 112      70.973  46.168  72.989  0.00  0.00            
ATOM   1726  HA  VAL X 112      71.396  45.908  72.018  0.00  0.00            
ATOM   1727  CB  VAL X 112      71.540  47.515  73.318  0.00  0.00            
ATOM   1728  HB  VAL X 112      71.023  47.983  74.156  0.00  0.00            
ATOM   1729  CG1 VAL X 112      73.055  47.566  73.722  0.00  0.00            
ATOM   1730 HG11 VAL X 112      73.235  47.104  74.692  0.00  0.00            
ATOM   1731 HG12 VAL X 112      73.711  47.223  72.922  0.00  0.00            
ATOM   1732 HG13 VAL X 112      73.404  48.584  73.901  0.00  0.00            
ATOM   1733  CG2 VAL X 112      71.345  48.395  72.076  0.00  0.00            
ATOM   1734 HG21 VAL X 112      71.870  49.326  72.289  0.00  0.00            
ATOM   1735 HG22 VAL X 112      71.744  47.960  71.160  0.00  0.00            
ATOM   1736 HG23 VAL X 112      70.321  48.728  71.901  0.00  0.00            
ATOM   1737  C   VAL X 112      71.430  45.034  73.981  0.00  0.00            
ATOM   1738  O   VAL X 112      70.909  44.930  75.067  0.00  0.00            
ATOM   1739  N   GLU X 113      72.406  44.246  73.608  0.00  0.00            
ATOM   1740  H   GLU X 113      72.747  44.276  72.658  0.00  0.00            
ATOM   1741  CA  GLU X 113      72.920  43.046  74.350  0.00  0.00            
ATOM   1742  HA  GLU X 113      73.456  42.434  73.624  0.00  0.00            
ATOM   1743  CB  GLU X 113      74.077  43.419  75.344  0.00  0.00            
ATOM   1744  HB2 GLU X 113      74.594  42.476  75.518  0.00  0.00            
ATOM   1745  HB3 GLU X 113      74.777  43.965  74.711  0.00  0.00            
ATOM   1746  CG  GLU X 113      73.791  44.155  76.570  0.00  0.00            
ATOM   1747  HG2 GLU X 113      73.989  45.216  76.417  0.00  0.00            
ATOM   1748  HG3 GLU X 113      72.757  43.975  76.864  0.00  0.00            
ATOM   1749  CD  GLU X 113      74.724  43.695  77.777  0.00  0.00            
ATOM   1750  OE1 GLU X 113      75.857  44.184  77.869  0.00  0.00            
ATOM   1751  OE2 GLU X 113      74.336  42.900  78.675  0.00  0.00            
ATOM   1752  C   GLU X 113      71.898  42.072  74.944  0.00  0.00            
ATOM   1753  O   GLU X 113      72.077  41.411  75.991  0.00  0.00            
ATOM   1754  N   THR X 114      70.775  41.908  74.228  0.00  0.00            
ATOM   1755  H   THR X 114      70.655  42.430  73.372  0.00  0.00            
ATOM   1756  CA  THR X 114      69.709  40.882  74.526  0.00  0.00            
ATOM   1757  HA  THR X 114      69.637  40.827  75.612  0.00  0.00            
ATOM   1758  CB  THR X 114      68.370  41.413  74.083  0.00  0.00            
ATOM   1759  HB  THR X 114      67.669  40.599  74.265  0.00  0.00            
ATOM   1760  CG2 THR X 114      67.957  42.680  74.908  0.00  0.00            
ATOM   1761 HG21 THR X 114      67.998  42.492  75.981  0.00  0.00            
ATOM   1762 HG22 THR X 114      68.772  43.362  74.667  0.00  0.00            
ATOM   1763 HG23 THR X 114      66.931  43.012  74.752  0.00  0.00            
ATOM   1764  OG1 THR X 114      68.460  41.806  72.788  0.00  0.00            
ATOM   1765  HG1 THR X 114      68.709  41.086  72.205  0.00  0.00            
ATOM   1766  C   THR X 114      69.946  39.435  74.182  0.00  0.00            
ATOM   1767  O   THR X 114      69.047  38.641  74.072  0.00  0.00            
ATOM   1768  N   ASN X 115      71.191  39.138  73.911  0.00  0.00            
ATOM   1769  H   ASN X 115      71.876  39.864  74.061  0.00  0.00            
ATOM   1770  CA  ASN X 115      71.710  37.841  73.526  0.00  0.00            
ATOM   1771  HA  ASN X 115      72.772  38.060  73.414  0.00  0.00            
ATOM   1772  CB  ASN X 115      71.656  36.796  74.693  0.00  0.00            
ATOM   1773  HB2 ASN X 115      70.619  36.578  74.947  0.00  0.00            
ATOM   1774  HB3 ASN X 115      72.064  35.871  74.288  0.00  0.00            
ATOM   1775  CG  ASN X 115      72.322  37.254  75.968  0.00  0.00            
ATOM   1776  OD1 ASN X 115      73.377  36.863  76.449  0.00  0.00            
ATOM   1777  ND2 ASN X 115      71.577  37.974  76.837  0.00  0.00            
ATOM   1778 HD21 ASN X 115      72.075  38.277  77.662  0.00  0.00            
ATOM   1779 HD22 ASN X 115      70.617  38.202  76.622  0.00  0.00            
ATOM   1780  C   ASN X 115      71.166  37.251  72.152  0.00  0.00            
ATOM   1781  O   ASN X 115      70.976  36.056  71.970  0.00  0.00            
ATOM   1782  N   LEU X 116      70.869  38.213  71.273  0.00  0.00            
ATOM   1783  H   LEU X 116      71.178  39.149  71.494  0.00  0.00            
ATOM   1784  CA  LEU X 116      70.521  37.890  69.927  0.00  0.00            
ATOM   1785  HA  LEU X 116      69.873  37.016  69.985  0.00  0.00            
ATOM   1786  CB  LEU X 116      69.794  39.104  69.282  0.00  0.00            
ATOM   1787  HB2 LEU X 116      70.596  39.829  69.141  0.00  0.00            
ATOM   1788  HB3 LEU X 116      69.465  38.838  68.278  0.00  0.00            
ATOM   1789  CG  LEU X 116      68.505  39.745  69.983  0.00  0.00            
ATOM   1790  HG  LEU X 116      68.909  40.099  70.932  0.00  0.00            
ATOM   1791  CD1 LEU X 116      68.125  40.927  69.151  0.00  0.00            
ATOM   1792 HD11 LEU X 116      69.056  41.493  69.156  0.00  0.00            
ATOM   1793 HD12 LEU X 116      67.859  40.611  68.142  0.00  0.00            
ATOM   1794 HD13 LEU X 116      67.238  41.411  69.560  0.00  0.00            
ATOM   1795  CD2 LEU X 116      67.330  38.786  70.129  0.00  0.00            
ATOM   1796 HD21 LEU X 116      66.442  39.290  70.511  0.00  0.00            
ATOM   1797 HD22 LEU X 116      67.043  38.448  69.133  0.00  0.00            
ATOM   1798 HD23 LEU X 116      67.669  37.913  70.686  0.00  0.00            
ATOM   1799  C   LEU X 116      71.737  37.381  69.110  0.00  0.00            
ATOM   1800  O   LEU X 116      72.737  38.064  69.077  0.00  0.00            
ATOM   1801  N   ALA X 117      71.642  36.263  68.379  0.00  0.00            
ATOM   1802  H   ALA X 117      70.692  35.926  68.324  0.00  0.00            
ATOM   1803  CA  ALA X 117      72.556  35.803  67.352  0.00  0.00            
ATOM   1804  HA  ALA X 117      73.562  36.162  67.568  0.00  0.00            
ATOM   1805  CB  ALA X 117      72.749  34.282  67.477  0.00  0.00            
ATOM   1806  HB1 ALA X 117      71.782  33.856  67.207  0.00  0.00            
ATOM   1807  HB2 ALA X 117      73.534  33.981  66.784  0.00  0.00            
ATOM   1808  HB3 ALA X 117      73.051  33.992  68.483  0.00  0.00            
ATOM   1809  C   ALA X 117      72.273  36.235  65.878  0.00  0.00            
ATOM   1810  O   ALA X 117      73.258  36.189  65.182  0.00  0.00            
ATOM   1811  N   SER X 118      71.017  36.691  65.507  0.00  0.00            
ATOM   1812  H   SER X 118      70.251  36.511  66.141  0.00  0.00            
ATOM   1813  CA  SER X 118      70.706  37.173  64.189  0.00  0.00            
ATOM   1814  HA  SER X 118      71.511  37.841  63.884  0.00  0.00            
ATOM   1815  CB  SER X 118      70.785  36.178  63.078  0.00  0.00            
ATOM   1816  HB2 SER X 118      71.806  35.798  63.049  0.00  0.00            
ATOM   1817  HB3 SER X 118      70.132  35.347  63.345  0.00  0.00            
ATOM   1818  OG  SER X 118      70.459  36.622  61.845  0.00  0.00            
ATOM   1819  HG  SER X 118      70.861  37.481  61.691  0.00  0.00            
ATOM   1820  C   SER X 118      69.344  37.909  64.174  0.00  0.00            
ATOM   1821  O   SER X 118      68.376  37.526  64.899  0.00  0.00            
ATOM   1822  N   LEU X 119      69.148  38.918  63.285  0.00  0.00            
ATOM   1823  H   LEU X 119      69.902  39.200  62.675  0.00  0.00            
ATOM   1824  CA  LEU X 119      67.821  39.329  62.955  0.00  0.00            
ATOM   1825  HA  LEU X 119      67.367  39.554  63.920  0.00  0.00            
ATOM   1826  CB  LEU X 119      67.732  40.666  62.222  0.00  0.00            
ATOM   1827  HB2 LEU X 119      68.316  40.390  61.345  0.00  0.00            
ATOM   1828  HB3 LEU X 119      66.705  40.855  61.909  0.00  0.00            
ATOM   1829  CG  LEU X 119      68.244  41.970  62.912  0.00  0.00            
ATOM   1830  HG  LEU X 119      69.301  41.774  63.089  0.00  0.00            
ATOM   1831  CD1 LEU X 119      68.274  43.072  61.937  0.00  0.00            
ATOM   1832 HD11 LEU X 119      67.225  43.254  61.707  0.00  0.00            
ATOM   1833 HD12 LEU X 119      68.680  43.987  62.368  0.00  0.00            
ATOM   1834 HD13 LEU X 119      68.720  42.794  60.982  0.00  0.00            
ATOM   1835  CD2 LEU X 119      67.407  42.249  64.164  0.00  0.00            
ATOM   1836 HD21 LEU X 119      67.133  43.301  64.085  0.00  0.00            
ATOM   1837 HD22 LEU X 119      66.440  41.745  64.190  0.00  0.00            
ATOM   1838 HD23 LEU X 119      68.035  41.958  65.006  0.00  0.00            
ATOM   1839  C   LEU X 119      66.945  38.268  62.346  0.00  0.00            
ATOM   1840  O   LEU X 119      65.728  38.330  62.478  0.00  0.00            
ATOM   1841  N   GLU X 120      67.577  37.282  61.749  0.00  0.00            
ATOM   1842  H   GLU X 120      68.575  37.226  61.894  0.00  0.00            
ATOM   1843  CA  GLU X 120      66.894  36.043  61.312  0.00  0.00            
ATOM   1844  HA  GLU X 120      66.328  36.221  60.398  0.00  0.00            
ATOM   1845  CB  GLU X 120      67.867  35.109  60.651  0.00  0.00            
ATOM   1846  HB2 GLU X 120      68.304  35.773  59.905  0.00  0.00            
ATOM   1847  HB3 GLU X 120      68.604  34.745  61.367  0.00  0.00            
ATOM   1848  CG  GLU X 120      67.120  33.997  59.907  0.00  0.00            
ATOM   1849  HG2 GLU X 120      66.782  33.315  60.687  0.00  0.00            
ATOM   1850  HG3 GLU X 120      66.296  34.318  59.270  0.00  0.00            
ATOM   1851  CD  GLU X 120      68.054  33.246  59.039  0.00  0.00            
ATOM   1852  OE1 GLU X 120      69.061  32.701  59.603  0.00  0.00            
ATOM   1853  OE2 GLU X 120      67.864  33.219  57.800  0.00  0.00            
ATOM   1854  C   GLU X 120      66.053  35.353  62.345  0.00  0.00            
ATOM   1855  O   GLU X 120      64.981  34.720  62.199  0.00  0.00            
ATOM   1856  N   ASN X 121      66.528  35.528  63.603  0.00  0.00            
ATOM   1857  H   ASN X 121      67.375  36.074  63.674  0.00  0.00            
ATOM   1858  CA  ASN X 121      66.040  34.978  64.842  0.00  0.00            
ATOM   1859  HA  ASN X 121      65.063  34.557  64.606  0.00  0.00            
ATOM   1860  CB  ASN X 121      67.016  33.989  65.495  0.00  0.00            
ATOM   1861  HB2 ASN X 121      67.863  34.561  65.873  0.00  0.00            
ATOM   1862  HB3 ASN X 121      66.435  33.544  66.303  0.00  0.00            
ATOM   1863  CG  ASN X 121      67.620  33.013  64.464  0.00  0.00            
ATOM   1864  OD1 ASN X 121      68.638  33.251  63.867  0.00  0.00            
ATOM   1865  ND2 ASN X 121      66.987  31.891  64.127  0.00  0.00            
ATOM   1866 HD21 ASN X 121      67.521  31.117  63.757  0.00  0.00            
ATOM   1867 HD22 ASN X 121      66.172  31.686  64.687  0.00  0.00            
ATOM   1868  C   ASN X 121      65.560  36.106  65.847  0.00  0.00            
ATOM   1869  O   ASN X 121      65.517  36.010  67.024  0.00  0.00            
ATOM   1870  N   PHE X 122      65.097  37.181  65.322  0.00  0.00            
ATOM   1871  H   PHE X 122      65.000  37.292  64.323  0.00  0.00            
ATOM   1872  CA  PHE X 122      64.376  38.183  65.995  0.00  0.00            
ATOM   1873  HA  PHE X 122      64.189  37.824  67.007  0.00  0.00            
ATOM   1874  CB  PHE X 122      65.270  39.449  66.166  0.00  0.00            
ATOM   1875  HB2 PHE X 122      66.311  39.182  66.344  0.00  0.00            
ATOM   1876  HB3 PHE X 122      65.245  39.980  65.214  0.00  0.00            
ATOM   1877  CG  PHE X 122      64.799  40.436  67.256  0.00  0.00            
ATOM   1878  CD1 PHE X 122      64.419  40.025  68.541  0.00  0.00            
ATOM   1879  HD1 PHE X 122      64.445  38.963  68.732  0.00  0.00            
ATOM   1880  CE1 PHE X 122      63.973  40.939  69.506  0.00  0.00            
ATOM   1881  HE1 PHE X 122      63.754  40.642  70.521  0.00  0.00            
ATOM   1882  CZ  PHE X 122      63.887  42.271  69.232  0.00  0.00            
ATOM   1883  HZ  PHE X 122      63.590  42.999  69.972  0.00  0.00            
ATOM   1884  CE2 PHE X 122      64.268  42.753  67.991  0.00  0.00            
ATOM   1885  HE2 PHE X 122      64.291  43.809  67.765  0.00  0.00            
ATOM   1886  CD2 PHE X 122      64.703  41.809  66.967  0.00  0.00            
ATOM   1887  HD2 PHE X 122      64.944  42.177  65.980  0.00  0.00            
ATOM   1888  C   PHE X 122      62.979  38.445  65.355  0.00  0.00            
ATOM   1889  O   PHE X 122      62.937  39.173  64.382  0.00  0.00            
ATOM   1890  N   PRO X 123      61.852  38.018  65.959  0.00  0.00            
ATOM   1891  CD  PRO X 123      61.892  37.235  67.173  0.00  0.00            
ATOM   1892  HD2 PRO X 123      62.158  37.983  67.921  0.00  0.00            
ATOM   1893  HD3 PRO X 123      62.658  36.479  67.345  0.00  0.00            
ATOM   1894  CG  PRO X 123      60.456  36.746  67.301  0.00  0.00            
ATOM   1895  HG2 PRO X 123      59.830  37.439  67.862  0.00  0.00            
ATOM   1896  HG3 PRO X 123      60.567  35.797  67.825  0.00  0.00            
ATOM   1897  CB  PRO X 123      59.899  36.579  65.902  0.00  0.00            
ATOM   1898  HB2 PRO X 123      58.810  36.621  65.922  0.00  0.00            
ATOM   1899  HB3 PRO X 123      60.253  35.672  65.412  0.00  0.00            
ATOM   1900  CA  PRO X 123      60.559  37.878  65.343  0.00  0.00            
ATOM   1901  HA  PRO X 123      60.783  37.653  64.301  0.00  0.00            
ATOM   1902  C   PRO X 123      59.769  39.178  65.419  0.00  0.00            
ATOM   1903  O   PRO X 123      58.837  39.333  66.257  0.00  0.00            
ATOM   1904  N   ILE X 124      60.046  40.140  64.503  0.00  0.00            
ATOM   1905  H   ILE X 124      60.777  39.984  63.823  0.00  0.00            
ATOM   1906  CA  ILE X 124      59.582  41.562  64.467  0.00  0.00            
ATOM   1907  HA  ILE X 124      58.848  41.746  65.252  0.00  0.00            
ATOM   1908  CB  ILE X 124      60.684  42.555  64.907  0.00  0.00            
ATOM   1909  HB  ILE X 124      60.323  43.566  64.720  0.00  0.00            
ATOM   1910  CG2 ILE X 124      60.943  42.564  66.393  0.00  0.00            
ATOM   1911 HG21 ILE X 124      61.624  43.330  66.765  0.00  0.00            
ATOM   1912 HG22 ILE X 124      60.028  42.626  66.983  0.00  0.00            
ATOM   1913 HG23 ILE X 124      61.461  41.625  66.584  0.00  0.00            
ATOM   1914  CG1 ILE X 124      62.025  42.417  64.071  0.00  0.00            
ATOM   1915 HG12 ILE X 124      62.665  41.587  64.369  0.00  0.00            
ATOM   1916 HG13 ILE X 124      61.735  42.257  63.033  0.00  0.00            
ATOM   1917  CD1 ILE X 124      62.878  43.711  64.082  0.00  0.00            
ATOM   1918 HD11 ILE X 124      63.542  43.730  64.946  0.00  0.00            
ATOM   1919 HD12 ILE X 124      63.561  43.698  63.233  0.00  0.00            
ATOM   1920 HD13 ILE X 124      62.235  44.585  63.984  0.00  0.00            
ATOM   1921  C   ILE X 124      59.081  42.056  63.083  0.00  0.00            
ATOM   1922  O   ILE X 124      58.498  43.146  62.982  0.00  0.00            
ATOM   1923  N   GLY X 125      59.169  41.144  62.091  0.00  0.00            
ATOM   1924  H   GLY X 125      59.713  40.326  62.324  0.00  0.00            
ATOM   1925  CA  GLY X 125      58.865  41.449  60.663  0.00  0.00            
ATOM   1926  HA2 GLY X 125      59.635  42.052  60.182  0.00  0.00            
ATOM   1927  HA3 GLY X 125      58.909  40.522  60.091  0.00  0.00            
ATOM   1928  C   GLY X 125      57.494  42.022  60.378  0.00  0.00            
ATOM   1929  O   GLY X 125      57.246  42.627  59.351  0.00  0.00            
ATOM   1930  N   HIE X 126      56.577  41.806  61.310  0.00  0.00            
ATOM   1931  H   HIE X 126      56.865  41.459  62.214  0.00  0.00            
ATOM   1932  CA  HIE X 126      55.138  42.276  61.234  0.00  0.00            
ATOM   1933  HA  HIE X 126      54.706  42.207  60.236  0.00  0.00            
ATOM   1934  CB  HIE X 126      54.225  41.434  62.189  0.00  0.00            
ATOM   1935  HB2 HIE X 126      53.153  41.629  62.191  0.00  0.00            
ATOM   1936  HB3 HIE X 126      54.342  40.403  61.856  0.00  0.00            
ATOM   1937  CG  HIE X 126      54.675  41.519  63.645  0.00  0.00            
ATOM   1938  ND1 HIE X 126      55.870  40.991  63.997  0.00  0.00            
ATOM   1939  CE1 HIE X 126      55.986  41.231  65.296  0.00  0.00            
ATOM   1940  HE1 HIE X 126      56.699  40.744  65.945  0.00  0.00            
ATOM   1941  NE2 HIE X 126      54.918  41.970  65.765  0.00  0.00            
ATOM   1942  HE2 HIE X 126      54.774  42.231  66.729  0.00  0.00            
ATOM   1943  CD2 HIE X 126      54.033  42.173  64.690  0.00  0.00            
ATOM   1944  HD2 HIE X 126      53.053  42.623  64.741  0.00  0.00            
ATOM   1945  C   HIE X 126      55.042  43.839  61.490  0.00  0.00            
ATOM   1946  O   HIE X 126      54.056  44.414  61.115  0.00  0.00            
ATOM   1947  N   LEU X 127      55.950  44.411  62.337  0.00  0.00            
ATOM   1948  H   LEU X 127      56.719  43.865  62.698  0.00  0.00            
ATOM   1949  CA  LEU X 127      55.740  45.796  62.840  0.00  0.00            
ATOM   1950  HA  LEU X 127      54.773  45.911  63.330  0.00  0.00            
ATOM   1951  CB  LEU X 127      56.778  45.813  63.981  0.00  0.00            
ATOM   1952  HB2 LEU X 127      57.799  45.609  63.659  0.00  0.00            
ATOM   1953  HB3 LEU X 127      56.795  46.850  64.316  0.00  0.00            
ATOM   1954  CG  LEU X 127      56.375  44.952  65.221  0.00  0.00            
ATOM   1955  HG  LEU X 127      56.236  43.934  64.858  0.00  0.00            
ATOM   1956  CD1 LEU X 127      57.544  45.024  66.189  0.00  0.00            
ATOM   1957 HD11 LEU X 127      57.425  44.375  67.056  0.00  0.00            
ATOM   1958 HD12 LEU X 127      58.392  44.782  65.548  0.00  0.00            
ATOM   1959 HD13 LEU X 127      57.610  46.074  66.473  0.00  0.00            
ATOM   1960  CD2 LEU X 127      55.136  45.497  65.981  0.00  0.00            
ATOM   1961 HD21 LEU X 127      54.222  45.123  65.520  0.00  0.00            
ATOM   1962 HD22 LEU X 127      55.087  45.170  67.020  0.00  0.00            
ATOM   1963 HD23 LEU X 127      55.070  46.585  65.968  0.00  0.00            
ATOM   1964  C   LEU X 127      55.940  46.863  61.748  0.00  0.00            
ATOM   1965  O   LEU X 127      56.901  47.671  61.833  0.00  0.00            
ATOM   1966  N   LYS X 128      55.152  46.905  60.718  0.00  0.00            
ATOM   1967  H   LYS X 128      54.494  46.146  60.611  0.00  0.00            
ATOM   1968  CA  LYS X 128      55.321  47.913  59.599  0.00  0.00            
ATOM   1969  HA  LYS X 128      56.307  47.740  59.166  0.00  0.00            
ATOM   1970  CB  LYS X 128      54.139  47.701  58.556  0.00  0.00            
ATOM   1971  HB2 LYS X 128      54.019  46.625  58.431  0.00  0.00            
ATOM   1972  HB3 LYS X 128      53.201  48.177  58.841  0.00  0.00            
ATOM   1973  CG  LYS X 128      54.542  48.301  57.249  0.00  0.00            
ATOM   1974  HG2 LYS X 128      54.864  49.342  57.244  0.00  0.00            
ATOM   1975  HG3 LYS X 128      55.392  47.751  56.845  0.00  0.00            
ATOM   1976  CD  LYS X 128      53.577  47.999  56.092  0.00  0.00            
ATOM   1977  HD2 LYS X 128      53.529  46.915  55.990  0.00  0.00            
ATOM   1978  HD3 LYS X 128      52.577  48.369  56.319  0.00  0.00            
ATOM   1979  CE  LYS X 128      53.884  48.566  54.766  0.00  0.00            
ATOM   1980  HE2 LYS X 128      53.034  48.470  54.091  0.00  0.00            
ATOM   1981  HE3 LYS X 128      54.052  49.629  54.943  0.00  0.00            
ATOM   1982  NZ  LYS X 128      55.150  48.023  54.232  0.00  0.00            
ATOM   1983  HZ1 LYS X 128      55.998  48.213  54.746  0.00  0.00            
ATOM   1984  HZ2 LYS X 128      55.196  47.026  54.079  0.00  0.00            
ATOM   1985  HZ3 LYS X 128      55.273  48.407  53.306  0.00  0.00            
ATOM   1986  C   LYS X 128      55.305  49.389  60.057  0.00  0.00            
ATOM   1987  O   LYS X 128      55.878  50.200  59.351  0.00  0.00            
ATOM   1988  N   THR X 129      54.719  49.684  61.244  0.00  0.00            
ATOM   1989  H   THR X 129      54.059  49.003  61.591  0.00  0.00            
ATOM   1990  CA  THR X 129      54.746  50.909  61.953  0.00  0.00            
ATOM   1991  HA  THR X 129      54.313  51.704  61.346  0.00  0.00            
ATOM   1992  CB  THR X 129      53.830  50.795  63.197  0.00  0.00            
ATOM   1993  HB  THR X 129      53.760  51.735  63.744  0.00  0.00            
ATOM   1994  CG2 THR X 129      52.378  50.352  62.929  0.00  0.00            
ATOM   1995 HG21 THR X 129      52.389  49.335  62.536  0.00  0.00            
ATOM   1996 HG22 THR X 129      51.805  50.452  63.851  0.00  0.00            
ATOM   1997 HG23 THR X 129      51.961  50.973  62.136  0.00  0.00            
ATOM   1998  OG1 THR X 129      54.409  49.809  64.050  0.00  0.00            
ATOM   1999  HG1 THR X 129      54.893  50.326  64.698  0.00  0.00            
ATOM   2000  C   THR X 129      56.129  51.424  62.477  0.00  0.00            
ATOM   2001  O   THR X 129      56.261  52.644  62.750  0.00  0.00            
ATOM   2002  N   LEU X 130      57.106  50.582  62.595  0.00  0.00            
ATOM   2003  H   LEU X 130      57.133  49.624  62.277  0.00  0.00            
ATOM   2004  CA  LEU X 130      58.392  50.792  63.325  0.00  0.00            
ATOM   2005  HA  LEU X 130      58.183  51.169  64.326  0.00  0.00            
ATOM   2006  CB  LEU X 130      59.041  49.415  63.475  0.00  0.00            
ATOM   2007  HB2 LEU X 130      58.234  48.753  63.789  0.00  0.00            
ATOM   2008  HB3 LEU X 130      59.363  49.086  62.487  0.00  0.00            
ATOM   2009  CG  LEU X 130      60.245  49.455  64.499  0.00  0.00            
ATOM   2010  HG  LEU X 130      60.824  50.353  64.284  0.00  0.00            
ATOM   2011  CD1 LEU X 130      60.026  49.506  65.971  0.00  0.00            
ATOM   2012 HD11 LEU X 130      59.802  48.572  66.486  0.00  0.00            
ATOM   2013 HD12 LEU X 130      60.942  49.916  66.396  0.00  0.00            
ATOM   2014 HD13 LEU X 130      59.198  50.161  66.239  0.00  0.00            
ATOM   2015  CD2 LEU X 130      61.076  48.223  64.385  0.00  0.00            
ATOM   2016 HD21 LEU X 130      61.875  48.221  65.126  0.00  0.00            
ATOM   2017 HD22 LEU X 130      60.487  47.338  64.623  0.00  0.00            
ATOM   2018 HD23 LEU X 130      61.418  48.221  63.350  0.00  0.00            
ATOM   2019  C   LEU X 130      59.366  51.778  62.608  0.00  0.00            
ATOM   2020  O   LEU X 130      59.535  51.760  61.381  0.00  0.00            
ATOM   2021  N   LYS X 131      59.819  52.841  63.352  0.00  0.00            
ATOM   2022  H   LYS X 131      59.427  52.852  64.282  0.00  0.00            
ATOM   2023  CA  LYS X 131      60.709  53.928  62.870  0.00  0.00            
ATOM   2024  HA  LYS X 131      60.738  53.988  61.782  0.00  0.00            
ATOM   2025  CB  LYS X 131      60.144  55.207  63.415  0.00  0.00            
ATOM   2026  HB2 LYS X 131      60.159  55.215  64.505  0.00  0.00            
ATOM   2027  HB3 LYS X 131      60.779  55.972  62.967  0.00  0.00            
ATOM   2028  CG  LYS X 131      58.665  55.483  62.987  0.00  0.00            
ATOM   2029  HG2 LYS X 131      58.075  54.827  63.627  0.00  0.00            
ATOM   2030  HG3 LYS X 131      58.499  56.549  63.142  0.00  0.00            
ATOM   2031  CD  LYS X 131      58.433  55.216  61.487  0.00  0.00            
ATOM   2032  HD2 LYS X 131      59.198  55.621  60.824  0.00  0.00            
ATOM   2033  HD3 LYS X 131      58.594  54.153  61.307  0.00  0.00            
ATOM   2034  CE  LYS X 131      56.940  55.486  61.007  0.00  0.00            
ATOM   2035  HE2 LYS X 131      57.021  56.491  60.593  0.00  0.00            
ATOM   2036  HE3 LYS X 131      56.732  54.760  60.221  0.00  0.00            
ATOM   2037  NZ  LYS X 131      55.830  55.365  61.973  0.00  0.00            
ATOM   2038  HZ1 LYS X 131      54.960  55.449  61.465  0.00  0.00            
ATOM   2039  HZ2 LYS X 131      55.833  54.482  62.462  0.00  0.00            
ATOM   2040  HZ3 LYS X 131      55.790  56.095  62.670  0.00  0.00            
ATOM   2041  C   LYS X 131      62.170  53.767  63.309  0.00  0.00            
ATOM   2042  O   LYS X 131      63.073  54.040  62.525  0.00  0.00            
ATOM   2043  N   GLU X 132      62.429  53.382  64.575  0.00  0.00            
ATOM   2044  H   GLU X 132      61.624  53.342  65.184  0.00  0.00            
ATOM   2045  CA  GLU X 132      63.800  53.142  65.063  0.00  0.00            
ATOM   2046  HA  GLU X 132      64.438  53.196  64.181  0.00  0.00            
ATOM   2047  CB  GLU X 132      64.234  54.080  66.225  0.00  0.00            
ATOM   2048  HB2 GLU X 132      63.458  53.902  66.969  0.00  0.00            
ATOM   2049  HB3 GLU X 132      65.233  53.800  66.559  0.00  0.00            
ATOM   2050  CG  GLU X 132      64.129  55.559  66.006  0.00  0.00            
ATOM   2051  HG2 GLU X 132      64.480  55.850  65.016  0.00  0.00            
ATOM   2052  HG3 GLU X 132      63.073  55.815  66.098  0.00  0.00            
ATOM   2053  CD  GLU X 132      64.972  56.386  67.023  0.00  0.00            
ATOM   2054  OE1 GLU X 132      64.627  56.482  68.166  0.00  0.00            
ATOM   2055  OE2 GLU X 132      65.953  56.987  66.525  0.00  0.00            
ATOM   2056  C   GLU X 132      64.057  51.716  65.649  0.00  0.00            
ATOM   2057  O   GLU X 132      63.337  51.354  66.539  0.00  0.00            
ATOM   2058  N   LEU X 133      65.233  51.096  65.417  0.00  0.00            
ATOM   2059  H   LEU X 133      65.867  51.582  64.799  0.00  0.00            
ATOM   2060  CA  LEU X 133      65.707  49.869  66.084  0.00  0.00            
ATOM   2061  HA  LEU X 133      64.994  49.669  66.884  0.00  0.00            
ATOM   2062  CB  LEU X 133      65.524  48.721  64.992  0.00  0.00            
ATOM   2063  HB2 LEU X 133      64.466  48.705  64.726  0.00  0.00            
ATOM   2064  HB3 LEU X 133      66.121  48.975  64.116  0.00  0.00            
ATOM   2065  CG  LEU X 133      65.897  47.287  65.588  0.00  0.00            
ATOM   2066  HG  LEU X 133      66.772  47.482  66.208  0.00  0.00            
ATOM   2067  CD1 LEU X 133      64.797  46.758  66.539  0.00  0.00            
ATOM   2068 HD11 LEU X 133      65.099  45.736  66.770  0.00  0.00            
ATOM   2069 HD12 LEU X 133      64.765  47.391  67.426  0.00  0.00            
ATOM   2070 HD13 LEU X 133      63.787  46.826  66.135  0.00  0.00            
ATOM   2071  CD2 LEU X 133      66.078  46.308  64.359  0.00  0.00            
ATOM   2072 HD21 LEU X 133      66.348  45.316  64.721  0.00  0.00            
ATOM   2073 HD22 LEU X 133      65.260  46.335  63.639  0.00  0.00            
ATOM   2074 HD23 LEU X 133      67.019  46.627  63.912  0.00  0.00            
ATOM   2075  C   LEU X 133      67.181  49.996  66.508  0.00  0.00            
ATOM   2076  O   LEU X 133      68.016  50.366  65.670  0.00  0.00            
ATOM   2077  N   ASN X 134      67.440  49.674  67.813  0.00  0.00            
ATOM   2078  H   ASN X 134      66.633  49.375  68.341  0.00  0.00            
ATOM   2079  CA  ASN X 134      68.768  49.616  68.354  0.00  0.00            
ATOM   2080  HA  ASN X 134      69.472  49.841  67.554  0.00  0.00            
ATOM   2081  CB  ASN X 134      68.810  50.735  69.416  0.00  0.00            
ATOM   2082  HB2 ASN X 134      67.837  50.785  69.905  0.00  0.00            
ATOM   2083  HB3 ASN X 134      69.557  50.530  70.184  0.00  0.00            
ATOM   2084  CG  ASN X 134      69.252  52.059  68.833  0.00  0.00            
ATOM   2085  OD1 ASN X 134      68.416  52.709  68.260  0.00  0.00            
ATOM   2086  ND2 ASN X 134      70.507  52.436  68.912  0.00  0.00            
ATOM   2087 HD21 ASN X 134      70.760  53.316  68.484  0.00  0.00            
ATOM   2088 HD22 ASN X 134      71.045  51.888  69.568  0.00  0.00            
ATOM   2089  C   ASN X 134      69.066  48.177  68.886  0.00  0.00            
ATOM   2090  O   ASN X 134      68.510  47.714  69.869  0.00  0.00            
ATOM   2091  N   VAL X 135      70.042  47.473  68.262  0.00  0.00            
ATOM   2092  H   VAL X 135      70.571  47.896  67.513  0.00  0.00            
ATOM   2093  CA  VAL X 135      70.522  46.103  68.614  0.00  0.00            
ATOM   2094  HA  VAL X 135      70.183  45.821  69.611  0.00  0.00            
ATOM   2095  CB  VAL X 135      69.898  45.081  67.643  0.00  0.00            
ATOM   2096  HB  VAL X 135      70.283  44.075  67.811  0.00  0.00            
ATOM   2097  CG1 VAL X 135      68.364  44.841  67.778  0.00  0.00            
ATOM   2098 HG11 VAL X 135      68.226  44.636  68.840  0.00  0.00            
ATOM   2099 HG12 VAL X 135      67.929  45.734  67.329  0.00  0.00            
ATOM   2100 HG13 VAL X 135      68.177  43.950  67.178  0.00  0.00            
ATOM   2101  CG2 VAL X 135      70.190  45.300  66.134  0.00  0.00            
ATOM   2102 HG21 VAL X 135      69.717  46.234  65.832  0.00  0.00            
ATOM   2103 HG22 VAL X 135      71.264  45.480  66.074  0.00  0.00            
ATOM   2104 HG23 VAL X 135      69.819  44.384  65.673  0.00  0.00            
ATOM   2105  C   VAL X 135      72.066  46.016  68.703  0.00  0.00            
ATOM   2106  O   VAL X 135      72.657  44.945  68.520  0.00  0.00            
ATOM   2107  N   ALA X 136      72.759  47.088  69.060  0.00  0.00            
ATOM   2108  H   ALA X 136      72.276  47.895  69.431  0.00  0.00            
ATOM   2109  CA  ALA X 136      74.218  47.039  69.234  0.00  0.00            
ATOM   2110  HA  ALA X 136      74.748  46.700  68.343  0.00  0.00            
ATOM   2111  CB  ALA X 136      74.690  48.447  69.638  0.00  0.00            
ATOM   2112  HB1 ALA X 136      74.572  49.170  68.831  0.00  0.00            
ATOM   2113  HB2 ALA X 136      74.144  48.859  70.486  0.00  0.00            
ATOM   2114  HB3 ALA X 136      75.773  48.323  69.624  0.00  0.00            
ATOM   2115  C   ALA X 136      74.601  46.035  70.320  0.00  0.00            
ATOM   2116  O   ALA X 136      73.788  45.508  71.100  0.00  0.00            
ATOM   2117  N   HIE X 137      75.883  45.680  70.324  0.00  0.00            
ATOM   2118  H   HIE X 137      76.509  46.092  69.647  0.00  0.00            
ATOM   2119  CA  HIE X 137      76.477  44.992  71.510  0.00  0.00            
ATOM   2120  HA  HIE X 137      77.511  44.795  71.225  0.00  0.00            
ATOM   2121  CB  HIE X 137      76.427  45.965  72.714  0.00  0.00            
ATOM   2122  HB2 HIE X 137      76.336  47.014  72.434  0.00  0.00            
ATOM   2123  HB3 HIE X 137      75.559  45.658  73.297  0.00  0.00            
ATOM   2124  CG  HIE X 137      77.606  45.838  73.667  0.00  0.00            
ATOM   2125  ND1 HIE X 137      78.889  46.303  73.451  0.00  0.00            
ATOM   2126  CE1 HIE X 137      79.464  46.056  74.664  0.00  0.00            
ATOM   2127  HE1 HIE X 137      80.478  46.300  74.945  0.00  0.00            
ATOM   2128  NE2 HIE X 137      78.645  45.477  75.539  0.00  0.00            
ATOM   2129  HE2 HIE X 137      78.895  45.338  76.508  0.00  0.00            
ATOM   2130  CD2 HIE X 137      77.451  45.305  74.883  0.00  0.00            
ATOM   2131  HD2 HIE X 137      76.555  44.948  75.369  0.00  0.00            
ATOM   2132  C   HIE X 137      75.852  43.552  71.715  0.00  0.00            
ATOM   2133  O   HIE X 137      76.305  42.801  72.562  0.00  0.00            
ATOM   2134  N   ASN X 138      74.909  43.051  70.973  0.00  0.00            
ATOM   2135  H   ASN X 138      74.379  43.727  70.443  0.00  0.00            
ATOM   2136  CA  ASN X 138      74.459  41.588  70.846  0.00  0.00            
ATOM   2137  HA  ASN X 138      74.325  41.223  71.864  0.00  0.00            
ATOM   2138  CB  ASN X 138      73.256  41.509  69.987  0.00  0.00            
ATOM   2139  HB2 ASN X 138      73.419  42.096  69.084  0.00  0.00            
ATOM   2140  HB3 ASN X 138      73.141  40.451  69.754  0.00  0.00            
ATOM   2141  CG  ASN X 138      71.963  42.010  70.689  0.00  0.00            
ATOM   2142  OD1 ASN X 138      71.369  41.323  71.457  0.00  0.00            
ATOM   2143  ND2 ASN X 138      71.509  43.222  70.364  0.00  0.00            
ATOM   2144 HD21 ASN X 138      70.618  43.588  70.667  0.00  0.00            
ATOM   2145 HD22 ASN X 138      72.145  43.752  69.785  0.00  0.00            
ATOM   2146  C   ASN X 138      75.583  40.588  70.327  0.00  0.00            
ATOM   2147  O   ASN X 138      76.657  41.090  69.936  0.00  0.00            
ATOM   2148  N   LEU X 139      75.265  39.323  70.335  0.00  0.00            
ATOM   2149  H   LEU X 139      74.346  39.043  70.646  0.00  0.00            
ATOM   2150  CA  LEU X 139      76.148  38.281  69.827  0.00  0.00            
ATOM   2151  HA  LEU X 139      77.155  38.676  69.959  0.00  0.00            
ATOM   2152  CB  LEU X 139      76.148  37.003  70.715  0.00  0.00            
ATOM   2153  HB2 LEU X 139      75.274  36.373  70.549  0.00  0.00            
ATOM   2154  HB3 LEU X 139      76.952  36.334  70.408  0.00  0.00            
ATOM   2155  CG  LEU X 139      76.160  37.241  72.224  0.00  0.00            
ATOM   2156  HG  LEU X 139      75.353  37.918  72.506  0.00  0.00            
ATOM   2157  CD1 LEU X 139      75.834  35.911  72.991  0.00  0.00            
ATOM   2158 HD11 LEU X 139      75.740  36.208  74.035  0.00  0.00            
ATOM   2159 HD12 LEU X 139      74.864  35.524  72.679  0.00  0.00            
ATOM   2160 HD13 LEU X 139      76.668  35.209  72.955  0.00  0.00            
ATOM   2161  CD2 LEU X 139      77.503  37.866  72.728  0.00  0.00            
ATOM   2162 HD21 LEU X 139      77.407  38.339  73.705  0.00  0.00            
ATOM   2163 HD22 LEU X 139      78.346  37.175  72.728  0.00  0.00            
ATOM   2164 HD23 LEU X 139      77.821  38.764  72.199  0.00  0.00            
ATOM   2165  C   LEU X 139      76.021  37.970  68.330  0.00  0.00            
ATOM   2166  O   LEU X 139      76.208  36.828  67.770  0.00  0.00            
ATOM   2167  N   ILE X 140      75.480  38.886  67.505  0.00  0.00            
ATOM   2168  H   ILE X 140      75.016  39.605  68.041  0.00  0.00            
ATOM   2169  CA  ILE X 140      75.175  38.767  66.059  0.00  0.00            
ATOM   2170  HA  ILE X 140      74.529  37.912  65.862  0.00  0.00            
ATOM   2171  CB  ILE X 140      74.393  40.038  65.584  0.00  0.00            
ATOM   2172  HB  ILE X 140      75.108  40.848  65.729  0.00  0.00            
ATOM   2173  CG2 ILE X 140      74.060  39.957  64.129  0.00  0.00            
ATOM   2174 HG21 ILE X 140      73.417  39.104  63.912  0.00  0.00            
ATOM   2175 HG22 ILE X 140      73.517  40.870  63.885  0.00  0.00            
ATOM   2176 HG23 ILE X 140      74.960  39.966  63.515  0.00  0.00            
ATOM   2177  CG1 ILE X 140      73.120  40.296  66.465  0.00  0.00            
ATOM   2178 HG12 ILE X 140      72.558  39.364  66.401  0.00  0.00            
ATOM   2179 HG13 ILE X 140      73.383  40.515  67.500  0.00  0.00            
ATOM   2180  CD1 ILE X 140      72.123  41.397  66.110  0.00  0.00            
ATOM   2181 HD11 ILE X 140      71.568  41.557  67.034  0.00  0.00            
ATOM   2182 HD12 ILE X 140      72.606  42.311  65.764  0.00  0.00            
ATOM   2183 HD13 ILE X 140      71.377  41.128  65.362  0.00  0.00            
ATOM   2184  C   ILE X 140      76.474  38.482  65.350  0.00  0.00            
ATOM   2185  O   ILE X 140      77.354  39.307  65.559  0.00  0.00            
ATOM   2186  N   GLN X 141      76.448  37.487  64.448  0.00  0.00            
ATOM   2187  H   GLN X 141      75.546  37.040  64.366  0.00  0.00            
ATOM   2188  CA  GLN X 141      77.572  37.021  63.591  0.00  0.00            
ATOM   2189  HA  GLN X 141      78.431  37.295  64.203  0.00  0.00            
ATOM   2190  CB  GLN X 141      77.382  35.511  63.560  0.00  0.00            
ATOM   2191  HB2 GLN X 141      77.693  35.169  64.547  0.00  0.00            
ATOM   2192  HB3 GLN X 141      76.314  35.348  63.416  0.00  0.00            
ATOM   2193  CG  GLN X 141      78.230  34.822  62.450  0.00  0.00            
ATOM   2194  HG2 GLN X 141      77.991  33.759  62.444  0.00  0.00            
ATOM   2195  HG3 GLN X 141      77.954  35.209  61.469  0.00  0.00            
ATOM   2196  CD  GLN X 141      79.683  34.817  62.634  0.00  0.00            
ATOM   2197  OE1 GLN X 141      80.255  34.972  63.677  0.00  0.00            
ATOM   2198  NE2 GLN X 141      80.458  34.486  61.610  0.00  0.00            
ATOM   2199 HE21 GLN X 141      81.441  34.551  61.832  0.00  0.00            
ATOM   2200 HE22 GLN X 141      80.072  34.033  60.794  0.00  0.00            
ATOM   2201  C   GLN X 141      77.475  37.675  62.180  0.00  0.00            
ATOM   2202  O   GLN X 141      78.513  37.982  61.583  0.00  0.00            
ATOM   2203  N   SER X 142      76.256  37.906  61.629  0.00  0.00            
ATOM   2204  H   SER X 142      75.439  37.702  62.186  0.00  0.00            
ATOM   2205  CA  SER X 142      75.979  38.330  60.225  0.00  0.00            
ATOM   2206  HA  SER X 142      76.942  38.530  59.754  0.00  0.00            
ATOM   2207  CB  SER X 142      75.490  37.075  59.491  0.00  0.00            
ATOM   2208  HB2 SER X 142      76.290  36.339  59.566  0.00  0.00            
ATOM   2209  HB3 SER X 142      74.502  36.821  59.876  0.00  0.00            
ATOM   2210  OG  SER X 142      75.535  37.492  58.150  0.00  0.00            
ATOM   2211  HG  SER X 142      75.740  36.713  57.629  0.00  0.00            
ATOM   2212  C   SER X 142      74.979  39.556  60.069  0.00  0.00            
ATOM   2213  O   SER X 142      73.982  39.587  60.774  0.00  0.00            
ATOM   2214  N   PHE X 143      75.118  40.356  59.045  0.00  0.00            
ATOM   2215  H   PHE X 143      75.858  40.122  58.398  0.00  0.00            
ATOM   2216  CA  PHE X 143      74.143  41.333  58.570  0.00  0.00            
ATOM   2217  HA  PHE X 143      73.701  41.758  59.471  0.00  0.00            
ATOM   2218  CB  PHE X 143      74.954  42.392  57.791  0.00  0.00            
ATOM   2219  HB2 PHE X 143      75.743  42.642  58.501  0.00  0.00            
ATOM   2220  HB3 PHE X 143      75.440  41.975  56.909  0.00  0.00            
ATOM   2221  CG  PHE X 143      74.310  43.736  57.478  0.00  0.00            
ATOM   2222  CD1 PHE X 143      73.575  44.439  58.480  0.00  0.00            
ATOM   2223  HD1 PHE X 143      73.265  43.963  59.399  0.00  0.00            
ATOM   2224  CE1 PHE X 143      73.138  45.698  58.229  0.00  0.00            
ATOM   2225  HE1 PHE X 143      72.461  46.141  58.945  0.00  0.00            
ATOM   2226  CZ  PHE X 143      73.528  46.424  57.068  0.00  0.00            
ATOM   2227  HZ  PHE X 143      73.076  47.396  56.932  0.00  0.00            
ATOM   2228  CE2 PHE X 143      74.394  45.797  56.114  0.00  0.00            
ATOM   2229  HE2 PHE X 143      74.683  46.375  55.249  0.00  0.00            
ATOM   2230  CD2 PHE X 143      74.804  44.416  56.318  0.00  0.00            
ATOM   2231  HD2 PHE X 143      75.445  43.984  55.564  0.00  0.00            
ATOM   2232  C   PHE X 143      72.963  40.704  57.794  0.00  0.00            
ATOM   2233  O   PHE X 143      72.181  41.414  57.261  0.00  0.00            
ATOM   2234  N   LYS X 144      72.905  39.391  57.743  0.00  0.00            
ATOM   2235  H   LYS X 144      73.677  38.940  58.213  0.00  0.00            
ATOM   2236  CA  LYS X 144      71.768  38.713  57.071  0.00  0.00            
ATOM   2237  HA  LYS X 144      71.637  38.962  56.018  0.00  0.00            
ATOM   2238  CB  LYS X 144      71.863  37.143  57.212  0.00  0.00            
ATOM   2239  HB2 LYS X 144      71.439  36.691  56.316  0.00  0.00            
ATOM   2240  HB3 LYS X 144      72.926  36.934  57.095  0.00  0.00            
ATOM   2241  CG  LYS X 144      71.426  36.535  58.554  0.00  0.00            
ATOM   2242  HG2 LYS X 144      71.619  37.116  59.456  0.00  0.00            
ATOM   2243  HG3 LYS X 144      70.350  36.550  58.385  0.00  0.00            
ATOM   2244  CD  LYS X 144      71.933  35.039  58.852  0.00  0.00            
ATOM   2245  HD2 LYS X 144      73.002  34.905  59.020  0.00  0.00            
ATOM   2246  HD3 LYS X 144      71.525  34.780  59.830  0.00  0.00            
ATOM   2247  CE  LYS X 144      71.445  34.048  57.764  0.00  0.00            
ATOM   2248  HE2 LYS X 144      70.412  34.300  57.526  0.00  0.00            
ATOM   2249  HE3 LYS X 144      72.044  34.161  56.860  0.00  0.00            
ATOM   2250  NZ  LYS X 144      71.391  32.610  58.125  0.00  0.00            
ATOM   2251  HZ1 LYS X 144      70.529  32.506  58.640  0.00  0.00            
ATOM   2252  HZ2 LYS X 144      71.280  32.061  57.285  0.00  0.00            
ATOM   2253  HZ3 LYS X 144      72.209  32.292  58.625  0.00  0.00            
ATOM   2254  C   LYS X 144      70.341  39.113  57.656  0.00  0.00            
ATOM   2255  O   LYS X 144      70.149  39.398  58.831  0.00  0.00            
ATOM   2256  N   LEU X 145      69.301  38.906  56.776  0.00  0.00            
ATOM   2257  H   LEU X 145      69.488  38.534  55.856  0.00  0.00            
ATOM   2258  CA  LEU X 145      67.927  39.197  57.115  0.00  0.00            
ATOM   2259  HA  LEU X 145      67.759  39.159  58.191  0.00  0.00            
ATOM   2260  CB  LEU X 145      67.573  40.562  56.535  0.00  0.00            
ATOM   2261  HB2 LEU X 145      67.673  40.504  55.451  0.00  0.00            
ATOM   2262  HB3 LEU X 145      66.530  40.804  56.738  0.00  0.00            
ATOM   2263  CG  LEU X 145      68.437  41.793  56.966  0.00  0.00            
ATOM   2264  HG  LEU X 145      69.498  41.580  56.830  0.00  0.00            
ATOM   2265  CD1 LEU X 145      67.955  42.890  55.948  0.00  0.00            
ATOM   2266 HD11 LEU X 145      66.891  43.086  56.082  0.00  0.00            
ATOM   2267 HD12 LEU X 145      68.505  43.805  56.170  0.00  0.00            
ATOM   2268 HD13 LEU X 145      68.216  42.564  54.941  0.00  0.00            
ATOM   2269  CD2 LEU X 145      68.122  42.263  58.410  0.00  0.00            
ATOM   2270 HD21 LEU X 145      67.124  42.701  58.407  0.00  0.00            
ATOM   2271 HD22 LEU X 145      68.362  41.479  59.129  0.00  0.00            
ATOM   2272 HD23 LEU X 145      68.787  43.094  58.643  0.00  0.00            
ATOM   2273  C   LEU X 145      66.997  38.117  56.501  0.00  0.00            
ATOM   2274  O   LEU X 145      67.378  37.549  55.485  0.00  0.00            
ATOM   2275  N   PRO X 146      65.867  37.781  57.183  0.00  0.00            
ATOM   2276  CD  PRO X 146      65.471  38.284  58.441  0.00  0.00            
ATOM   2277  HD2 PRO X 146      65.272  39.355  58.419  0.00  0.00            
ATOM   2278  HD3 PRO X 146      66.247  38.051  59.171  0.00  0.00            
ATOM   2279  CG  PRO X 146      64.129  37.531  58.639  0.00  0.00            
ATOM   2280  HG2 PRO X 146      63.251  38.106  58.346  0.00  0.00            
ATOM   2281  HG3 PRO X 146      64.070  37.240  59.687  0.00  0.00            
ATOM   2282  CB  PRO X 146      64.151  36.298  57.804  0.00  0.00            
ATOM   2283  HB2 PRO X 146      63.158  35.939  57.530  0.00  0.00            
ATOM   2284  HB3 PRO X 146      64.807  35.529  58.214  0.00  0.00            
ATOM   2285  CA  PRO X 146      64.817  36.916  56.609  0.00  0.00            
ATOM   2286  HA  PRO X 146      65.236  36.182  55.921  0.00  0.00            
ATOM   2287  C   PRO X 146      63.857  37.828  55.713  0.00  0.00            
ATOM   2288  O   PRO X 146      63.669  38.953  56.023  0.00  0.00            
ATOM   2289  N   GLU X 147      63.252  37.312  54.700  0.00  0.00            
ATOM   2290  H   GLU X 147      63.376  36.329  54.504  0.00  0.00            
ATOM   2291  CA  GLU X 147      62.604  38.050  53.727  0.00  0.00            
ATOM   2292  HA  GLU X 147      63.376  38.740  53.388  0.00  0.00            
ATOM   2293  CB  GLU X 147      62.159  37.227  52.497  0.00  0.00            
ATOM   2294  HB2 GLU X 147      61.444  36.467  52.814  0.00  0.00            
ATOM   2295  HB3 GLU X 147      61.692  37.924  51.801  0.00  0.00            
ATOM   2296  CG  GLU X 147      63.369  36.566  51.763  0.00  0.00            
ATOM   2297  HG2 GLU X 147      63.012  36.128  50.831  0.00  0.00            
ATOM   2298  HG3 GLU X 147      64.133  37.313  51.549  0.00  0.00            
ATOM   2299  CD  GLU X 147      64.102  35.434  52.530  0.00  0.00            
ATOM   2300  OE1 GLU X 147      65.316  35.276  52.266  0.00  0.00            
ATOM   2301  OE2 GLU X 147      63.444  34.598  53.113  0.00  0.00            
ATOM   2302  C   GLU X 147      61.354  38.882  54.259  0.00  0.00            
ATOM   2303  O   GLU X 147      61.049  39.934  53.638  0.00  0.00            
ATOM   2304  N   TYR X 148      60.693  38.508  55.291  0.00  0.00            
ATOM   2305  H   TYR X 148      60.881  37.586  55.658  0.00  0.00            
ATOM   2306  CA  TYR X 148      59.592  39.275  55.932  0.00  0.00            
ATOM   2307  HA  TYR X 148      58.778  39.425  55.223  0.00  0.00            
ATOM   2308  CB  TYR X 148      59.028  38.381  57.052  0.00  0.00            
ATOM   2309  HB2 TYR X 148      58.775  37.403  56.644  0.00  0.00            
ATOM   2310  HB3 TYR X 148      59.772  38.182  57.823  0.00  0.00            
ATOM   2311  CG  TYR X 148      57.702  38.759  57.613  0.00  0.00            
ATOM   2312  CD1 TYR X 148      57.169  37.962  58.652  0.00  0.00            
ATOM   2313  HD1 TYR X 148      57.826  37.174  58.988  0.00  0.00            
ATOM   2314  CE1 TYR X 148      55.935  38.287  59.283  0.00  0.00            
ATOM   2315  HE1 TYR X 148      55.541  37.598  60.015  0.00  0.00            
ATOM   2316  CZ  TYR X 148      55.209  39.302  58.746  0.00  0.00            
ATOM   2317  OH  TYR X 148      53.948  39.415  59.263  0.00  0.00            
ATOM   2318  HH  TYR X 148      53.901  38.882  60.060  0.00  0.00            
ATOM   2319  CE2 TYR X 148      55.638  40.050  57.676  0.00  0.00            
ATOM   2320  HE2 TYR X 148      54.984  40.787  57.233  0.00  0.00            
ATOM   2321  CD2 TYR X 148      56.921  39.811  57.090  0.00  0.00            
ATOM   2322  HD2 TYR X 148      57.157  40.347  56.183  0.00  0.00            
ATOM   2323  C   TYR X 148      60.082  40.637  56.431  0.00  0.00            
ATOM   2324  O   TYR X 148      59.454  41.660  56.486  0.00  0.00            
ATOM   2325  N   PHE X 149      61.390  40.699  56.632  0.00  0.00            
ATOM   2326  H   PHE X 149      61.906  39.832  56.692  0.00  0.00            
ATOM   2327  CA  PHE X 149      62.056  41.980  57.022  0.00  0.00            
ATOM   2328  HA  PHE X 149      61.606  42.377  57.932  0.00  0.00            
ATOM   2329  CB  PHE X 149      63.580  41.753  57.288  0.00  0.00            
ATOM   2330  HB2 PHE X 149      63.695  40.789  57.783  0.00  0.00            
ATOM   2331  HB3 PHE X 149      64.187  41.758  56.382  0.00  0.00            
ATOM   2332  CG  PHE X 149      64.111  42.865  58.207  0.00  0.00            
ATOM   2333  CD1 PHE X 149      64.171  42.682  59.637  0.00  0.00            
ATOM   2334  HD1 PHE X 149      63.675  41.824  60.066  0.00  0.00            
ATOM   2335  CE1 PHE X 149      64.825  43.661  60.412  0.00  0.00            
ATOM   2336  HE1 PHE X 149      64.917  43.496  61.476  0.00  0.00            
ATOM   2337  CZ  PHE X 149      65.409  44.780  59.849  0.00  0.00            
ATOM   2338  HZ  PHE X 149      65.946  45.561  60.367  0.00  0.00            
ATOM   2339  CE2 PHE X 149      65.396  44.921  58.477  0.00  0.00            
ATOM   2340  HE2 PHE X 149      65.797  45.768  57.939  0.00  0.00            
ATOM   2341  CD2 PHE X 149      64.708  43.992  57.624  0.00  0.00            
ATOM   2342  HD2 PHE X 149      64.601  44.178  56.565  0.00  0.00            
ATOM   2343  C   PHE X 149      61.819  43.089  55.955  0.00  0.00            
ATOM   2344  O   PHE X 149      61.833  44.219  56.346  0.00  0.00            
ATOM   2345  N   SER X 150      61.370  42.787  54.742  0.00  0.00            
ATOM   2346  H   SER X 150      61.348  41.782  54.636  0.00  0.00            
ATOM   2347  CA  SER X 150      61.062  43.639  53.580  0.00  0.00            
ATOM   2348  HA  SER X 150      61.903  44.312  53.415  0.00  0.00            
ATOM   2349  CB  SER X 150      61.010  42.878  52.186  0.00  0.00            
ATOM   2350  HB2 SER X 150      60.752  43.621  51.430  0.00  0.00            
ATOM   2351  HB3 SER X 150      62.002  42.498  51.944  0.00  0.00            
ATOM   2352  OG  SER X 150      59.935  41.906  52.261  0.00  0.00            
ATOM   2353  HG  SER X 150      60.366  41.127  52.619  0.00  0.00            
ATOM   2354  C   SER X 150      59.806  44.487  53.823  0.00  0.00            
ATOM   2355  O   SER X 150      59.518  45.352  52.988  0.00  0.00            
ATOM   2356  N   ASN X 151      59.128  44.185  54.907  0.00  0.00            
ATOM   2357  H   ASN X 151      59.414  43.359  55.412  0.00  0.00            
ATOM   2358  CA  ASN X 151      57.972  44.918  55.288  0.00  0.00            
ATOM   2359  HA  ASN X 151      57.184  45.006  54.539  0.00  0.00            
ATOM   2360  CB  ASN X 151      57.286  44.003  56.291  0.00  0.00            
ATOM   2361  HB2 ASN X 151      57.141  43.043  55.796  0.00  0.00            
ATOM   2362  HB3 ASN X 151      57.945  43.899  57.153  0.00  0.00            
ATOM   2363  CG  ASN X 151      55.914  44.468  56.684  0.00  0.00            
ATOM   2364  OD1 ASN X 151      55.255  45.180  55.901  0.00  0.00            
ATOM   2365  ND2 ASN X 151      55.371  43.918  57.718  0.00  0.00            
ATOM   2366 HD21 ASN X 151      54.405  44.050  57.979  0.00  0.00            
ATOM   2367 HD22 ASN X 151      55.860  43.191  58.221  0.00  0.00            
ATOM   2368  C   ASN X 151      58.325  46.262  55.892  0.00  0.00            
ATOM   2369  O   ASN X 151      57.594  47.245  55.711  0.00  0.00            
ATOM   2370  N   LEU X 152      59.523  46.362  56.502  0.00  0.00            
ATOM   2371  H   LEU X 152      60.091  45.526  56.524  0.00  0.00            
ATOM   2372  CA  LEU X 152      59.850  47.449  57.452  0.00  0.00            
ATOM   2373  HA  LEU X 152      58.914  47.767  57.913  0.00  0.00            
ATOM   2374  CB  LEU X 152      60.710  46.857  58.659  0.00  0.00            
ATOM   2375  HB2 LEU X 152      61.698  46.704  58.224  0.00  0.00            
ATOM   2376  HB3 LEU X 152      60.792  47.620  59.433  0.00  0.00            
ATOM   2377  CG  LEU X 152      60.170  45.534  59.286  0.00  0.00            
ATOM   2378  HG  LEU X 152      60.040  44.744  58.546  0.00  0.00            
ATOM   2379  CD1 LEU X 152      61.063  45.019  60.395  0.00  0.00            
ATOM   2380 HD11 LEU X 152      60.591  44.205  60.945  0.00  0.00            
ATOM   2381 HD12 LEU X 152      61.998  44.676  59.951  0.00  0.00            
ATOM   2382 HD13 LEU X 152      61.182  45.844  61.097  0.00  0.00            
ATOM   2383  CD2 LEU X 152      58.820  45.738  59.946  0.00  0.00            
ATOM   2384 HD21 LEU X 152      58.432  44.781  60.296  0.00  0.00            
ATOM   2385 HD22 LEU X 152      58.955  46.425  60.781  0.00  0.00            
ATOM   2386 HD23 LEU X 152      58.110  46.157  59.232  0.00  0.00            
ATOM   2387  C   LEU X 152      60.476  48.657  56.848  0.00  0.00            
ATOM   2388  O   LEU X 152      61.494  49.183  57.283  0.00  0.00            
ATOM   2389  N   THR X 153      59.977  49.046  55.690  0.00  0.00            
ATOM   2390  H   THR X 153      59.189  48.504  55.366  0.00  0.00            
ATOM   2391  CA  THR X 153      60.494  50.172  54.894  0.00  0.00            
ATOM   2392  HA  THR X 153      61.578  50.066  54.858  0.00  0.00            
ATOM   2393  CB  THR X 153      60.073  49.975  53.475  0.00  0.00            
ATOM   2394  HB  THR X 153      60.379  50.841  52.888  0.00  0.00            
ATOM   2395  CG2 THR X 153      60.733  48.764  52.794  0.00  0.00            
ATOM   2396 HG21 THR X 153      61.774  49.046  52.637  0.00  0.00            
ATOM   2397 HG22 THR X 153      60.844  47.947  53.507  0.00  0.00            
ATOM   2398 HG23 THR X 153      60.369  48.421  51.826  0.00  0.00            
ATOM   2399  OG1 THR X 153      58.663  49.703  53.352  0.00  0.00            
ATOM   2400  HG1 THR X 153      58.160  50.493  53.144  0.00  0.00            
ATOM   2401  C   THR X 153      60.167  51.556  55.506  0.00  0.00            
ATOM   2402  O   THR X 153      60.730  52.546  54.983  0.00  0.00            
ATOM   2403  N   ASN X 154      59.330  51.664  56.571  0.00  0.00            
ATOM   2404  H   ASN X 154      58.954  50.840  57.017  0.00  0.00            
ATOM   2405  CA  ASN X 154      59.076  52.964  57.244  0.00  0.00            
ATOM   2406  HA  ASN X 154      59.205  53.763  56.513  0.00  0.00            
ATOM   2407  CB  ASN X 154      57.673  53.044  57.719  0.00  0.00            
ATOM   2408  HB2 ASN X 154      57.585  52.440  58.623  0.00  0.00            
ATOM   2409  HB3 ASN X 154      57.410  54.079  57.934  0.00  0.00            
ATOM   2410  CG  ASN X 154      56.692  52.674  56.676  0.00  0.00            
ATOM   2411  OD1 ASN X 154      56.677  53.125  55.540  0.00  0.00            
ATOM   2412  ND2 ASN X 154      55.843  51.712  56.925  0.00  0.00            
ATOM   2413 HD21 ASN X 154      55.069  51.582  56.288  0.00  0.00            
ATOM   2414 HD22 ASN X 154      55.958  51.230  57.805  0.00  0.00            
ATOM   2415  C   ASN X 154      60.130  53.312  58.313  0.00  0.00            
ATOM   2416  O   ASN X 154      59.917  54.410  58.907  0.00  0.00            
ATOM   2417  N   LEU X 155      61.113  52.445  58.520  0.00  0.00            
ATOM   2418  H   LEU X 155      61.209  51.632  57.928  0.00  0.00            
ATOM   2419  CA  LEU X 155      62.285  52.735  59.363  0.00  0.00            
ATOM   2420  HA  LEU X 155      62.016  52.971  60.393  0.00  0.00            
ATOM   2421  CB  LEU X 155      63.084  51.465  59.288  0.00  0.00            
ATOM   2422  HB2 LEU X 155      63.298  51.170  58.261  0.00  0.00            
ATOM   2423  HB3 LEU X 155      64.102  51.700  59.600  0.00  0.00            
ATOM   2424  CG  LEU X 155      62.812  50.171  60.110  0.00  0.00            
ATOM   2425  HG  LEU X 155      61.819  49.793  59.864  0.00  0.00            
ATOM   2426  CD1 LEU X 155      63.895  49.078  59.833  0.00  0.00            
ATOM   2427 HD11 LEU X 155      63.652  48.181  60.403  0.00  0.00            
ATOM   2428 HD12 LEU X 155      64.080  48.976  58.764  0.00  0.00            
ATOM   2429 HD13 LEU X 155      64.762  49.500  60.342  0.00  0.00            
ATOM   2430  CD2 LEU X 155      62.778  50.458  61.646  0.00  0.00            
ATOM   2431 HD21 LEU X 155      62.386  49.642  62.253  0.00  0.00            
ATOM   2432 HD22 LEU X 155      63.787  50.720  61.967  0.00  0.00            
ATOM   2433 HD23 LEU X 155      62.225  51.385  61.799  0.00  0.00            
ATOM   2434  C   LEU X 155      63.158  53.901  58.798  0.00  0.00            
ATOM   2435  O   LEU X 155      63.468  53.984  57.613  0.00  0.00            
ATOM   2436  N   GLU X 156      63.614  54.677  59.736  0.00  0.00            
ATOM   2437  H   GLU X 156      63.266  54.455  60.657  0.00  0.00            
ATOM   2438  CA  GLU X 156      64.635  55.751  59.584  0.00  0.00            
ATOM   2439  HA  GLU X 156      65.078  55.735  58.588  0.00  0.00            
ATOM   2440  CB  GLU X 156      64.015  57.094  59.778  0.00  0.00            
ATOM   2441  HB2 GLU X 156      64.857  57.784  59.730  0.00  0.00            
ATOM   2442  HB3 GLU X 156      63.436  57.304  58.878  0.00  0.00            
ATOM   2443  CG  GLU X 156      63.243  57.306  61.161  0.00  0.00            
ATOM   2444  HG2 GLU X 156      62.267  56.825  61.092  0.00  0.00            
ATOM   2445  HG3 GLU X 156      63.833  56.810  61.932  0.00  0.00            
ATOM   2446  CD  GLU X 156      63.119  58.804  61.530  0.00  0.00            
ATOM   2447  OE1 GLU X 156      64.078  59.341  62.068  0.00  0.00            
ATOM   2448  OE2 GLU X 156      62.036  59.412  61.185  0.00  0.00            
ATOM   2449  C   GLU X 156      65.889  55.642  60.442  0.00  0.00            
ATOM   2450  O   GLU X 156      66.920  56.214  60.088  0.00  0.00            
ATOM   2451  N   HIE X 157      65.919  54.730  61.379  0.00  0.00            
ATOM   2452  H   HIE X 157      65.114  54.216  61.708  0.00  0.00            
ATOM   2453  CA  HIE X 157      67.096  54.579  62.215  0.00  0.00            
ATOM   2454  HA  HIE X 157      67.957  54.932  61.648  0.00  0.00            
ATOM   2455  CB  HIE X 157      67.033  55.491  63.456  0.00  0.00            
ATOM   2456  HB2 HIE X 157      66.591  56.452  63.192  0.00  0.00            
ATOM   2457  HB3 HIE X 157      66.365  55.015  64.174  0.00  0.00            
ATOM   2458  CG  HIE X 157      68.331  55.669  64.151  0.00  0.00            
ATOM   2459  ND1 HIE X 157      69.330  56.543  63.643  0.00  0.00            
ATOM   2460  CE1 HIE X 157      70.340  56.478  64.530  0.00  0.00            
ATOM   2461  HE1 HIE X 157      71.225  57.095  64.481  0.00  0.00            
ATOM   2462  NE2 HIE X 157      70.090  55.560  65.499  0.00  0.00            
ATOM   2463  HE2 HIE X 157      70.517  55.439  66.406  0.00  0.00            
ATOM   2464  CD2 HIE X 157      68.790  55.053  65.291  0.00  0.00            
ATOM   2465  HD2 HIE X 157      68.260  54.335  65.899  0.00  0.00            
ATOM   2466  C   HIE X 157      67.328  53.117  62.603  0.00  0.00            
ATOM   2467  O   HIE X 157      66.430  52.533  63.159  0.00  0.00            
ATOM   2468  N   LEU X 158      68.567  52.667  62.396  0.00  0.00            
ATOM   2469  H   LEU X 158      69.193  53.321  61.949  0.00  0.00            
ATOM   2470  CA  LEU X 158      69.080  51.263  62.730  0.00  0.00            
ATOM   2471  HA  LEU X 158      68.312  50.877  63.400  0.00  0.00            
ATOM   2472  CB  LEU X 158      68.976  50.360  61.499  0.00  0.00            
ATOM   2473  HB2 LEU X 158      67.904  50.222  61.363  0.00  0.00            
ATOM   2474  HB3 LEU X 158      69.507  50.814  60.662  0.00  0.00            
ATOM   2475  CG  LEU X 158      69.547  48.960  61.537  0.00  0.00            
ATOM   2476  HG  LEU X 158      70.617  48.986  61.743  0.00  0.00            
ATOM   2477  CD1 LEU X 158      68.753  48.219  62.638  0.00  0.00            
ATOM   2478 HD11 LEU X 158      68.893  47.148  62.495  0.00  0.00            
ATOM   2479 HD12 LEU X 158      69.070  48.483  63.647  0.00  0.00            
ATOM   2480 HD13 LEU X 158      67.687  48.425  62.546  0.00  0.00            
ATOM   2481  CD2 LEU X 158      69.327  48.180  60.241  0.00  0.00            
ATOM   2482 HD21 LEU X 158      68.266  48.155  59.990  0.00  0.00            
ATOM   2483 HD22 LEU X 158      69.894  48.546  59.385  0.00  0.00            
ATOM   2484 HD23 LEU X 158      69.691  47.160  60.366  0.00  0.00            
ATOM   2485  C   LEU X 158      70.457  51.357  63.308  0.00  0.00            
ATOM   2486  O   LEU X 158      71.291  52.154  62.836  0.00  0.00            
ATOM   2487  N   ASP X 159      70.792  50.581  64.291  0.00  0.00            
ATOM   2488  H   ASP X 159      70.115  49.922  64.647  0.00  0.00            
ATOM   2489  CA  ASP X 159      72.108  50.557  64.996  0.00  0.00            
ATOM   2490  HA  ASP X 159      72.840  50.963  64.298  0.00  0.00            
ATOM   2491  CB  ASP X 159      72.185  51.401  66.243  0.00  0.00            
ATOM   2492  HB2 ASP X 159      71.842  52.418  66.052  0.00  0.00            
ATOM   2493  HB3 ASP X 159      71.456  50.945  66.912  0.00  0.00            
ATOM   2494  CG  ASP X 159      73.433  51.288  67.045  0.00  0.00            
ATOM   2495  OD1 ASP X 159      74.442  50.757  66.558  0.00  0.00            
ATOM   2496  OD2 ASP X 159      73.485  51.719  68.213  0.00  0.00            
ATOM   2497  C   ASP X 159      72.445  49.102  65.231  0.00  0.00            
ATOM   2498  O   ASP X 159      71.725  48.437  65.971  0.00  0.00            
ATOM   2499  N   LEU X 160      73.590  48.638  64.667  0.00  0.00            
ATOM   2500  H   LEU X 160      74.234  49.334  64.320  0.00  0.00            
ATOM   2501  CA  LEU X 160      74.076  47.261  64.739  0.00  0.00            
ATOM   2502  HA  LEU X 160      73.499  46.682  65.460  0.00  0.00            
ATOM   2503  CB  LEU X 160      73.930  46.565  63.345  0.00  0.00            
ATOM   2504  HB2 LEU X 160      73.985  47.357  62.598  0.00  0.00            
ATOM   2505  HB3 LEU X 160      74.752  45.916  63.043  0.00  0.00            
ATOM   2506  CG  LEU X 160      72.548  45.765  63.284  0.00  0.00            
ATOM   2507  HG  LEU X 160      71.738  46.233  63.844  0.00  0.00            
ATOM   2508  CD1 LEU X 160      72.073  45.692  61.848  0.00  0.00            
ATOM   2509 HD11 LEU X 160      71.854  46.706  61.516  0.00  0.00            
ATOM   2510 HD12 LEU X 160      72.824  45.278  61.175  0.00  0.00            
ATOM   2511 HD13 LEU X 160      71.124  45.155  61.859  0.00  0.00            
ATOM   2512  CD2 LEU X 160      72.731  44.350  63.760  0.00  0.00            
ATOM   2513 HD21 LEU X 160      73.442  43.805  63.139  0.00  0.00            
ATOM   2514 HD22 LEU X 160      73.150  44.348  64.766  0.00  0.00            
ATOM   2515 HD23 LEU X 160      71.809  43.776  63.674  0.00  0.00            
ATOM   2516  C   LEU X 160      75.560  47.240  65.155  0.00  0.00            
ATOM   2517  O   LEU X 160      76.278  46.302  64.882  0.00  0.00            
ATOM   2518  N   SER X 161      76.026  48.316  65.801  0.00  0.00            
ATOM   2519  H   SER X 161      75.372  49.056  66.017  0.00  0.00            
ATOM   2520  CA  SER X 161      77.438  48.516  66.198  0.00  0.00            
ATOM   2521  HA  SER X 161      78.054  48.453  65.301  0.00  0.00            
ATOM   2522  CB  SER X 161      77.465  50.030  66.796  0.00  0.00            
ATOM   2523  HB2 SER X 161      78.500  50.338  66.946  0.00  0.00            
ATOM   2524  HB3 SER X 161      77.053  50.698  66.039  0.00  0.00            
ATOM   2525  OG  SER X 161      76.630  50.285  67.918  0.00  0.00            
ATOM   2526  HG  SER X 161      75.727  50.275  67.593  0.00  0.00            
ATOM   2527  C   SER X 161      77.941  47.497  67.281  0.00  0.00            
ATOM   2528  O   SER X 161      77.097  46.852  67.952  0.00  0.00            
ATOM   2529  N   SER X 162      79.271  47.249  67.497  0.00  0.00            
ATOM   2530  H   SER X 162      79.944  47.792  66.975  0.00  0.00            
ATOM   2531  CA  SER X 162      79.756  46.514  68.691  0.00  0.00            
ATOM   2532  HA  SER X 162      80.838  46.554  68.566  0.00  0.00            
ATOM   2533  CB  SER X 162      79.438  47.205  69.989  0.00  0.00            
ATOM   2534  HB2 SER X 162      78.391  47.110  70.276  0.00  0.00            
ATOM   2535  HB3 SER X 162      80.159  46.762  70.676  0.00  0.00            
ATOM   2536  OG  SER X 162      79.796  48.533  69.982  0.00  0.00            
ATOM   2537  HG  SER X 162      79.755  48.893  70.871  0.00  0.00            
ATOM   2538  C   SER X 162      79.313  44.976  68.777  0.00  0.00            
ATOM   2539  O   SER X 162      79.399  44.340  69.830  0.00  0.00            
ATOM   2540  N   ASN X 163      78.793  44.488  67.651  0.00  0.00            
ATOM   2541  H   ASN X 163      78.523  45.132  66.922  0.00  0.00            
ATOM   2542  CA  ASN X 163      78.548  43.050  67.471  0.00  0.00            
ATOM   2543  HA  ASN X 163      78.284  42.610  68.433  0.00  0.00            
ATOM   2544  CB  ASN X 163      77.357  42.770  66.510  0.00  0.00            
ATOM   2545  HB2 ASN X 163      77.472  43.254  65.540  0.00  0.00            
ATOM   2546  HB3 ASN X 163      77.254  41.725  66.217  0.00  0.00            
ATOM   2547  CG  ASN X 163      76.017  43.077  67.072  0.00  0.00            
ATOM   2548  OD1 ASN X 163      75.286  42.308  67.646  0.00  0.00            
ATOM   2549  ND2 ASN X 163      75.576  44.275  66.819  0.00  0.00            
ATOM   2550 HD21 ASN X 163      74.649  44.591  67.067  0.00  0.00            
ATOM   2551 HD22 ASN X 163      76.108  44.983  66.334  0.00  0.00            
ATOM   2552  C   ASN X 163      79.828  42.272  67.073  0.00  0.00            
ATOM   2553  O   ASN X 163      80.901  42.847  66.894  0.00  0.00            
ATOM   2554  N   LYS X 164      79.645  40.968  66.944  0.00  0.00            
ATOM   2555  H   LYS X 164      78.728  40.617  67.180  0.00  0.00            
ATOM   2556  CA  LYS X 164      80.695  40.070  66.530  0.00  0.00            
ATOM   2557  HA  LYS X 164      81.608  40.276  67.089  0.00  0.00            
ATOM   2558  CB  LYS X 164      80.421  38.632  66.902  0.00  0.00            
ATOM   2559  HB2 LYS X 164      79.603  38.212  66.316  0.00  0.00            
ATOM   2560  HB3 LYS X 164      81.240  37.939  66.711  0.00  0.00            
ATOM   2561  CG  LYS X 164      80.059  38.404  68.348  0.00  0.00            
ATOM   2562  HG2 LYS X 164      80.677  39.036  68.986  0.00  0.00            
ATOM   2563  HG3 LYS X 164      79.022  38.734  68.406  0.00  0.00            
ATOM   2564  CD  LYS X 164      80.237  36.964  68.834  0.00  0.00            
ATOM   2565  HD2 LYS X 164      79.573  36.304  68.277  0.00  0.00            
ATOM   2566  HD3 LYS X 164      81.261  36.613  68.712  0.00  0.00            
ATOM   2567  CE  LYS X 164      79.864  36.909  70.324  0.00  0.00            
ATOM   2568  HE2 LYS X 164      80.483  37.668  70.803  0.00  0.00            
ATOM   2569  HE3 LYS X 164      78.828  37.234  70.416  0.00  0.00            
ATOM   2570  NZ  LYS X 164      80.045  35.518  70.908  0.00  0.00            
ATOM   2571  HZ1 LYS X 164      79.520  34.763  70.491  0.00  0.00            
ATOM   2572  HZ2 LYS X 164      80.965  35.133  70.746  0.00  0.00            
ATOM   2573  HZ3 LYS X 164      79.904  35.500  71.908  0.00  0.00            
ATOM   2574  C   LYS X 164      81.126  40.156  65.032  0.00  0.00            
ATOM   2575  O   LYS X 164      82.041  39.373  64.646  0.00  0.00            
ATOM   2576  N   ILE X 165      80.428  40.912  64.206  0.00  0.00            
ATOM   2577  H   ILE X 165      79.712  41.429  64.697  0.00  0.00            
ATOM   2578  CA  ILE X 165      80.473  40.784  62.679  0.00  0.00            
ATOM   2579  HA  ILE X 165      80.394  39.750  62.342  0.00  0.00            
ATOM   2580  CB  ILE X 165      79.316  41.613  62.077  0.00  0.00            
ATOM   2581  HB  ILE X 165      79.477  42.663  62.320  0.00  0.00            
ATOM   2582  CG2 ILE X 165      79.296  41.444  60.510  0.00  0.00            
ATOM   2583 HG21 ILE X 165      78.297  41.482  60.076  0.00  0.00            
ATOM   2584 HG22 ILE X 165      79.903  42.250  60.099  0.00  0.00            
ATOM   2585 HG23 ILE X 165      79.654  40.434  60.310  0.00  0.00            
ATOM   2586  CG1 ILE X 165      77.887  41.309  62.613  0.00  0.00            
ATOM   2587 HG12 ILE X 165      77.525  40.384  62.163  0.00  0.00            
ATOM   2588 HG13 ILE X 165      77.929  41.208  63.698  0.00  0.00            
ATOM   2589  CD1 ILE X 165      76.886  42.465  62.337  0.00  0.00            
ATOM   2590 HD11 ILE X 165      75.969  42.251  62.886  0.00  0.00            
ATOM   2591 HD12 ILE X 165      77.302  43.345  62.828  0.00  0.00            
ATOM   2592 HD13 ILE X 165      76.707  42.678  61.283  0.00  0.00            
ATOM   2593  C   ILE X 165      81.836  41.227  62.186  0.00  0.00            
ATOM   2594  O   ILE X 165      82.155  42.393  62.217  0.00  0.00            
ATOM   2595  N   GLN X 166      82.619  40.341  61.514  0.00  0.00            
ATOM   2596  H   GLN X 166      82.186  39.461  61.274  0.00  0.00            
ATOM   2597  CA  GLN X 166      83.959  40.548  60.891  0.00  0.00            
ATOM   2598  HA  GLN X 166      84.227  41.593  61.049  0.00  0.00            
ATOM   2599  CB  GLN X 166      84.910  39.503  61.446  0.00  0.00            
ATOM   2600  HB2 GLN X 166      85.823  39.657  60.872  0.00  0.00            
ATOM   2601  HB3 GLN X 166      85.064  39.720  62.503  0.00  0.00            
ATOM   2602  CG  GLN X 166      84.439  38.054  61.348  0.00  0.00            
ATOM   2603  HG2 GLN X 166      83.672  37.984  62.119  0.00  0.00            
ATOM   2604  HG3 GLN X 166      84.071  37.827  60.348  0.00  0.00            
ATOM   2605  CD  GLN X 166      85.488  37.018  61.675  0.00  0.00            
ATOM   2606  OE1 GLN X 166      85.775  36.199  60.862  0.00  0.00            
ATOM   2607  NE2 GLN X 166      86.147  37.149  62.841  0.00  0.00            
ATOM   2608 HE21 GLN X 166      86.830  36.494  63.193  0.00  0.00            
ATOM   2609 HE22 GLN X 166      85.803  37.808  63.524  0.00  0.00            
ATOM   2610  C   GLN X 166      83.921  40.426  59.387  0.00  0.00            
ATOM   2611  O   GLN X 166      84.937  40.616  58.708  0.00  0.00            
ATOM   2612  N   SER X 167      82.852  40.006  58.770  0.00  0.00            
ATOM   2613  H   SER X 167      82.032  39.807  59.325  0.00  0.00            
ATOM   2614  CA  SER X 167      82.743  39.786  57.336  0.00  0.00            
ATOM   2615  HA  SER X 167      83.162  40.614  56.765  0.00  0.00            
ATOM   2616  CB  SER X 167      83.532  38.564  56.866  0.00  0.00            
ATOM   2617  HB2 SER X 167      83.464  38.343  55.800  0.00  0.00            
ATOM   2618  HB3 SER X 167      84.528  38.680  57.293  0.00  0.00            
ATOM   2619  OG  SER X 167      83.150  37.388  57.600  0.00  0.00            
ATOM   2620  HG  SER X 167      83.940  36.843  57.604  0.00  0.00            
ATOM   2621  C   SER X 167      81.262  39.707  56.895  0.00  0.00            
ATOM   2622  O   SER X 167      80.377  39.356  57.669  0.00  0.00            
ATOM   2623  N   ILE X 168      81.023  40.136  55.651  0.00  0.00            
ATOM   2624  H   ILE X 168      81.808  40.383  55.066  0.00  0.00            
ATOM   2625  CA  ILE X 168      79.743  40.357  54.971  0.00  0.00            
ATOM   2626  HA  ILE X 168      79.016  39.733  55.491  0.00  0.00            
ATOM   2627  CB  ILE X 168      79.182  41.845  55.096  0.00  0.00            
ATOM   2628  HB  ILE X 168      79.791  42.493  54.467  0.00  0.00            
ATOM   2629  CG2 ILE X 168      77.762  41.788  54.635  0.00  0.00            
ATOM   2630 HG21 ILE X 168      77.703  41.657  53.554  0.00  0.00            
ATOM   2631 HG22 ILE X 168      77.315  40.908  55.099  0.00  0.00            
ATOM   2632 HG23 ILE X 168      77.310  42.721  54.972  0.00  0.00            
ATOM   2633  CG1 ILE X 168      79.276  42.481  56.501  0.00  0.00            
ATOM   2634 HG12 ILE X 168      78.494  42.003  57.090  0.00  0.00            
ATOM   2635 HG13 ILE X 168      80.254  42.294  56.947  0.00  0.00            
ATOM   2636  CD1 ILE X 168      79.168  44.002  56.625  0.00  0.00            
ATOM   2637 HD11 ILE X 168      79.298  44.406  57.629  0.00  0.00            
ATOM   2638 HD12 ILE X 168      79.806  44.522  55.911  0.00  0.00            
ATOM   2639 HD13 ILE X 168      78.142  44.242  56.345  0.00  0.00            
ATOM   2640  C   ILE X 168      79.815  39.960  53.532  0.00  0.00            
ATOM   2641  O   ILE X 168      80.922  40.151  52.930  0.00  0.00            
ATOM   2642  N   TYR X 169      78.750  39.362  52.895  0.00  0.00            
ATOM   2643  H   TYR X 169      77.935  39.213  53.473  0.00  0.00            
ATOM   2644  CA  TYR X 169      78.823  38.558  51.652  0.00  0.00            
ATOM   2645  HA  TYR X 169      79.681  38.875  51.059  0.00  0.00            
ATOM   2646  CB  TYR X 169      79.035  37.068  52.005  0.00  0.00            
ATOM   2647  HB2 TYR X 169      78.162  36.804  52.601  0.00  0.00            
ATOM   2648  HB3 TYR X 169      79.081  36.519  51.065  0.00  0.00            
ATOM   2649  CG  TYR X 169      80.323  36.789  52.745  0.00  0.00            
ATOM   2650  CD1 TYR X 169      81.598  36.624  52.018  0.00  0.00            
ATOM   2651  HD1 TYR X 169      81.618  36.633  50.938  0.00  0.00            
ATOM   2652  CE1 TYR X 169      82.789  36.266  52.747  0.00  0.00            
ATOM   2653  HE1 TYR X 169      83.687  36.017  52.202  0.00  0.00            
ATOM   2654  CZ  TYR X 169      82.741  36.344  54.169  0.00  0.00            
ATOM   2655  OH  TYR X 169      83.930  36.109  54.893  0.00  0.00            
ATOM   2656  HH  TYR X 169      84.683  36.038  54.302  0.00  0.00            
ATOM   2657  CE2 TYR X 169      81.498  36.540  54.863  0.00  0.00            
ATOM   2658  HE2 TYR X 169      81.417  36.575  55.939  0.00  0.00            
ATOM   2659  CD2 TYR X 169      80.289  36.630  54.166  0.00  0.00            
ATOM   2660  HD2 TYR X 169      79.372  36.840  54.697  0.00  0.00            
ATOM   2661  C   TYR X 169      77.458  38.710  50.896  0.00  0.00            
ATOM   2662  O   TYR X 169      76.460  38.944  51.591  0.00  0.00            
ATOM   2663  N   CYS X 170      77.427  38.660  49.578  0.00  0.00            
ATOM   2664  H   CYS X 170      78.234  38.513  48.989  0.00  0.00            
ATOM   2665  CA  CYS X 170      76.149  38.748  48.795  0.00  0.00            
ATOM   2666  HA  CYS X 170      75.825  39.783  48.694  0.00  0.00            
ATOM   2667  CB  CYS X 170      76.400  38.296  47.383  0.00  0.00            
ATOM   2668  HB2 CYS X 170      76.820  37.291  47.344  0.00  0.00            
ATOM   2669  HB3 CYS X 170      75.512  38.219  46.756  0.00  0.00            
ATOM   2670  SG  CYS X 170      77.540  39.304  46.429  0.00  0.00            
ATOM   2671  HG  CYS X 170      76.929  40.476  46.236  0.00  0.00            
ATOM   2672  C   CYS X 170      74.931  38.083  49.367  0.00  0.00            
ATOM   2673  O   CYS X 170      73.865  38.718  49.356  0.00  0.00            
ATOM   2674  N   THR X 171      75.046  36.858  49.885  0.00  0.00            
ATOM   2675  H   THR X 171      75.915  36.364  49.737  0.00  0.00            
ATOM   2676  CA  THR X 171      73.965  36.164  50.688  0.00  0.00            
ATOM   2677  HA  THR X 171      73.054  36.124  50.091  0.00  0.00            
ATOM   2678  CB  THR X 171      74.504  34.815  51.064  0.00  0.00            
ATOM   2679  HB  THR X 171      73.911  34.407  51.882  0.00  0.00            
ATOM   2680  CG2 THR X 171      74.357  33.750  49.979  0.00  0.00            
ATOM   2681 HG21 THR X 171      74.731  34.087  49.012  0.00  0.00            
ATOM   2682 HG22 THR X 171      74.788  32.797  50.286  0.00  0.00            
ATOM   2683 HG23 THR X 171      73.298  33.543  49.831  0.00  0.00            
ATOM   2684  OG1 THR X 171      75.851  34.897  51.557  0.00  0.00            
ATOM   2685  HG1 THR X 171      76.447  35.163  50.853  0.00  0.00            
ATOM   2686  C   THR X 171      73.446  36.890  51.918  0.00  0.00            
ATOM   2687  O   THR X 171      72.196  36.810  52.161  0.00  0.00            
ATOM   2688  N   ASP X 172      74.266  37.623  52.664  0.00  0.00            
ATOM   2689  H   ASP X 172      75.213  37.650  52.316  0.00  0.00            
ATOM   2690  CA  ASP X 172      74.001  38.454  53.858  0.00  0.00            
ATOM   2691  HA  ASP X 172      73.327  37.896  54.508  0.00  0.00            
ATOM   2692  CB  ASP X 172      75.269  38.740  54.713  0.00  0.00            
ATOM   2693  HB2 ASP X 172      75.799  39.507  54.149  0.00  0.00            
ATOM   2694  HB3 ASP X 172      75.000  39.242  55.642  0.00  0.00            
ATOM   2695  CG  ASP X 172      76.191  37.624  55.102  0.00  0.00            
ATOM   2696  OD1 ASP X 172      77.323  37.846  55.578  0.00  0.00            
ATOM   2697  OD2 ASP X 172      75.656  36.485  55.030  0.00  0.00            
ATOM   2698  C   ASP X 172      73.334  39.768  53.545  0.00  0.00            
ATOM   2699  O   ASP X 172      72.761  40.426  54.437  0.00  0.00            
ATOM   2700  N   LEU X 173      73.581  40.250  52.316  0.00  0.00            
ATOM   2701  H   LEU X 173      74.328  39.807  51.801  0.00  0.00            
ATOM   2702  CA  LEU X 173      73.148  41.515  51.674  0.00  0.00            
ATOM   2703  HA  LEU X 173      72.996  42.131  52.561  0.00  0.00            
ATOM   2704  CB  LEU X 173      74.248  42.051  50.703  0.00  0.00            
ATOM   2705  HB2 LEU X 173      74.384  41.272  49.953  0.00  0.00            
ATOM   2706  HB3 LEU X 173      73.806  42.898  50.178  0.00  0.00            
ATOM   2707  CG  LEU X 173      75.481  42.551  51.506  0.00  0.00            
ATOM   2708  HG  LEU X 173      75.712  41.883  52.336  0.00  0.00            
ATOM   2709  CD1 LEU X 173      76.779  42.720  50.694  0.00  0.00            
ATOM   2710 HD11 LEU X 173      77.560  43.019  51.394  0.00  0.00            
ATOM   2711 HD12 LEU X 173      77.026  41.799  50.167  0.00  0.00            
ATOM   2712 HD13 LEU X 173      76.725  43.502  49.936  0.00  0.00            
ATOM   2713  CD2 LEU X 173      75.256  43.900  52.164  0.00  0.00            
ATOM   2714 HD21 LEU X 173      74.254  43.939  52.591  0.00  0.00            
ATOM   2715 HD22 LEU X 173      76.035  44.048  52.911  0.00  0.00            
ATOM   2716 HD23 LEU X 173      75.298  44.781  51.523  0.00  0.00            
ATOM   2717  C   LEU X 173      71.844  41.401  50.840  0.00  0.00            
ATOM   2718  O   LEU X 173      71.313  42.446  50.375  0.00  0.00            
ATOM   2719  N   ARG X 174      71.294  40.200  50.731  0.00  0.00            
ATOM   2720  H   ARG X 174      71.713  39.438  51.244  0.00  0.00            
ATOM   2721  CA  ARG X 174      70.159  39.865  49.790  0.00  0.00            
ATOM   2722  HA  ARG X 174      70.626  39.805  48.807  0.00  0.00            
ATOM   2723  CB  ARG X 174      69.557  38.505  50.208  0.00  0.00            
ATOM   2724  HB2 ARG X 174      70.368  37.812  50.432  0.00  0.00            
ATOM   2725  HB3 ARG X 174      68.952  38.545  51.113  0.00  0.00            
ATOM   2726  CG  ARG X 174      68.764  37.841  49.006  0.00  0.00            
ATOM   2727  HG2 ARG X 174      67.937  38.540  48.879  0.00  0.00            
ATOM   2728  HG3 ARG X 174      69.322  37.898  48.071  0.00  0.00            
ATOM   2729  CD  ARG X 174      68.206  36.467  49.288  0.00  0.00            
ATOM   2730  HD2 ARG X 174      67.662  36.420  50.232  0.00  0.00            
ATOM   2731  HD3 ARG X 174      67.471  36.335  48.495  0.00  0.00            
ATOM   2732  NE  ARG X 174      69.228  35.473  49.209  0.00  0.00            
ATOM   2733  HE  ARG X 174      69.438  35.055  48.314  0.00  0.00            
ATOM   2734  CZ  ARG X 174      69.807  34.805  50.214  0.00  0.00            
ATOM   2735  NH1 ARG X 174      69.450  34.988  51.416  0.00  0.00            
ATOM   2736 HH11 ARG X 174      68.764  35.707  51.596  0.00  0.00            
ATOM   2737 HH12 ARG X 174      69.850  34.439  52.164  0.00  0.00            
ATOM   2738  NH2 ARG X 174      70.635  33.842  50.002  0.00  0.00            
ATOM   2739 HH21 ARG X 174      70.608  33.518  49.046  0.00  0.00            
ATOM   2740 HH22 ARG X 174      70.946  33.283  50.784  0.00  0.00            
ATOM   2741  C   ARG X 174      69.026  40.850  49.647  0.00  0.00            
ATOM   2742  O   ARG X 174      68.657  41.364  48.615  0.00  0.00            
ATOM   2743  N   VAL X 175      68.367  41.032  50.793  0.00  0.00            
ATOM   2744  H   VAL X 175      68.654  40.520  51.615  0.00  0.00            
ATOM   2745  CA  VAL X 175      67.131  41.869  50.892  0.00  0.00            
ATOM   2746  HA  VAL X 175      66.395  41.679  50.110  0.00  0.00            
ATOM   2747  CB  VAL X 175      66.515  41.598  52.337  0.00  0.00            
ATOM   2748  HB  VAL X 175      67.300  41.741  53.079  0.00  0.00            
ATOM   2749  CG1 VAL X 175      65.281  42.364  52.608  0.00  0.00            
ATOM   2750 HG11 VAL X 175      64.472  41.989  51.981  0.00  0.00            
ATOM   2751 HG12 VAL X 175      64.967  42.259  53.647  0.00  0.00            
ATOM   2752 HG13 VAL X 175      65.580  43.410  52.539  0.00  0.00            
ATOM   2753  CG2 VAL X 175      66.166  40.093  52.444  0.00  0.00            
ATOM   2754 HG21 VAL X 175      67.011  39.444  52.214  0.00  0.00            
ATOM   2755 HG22 VAL X 175      65.812  39.861  53.448  0.00  0.00            
ATOM   2756 HG23 VAL X 175      65.406  39.867  51.696  0.00  0.00            
ATOM   2757  C   VAL X 175      67.474  43.400  50.824  0.00  0.00            
ATOM   2758  O   VAL X 175      66.682  44.230  50.299  0.00  0.00            
ATOM   2759  N   LEU X 176      68.715  43.756  51.223  0.00  0.00            
ATOM   2760  H   LEU X 176      69.308  43.045  51.627  0.00  0.00            
ATOM   2761  CA  LEU X 176      69.167  45.159  51.492  0.00  0.00            
ATOM   2762  HA  LEU X 176      68.280  45.623  51.924  0.00  0.00            
ATOM   2763  CB  LEU X 176      70.221  45.235  52.643  0.00  0.00            
ATOM   2764  HB2 LEU X 176      69.794  44.790  53.542  0.00  0.00            
ATOM   2765  HB3 LEU X 176      71.054  44.593  52.356  0.00  0.00            
ATOM   2766  CG  LEU X 176      70.798  46.596  52.988  0.00  0.00            
ATOM   2767  HG  LEU X 176      71.188  47.075  52.090  0.00  0.00            
ATOM   2768  CD1 LEU X 176      69.817  47.594  53.599  0.00  0.00            
ATOM   2769 HD11 LEU X 176      70.042  48.566  53.160  0.00  0.00            
ATOM   2770 HD12 LEU X 176      68.809  47.394  53.237  0.00  0.00            
ATOM   2771 HD13 LEU X 176      69.921  47.556  54.683  0.00  0.00            
ATOM   2772  CD2 LEU X 176      71.989  46.422  53.913  0.00  0.00            
ATOM   2773 HD21 LEU X 176      72.804  45.877  53.438  0.00  0.00            
ATOM   2774 HD22 LEU X 176      72.342  47.419  54.178  0.00  0.00            
ATOM   2775 HD23 LEU X 176      71.720  45.789  54.758  0.00  0.00            
ATOM   2776  C   LEU X 176      69.382  46.006  50.194  0.00  0.00            
ATOM   2777  O   LEU X 176      69.131  47.203  50.213  0.00  0.00            
ATOM   2778  N   HIE X 177      69.654  45.307  49.141  0.00  0.00            
ATOM   2779  H   HIE X 177      69.584  44.300  49.148  0.00  0.00            
ATOM   2780  CA  HIE X 177      69.620  46.059  47.837  0.00  0.00            
ATOM   2781  HA  HIE X 177      69.841  47.092  48.108  0.00  0.00            
ATOM   2782  CB  HIE X 177      70.824  45.649  46.903  0.00  0.00            
ATOM   2783  HB2 HIE X 177      71.016  46.245  46.011  0.00  0.00            
ATOM   2784  HB3 HIE X 177      71.737  45.785  47.484  0.00  0.00            
ATOM   2785  CG  HIE X 177      70.746  44.139  46.542  0.00  0.00            
ATOM   2786  ND1 HIE X 177      69.786  43.562  45.691  0.00  0.00            
ATOM   2787  CE1 HIE X 177      70.055  42.262  45.687  0.00  0.00            
ATOM   2788  HE1 HIE X 177      69.571  41.556  45.030  0.00  0.00            
ATOM   2789  NE2 HIE X 177      71.136  42.026  46.377  0.00  0.00            
ATOM   2790  HE2 HIE X 177      71.711  41.200  46.299  0.00  0.00            
ATOM   2791  CD2 HIE X 177      71.635  43.185  46.901  0.00  0.00            
ATOM   2792  HD2 HIE X 177      72.532  43.303  47.491  0.00  0.00            
ATOM   2793  C   HIE X 177      68.260  45.997  47.088  0.00  0.00            
ATOM   2794  O   HIE X 177      68.173  46.313  45.893  0.00  0.00            
ATOM   2795  N   GLN X 178      67.218  45.470  47.698  0.00  0.00            
ATOM   2796  H   GLN X 178      67.339  45.215  48.668  0.00  0.00            
ATOM   2797  CA  GLN X 178      65.875  45.277  47.118  0.00  0.00            
ATOM   2798  HA  GLN X 178      65.933  45.651  46.096  0.00  0.00            
ATOM   2799  CB  GLN X 178      65.498  43.730  47.022  0.00  0.00            
ATOM   2800  HB2 GLN X 178      65.165  43.435  48.017  0.00  0.00            
ATOM   2801  HB3 GLN X 178      64.617  43.671  46.383  0.00  0.00            
ATOM   2802  CG  GLN X 178      66.605  42.811  46.477  0.00  0.00            
ATOM   2803  HG2 GLN X 178      66.851  43.106  45.457  0.00  0.00            
ATOM   2804  HG3 GLN X 178      67.419  42.938  47.191  0.00  0.00            
ATOM   2805  CD  GLN X 178      66.057  41.378  46.289  0.00  0.00            
ATOM   2806  OE1 GLN X 178      65.053  41.050  45.592  0.00  0.00            
ATOM   2807  NE2 GLN X 178      66.784  40.393  46.824  0.00  0.00            
ATOM   2808 HE21 GLN X 178      66.401  39.459  46.783  0.00  0.00            
ATOM   2809 HE22 GLN X 178      67.548  40.580  47.458  0.00  0.00            
ATOM   2810  C   GLN X 178      64.756  46.042  47.778  0.00  0.00            
ATOM   2811  O   GLN X 178      63.808  46.392  47.054  0.00  0.00            
ATOM   2812  N   MET X 179      64.839  46.361  49.052  0.00  0.00            
ATOM   2813  H   MET X 179      65.581  45.986  49.625  0.00  0.00            
ATOM   2814  CA  MET X 179      63.782  47.063  49.770  0.00  0.00            
ATOM   2815  HA  MET X 179      62.847  46.992  49.215  0.00  0.00            
ATOM   2816  CB  MET X 179      63.442  46.299  51.109  0.00  0.00            
ATOM   2817  HB2 MET X 179      62.527  46.772  51.467  0.00  0.00            
ATOM   2818  HB3 MET X 179      63.283  45.248  50.869  0.00  0.00            
ATOM   2819  CG  MET X 179      64.654  46.498  52.097  0.00  0.00            
ATOM   2820  HG2 MET X 179      65.549  46.012  51.708  0.00  0.00            
ATOM   2821  HG3 MET X 179      64.790  47.578  52.152  0.00  0.00            
ATOM   2822  SD  MET X 179      64.420  45.777  53.750  0.00  0.00            
ATOM   2823  CE  MET X 179      63.240  46.852  54.357  0.00  0.00            
ATOM   2824  HE1 MET X 179      63.462  47.917  54.290  0.00  0.00            
ATOM   2825  HE2 MET X 179      62.239  46.663  53.968  0.00  0.00            
ATOM   2826  HE3 MET X 179      63.314  46.721  55.436  0.00  0.00            
ATOM   2827  C   MET X 179      64.046  48.564  49.862  0.00  0.00            
ATOM   2828  O   MET X 179      65.148  48.985  50.092  0.00  0.00            
ATOM   2829  N   PRO X 180      63.099  49.455  49.751  0.00  0.00            
ATOM   2830  CD  PRO X 180      61.796  49.199  49.135  0.00  0.00            
ATOM   2831  HD2 PRO X 180      61.260  48.337  49.531  0.00  0.00            
ATOM   2832  HD3 PRO X 180      62.045  49.086  48.080  0.00  0.00            
ATOM   2833  CG  PRO X 180      60.909  50.341  49.365  0.00  0.00            
ATOM   2834  HG2 PRO X 180      60.482  50.321  50.368  0.00  0.00            
ATOM   2835  HG3 PRO X 180      60.116  50.397  48.619  0.00  0.00            
ATOM   2836  CB  PRO X 180      61.895  51.485  49.225  0.00  0.00            
ATOM   2837  HB2 PRO X 180      61.447  52.324  49.759  0.00  0.00            
ATOM   2838  HB3 PRO X 180      61.953  51.693  48.157  0.00  0.00            
ATOM   2839  CA  PRO X 180      63.224  50.884  49.756  0.00  0.00            
ATOM   2840  HA  PRO X 180      63.994  51.287  49.099  0.00  0.00            
ATOM   2841  C   PRO X 180      63.536  51.509  51.126  0.00  0.00            
ATOM   2842  O   PRO X 180      62.639  51.587  51.962  0.00  0.00            
ATOM   2843  N   LEU X 181      64.794  51.984  51.361  0.00  0.00            
ATOM   2844  H   LEU X 181      65.497  51.751  50.674  0.00  0.00            
ATOM   2845  CA  LEU X 181      65.231  52.449  52.695  0.00  0.00            
ATOM   2846  HA  LEU X 181      64.402  52.780  53.320  0.00  0.00            
ATOM   2847  CB  LEU X 181      66.066  51.402  53.460  0.00  0.00            
ATOM   2848  HB2 LEU X 181      66.835  51.082  52.757  0.00  0.00            
ATOM   2849  HB3 LEU X 181      66.567  51.877  54.304  0.00  0.00            
ATOM   2850  CG  LEU X 181      65.477  50.087  54.019  0.00  0.00            
ATOM   2851  HG  LEU X 181      64.692  49.824  53.311  0.00  0.00            
ATOM   2852  CD1 LEU X 181      66.542  48.992  54.205  0.00  0.00            
ATOM   2853 HD11 LEU X 181      67.314  49.362  54.880  0.00  0.00            
ATOM   2854 HD12 LEU X 181      65.984  48.135  54.582  0.00  0.00            
ATOM   2855 HD13 LEU X 181      66.993  48.677  53.264  0.00  0.00            
ATOM   2856  CD2 LEU X 181      64.682  50.418  55.275  0.00  0.00            
ATOM   2857 HD21 LEU X 181      64.280  49.500  55.703  0.00  0.00            
ATOM   2858 HD22 LEU X 181      65.317  50.937  55.994  0.00  0.00            
ATOM   2859 HD23 LEU X 181      63.826  51.059  55.063  0.00  0.00            
ATOM   2860  C   LEU X 181      66.014  53.795  52.531  0.00  0.00            
ATOM   2861  O   LEU X 181      66.979  53.963  53.273  0.00  0.00            
ATOM   2862  N   LEU X 182      65.612  54.606  51.504  0.00  0.00            
ATOM   2863  H   LEU X 182      64.936  54.268  50.834  0.00  0.00            
ATOM   2864  CA  LEU X 182      66.351  55.742  50.986  0.00  0.00            
ATOM   2865  HA  LEU X 182      67.267  55.373  50.524  0.00  0.00            
ATOM   2866  CB  LEU X 182      65.462  56.460  50.006  0.00  0.00            
ATOM   2867  HB2 LEU X 182      64.912  55.753  49.384  0.00  0.00            
ATOM   2868  HB3 LEU X 182      64.572  56.901  50.454  0.00  0.00            
ATOM   2869  CG  LEU X 182      66.204  57.505  49.120  0.00  0.00            
ATOM   2870  HG  LEU X 182      66.929  58.166  49.596  0.00  0.00            
ATOM   2871  CD1 LEU X 182      66.772  56.941  47.780  0.00  0.00            
ATOM   2872 HD11 LEU X 182      66.079  56.441  47.104  0.00  0.00            
ATOM   2873 HD12 LEU X 182      67.293  57.734  47.244  0.00  0.00            
ATOM   2874 HD13 LEU X 182      67.357  56.060  48.043  0.00  0.00            
ATOM   2875  CD2 LEU X 182      65.154  58.545  48.688  0.00  0.00            
ATOM   2876 HD21 LEU X 182      64.542  58.857  49.535  0.00  0.00            
ATOM   2877 HD22 LEU X 182      65.530  59.456  48.223  0.00  0.00            
ATOM   2878 HD23 LEU X 182      64.450  58.163  47.950  0.00  0.00            
ATOM   2879  C   LEU X 182      66.721  56.718  52.150  0.00  0.00            
ATOM   2880  O   LEU X 182      67.733  57.437  52.151  0.00  0.00            
ATOM   2881  N   ASN X 183      65.896  56.747  53.203  0.00  0.00            
ATOM   2882  H   ASN X 183      64.993  56.298  53.141  0.00  0.00            
ATOM   2883  CA  ASN X 183      65.998  57.728  54.310  0.00  0.00            
ATOM   2884  HA  ASN X 183      66.487  58.605  53.887  0.00  0.00            
ATOM   2885  CB  ASN X 183      64.574  58.077  54.838  0.00  0.00            
ATOM   2886  HB2 ASN X 183      64.049  57.239  55.297  0.00  0.00            
ATOM   2887  HB3 ASN X 183      64.579  58.938  55.505  0.00  0.00            
ATOM   2888  CG  ASN X 183      63.654  58.547  53.758  0.00  0.00            
ATOM   2889  OD1 ASN X 183      63.769  59.604  53.117  0.00  0.00            
ATOM   2890  ND2 ASN X 183      62.740  57.683  53.457  0.00  0.00            
ATOM   2891 HD21 ASN X 183      62.358  57.712  52.523  0.00  0.00            
ATOM   2892 HD22 ASN X 183      62.403  56.922  54.030  0.00  0.00            
ATOM   2893  C   ASN X 183      66.834  57.146  55.524  0.00  0.00            
ATOM   2894  O   ASN X 183      67.030  57.970  56.436  0.00  0.00            
ATOM   2895  N   LEU X 184      67.125  55.838  55.536  0.00  0.00            
ATOM   2896  H   LEU X 184      66.927  55.394  54.651  0.00  0.00            
ATOM   2897  CA  LEU X 184      67.651  55.069  56.641  0.00  0.00            
ATOM   2898  HA  LEU X 184      67.003  55.117  57.516  0.00  0.00            
ATOM   2899  CB  LEU X 184      67.791  53.530  56.302  0.00  0.00            
ATOM   2900  HB2 LEU X 184      66.816  53.194  55.951  0.00  0.00            
ATOM   2901  HB3 LEU X 184      68.430  53.521  55.418  0.00  0.00            
ATOM   2902  CG  LEU X 184      68.240  52.720  57.506  0.00  0.00            
ATOM   2903  HG  LEU X 184      68.981  53.298  58.060  0.00  0.00            
ATOM   2904  CD1 LEU X 184      67.115  52.441  58.517  0.00  0.00            
ATOM   2905 HD11 LEU X 184      67.432  51.950  59.437  0.00  0.00            
ATOM   2906 HD12 LEU X 184      66.840  53.464  58.776  0.00  0.00            
ATOM   2907 HD13 LEU X 184      66.271  51.836  58.188  0.00  0.00            
ATOM   2908  CD2 LEU X 184      68.910  51.422  57.208  0.00  0.00            
ATOM   2909 HD21 LEU X 184      69.877  51.527  56.715  0.00  0.00            
ATOM   2910 HD22 LEU X 184      69.064  51.014  58.207  0.00  0.00            
ATOM   2911 HD23 LEU X 184      68.396  50.740  56.531  0.00  0.00            
ATOM   2912  C   LEU X 184      69.063  55.665  57.010  0.00  0.00            
ATOM   2913  O   LEU X 184      69.996  55.691  56.163  0.00  0.00            
ATOM   2914  N   SER X 185      69.269  55.924  58.319  0.00  0.00            
ATOM   2915  H   SER X 185      68.430  55.709  58.838  0.00  0.00            
ATOM   2916  CA  SER X 185      70.453  55.951  59.129  0.00  0.00            
ATOM   2917  HA  SER X 185      71.307  56.327  58.564  0.00  0.00            
ATOM   2918  CB  SER X 185      70.223  56.860  60.264  0.00  0.00            
ATOM   2919  HB2 SER X 185      69.300  56.553  60.757  0.00  0.00            
ATOM   2920  HB3 SER X 185      70.939  56.713  61.072  0.00  0.00            
ATOM   2921  OG  SER X 185      70.260  58.270  59.956  0.00  0.00            
ATOM   2922  HG  SER X 185      69.617  58.421  59.260  0.00  0.00            
ATOM   2923  C   SER X 185      70.886  54.569  59.705  0.00  0.00            
ATOM   2924  O   SER X 185      70.036  53.896  60.232  0.00  0.00            
ATOM   2925  N   LEU X 186      72.132  54.123  59.571  0.00  0.00            
ATOM   2926  H   LEU X 186      72.808  54.641  59.029  0.00  0.00            
ATOM   2927  CA  LEU X 186      72.770  52.811  59.923  0.00  0.00            
ATOM   2928  HA  LEU X 186      72.159  52.159  60.548  0.00  0.00            
ATOM   2929  CB  LEU X 186      72.930  51.926  58.638  0.00  0.00            
ATOM   2930  HB2 LEU X 186      71.946  51.699  58.229  0.00  0.00            
ATOM   2931  HB3 LEU X 186      73.547  52.440  57.901  0.00  0.00            
ATOM   2932  CG  LEU X 186      73.621  50.559  58.883  0.00  0.00            
ATOM   2933  HG  LEU X 186      74.618  50.682  59.306  0.00  0.00            
ATOM   2934  CD1 LEU X 186      72.960  49.544  59.849  0.00  0.00            
ATOM   2935 HD11 LEU X 186      73.179  50.020  60.804  0.00  0.00            
ATOM   2936 HD12 LEU X 186      71.933  49.321  59.560  0.00  0.00            
ATOM   2937 HD13 LEU X 186      73.487  48.595  59.744  0.00  0.00            
ATOM   2938  CD2 LEU X 186      73.766  49.975  57.443  0.00  0.00            
ATOM   2939 HD21 LEU X 186      74.479  49.151  57.471  0.00  0.00            
ATOM   2940 HD22 LEU X 186      72.904  49.551  56.927  0.00  0.00            
ATOM   2941 HD23 LEU X 186      74.263  50.720  56.822  0.00  0.00            
ATOM   2942  C   LEU X 186      74.078  53.139  60.674  0.00  0.00            
ATOM   2943  O   LEU X 186      74.907  53.868  60.155  0.00  0.00            
ATOM   2944  N   ASP X 187      74.316  52.409  61.766  0.00  0.00            
ATOM   2945  H   ASP X 187      73.652  51.760  62.164  0.00  0.00            
ATOM   2946  CA  ASP X 187      75.636  52.424  62.422  0.00  0.00            
ATOM   2947  HA  ASP X 187      76.312  53.062  61.854  0.00  0.00            
ATOM   2948  CB  ASP X 187      75.465  53.191  63.736  0.00  0.00            
ATOM   2949  HB2 ASP X 187      74.941  54.132  63.571  0.00  0.00            
ATOM   2950  HB3 ASP X 187      74.680  52.713  64.322  0.00  0.00            
ATOM   2951  CG  ASP X 187      76.722  53.286  64.665  0.00  0.00            
ATOM   2952  OD1 ASP X 187      77.868  53.040  64.223  0.00  0.00            
ATOM   2953  OD2 ASP X 187      76.496  53.721  65.807  0.00  0.00            
ATOM   2954  C   ASP X 187      76.137  51.003  62.528  0.00  0.00            
ATOM   2955  O   ASP X 187      75.404  50.101  62.975  0.00  0.00            
ATOM   2956  N   LEU X 188      77.410  50.875  62.114  0.00  0.00            
ATOM   2957  H   LEU X 188      77.932  51.665  61.763  0.00  0.00            
ATOM   2958  CA  LEU X 188      78.172  49.643  62.202  0.00  0.00            
ATOM   2959  HA  LEU X 188      77.509  48.929  62.690  0.00  0.00            
ATOM   2960  CB  LEU X 188      78.376  49.023  60.821  0.00  0.00            
ATOM   2961  HB2 LEU X 188      78.881  49.696  60.128  0.00  0.00            
ATOM   2962  HB3 LEU X 188      79.047  48.179  60.981  0.00  0.00            
ATOM   2963  CG  LEU X 188      77.119  48.505  60.177  0.00  0.00            
ATOM   2964  HG  LEU X 188      76.376  49.300  60.229  0.00  0.00            
ATOM   2965  CD1 LEU X 188      77.384  48.003  58.718  0.00  0.00            
ATOM   2966 HD11 LEU X 188      77.965  47.086  58.813  0.00  0.00            
ATOM   2967 HD12 LEU X 188      76.427  47.798  58.238  0.00  0.00            
ATOM   2968 HD13 LEU X 188      77.854  48.794  58.134  0.00  0.00            
ATOM   2969  CD2 LEU X 188      76.467  47.287  60.960  0.00  0.00            
ATOM   2970 HD21 LEU X 188      76.193  47.503  61.993  0.00  0.00            
ATOM   2971 HD22 LEU X 188      75.627  46.832  60.435  0.00  0.00            
ATOM   2972 HD23 LEU X 188      77.131  46.423  60.975  0.00  0.00            
ATOM   2973  C   LEU X 188      79.553  49.774  62.994  0.00  0.00            
ATOM   2974  O   LEU X 188      80.391  48.863  62.819  0.00  0.00            
ATOM   2975  N   SER X 189      79.710  50.747  63.894  0.00  0.00            
ATOM   2976  H   SER X 189      79.005  51.458  64.025  0.00  0.00            
ATOM   2977  CA  SER X 189      80.982  51.014  64.481  0.00  0.00            
ATOM   2978  HA  SER X 189      81.645  51.013  63.615  0.00  0.00            
ATOM   2979  CB  SER X 189      81.028  52.416  65.090  0.00  0.00            
ATOM   2980  HB2 SER X 189      80.582  52.227  66.066  0.00  0.00            
ATOM   2981  HB3 SER X 189      82.040  52.740  65.334  0.00  0.00            
ATOM   2982  OG  SER X 189      80.502  53.427  64.228  0.00  0.00            
ATOM   2983  HG  SER X 189      79.553  53.288  64.183  0.00  0.00            
ATOM   2984  C   SER X 189      81.408  49.860  65.359  0.00  0.00            
ATOM   2985  O   SER X 189      80.621  49.099  65.884  0.00  0.00            
ATOM   2986  N   LEU X 190      82.734  49.748  65.591  0.00  0.00            
ATOM   2987  H   LEU X 190      83.341  50.425  65.152  0.00  0.00            
ATOM   2988  CA  LEU X 190      83.444  48.779  66.441  0.00  0.00            
ATOM   2989  HA  LEU X 190      84.505  48.983  66.296  0.00  0.00            
ATOM   2990  CB  LEU X 190      83.054  49.138  67.886  0.00  0.00            
ATOM   2991  HB2 LEU X 190      83.099  50.227  67.881  0.00  0.00            
ATOM   2992  HB3 LEU X 190      82.002  48.857  67.950  0.00  0.00            
ATOM   2993  CG  LEU X 190      83.947  48.493  69.017  0.00  0.00            
ATOM   2994  HG  LEU X 190      83.796  47.414  69.026  0.00  0.00            
ATOM   2995  CD1 LEU X 190      85.480  48.767  68.912  0.00  0.00            
ATOM   2996 HD11 LEU X 190      85.763  48.216  68.015  0.00  0.00            
ATOM   2997 HD12 LEU X 190      85.605  49.849  68.870  0.00  0.00            
ATOM   2998 HD13 LEU X 190      85.982  48.293  69.755  0.00  0.00            
ATOM   2999  CD2 LEU X 190      83.350  49.067  70.299  0.00  0.00            
ATOM   3000 HD21 LEU X 190      82.398  48.583  70.518  0.00  0.00            
ATOM   3001 HD22 LEU X 190      84.064  48.800  71.079  0.00  0.00            
ATOM   3002 HD23 LEU X 190      83.295  50.146  70.158  0.00  0.00            
ATOM   3003  C   LEU X 190      83.379  47.323  65.976  0.00  0.00            
ATOM   3004  O   LEU X 190      84.170  46.476  66.472  0.00  0.00            
ATOM   3005  N   ASN X 191      82.477  46.988  65.008  0.00  0.00            
ATOM   3006  H   ASN X 191      81.753  47.613  64.685  0.00  0.00            
ATOM   3007  CA  ASN X 191      82.432  45.671  64.438  0.00  0.00            
ATOM   3008  HA  ASN X 191      82.205  44.918  65.191  0.00  0.00            
ATOM   3009  CB  ASN X 191      81.305  45.600  63.387  0.00  0.00            
ATOM   3010  HB2 ASN X 191      81.539  46.422  62.710  0.00  0.00            
ATOM   3011  HB3 ASN X 191      81.258  44.718  62.749  0.00  0.00            
ATOM   3012  CG  ASN X 191      79.908  45.685  64.043  0.00  0.00            
ATOM   3013  OD1 ASN X 191      79.572  44.871  64.853  0.00  0.00            
ATOM   3014  ND2 ASN X 191      79.008  46.527  63.735  0.00  0.00            
ATOM   3015 HD21 ASN X 191      78.103  46.336  64.140  0.00  0.00            
ATOM   3016 HD22 ASN X 191      79.335  47.294  63.165  0.00  0.00            
ATOM   3017  C   ASN X 191      83.789  45.394  63.827  0.00  0.00            
ATOM   3018  O   ASN X 191      84.243  46.183  63.047  0.00  0.00            
ATOM   3019  N   PRO X 192      84.537  44.353  64.245  0.00  0.00            
ATOM   3020  CD  PRO X 192      84.264  43.416  65.302  0.00  0.00            
ATOM   3021  HD2 PRO X 192      83.386  42.800  65.108  0.00  0.00            
ATOM   3022  HD3 PRO X 192      84.098  43.933  66.248  0.00  0.00            
ATOM   3023  CG  PRO X 192      85.490  42.552  65.402  0.00  0.00            
ATOM   3024  HG2 PRO X 192      85.325  41.710  64.730  0.00  0.00            
ATOM   3025  HG3 PRO X 192      85.582  42.375  66.474  0.00  0.00            
ATOM   3026  CB  PRO X 192      86.639  43.428  64.905  0.00  0.00            
ATOM   3027  HB2 PRO X 192      87.567  42.924  64.635  0.00  0.00            
ATOM   3028  HB3 PRO X 192      86.836  44.165  65.684  0.00  0.00            
ATOM   3029  CA  PRO X 192      85.951  44.235  63.773  0.00  0.00            
ATOM   3030  HA  PRO X 192      86.292  45.267  63.845  0.00  0.00            
ATOM   3031  C   PRO X 192      86.068  43.577  62.421  0.00  0.00            
ATOM   3032  O   PRO X 192      86.459  42.399  62.300  0.00  0.00            
ATOM   3033  N   MET X 193      85.907  44.428  61.408  0.00  0.00            
ATOM   3034  H   MET X 193      85.582  45.381  61.488  0.00  0.00            
ATOM   3035  CA  MET X 193      85.990  44.005  60.029  0.00  0.00            
ATOM   3036  HA  MET X 193      85.288  43.188  59.865  0.00  0.00            
ATOM   3037  CB  MET X 193      85.504  45.123  59.125  0.00  0.00            
ATOM   3038  HB2 MET X 193      86.324  45.840  59.096  0.00  0.00            
ATOM   3039  HB3 MET X 193      85.499  44.713  58.115  0.00  0.00            
ATOM   3040  CG  MET X 193      84.240  45.867  59.568  0.00  0.00            
ATOM   3041  HG2 MET X 193      83.539  45.089  59.872  0.00  0.00            
ATOM   3042  HG3 MET X 193      84.407  46.510  60.432  0.00  0.00            
ATOM   3043  SD  MET X 193      83.392  46.813  58.329  0.00  0.00            
ATOM   3044  CE  MET X 193      81.788  47.322  59.159  0.00  0.00            
ATOM   3045  HE1 MET X 193      80.979  47.291  58.429  0.00  0.00            
ATOM   3046  HE2 MET X 193      81.535  46.629  59.961  0.00  0.00            
ATOM   3047  HE3 MET X 193      82.034  48.265  59.647  0.00  0.00            
ATOM   3048  C   MET X 193      87.411  43.551  59.501  0.00  0.00            
ATOM   3049  O   MET X 193      88.474  44.139  59.712  0.00  0.00            
ATOM   3050  N   ASN X 194      87.343  42.353  58.895  0.00  0.00            
ATOM   3051  H   ASN X 194      86.465  41.853  58.921  0.00  0.00            
ATOM   3052  CA  ASN X 194      88.480  41.780  58.257  0.00  0.00            
ATOM   3053  HA  ASN X 194      89.409  42.316  58.451  0.00  0.00            
ATOM   3054  CB  ASN X 194      88.687  40.334  58.808  0.00  0.00            
ATOM   3055  HB2 ASN X 194      89.058  40.531  59.814  0.00  0.00            
ATOM   3056  HB3 ASN X 194      87.750  39.779  58.860  0.00  0.00            
ATOM   3057  CG  ASN X 194      89.860  39.530  58.181  0.00  0.00            
ATOM   3058  OD1 ASN X 194      91.019  40.030  58.171  0.00  0.00            
ATOM   3059  ND2 ASN X 194      89.692  38.361  57.565  0.00  0.00            
ATOM   3060 HD21 ASN X 194      90.446  37.793  57.207  0.00  0.00            
ATOM   3061 HD22 ASN X 194      88.763  38.015  57.370  0.00  0.00            
ATOM   3062  C   ASN X 194      88.494  41.804  56.729  0.00  0.00            
ATOM   3063  O   ASN X 194      89.543  41.939  56.013  0.00  0.00            
ATOM   3064  N   PHE X 195      87.302  41.668  56.140  0.00  0.00            
ATOM   3065  H   PHE X 195      86.510  41.462  56.732  0.00  0.00            
ATOM   3066  CA  PHE X 195      86.977  41.466  54.734  0.00  0.00            
ATOM   3067  HA  PHE X 195      87.581  42.186  54.183  0.00  0.00            
ATOM   3068  CB  PHE X 195      87.259  40.061  54.232  0.00  0.00            
ATOM   3069  HB2 PHE X 195      88.279  39.771  54.484  0.00  0.00            
ATOM   3070  HB3 PHE X 195      86.634  39.393  54.825  0.00  0.00            
ATOM   3071  CG  PHE X 195      86.872  39.705  52.811  0.00  0.00            
ATOM   3072  CD1 PHE X 195      85.605  39.230  52.513  0.00  0.00            
ATOM   3073  HD1 PHE X 195      84.866  38.991  53.263  0.00  0.00            
ATOM   3074  CE1 PHE X 195      85.266  38.986  51.156  0.00  0.00            
ATOM   3075  HE1 PHE X 195      84.360  38.482  50.852  0.00  0.00            
ATOM   3076  CZ  PHE X 195      86.215  39.109  50.128  0.00  0.00            
ATOM   3077  HZ  PHE X 195      86.019  38.667  49.163  0.00  0.00            
ATOM   3078  CE2 PHE X 195      87.475  39.675  50.436  0.00  0.00            
ATOM   3079  HE2 PHE X 195      88.119  39.971  49.622  0.00  0.00            
ATOM   3080  CD2 PHE X 195      87.729  40.022  51.744  0.00  0.00            
ATOM   3081  HD2 PHE X 195      88.733  40.347  51.971  0.00  0.00            
ATOM   3082  C   PHE X 195      85.527  41.838  54.457  0.00  0.00            
ATOM   3083  O   PHE X 195      84.627  41.469  55.192  0.00  0.00            
ATOM   3084  N   ILE X 196      85.256  42.475  53.313  0.00  0.00            
ATOM   3085  H   ILE X 196      86.023  42.690  52.693  0.00  0.00            
ATOM   3086  CA  ILE X 196      83.913  42.448  52.704  0.00  0.00            
ATOM   3087  HA  ILE X 196      83.451  41.593  53.198  0.00  0.00            
ATOM   3088  CB  ILE X 196      83.029  43.738  52.995  0.00  0.00            
ATOM   3089  HB  ILE X 196      83.660  44.612  52.832  0.00  0.00            
ATOM   3090  CG2 ILE X 196      81.770  43.882  52.146  0.00  0.00            
ATOM   3091 HG21 ILE X 196      81.365  44.885  52.279  0.00  0.00            
ATOM   3092 HG22 ILE X 196      82.025  43.759  51.093  0.00  0.00            
ATOM   3093 HG23 ILE X 196      80.989  43.204  52.491  0.00  0.00            
ATOM   3094  CG1 ILE X 196      82.519  43.852  54.447  0.00  0.00            
ATOM   3095 HG12 ILE X 196      81.440  44.003  54.478  0.00  0.00            
ATOM   3096 HG13 ILE X 196      82.781  42.903  54.916  0.00  0.00            
ATOM   3097  CD1 ILE X 196      83.195  44.868  55.293  0.00  0.00            
ATOM   3098 HD11 ILE X 196      83.042  44.604  56.340  0.00  0.00            
ATOM   3099 HD12 ILE X 196      84.281  44.918  55.220  0.00  0.00            
ATOM   3100 HD13 ILE X 196      82.686  45.813  55.099  0.00  0.00            
ATOM   3101  C   ILE X 196      83.987  42.043  51.269  0.00  0.00            
ATOM   3102  O   ILE X 196      84.877  42.381  50.539  0.00  0.00            
ATOM   3103  N   GLN X 197      83.021  41.168  50.884  0.00  0.00            
ATOM   3104  H   GLN X 197      82.371  40.772  51.548  0.00  0.00            
ATOM   3105  CA  GLN X 197      82.889  40.622  49.510  0.00  0.00            
ATOM   3106  HA  GLN X 197      83.772  40.019  49.298  0.00  0.00            
ATOM   3107  CB  GLN X 197      81.679  39.617  49.378  0.00  0.00            
ATOM   3108  HB2 GLN X 197      81.941  38.827  50.081  0.00  0.00            
ATOM   3109  HB3 GLN X 197      80.726  40.106  49.581  0.00  0.00            
ATOM   3110  CG  GLN X 197      81.679  39.006  47.977  0.00  0.00            
ATOM   3111  HG2 GLN X 197      81.474  39.743  47.201  0.00  0.00            
ATOM   3112  HG3 GLN X 197      82.591  38.450  47.759  0.00  0.00            
ATOM   3113  CD  GLN X 197      80.528  38.009  47.823  0.00  0.00            
ATOM   3114  OE1 GLN X 197      79.825  37.507  48.681  0.00  0.00            
ATOM   3115  NE2 GLN X 197      80.531  37.431  46.619  0.00  0.00            
ATOM   3116 HE21 GLN X 197      80.063  36.564  46.397  0.00  0.00            
ATOM   3117 HE22 GLN X 197      81.255  37.697  45.966  0.00  0.00            
ATOM   3118  C   GLN X 197      82.902  41.757  48.474  0.00  0.00            
ATOM   3119  O   GLN X 197      82.106  42.692  48.588  0.00  0.00            
ATOM   3120  N   PRO X 198      83.918  41.914  47.599  0.00  0.00            
ATOM   3121  CD  PRO X 198      84.945  40.981  47.163  0.00  0.00            
ATOM   3122  HD2 PRO X 198      84.439  40.029  47.000  0.00  0.00            
ATOM   3123  HD3 PRO X 198      85.692  40.929  47.955  0.00  0.00            
ATOM   3124  CG  PRO X 198      85.505  41.362  45.823  0.00  0.00            
ATOM   3125  HG2 PRO X 198      84.951  40.856  45.033  0.00  0.00            
ATOM   3126  HG3 PRO X 198      86.541  41.022  45.820  0.00  0.00            
ATOM   3127  CB  PRO X 198      85.282  42.811  45.802  0.00  0.00            
ATOM   3128  HB2 PRO X 198      85.179  43.325  44.846  0.00  0.00            
ATOM   3129  HB3 PRO X 198      86.177  43.224  46.267  0.00  0.00            
ATOM   3130  CA  PRO X 198      84.125  43.118  46.796  0.00  0.00            
ATOM   3131  HA  PRO X 198      84.415  43.871  47.529  0.00  0.00            
ATOM   3132  C   PRO X 198      82.838  43.556  46.014  0.00  0.00            
ATOM   3133  O   PRO X 198      82.211  42.754  45.305  0.00  0.00            
ATOM   3134  N   GLY X 199      82.486  44.832  46.116  0.00  0.00            
ATOM   3135  H   GLY X 199      82.821  45.385  46.891  0.00  0.00            
ATOM   3136  CA  GLY X 199      81.438  45.429  45.314  0.00  0.00            
ATOM   3137  HA2 GLY X 199      81.324  46.458  45.655  0.00  0.00            
ATOM   3138  HA3 GLY X 199      81.697  45.243  44.272  0.00  0.00            
ATOM   3139  C   GLY X 199      79.993  44.959  45.487  0.00  0.00            
ATOM   3140  O   GLY X 199      79.154  45.366  44.654  0.00  0.00            
ATOM   3141  N   ALA X 200      79.708  44.229  46.612  0.00  0.00            
ATOM   3142  H   ALA X 200      80.376  44.309  47.365  0.00  0.00            
ATOM   3143  CA  ALA X 200      78.437  43.596  46.937  0.00  0.00            
ATOM   3144  HA  ALA X 200      77.938  43.079  46.118  0.00  0.00            
ATOM   3145  CB  ALA X 200      78.782  42.535  47.859  0.00  0.00            
ATOM   3146  HB1 ALA X 200      79.676  42.035  47.486  0.00  0.00            
ATOM   3147  HB2 ALA X 200      79.042  42.933  48.840  0.00  0.00            
ATOM   3148  HB3 ALA X 200      77.981  41.833  48.089  0.00  0.00            
ATOM   3149  C   ALA X 200      77.439  44.602  47.481  0.00  0.00            
ATOM   3150  O   ALA X 200      76.268  44.294  47.455  0.00  0.00            
ATOM   3151  N   PHE X 201      77.903  45.826  47.946  0.00  0.00            
ATOM   3152  H   PHE X 201      78.854  46.114  47.765  0.00  0.00            
ATOM   3153  CA  PHE X 201      76.987  46.931  48.383  0.00  0.00            
ATOM   3154  HA  PHE X 201      76.126  46.454  48.852  0.00  0.00            
ATOM   3155  CB  PHE X 201      77.751  47.878  49.318  0.00  0.00            
ATOM   3156  HB2 PHE X 201      78.760  48.083  48.961  0.00  0.00            
ATOM   3157  HB3 PHE X 201      77.034  48.698  49.362  0.00  0.00            
ATOM   3158  CG  PHE X 201      77.843  47.247  50.702  0.00  0.00            
ATOM   3159  CD1 PHE X 201      78.600  46.122  50.934  0.00  0.00            
ATOM   3160  HD1 PHE X 201      79.184  45.625  50.173  0.00  0.00            
ATOM   3161  CE1 PHE X 201      78.609  45.448  52.211  0.00  0.00            
ATOM   3162  HE1 PHE X 201      79.095  44.523  52.485  0.00  0.00            
ATOM   3163  CZ  PHE X 201      77.886  46.004  53.239  0.00  0.00            
ATOM   3164  HZ  PHE X 201      77.914  45.558  54.222  0.00  0.00            
ATOM   3165  CE2 PHE X 201      77.241  47.342  53.047  0.00  0.00            
ATOM   3166  HE2 PHE X 201      76.745  47.859  53.856  0.00  0.00            
ATOM   3167  CD2 PHE X 201      77.253  47.938  51.743  0.00  0.00            
ATOM   3168  HD2 PHE X 201      76.662  48.822  51.554  0.00  0.00            
ATOM   3169  C   PHE X 201      76.328  47.757  47.216  0.00  0.00            
ATOM   3170  O   PHE X 201      75.642  48.751  47.437  0.00  0.00            
ATOM   3171  N   LYS X 202      76.545  47.452  45.941  0.00  0.00            
ATOM   3172  H   LYS X 202      77.147  46.668  45.734  0.00  0.00            
ATOM   3173  CA  LYS X 202      75.923  48.083  44.777  0.00  0.00            
ATOM   3174  HA  LYS X 202      76.100  49.154  44.865  0.00  0.00            
ATOM   3175  CB  LYS X 202      76.395  47.427  43.539  0.00  0.00            
ATOM   3176  HB2 LYS X 202      77.483  47.451  43.598  0.00  0.00            
ATOM   3177  HB3 LYS X 202      76.211  46.372  43.744  0.00  0.00            
ATOM   3178  CG  LYS X 202      75.892  47.721  42.101  0.00  0.00            
ATOM   3179  HG2 LYS X 202      76.330  46.949  41.469  0.00  0.00            
ATOM   3180  HG3 LYS X 202      74.805  47.806  42.083  0.00  0.00            
ATOM   3181  CD  LYS X 202      76.348  49.092  41.623  0.00  0.00            
ATOM   3182  HD2 LYS X 202      76.111  49.855  42.364  0.00  0.00            
ATOM   3183  HD3 LYS X 202      77.430  49.058  41.496  0.00  0.00            
ATOM   3184  CE  LYS X 202      75.662  49.524  40.333  0.00  0.00            
ATOM   3185  HE2 LYS X 202      75.832  48.757  39.578  0.00  0.00            
ATOM   3186  HE3 LYS X 202      74.584  49.563  40.495  0.00  0.00            
ATOM   3187  NZ  LYS X 202      76.137  50.804  39.798  0.00  0.00            
ATOM   3188  HZ1 LYS X 202      75.982  50.918  38.806  0.00  0.00            
ATOM   3189  HZ2 LYS X 202      75.766  51.606  40.285  0.00  0.00            
ATOM   3190  HZ3 LYS X 202      77.131  50.821  39.977  0.00  0.00            
ATOM   3191  C   LYS X 202      74.385  48.095  44.840  0.00  0.00            
ATOM   3192  O   LYS X 202      73.760  47.117  45.280  0.00  0.00            
ATOM   3193  N   GLU X 203      73.737  49.094  44.383  0.00  0.00            
ATOM   3194  H   GLU X 203      74.330  49.807  43.983  0.00  0.00            
ATOM   3195  CA  GLU X 203      72.283  49.380  44.435  0.00  0.00            
ATOM   3196  HA  GLU X 203      72.181  50.391  44.041  0.00  0.00            
ATOM   3197  CB  GLU X 203      71.438  48.382  43.545  0.00  0.00            
ATOM   3198  HB2 GLU X 203      71.410  47.493  44.175  0.00  0.00            
ATOM   3199  HB3 GLU X 203      70.411  48.712  43.385  0.00  0.00            
ATOM   3200  CG  GLU X 203      71.880  47.914  42.248  0.00  0.00            
ATOM   3201  HG2 GLU X 203      72.817  47.356  42.230  0.00  0.00            
ATOM   3202  HG3 GLU X 203      71.122  47.225  41.876  0.00  0.00            
ATOM   3203  CD  GLU X 203      71.945  49.066  41.276  0.00  0.00            
ATOM   3204  OE1 GLU X 203      71.584  48.926  40.115  0.00  0.00            
ATOM   3205  OE2 GLU X 203      72.559  50.083  41.555  0.00  0.00            
ATOM   3206  C   GLU X 203      71.732  49.474  45.851  0.00  0.00            
ATOM   3207  O   GLU X 203      70.526  49.539  46.001  0.00  0.00            
ATOM   3208  N   ILE X 204      72.423  49.340  46.977  0.00  0.00            
ATOM   3209  H   ILE X 204      73.429  49.294  46.898  0.00  0.00            
ATOM   3210  CA  ILE X 204      71.938  49.794  48.309  0.00  0.00            
ATOM   3211  HA  ILE X 204      70.910  49.479  48.484  0.00  0.00            
ATOM   3212  CB  ILE X 204      72.925  49.297  49.415  0.00  0.00            
ATOM   3213  HB  ILE X 204      73.932  49.678  49.244  0.00  0.00            
ATOM   3214  CG2 ILE X 204      72.301  49.784  50.775  0.00  0.00            
ATOM   3215 HG21 ILE X 204      73.002  49.671  51.602  0.00  0.00            
ATOM   3216 HG22 ILE X 204      72.050  50.845  50.781  0.00  0.00            
ATOM   3217 HG23 ILE X 204      71.347  49.296  50.978  0.00  0.00            
ATOM   3218  CG1 ILE X 204      73.043  47.794  49.344  0.00  0.00            
ATOM   3219 HG12 ILE X 204      72.071  47.302  49.383  0.00  0.00            
ATOM   3220 HG13 ILE X 204      73.535  47.453  48.433  0.00  0.00            
ATOM   3221  CD1 ILE X 204      73.858  47.193  50.545  0.00  0.00            
ATOM   3222 HD11 ILE X 204      74.883  47.563  50.589  0.00  0.00            
ATOM   3223 HD12 ILE X 204      73.347  47.368  51.491  0.00  0.00            
ATOM   3224 HD13 ILE X 204      73.915  46.105  50.526  0.00  0.00            
ATOM   3225  C   ILE X 204      71.883  51.360  48.296  0.00  0.00            
ATOM   3226  O   ILE X 204      72.858  51.928  48.032  0.00  0.00            
ATOM   3227  N   ARG X 205      70.730  51.932  48.711  0.00  0.00            
ATOM   3228  H   ARG X 205      70.049  51.285  49.083  0.00  0.00            
ATOM   3229  CA  ARG X 205      70.567  53.381  48.932  0.00  0.00            
ATOM   3230  HA  ARG X 205      71.555  53.842  48.920  0.00  0.00            
ATOM   3231  CB  ARG X 205      69.558  53.901  47.872  0.00  0.00            
ATOM   3232  HB2 ARG X 205      68.555  53.758  48.274  0.00  0.00            
ATOM   3233  HB3 ARG X 205      69.644  54.988  47.863  0.00  0.00            
ATOM   3234  CG  ARG X 205      69.878  53.401  46.419  0.00  0.00            
ATOM   3235  HG2 ARG X 205      70.856  53.762  46.101  0.00  0.00            
ATOM   3236  HG3 ARG X 205      69.932  52.318  46.309  0.00  0.00            
ATOM   3237  CD  ARG X 205      68.814  53.780  45.420  0.00  0.00            
ATOM   3238  HD2 ARG X 205      68.972  53.206  44.506  0.00  0.00            
ATOM   3239  HD3 ARG X 205      67.828  53.528  45.810  0.00  0.00            
ATOM   3240  NE  ARG X 205      68.894  55.167  45.086  0.00  0.00            
ATOM   3241  HE  ARG X 205      69.756  55.693  45.102  0.00  0.00            
ATOM   3242  CZ  ARG X 205      67.884  55.866  44.683  0.00  0.00            
ATOM   3243  NH1 ARG X 205      66.740  55.339  44.316  0.00  0.00            
ATOM   3244 HH11 ARG X 205      66.655  54.339  44.203  0.00  0.00            
ATOM   3245 HH12 ARG X 205      66.168  55.957  43.757  0.00  0.00            
ATOM   3246  NH2 ARG X 205      68.093  57.113  44.396  0.00  0.00            
ATOM   3247 HH21 ARG X 205      68.977  57.507  44.685  0.00  0.00            
ATOM   3248 HH22 ARG X 205      67.345  57.706  44.064  0.00  0.00            
ATOM   3249  C   ARG X 205      70.120  53.572  50.409  0.00  0.00            
ATOM   3250  O   ARG X 205      69.134  52.947  50.829  0.00  0.00            
ATOM   3251  N   LEU X 206      70.921  54.440  51.100  0.00  0.00            
ATOM   3252  H   LEU X 206      71.557  54.932  50.489  0.00  0.00            
ATOM   3253  CA  LEU X 206      70.752  54.902  52.466  0.00  0.00            
ATOM   3254  HA  LEU X 206      69.729  54.723  52.797  0.00  0.00            
ATOM   3255  CB  LEU X 206      71.815  54.333  53.435  0.00  0.00            
ATOM   3256  HB2 LEU X 206      72.777  54.739  53.122  0.00  0.00            
ATOM   3257  HB3 LEU X 206      71.557  54.623  54.453  0.00  0.00            
ATOM   3258  CG  LEU X 206      71.935  52.819  53.463  0.00  0.00            
ATOM   3259  HG  LEU X 206      72.250  52.416  52.501  0.00  0.00            
ATOM   3260  CD1 LEU X 206      73.033  52.482  54.499  0.00  0.00            
ATOM   3261 HD11 LEU X 206      72.867  53.091  55.387  0.00  0.00            
ATOM   3262 HD12 LEU X 206      73.157  51.426  54.740  0.00  0.00            
ATOM   3263 HD13 LEU X 206      73.957  52.819  54.028  0.00  0.00            
ATOM   3264  CD2 LEU X 206      70.642  52.086  53.875  0.00  0.00            
ATOM   3265 HD21 LEU X 206      70.780  51.016  54.031  0.00  0.00            
ATOM   3266 HD22 LEU X 206      70.422  52.319  54.917  0.00  0.00            
ATOM   3267 HD23 LEU X 206      69.777  52.393  53.287  0.00  0.00            
ATOM   3268  C   LEU X 206      70.938  56.510  52.549  0.00  0.00            
ATOM   3269  O   LEU X 206      71.535  57.144  51.718  0.00  0.00            
ATOM   3270  N   HIE X 207      70.539  57.100  53.644  0.00  0.00            
ATOM   3271  H   HIE X 207      69.974  56.642  54.345  0.00  0.00            
ATOM   3272  CA  HIE X 207      70.915  58.471  54.012  0.00  0.00            
ATOM   3273  HA  HIE X 207      70.990  59.017  53.072  0.00  0.00            
ATOM   3274  CB  HIE X 207      69.846  59.128  54.930  0.00  0.00            
ATOM   3275  HB2 HIE X 207      68.875  59.028  54.446  0.00  0.00            
ATOM   3276  HB3 HIE X 207      69.877  58.689  55.928  0.00  0.00            
ATOM   3277  CG  HIE X 207      70.094  60.534  55.216  0.00  0.00            
ATOM   3278  ND1 HIE X 207      70.917  61.055  56.190  0.00  0.00            
ATOM   3279  CE1 HIE X 207      71.211  62.310  55.828  0.00  0.00            
ATOM   3280  HE1 HIE X 207      71.900  62.965  56.341  0.00  0.00            
ATOM   3281  NE2 HIE X 207      70.409  62.680  54.830  0.00  0.00            
ATOM   3282  HE2 HIE X 207      70.277  63.571  54.373  0.00  0.00            
ATOM   3283  CD2 HIE X 207      69.632  61.569  54.438  0.00  0.00            
ATOM   3284  HD2 HIE X 207      69.092  61.495  53.505  0.00  0.00            
ATOM   3285  C   HIE X 207      72.276  58.498  54.730  0.00  0.00            
ATOM   3286  O   HIE X 207      73.202  59.166  54.193  0.00  0.00            
ATOM   3287  N   LYS X 208      72.494  57.930  55.934  0.00  0.00            
ATOM   3288  H   LYS X 208      71.719  57.475  56.394  0.00  0.00            
ATOM   3289  CA  LYS X 208      73.690  58.067  56.756  0.00  0.00            
ATOM   3290  HA  LYS X 208      74.408  58.695  56.227  0.00  0.00            
ATOM   3291  CB  LYS X 208      73.399  58.877  58.016  0.00  0.00            
ATOM   3292  HB2 LYS X 208      73.223  59.950  57.934  0.00  0.00            
ATOM   3293  HB3 LYS X 208      72.577  58.496  58.623  0.00  0.00            
ATOM   3294  CG  LYS X 208      74.594  58.796  58.934  0.00  0.00            
ATOM   3295  HG2 LYS X 208      74.796  57.777  59.264  0.00  0.00            
ATOM   3296  HG3 LYS X 208      75.495  59.178  58.453  0.00  0.00            
ATOM   3297  CD  LYS X 208      74.350  59.573  60.255  0.00  0.00            
ATOM   3298  HD2 LYS X 208      73.905  60.537  60.008  0.00  0.00            
ATOM   3299  HD3 LYS X 208      73.649  59.021  60.882  0.00  0.00            
ATOM   3300  CE  LYS X 208      75.677  59.718  60.957  0.00  0.00            
ATOM   3301  HE2 LYS X 208      76.258  58.800  60.871  0.00  0.00            
ATOM   3302  HE3 LYS X 208      76.165  60.557  60.459  0.00  0.00            
ATOM   3303  NZ  LYS X 208      75.470  60.118  62.329  0.00  0.00            
ATOM   3304  HZ1 LYS X 208      74.796  59.558  62.831  0.00  0.00            
ATOM   3305  HZ2 LYS X 208      76.331  60.165  62.854  0.00  0.00            
ATOM   3306  HZ3 LYS X 208      75.117  61.064  62.307  0.00  0.00            
ATOM   3307  C   LYS X 208      74.283  56.734  57.081  0.00  0.00            
ATOM   3308  O   LYS X 208      73.547  55.799  57.461  0.00  0.00            
ATOM   3309  N   LEU X 209      75.563  56.651  57.048  0.00  0.00            
ATOM   3310  H   LEU X 209      76.043  57.513  56.830  0.00  0.00            
ATOM   3311  CA  LEU X 209      76.423  55.570  57.500  0.00  0.00            
ATOM   3312  HA  LEU X 209      75.773  54.925  58.090  0.00  0.00            
ATOM   3313  CB  LEU X 209      77.011  54.904  56.275  0.00  0.00            
ATOM   3314  HB2 LEU X 209      76.236  54.455  55.654  0.00  0.00            
ATOM   3315  HB3 LEU X 209      77.548  55.571  55.600  0.00  0.00            
ATOM   3316  CG  LEU X 209      77.909  53.727  56.599  0.00  0.00            
ATOM   3317  HG  LEU X 209      78.793  54.104  57.113  0.00  0.00            
ATOM   3318  CD1 LEU X 209      77.211  52.553  57.302  0.00  0.00            
ATOM   3319 HD11 LEU X 209      77.916  51.741  57.478  0.00  0.00            
ATOM   3320 HD12 LEU X 209      76.802  52.839  58.271  0.00  0.00            
ATOM   3321 HD13 LEU X 209      76.366  52.126  56.762  0.00  0.00            
ATOM   3322  CD2 LEU X 209      78.456  52.997  55.352  0.00  0.00            
ATOM   3323 HD21 LEU X 209      79.120  52.197  55.678  0.00  0.00            
ATOM   3324 HD22 LEU X 209      77.649  52.607  54.731  0.00  0.00            
ATOM   3325 HD23 LEU X 209      78.975  53.781  54.801  0.00  0.00            
ATOM   3326  C   LEU X 209      77.482  56.122  58.455  0.00  0.00            
ATOM   3327  O   LEU X 209      78.241  57.050  58.135  0.00  0.00            
ATOM   3328  N   THR X 210      77.609  55.452  59.602  0.00  0.00            
ATOM   3329  H   THR X 210      76.950  54.705  59.772  0.00  0.00            
ATOM   3330  CA  THR X 210      78.720  55.627  60.487  0.00  0.00            
ATOM   3331  HA  THR X 210      79.381  56.386  60.069  0.00  0.00            
ATOM   3332  CB  THR X 210      78.345  56.017  61.915  0.00  0.00            
ATOM   3333  HB  THR X 210      77.809  55.167  62.338  0.00  0.00            
ATOM   3334  CG2 THR X 210      79.481  56.442  62.833  0.00  0.00            
ATOM   3335 HG21 THR X 210      80.279  55.704  62.750  0.00  0.00            
ATOM   3336 HG22 THR X 210      79.878  57.427  62.588  0.00  0.00            
ATOM   3337 HG23 THR X 210      79.197  56.449  63.885  0.00  0.00            
ATOM   3338  OG1 THR X 210      77.427  57.061  61.948  0.00  0.00            
ATOM   3339  HG1 THR X 210      76.557  56.680  61.808  0.00  0.00            
ATOM   3340  C   THR X 210      79.639  54.423  60.610  0.00  0.00            
ATOM   3341  O   THR X 210      79.111  53.307  60.775  0.00  0.00            
ATOM   3342  N   LEU X 211      80.944  54.707  60.702  0.00  0.00            
ATOM   3343  H   LEU X 211      81.133  55.693  60.593  0.00  0.00            
ATOM   3344  CA  LEU X 211      82.011  53.677  60.701  0.00  0.00            
ATOM   3345  HA  LEU X 211      81.597  52.807  61.211  0.00  0.00            
ATOM   3346  CB  LEU X 211      82.297  53.198  59.312  0.00  0.00            
ATOM   3347  HB2 LEU X 211      82.467  54.089  58.708  0.00  0.00            
ATOM   3348  HB3 LEU X 211      83.294  52.760  59.376  0.00  0.00            
ATOM   3349  CG  LEU X 211      81.420  52.206  58.540  0.00  0.00            
ATOM   3350  HG  LEU X 211      80.387  52.534  58.426  0.00  0.00            
ATOM   3351  CD1 LEU X 211      81.853  52.026  57.071  0.00  0.00            
ATOM   3352 HD11 LEU X 211      82.894  51.710  57.011  0.00  0.00            
ATOM   3353 HD12 LEU X 211      81.142  51.363  56.578  0.00  0.00            
ATOM   3354 HD13 LEU X 211      81.882  52.945  56.487  0.00  0.00            
ATOM   3355  CD2 LEU X 211      81.336  50.784  59.227  0.00  0.00            
ATOM   3356 HD21 LEU X 211      80.641  50.124  58.709  0.00  0.00            
ATOM   3357 HD22 LEU X 211      82.313  50.302  59.228  0.00  0.00            
ATOM   3358 HD23 LEU X 211      81.196  50.865  60.305  0.00  0.00            
ATOM   3359  C   LEU X 211      83.362  54.060  61.434  0.00  0.00            
ATOM   3360  O   LEU X 211      84.352  54.452  60.819  0.00  0.00            
ATOM   3361  N   ARG X 212      83.436  53.927  62.797  0.00  0.00            
ATOM   3362  H   ARG X 212      82.587  53.519  63.161  0.00  0.00            
ATOM   3363  CA  ARG X 212      84.525  54.257  63.813  0.00  0.00            
ATOM   3364  HA  ARG X 212      85.302  54.802  63.276  0.00  0.00            
ATOM   3365  CB  ARG X 212      84.056  55.268  64.876  0.00  0.00            
ATOM   3366  HB2 ARG X 212      83.417  54.759  65.598  0.00  0.00            
ATOM   3367  HB3 ARG X 212      84.956  55.693  65.321  0.00  0.00            
ATOM   3368  CG  ARG X 212      83.303  56.522  64.345  0.00  0.00            
ATOM   3369  HG2 ARG X 212      84.055  57.126  63.837  0.00  0.00            
ATOM   3370  HG3 ARG X 212      82.573  56.272  63.576  0.00  0.00            
ATOM   3371  CD  ARG X 212      82.672  57.359  65.407  0.00  0.00            
ATOM   3372  HD2 ARG X 212      82.151  58.182  64.916  0.00  0.00            
ATOM   3373  HD3 ARG X 212      82.002  56.871  66.115  0.00  0.00            
ATOM   3374  NE  ARG X 212      83.732  58.097  66.111  0.00  0.00            
ATOM   3375  HE  ARG X 212      84.609  58.094  65.609  0.00  0.00            
ATOM   3376  CZ  ARG X 212      83.686  58.913  67.126  0.00  0.00            
ATOM   3377  NH1 ARG X 212      82.632  59.250  67.755  0.00  0.00            
ATOM   3378 HH11 ARG X 212      81.775  58.791  67.481  0.00  0.00            
ATOM   3379 HH12 ARG X 212      82.649  59.847  68.570  0.00  0.00            
ATOM   3380  NH2 ARG X 212      84.675  59.598  67.502  0.00  0.00            
ATOM   3381 HH21 ARG X 212      85.569  59.410  67.071  0.00  0.00            
ATOM   3382 HH22 ARG X 212      84.481  60.447  68.014  0.00  0.00            
ATOM   3383  C   ARG X 212      85.202  53.039  64.413  0.00  0.00            
ATOM   3384  O   ARG X 212      84.478  52.178  64.924  0.00  0.00            
ATOM   3385  N   ASN X 213      86.545  52.982  64.525  0.00  0.00            
ATOM   3386  H   ASN X 213      87.090  53.646  63.993  0.00  0.00            
ATOM   3387  CA  ASN X 213      87.342  51.866  65.135  0.00  0.00            
ATOM   3388  HA  ASN X 213      88.382  52.130  64.941  0.00  0.00            
ATOM   3389  CB  ASN X 213      87.170  51.956  66.653  0.00  0.00            
ATOM   3390  HB2 ASN X 213      86.318  52.558  66.969  0.00  0.00            
ATOM   3391  HB3 ASN X 213      87.099  50.945  67.055  0.00  0.00            
ATOM   3392  CG  ASN X 213      88.306  52.575  67.283  0.00  0.00            
ATOM   3393  OD1 ASN X 213      88.202  53.747  67.667  0.00  0.00            
ATOM   3394  ND2 ASN X 213      89.327  51.776  67.575  0.00  0.00            
ATOM   3395 HD21 ASN X 213      90.063  52.197  68.124  0.00  0.00            
ATOM   3396 HD22 ASN X 213      89.332  50.774  67.450  0.00  0.00            
ATOM   3397  C   ASN X 213      86.994  50.461  64.532  0.00  0.00            
ATOM   3398  O   ASN X 213      86.895  49.502  65.303  0.00  0.00            
ATOM   3399  N   ASN X 214      86.615  50.468  63.256  0.00  0.00            
ATOM   3400  H   ASN X 214      86.692  51.322  62.723  0.00  0.00            
ATOM   3401  CA  ASN X 214      86.293  49.243  62.589  0.00  0.00            
ATOM   3402  HA  ASN X 214      85.749  48.663  63.334  0.00  0.00            
ATOM   3403  CB  ASN X 214      85.309  49.585  61.407  0.00  0.00            
ATOM   3404  HB2 ASN X 214      85.651  50.410  60.782  0.00  0.00            
ATOM   3405  HB3 ASN X 214      85.364  48.696  60.778  0.00  0.00            
ATOM   3406  CG  ASN X 214      83.917  49.803  61.846  0.00  0.00            
ATOM   3407  OD1 ASN X 214      83.295  50.857  61.639  0.00  0.00            
ATOM   3408  ND2 ASN X 214      83.309  48.779  62.452  0.00  0.00            
ATOM   3409 HD21 ASN X 214      82.330  48.854  62.689  0.00  0.00            
ATOM   3410 HD22 ASN X 214      83.746  47.875  62.560  0.00  0.00            
ATOM   3411  C   ASN X 214      87.478  48.436  62.150  0.00  0.00            
ATOM   3412  O   ASN X 214      87.289  47.276  61.772  0.00  0.00            
ATOM   3413  N   PHE X 215      88.760  48.898  62.231  0.00  0.00            
ATOM   3414  H   PHE X 215      88.831  49.857  62.539  0.00  0.00            
ATOM   3415  CA  PHE X 215      89.947  48.441  61.569  0.00  0.00            
ATOM   3416  HA  PHE X 215      89.779  47.505  61.036  0.00  0.00            
ATOM   3417  CB  PHE X 215      90.195  49.345  60.376  0.00  0.00            
ATOM   3418  HB2 PHE X 215      90.740  50.193  60.790  0.00  0.00            
ATOM   3419  HB3 PHE X 215      90.913  48.980  59.642  0.00  0.00            
ATOM   3420  CG  PHE X 215      89.001  49.719  59.497  0.00  0.00            
ATOM   3421  CD1 PHE X 215      88.568  50.993  59.184  0.00  0.00            
ATOM   3422  HD1 PHE X 215      89.064  51.793  59.714  0.00  0.00            
ATOM   3423  CE1 PHE X 215      87.552  51.205  58.288  0.00  0.00            
ATOM   3424  HE1 PHE X 215      87.277  52.186  57.928  0.00  0.00            
ATOM   3425  CZ  PHE X 215      86.911  50.093  57.734  0.00  0.00            
ATOM   3426  HZ  PHE X 215      86.044  50.213  57.102  0.00  0.00            
ATOM   3427  CE2 PHE X 215      87.212  48.757  58.088  0.00  0.00            
ATOM   3428  HE2 PHE X 215      86.757  47.834  57.759  0.00  0.00            
ATOM   3429  CD2 PHE X 215      88.286  48.599  59.024  0.00  0.00            
ATOM   3430  HD2 PHE X 215      88.670  47.618  59.261  0.00  0.00            
ATOM   3431  C   PHE X 215      91.126  48.410  62.512  0.00  0.00            
ATOM   3432  O   PHE X 215      91.596  49.449  62.993  0.00  0.00            
ATOM   3433  N   ASP X 216      91.582  47.207  62.641  0.00  0.00            
ATOM   3434  H   ASP X 216      90.856  46.506  62.591  0.00  0.00            
ATOM   3435  CA  ASP X 216      92.868  46.783  63.252  0.00  0.00            
ATOM   3436  HA  ASP X 216      92.871  46.979  64.325  0.00  0.00            
ATOM   3437  CB  ASP X 216      92.976  45.299  62.999  0.00  0.00            
ATOM   3438  HB2 ASP X 216      92.200  44.718  63.498  0.00  0.00            
ATOM   3439  HB3 ASP X 216      92.998  45.110  61.926  0.00  0.00            
ATOM   3440  CG  ASP X 216      94.289  44.653  63.467  0.00  0.00            
ATOM   3441  OD1 ASP X 216      94.606  43.562  62.956  0.00  0.00            
ATOM   3442  OD2 ASP X 216      95.135  45.234  64.225  0.00  0.00            
ATOM   3443  C   ASP X 216      94.084  47.534  62.625  0.00  0.00            
ATOM   3444  O   ASP X 216      94.961  48.078  63.291  0.00  0.00            
ATOM   3445  N   SER X 217      94.090  47.536  61.221  0.00  0.00            
ATOM   3446  H   SER X 217      93.205  47.184  60.887  0.00  0.00            
ATOM   3447  CA  SER X 217      95.136  47.956  60.257  0.00  0.00            
ATOM   3448  HA  SER X 217      95.901  48.620  60.659  0.00  0.00            
ATOM   3449  CB  SER X 217      95.830  46.673  59.715  0.00  0.00            
ATOM   3450  HB2 SER X 217      96.768  47.039  59.297  0.00  0.00            
ATOM   3451  HB3 SER X 217      96.001  46.005  60.559  0.00  0.00            
ATOM   3452  OG  SER X 217      95.113  45.832  58.782  0.00  0.00            
ATOM   3453  HG  SER X 217      95.156  44.960  59.180  0.00  0.00            
ATOM   3454  C   SER X 217      94.521  48.711  59.023  0.00  0.00            
ATOM   3455  O   SER X 217      93.291  48.632  58.810  0.00  0.00            
ATOM   3456  N   LEU X 218      95.389  49.365  58.225  0.00  0.00            
ATOM   3457  H   LEU X 218      96.395  49.310  58.295  0.00  0.00            
ATOM   3458  CA  LEU X 218      94.988  49.940  56.891  0.00  0.00            
ATOM   3459  HA  LEU X 218      93.989  50.337  57.070  0.00  0.00            
ATOM   3460  CB  LEU X 218      95.869  51.141  56.556  0.00  0.00            
ATOM   3461  HB2 LEU X 218      96.890  50.786  56.411  0.00  0.00            
ATOM   3462  HB3 LEU X 218      95.420  51.556  55.654  0.00  0.00            
ATOM   3463  CG  LEU X 218      95.938  52.334  57.506  0.00  0.00            
ATOM   3464  HG  LEU X 218      96.176  52.092  58.542  0.00  0.00            
ATOM   3465  CD1 LEU X 218      96.879  53.400  56.983  0.00  0.00            
ATOM   3466 HD11 LEU X 218      96.903  54.303  57.592  0.00  0.00            
ATOM   3467 HD12 LEU X 218      97.925  53.092  56.988  0.00  0.00            
ATOM   3468 HD13 LEU X 218      96.774  53.556  55.909  0.00  0.00            
ATOM   3469  CD2 LEU X 218      94.619  52.993  57.634  0.00  0.00            
ATOM   3470 HD21 LEU X 218      94.665  53.812  58.351  0.00  0.00            
ATOM   3471 HD22 LEU X 218      94.407  53.303  56.611  0.00  0.00            
ATOM   3472 HD23 LEU X 218      93.955  52.230  58.039  0.00  0.00            
ATOM   3473  C   LEU X 218      94.930  48.883  55.785  0.00  0.00            
ATOM   3474  O   LEU X 218      94.361  49.237  54.710  0.00  0.00            
ATOM   3475  N   ASN X 219      95.494  47.645  56.091  0.00  0.00            
ATOM   3476  H   ASN X 219      95.871  47.468  57.011  0.00  0.00            
ATOM   3477  CA  ASN X 219      95.172  46.444  55.195  0.00  0.00            
ATOM   3478  HA  ASN X 219      95.346  46.764  54.168  0.00  0.00            
ATOM   3479  CB  ASN X 219      96.092  45.232  55.469  0.00  0.00            
ATOM   3480  HB2 ASN X 219      95.804  44.946  56.480  0.00  0.00            
ATOM   3481  HB3 ASN X 219      95.861  44.463  54.731  0.00  0.00            
ATOM   3482  CG  ASN X 219      97.527  45.552  55.491  0.00  0.00            
ATOM   3483  OD1 ASN X 219      98.247  45.378  56.473  0.00  0.00            
ATOM   3484  ND2 ASN X 219      98.107  46.179  54.465  0.00  0.00            
ATOM   3485 HD21 ASN X 219      99.095  46.372  54.549  0.00  0.00            
ATOM   3486 HD22 ASN X 219      97.529  46.711  53.830  0.00  0.00            
ATOM   3487  C   ASN X 219      93.654  46.081  55.239  0.00  0.00            
ATOM   3488  O   ASN X 219      93.005  46.120  54.196  0.00  0.00            
ATOM   3489  N   VAL X 220      93.195  45.825  56.443  0.00  0.00            
ATOM   3490  H   VAL X 220      93.823  45.771  57.232  0.00  0.00            
ATOM   3491  CA  VAL X 220      91.712  45.572  56.657  0.00  0.00            
ATOM   3492  HA  VAL X 220      91.313  44.864  55.930  0.00  0.00            
ATOM   3493  CB  VAL X 220      91.435  44.983  58.100  0.00  0.00            
ATOM   3494  HB  VAL X 220      90.451  44.517  58.130  0.00  0.00            
ATOM   3495  CG1 VAL X 220      92.344  43.714  58.271  0.00  0.00            
ATOM   3496 HG11 VAL X 220      92.453  43.131  57.356  0.00  0.00            
ATOM   3497 HG12 VAL X 220      93.343  43.990  58.610  0.00  0.00            
ATOM   3498 HG13 VAL X 220      91.904  43.087  59.046  0.00  0.00            
ATOM   3499  CG2 VAL X 220      91.621  45.854  59.392  0.00  0.00            
ATOM   3500 HG21 VAL X 220      91.189  45.321  60.239  0.00  0.00            
ATOM   3501 HG22 VAL X 220      92.669  46.018  59.640  0.00  0.00            
ATOM   3502 HG23 VAL X 220      91.261  46.857  59.163  0.00  0.00            
ATOM   3503  C   VAL X 220      90.805  46.793  56.353  0.00  0.00            
ATOM   3504  O   VAL X 220      89.681  46.570  55.980  0.00  0.00            
ATOM   3505  N   MET X 221      91.269  48.066  56.531  0.00  0.00            
ATOM   3506  H   MET X 221      91.997  48.225  57.213  0.00  0.00            
ATOM   3507  CA  MET X 221      90.509  49.227  56.133  0.00  0.00            
ATOM   3508  HA  MET X 221      89.495  49.098  56.510  0.00  0.00            
ATOM   3509  CB  MET X 221      91.111  50.591  56.508  0.00  0.00            
ATOM   3510  HB2 MET X 221      91.316  50.505  57.576  0.00  0.00            
ATOM   3511  HB3 MET X 221      92.130  50.570  56.122  0.00  0.00            
ATOM   3512  CG  MET X 221      90.526  51.919  56.032  0.00  0.00            
ATOM   3513  HG2 MET X 221      90.595  51.949  54.945  0.00  0.00            
ATOM   3514  HG3 MET X 221      89.496  52.026  56.370  0.00  0.00            
ATOM   3515  SD  MET X 221      91.488  53.338  56.611  0.00  0.00            
ATOM   3516  CE  MET X 221      91.142  53.452  58.394  0.00  0.00            
ATOM   3517  HE1 MET X 221      90.068  53.376  58.559  0.00  0.00            
ATOM   3518  HE2 MET X 221      91.596  52.579  58.863  0.00  0.00            
ATOM   3519  HE3 MET X 221      91.551  54.346  58.864  0.00  0.00            
ATOM   3520  C   MET X 221      90.261  49.205  54.624  0.00  0.00            
ATOM   3521  O   MET X 221      89.098  49.300  54.155  0.00  0.00            
ATOM   3522  N   LYS X 222      91.324  49.128  53.800  0.00  0.00            
ATOM   3523  H   LYS X 222      92.238  49.082  54.228  0.00  0.00            
ATOM   3524  CA  LYS X 222      91.211  49.025  52.325  0.00  0.00            
ATOM   3525  HA  LYS X 222      90.704  49.949  52.048  0.00  0.00            
ATOM   3526  CB  LYS X 222      92.605  49.016  51.715  0.00  0.00            
ATOM   3527  HB2 LYS X 222      93.087  49.893  52.145  0.00  0.00            
ATOM   3528  HB3 LYS X 222      93.201  48.160  52.032  0.00  0.00            
ATOM   3529  CG  LYS X 222      92.769  49.126  50.230  0.00  0.00            
ATOM   3530  HG2 LYS X 222      92.550  48.131  49.843  0.00  0.00            
ATOM   3531  HG3 LYS X 222      91.967  49.752  49.839  0.00  0.00            
ATOM   3532  CD  LYS X 222      94.042  49.760  49.729  0.00  0.00            
ATOM   3533  HD2 LYS X 222      94.073  50.693  50.291  0.00  0.00            
ATOM   3534  HD3 LYS X 222      94.918  49.135  49.900  0.00  0.00            
ATOM   3535  CE  LYS X 222      93.975  50.030  48.259  0.00  0.00            
ATOM   3536  HE2 LYS X 222      94.145  49.117  47.688  0.00  0.00            
ATOM   3537  HE3 LYS X 222      92.958  50.327  48.002  0.00  0.00            
ATOM   3538  NZ  LYS X 222      94.967  51.072  47.899  0.00  0.00            
ATOM   3539  HZ1 LYS X 222      95.869  50.696  48.154  0.00  0.00            
ATOM   3540  HZ2 LYS X 222      95.000  51.313  46.919  0.00  0.00            
ATOM   3541  HZ3 LYS X 222      94.850  51.979  48.327  0.00  0.00            
ATOM   3542  C   LYS X 222      90.330  47.885  51.769  0.00  0.00            
ATOM   3543  O   LYS X 222      89.397  48.205  50.972  0.00  0.00            
ATOM   3544  N   THR X 223      90.504  46.667  52.269  0.00  0.00            
ATOM   3545  H   THR X 223      91.134  46.644  53.057  0.00  0.00            
ATOM   3546  CA  THR X 223      89.669  45.451  52.067  0.00  0.00            
ATOM   3547  HA  THR X 223      89.661  45.267  50.993  0.00  0.00            
ATOM   3548  CB  THR X 223      90.201  44.164  52.721  0.00  0.00            
ATOM   3549  HB  THR X 223      89.855  44.157  53.755  0.00  0.00            
ATOM   3550  CG2 THR X 223      89.706  42.938  51.997  0.00  0.00            
ATOM   3551 HG21 THR X 223      90.180  42.002  52.291  0.00  0.00            
ATOM   3552 HG22 THR X 223      88.651  42.827  52.250  0.00  0.00            
ATOM   3553 HG23 THR X 223      89.863  43.003  50.921  0.00  0.00            
ATOM   3554  OG1 THR X 223      91.615  44.209  52.616  0.00  0.00            
ATOM   3555  HG1 THR X 223      91.941  44.862  53.240  0.00  0.00            
ATOM   3556  C   THR X 223      88.171  45.743  52.227  0.00  0.00            
ATOM   3557  O   THR X 223      87.345  45.176  51.500  0.00  0.00            
ATOM   3558  N   CYS X 224      87.790  46.585  53.205  0.00  0.00            
ATOM   3559  H   CYS X 224      88.418  47.162  53.746  0.00  0.00            
ATOM   3560  CA  CYS X 224      86.341  46.758  53.511  0.00  0.00            
ATOM   3561  HA  CYS X 224      85.818  45.821  53.317  0.00  0.00            
ATOM   3562  CB  CYS X 224      86.237  47.092  55.010  0.00  0.00            
ATOM   3563  HB2 CYS X 224      86.966  47.870  55.235  0.00  0.00            
ATOM   3564  HB3 CYS X 224      85.237  47.464  55.233  0.00  0.00            
ATOM   3565  SG  CYS X 224      86.696  45.703  56.027  0.00  0.00            
ATOM   3566  HG  CYS X 224      87.991  45.917  55.776  0.00  0.00            
ATOM   3567  C   CYS X 224      85.744  47.825  52.644  0.00  0.00            
ATOM   3568  O   CYS X 224      84.576  47.811  52.281  0.00  0.00            
ATOM   3569  N   ILE X 225      86.489  48.921  52.348  0.00  0.00            
ATOM   3570  H   ILE X 225      87.417  48.944  52.745  0.00  0.00            
ATOM   3571  CA  ILE X 225      86.033  49.938  51.414  0.00  0.00            
ATOM   3572  HA  ILE X 225      85.103  50.370  51.783  0.00  0.00            
ATOM   3573  CB  ILE X 225      87.038  51.131  51.445  0.00  0.00            
ATOM   3574  HB  ILE X 225      88.004  50.630  51.498  0.00  0.00            
ATOM   3575  CG2 ILE X 225      86.952  51.915  50.184  0.00  0.00            
ATOM   3576 HG21 ILE X 225      85.931  52.206  49.935  0.00  0.00            
ATOM   3577 HG22 ILE X 225      87.610  52.784  50.160  0.00  0.00            
ATOM   3578 HG23 ILE X 225      87.232  51.254  49.364  0.00  0.00            
ATOM   3579  CG1 ILE X 225      87.088  51.966  52.728  0.00  0.00            
ATOM   3580 HG12 ILE X 225      86.109  52.443  52.778  0.00  0.00            
ATOM   3581 HG13 ILE X 225      87.098  51.255  53.555  0.00  0.00            
ATOM   3582  CD1 ILE X 225      88.199  53.002  52.839  0.00  0.00            
ATOM   3583 HD11 ILE X 225      89.157  52.492  52.940  0.00  0.00            
ATOM   3584 HD12 ILE X 225      88.130  53.679  51.988  0.00  0.00            
ATOM   3585 HD13 ILE X 225      88.040  53.605  53.733  0.00  0.00            
ATOM   3586  C   ILE X 225      85.908  49.341  49.956  0.00  0.00            
ATOM   3587  O   ILE X 225      84.892  49.580  49.268  0.00  0.00            
ATOM   3588  N   GLN X 226      86.867  48.521  49.499  0.00  0.00            
ATOM   3589  H   GLN X 226      87.721  48.454  50.033  0.00  0.00            
ATOM   3590  CA  GLN X 226      86.669  47.727  48.283  0.00  0.00            
ATOM   3591  HA  GLN X 226      86.604  48.411  47.437  0.00  0.00            
ATOM   3592  CB  GLN X 226      87.878  46.808  48.175  0.00  0.00            
ATOM   3593  HB2 GLN X 226      88.055  46.292  49.119  0.00  0.00            
ATOM   3594  HB3 GLN X 226      87.696  46.139  47.333  0.00  0.00            
ATOM   3595  CG  GLN X 226      89.184  47.515  47.797  0.00  0.00            
ATOM   3596  HG2 GLN X 226      89.156  47.684  46.720  0.00  0.00            
ATOM   3597  HG3 GLN X 226      89.316  48.415  48.397  0.00  0.00            
ATOM   3598  CD  GLN X 226      90.476  46.735  48.001  0.00  0.00            
ATOM   3599  OE1 GLN X 226      90.474  45.628  48.544  0.00  0.00            
ATOM   3600  NE2 GLN X 226      91.585  47.176  47.477  0.00  0.00            
ATOM   3601 HE21 GLN X 226      92.446  46.657  47.572  0.00  0.00            
ATOM   3602 HE22 GLN X 226      91.633  48.071  47.011  0.00  0.00            
ATOM   3603  C   GLN X 226      85.445  46.818  48.356  0.00  0.00            
ATOM   3604  O   GLN X 226      84.902  46.462  47.334  0.00  0.00            
ATOM   3605  N   GLY X 227      84.901  46.423  49.553  0.00  0.00            
ATOM   3606  H   GLY X 227      85.506  46.520  50.356  0.00  0.00            
ATOM   3607  CA  GLY X 227      83.651  45.690  49.711  0.00  0.00            
ATOM   3608  HA2 GLY X 227      83.692  44.790  49.097  0.00  0.00            
ATOM   3609  HA3 GLY X 227      83.662  45.284  50.723  0.00  0.00            
ATOM   3610  C   GLY X 227      82.430  46.588  49.450  0.00  0.00            
ATOM   3611  O   GLY X 227      81.527  46.328  48.686  0.00  0.00            
ATOM   3612  N   LEU X 228      82.390  47.681  50.215  0.00  0.00            
ATOM   3613  H   LEU X 228      83.191  48.022  50.729  0.00  0.00            
ATOM   3614  CA  LEU X 228      81.255  48.666  50.255  0.00  0.00            
ATOM   3615  HA  LEU X 228      80.335  48.225  50.639  0.00  0.00            
ATOM   3616  CB  LEU X 228      81.745  49.791  51.223  0.00  0.00            
ATOM   3617  HB2 LEU X 228      82.759  50.069  50.934  0.00  0.00            
ATOM   3618  HB3 LEU X 228      81.313  50.769  51.010  0.00  0.00            
ATOM   3619  CG  LEU X 228      81.740  49.483  52.748  0.00  0.00            
ATOM   3620  HG  LEU X 228      81.959  48.416  52.796  0.00  0.00            
ATOM   3621  CD1 LEU X 228      82.752  50.223  53.522  0.00  0.00            
ATOM   3622 HD11 LEU X 228      83.758  49.834  53.366  0.00  0.00            
ATOM   3623 HD12 LEU X 228      82.795  51.292  53.313  0.00  0.00            
ATOM   3624 HD13 LEU X 228      82.512  50.151  54.583  0.00  0.00            
ATOM   3625  CD2 LEU X 228      80.341  49.676  53.288  0.00  0.00            
ATOM   3626 HD21 LEU X 228      80.093  49.397  54.312  0.00  0.00            
ATOM   3627 HD22 LEU X 228      80.084  50.734  53.333  0.00  0.00            
ATOM   3628 HD23 LEU X 228      79.627  49.185  52.627  0.00  0.00            
ATOM   3629  C   LEU X 228      81.115  49.438  48.916  0.00  0.00            
ATOM   3630  O   LEU X 228      80.218  50.275  48.711  0.00  0.00            
ATOM   3631  N   ALA X 229      82.097  49.205  47.989  0.00  0.00            
ATOM   3632  H   ALA X 229      82.962  48.798  48.312  0.00  0.00            
ATOM   3633  CA  ALA X 229      82.062  49.694  46.574  0.00  0.00            
ATOM   3634  HA  ALA X 229      82.336  50.748  46.614  0.00  0.00            
ATOM   3635  CB  ALA X 229      83.131  48.953  45.725  0.00  0.00            
ATOM   3636  HB1 ALA X 229      83.128  47.875  45.883  0.00  0.00            
ATOM   3637  HB2 ALA X 229      82.964  49.234  44.685  0.00  0.00            
ATOM   3638  HB3 ALA X 229      84.053  49.395  46.103  0.00  0.00            
ATOM   3639  C   ALA X 229      80.615  49.570  46.001  0.00  0.00            
ATOM   3640  O   ALA X 229      80.065  48.491  45.975  0.00  0.00            
ATOM   3641  N   GLY X 230      80.072  50.671  45.574  0.00  0.00            
ATOM   3642  H   GLY X 230      80.557  51.556  45.535  0.00  0.00            
ATOM   3643  CA  GLY X 230      78.750  50.732  44.927  0.00  0.00            
ATOM   3644  HA2 GLY X 230      78.762  51.433  44.093  0.00  0.00            
ATOM   3645  HA3 GLY X 230      78.436  49.743  44.593  0.00  0.00            
ATOM   3646  C   GLY X 230      77.634  51.262  45.855  0.00  0.00            
ATOM   3647  O   GLY X 230      76.550  51.651  45.358  0.00  0.00            
ATOM   3648  N   LEU X 231      77.904  51.561  47.135  0.00  0.00            
ATOM   3649  H   LEU X 231      78.773  51.234  47.534  0.00  0.00            
ATOM   3650  CA  LEU X 231      76.916  52.230  47.969  0.00  0.00            
ATOM   3651  HA  LEU X 231      76.085  51.550  48.153  0.00  0.00            
ATOM   3652  CB  LEU X 231      77.574  52.194  49.425  0.00  0.00            
ATOM   3653  HB2 LEU X 231      77.898  51.191  49.706  0.00  0.00            
ATOM   3654  HB3 LEU X 231      78.545  52.684  49.365  0.00  0.00            
ATOM   3655  CG  LEU X 231      76.756  52.804  50.536  0.00  0.00            
ATOM   3656  HG  LEU X 231      76.626  53.858  50.292  0.00  0.00            
ATOM   3657  CD1 LEU X 231      75.404  52.109  50.818  0.00  0.00            
ATOM   3658 HD11 LEU X 231      75.614  51.048  50.952  0.00  0.00            
ATOM   3659 HD12 LEU X 231      74.913  52.548  51.687  0.00  0.00            
ATOM   3660 HD13 LEU X 231      74.772  52.223  49.937  0.00  0.00            
ATOM   3661  CD2 LEU X 231      77.582  52.651  51.746  0.00  0.00            
ATOM   3662 HD21 LEU X 231      77.704  51.577  51.885  0.00  0.00            
ATOM   3663 HD22 LEU X 231      78.579  53.075  51.629  0.00  0.00            
ATOM   3664 HD23 LEU X 231      77.055  52.977  52.643  0.00  0.00            
ATOM   3665  C   LEU X 231      76.429  53.620  47.401  0.00  0.00            
ATOM   3666  O   LEU X 231      77.270  54.312  46.775  0.00  0.00            
ATOM   3667  N   GLU X 232      75.215  53.962  47.787  0.00  0.00            
ATOM   3668  H   GLU X 232      74.762  53.364  48.463  0.00  0.00            
ATOM   3669  CA  GLU X 232      74.681  55.319  47.625  0.00  0.00            
ATOM   3670  HA  GLU X 232      75.445  56.017  47.280  0.00  0.00            
ATOM   3671  CB  GLU X 232      73.454  55.353  46.704  0.00  0.00            
ATOM   3672  HB2 GLU X 232      73.541  54.607  45.915  0.00  0.00            
ATOM   3673  HB3 GLU X 232      72.627  55.031  47.337  0.00  0.00            
ATOM   3674  CG  GLU X 232      73.109  56.730  46.098  0.00  0.00            
ATOM   3675  HG2 GLU X 232      73.010  57.585  46.768  0.00  0.00            
ATOM   3676  HG3 GLU X 232      73.940  56.890  45.411  0.00  0.00            
ATOM   3677  CD  GLU X 232      71.810  56.591  45.206  0.00  0.00            
ATOM   3678  OE1 GLU X 232      71.809  55.674  44.321  0.00  0.00            
ATOM   3679  OE2 GLU X 232      70.729  57.159  45.561  0.00  0.00            
ATOM   3680  C   GLU X 232      74.405  55.861  48.981  0.00  0.00            
ATOM   3681  O   GLU X 232      73.439  55.438  49.576  0.00  0.00            
ATOM   3682  N   VAL X 233      75.129  56.764  49.630  0.00  0.00            
ATOM   3683  H   VAL X 233      75.850  57.057  48.986  0.00  0.00            
ATOM   3684  CA  VAL X 233      75.002  57.422  50.962  0.00  0.00            
ATOM   3685  HA  VAL X 233      74.083  57.077  51.435  0.00  0.00            
ATOM   3686  CB  VAL X 233      76.173  57.265  51.967  0.00  0.00            
ATOM   3687  HB  VAL X 233      76.194  58.022  52.751  0.00  0.00            
ATOM   3688  CG1 VAL X 233      75.847  55.935  52.673  0.00  0.00            
ATOM   3689 HG11 VAL X 233      76.519  55.763  53.514  0.00  0.00            
ATOM   3690 HG12 VAL X 233      74.816  55.903  53.024  0.00  0.00            
ATOM   3691 HG13 VAL X 233      75.947  55.151  51.922  0.00  0.00            
ATOM   3692  CG2 VAL X 233      77.530  57.163  51.358  0.00  0.00            
ATOM   3693 HG21 VAL X 233      77.838  57.996  50.726  0.00  0.00            
ATOM   3694 HG22 VAL X 233      78.362  57.032  52.049  0.00  0.00            
ATOM   3695 HG23 VAL X 233      77.585  56.256  50.757  0.00  0.00            
ATOM   3696  C   VAL X 233      74.717  58.927  50.740  0.00  0.00            
ATOM   3697  O   VAL X 233      75.343  59.491  49.880  0.00  0.00            
ATOM   3698  N   HIE X 234      73.940  59.609  51.593  0.00  0.00            
ATOM   3699  H   HIE X 234      73.400  59.164  52.321  0.00  0.00            
ATOM   3700  CA  HIE X 234      74.031  61.027  51.664  0.00  0.00            
ATOM   3701  HA  HIE X 234      74.220  61.421  50.666  0.00  0.00            
ATOM   3702  CB  HIE X 234      72.742  61.698  52.130  0.00  0.00            
ATOM   3703  HB2 HIE X 234      71.915  61.413  51.479  0.00  0.00            
ATOM   3704  HB3 HIE X 234      72.521  61.359  53.142  0.00  0.00            
ATOM   3705  CG  HIE X 234      72.769  63.240  51.915  0.00  0.00            
ATOM   3706  ND1 HIE X 234      72.505  63.882  50.656  0.00  0.00            
ATOM   3707  CE1 HIE X 234      72.675  65.165  50.903  0.00  0.00            
ATOM   3708  HE1 HIE X 234      72.594  65.894  50.111  0.00  0.00            
ATOM   3709  NE2 HIE X 234      72.963  65.394  52.176  0.00  0.00            
ATOM   3710  HE2 HIE X 234      73.077  66.305  52.597  0.00  0.00            
ATOM   3711  CD2 HIE X 234      73.096  64.163  52.854  0.00  0.00            
ATOM   3712  HD2 HIE X 234      73.392  63.993  53.878  0.00  0.00            
ATOM   3713  C   HIE X 234      75.297  61.513  52.478  0.00  0.00            
ATOM   3714  O   HIE X 234      76.186  62.199  51.978  0.00  0.00            
ATOM   3715  N   ARG X 235      75.443  61.053  53.765  0.00  0.00            
ATOM   3716  H   ARG X 235      74.715  60.375  53.937  0.00  0.00            
ATOM   3717  CA  ARG X 235      76.594  61.292  54.670  0.00  0.00            
ATOM   3718  HA  ARG X 235      77.251  61.992  54.154  0.00  0.00            
ATOM   3719  CB  ARG X 235      76.131  62.137  55.904  0.00  0.00            
ATOM   3720  HB2 ARG X 235      75.649  63.032  55.510  0.00  0.00            
ATOM   3721  HB3 ARG X 235      75.530  61.541  56.591  0.00  0.00            
ATOM   3722  CG  ARG X 235      77.356  62.708  56.620  0.00  0.00            
ATOM   3723  HG2 ARG X 235      77.857  61.848  57.063  0.00  0.00            
ATOM   3724  HG3 ARG X 235      78.011  63.261  55.947  0.00  0.00            
ATOM   3725  CD  ARG X 235      77.100  63.582  57.838  0.00  0.00            
ATOM   3726  HD2 ARG X 235      76.293  63.093  58.383  0.00  0.00            
ATOM   3727  HD3 ARG X 235      77.944  63.682  58.520  0.00  0.00            
ATOM   3728  NE  ARG X 235      76.641  64.967  57.351  0.00  0.00            
ATOM   3729  HE  ARG X 235      76.197  65.032  56.447  0.00  0.00            
ATOM   3730  CZ  ARG X 235      76.762  66.075  58.016  0.00  0.00            
ATOM   3731  NH1 ARG X 235      77.220  66.177  59.220  0.00  0.00            
ATOM   3732 HH11 ARG X 235      77.287  65.373  59.827  0.00  0.00            
ATOM   3733 HH12 ARG X 235      77.318  67.075  59.671  0.00  0.00            
ATOM   3734  NH2 ARG X 235      76.384  67.162  57.440  0.00  0.00            
ATOM   3735 HH21 ARG X 235      76.051  67.155  56.486  0.00  0.00            
ATOM   3736 HH22 ARG X 235      76.025  67.953  57.955  0.00  0.00            
ATOM   3737  C   ARG X 235      77.329  60.056  55.120  0.00  0.00            
ATOM   3738  O   ARG X 235      76.770  59.040  55.536  0.00  0.00            
ATOM   3739  N   LEU X 236      78.647  60.153  55.027  0.00  0.00            
ATOM   3740  H   LEU X 236      79.070  60.930  54.540  0.00  0.00            
ATOM   3741  CA  LEU X 236      79.551  59.162  55.608  0.00  0.00            
ATOM   3742  HA  LEU X 236      78.925  58.323  55.910  0.00  0.00            
ATOM   3743  CB  LEU X 236      80.428  58.657  54.473  0.00  0.00            
ATOM   3744  HB2 LEU X 236      79.836  58.312  53.626  0.00  0.00            
ATOM   3745  HB3 LEU X 236      80.931  59.588  54.215  0.00  0.00            
ATOM   3746  CG  LEU X 236      81.434  57.609  54.891  0.00  0.00            
ATOM   3747  HG  LEU X 236      81.683  57.623  55.952  0.00  0.00            
ATOM   3748  CD1 LEU X 236      80.879  56.220  54.485  0.00  0.00            
ATOM   3749 HD11 LEU X 236      80.744  56.251  53.404  0.00  0.00            
ATOM   3750 HD12 LEU X 236      81.610  55.516  54.882  0.00  0.00            
ATOM   3751 HD13 LEU X 236      79.948  55.965  54.991  0.00  0.00            
ATOM   3752  CD2 LEU X 236      82.654  57.846  53.960  0.00  0.00            
ATOM   3753 HD21 LEU X 236      82.526  57.994  52.888  0.00  0.00            
ATOM   3754 HD22 LEU X 236      83.181  58.734  54.308  0.00  0.00            
ATOM   3755 HD23 LEU X 236      83.308  56.993  54.146  0.00  0.00            
ATOM   3756  C   LEU X 236      80.369  59.698  56.824  0.00  0.00            
ATOM   3757  O   LEU X 236      81.099  60.618  56.696  0.00  0.00            
ATOM   3758  N   VAL X 237      80.324  59.098  57.993  0.00  0.00            
ATOM   3759  H   VAL X 237      79.663  58.335  57.987  0.00  0.00            
ATOM   3760  CA  VAL X 237      80.942  59.558  59.256  0.00  0.00            
ATOM   3761  HA  VAL X 237      81.523  60.453  59.033  0.00  0.00            
ATOM   3762  CB  VAL X 237      79.836  59.827  60.296  0.00  0.00            
ATOM   3763  HB  VAL X 237      79.309  58.874  60.326  0.00  0.00            
ATOM   3764  CG1 VAL X 237      80.439  60.191  61.658  0.00  0.00            
ATOM   3765 HG11 VAL X 237      79.674  60.782  62.161  0.00  0.00            
ATOM   3766 HG12 VAL X 237      80.585  59.281  62.239  0.00  0.00            
ATOM   3767 HG13 VAL X 237      81.264  60.902  61.593  0.00  0.00            
ATOM   3768  CG2 VAL X 237      78.891  60.903  59.768  0.00  0.00            
ATOM   3769 HG21 VAL X 237      78.238  61.331  60.529  0.00  0.00            
ATOM   3770 HG22 VAL X 237      79.536  61.701  59.402  0.00  0.00            
ATOM   3771 HG23 VAL X 237      78.191  60.474  59.051  0.00  0.00            
ATOM   3772  C   VAL X 237      81.959  58.542  59.678  0.00  0.00            
ATOM   3773  O   VAL X 237      81.565  57.455  60.076  0.00  0.00            
ATOM   3774  N   LEU X 238      83.287  58.750  59.560  0.00  0.00            
ATOM   3775  H   LEU X 238      83.569  59.689  59.318  0.00  0.00            
ATOM   3776  CA  LEU X 238      84.367  57.806  59.726  0.00  0.00            
ATOM   3777  HA  LEU X 238      83.991  56.813  59.972  0.00  0.00            
ATOM   3778  CB  LEU X 238      85.229  57.617  58.506  0.00  0.00            
ATOM   3779  HB2 LEU X 238      85.788  58.549  58.421  0.00  0.00            
ATOM   3780  HB3 LEU X 238      86.000  56.887  58.752  0.00  0.00            
ATOM   3781  CG  LEU X 238      84.579  57.285  57.229  0.00  0.00            
ATOM   3782  HG  LEU X 238      83.915  58.063  56.853  0.00  0.00            
ATOM   3783  CD1 LEU X 238      85.636  57.013  56.158  0.00  0.00            
ATOM   3784 HD11 LEU X 238      86.190  56.107  56.403  0.00  0.00            
ATOM   3785 HD12 LEU X 238      85.102  56.889  55.216  0.00  0.00            
ATOM   3786 HD13 LEU X 238      86.313  57.865  56.220  0.00  0.00            
ATOM   3787  CD2 LEU X 238      83.822  55.948  57.250  0.00  0.00            
ATOM   3788 HD21 LEU X 238      84.437  55.074  57.463  0.00  0.00            
ATOM   3789 HD22 LEU X 238      83.021  55.980  57.989  0.00  0.00            
ATOM   3790 HD23 LEU X 238      83.209  55.800  56.361  0.00  0.00            
ATOM   3791  C   LEU X 238      85.211  58.316  60.940  0.00  0.00            
ATOM   3792  O   LEU X 238      85.122  59.400  61.461  0.00  0.00            
ATOM   3793  N   GLY X 239      86.100  57.502  61.499  0.00  0.00            
ATOM   3794  H   GLY X 239      86.229  56.560  61.156  0.00  0.00            
ATOM   3795  CA  GLY X 239      87.125  57.992  62.421  0.00  0.00            
ATOM   3796  HA2 GLY X 239      88.042  58.109  61.843  0.00  0.00            
ATOM   3797  HA3 GLY X 239      86.826  58.922  62.905  0.00  0.00            
ATOM   3798  C   GLY X 239      87.436  56.941  63.477  0.00  0.00            
ATOM   3799  O   GLY X 239      87.428  55.780  63.144  0.00  0.00            
ATOM   3800  N   GLU X 240      87.676  57.362  64.726  0.00  0.00            
ATOM   3801  H   GLU X 240      87.681  58.328  65.022  0.00  0.00            
ATOM   3802  CA  GLU X 240      88.030  56.473  65.917  0.00  0.00            
ATOM   3803  HA  GLU X 240      87.457  55.546  65.936  0.00  0.00            
ATOM   3804  CB  GLU X 240      89.550  56.391  66.045  0.00  0.00            
ATOM   3805  HB2 GLU X 240      89.961  57.384  65.861  0.00  0.00            
ATOM   3806  HB3 GLU X 240      89.852  56.133  67.060  0.00  0.00            
ATOM   3807  CG  GLU X 240      90.108  55.362  65.077  0.00  0.00            
ATOM   3808  HG2 GLU X 240      89.478  54.480  64.965  0.00  0.00            
ATOM   3809  HG3 GLU X 240      90.046  55.779  64.071  0.00  0.00            
ATOM   3810  CD  GLU X 240      91.500  54.855  65.362  0.00  0.00            
ATOM   3811  OE1 GLU X 240      92.445  55.574  65.764  0.00  0.00            
ATOM   3812  OE2 GLU X 240      91.745  53.645  65.078  0.00  0.00            
ATOM   3813  C   GLU X 240      87.487  57.096  67.213  0.00  0.00            
ATOM   3814  O   GLU X 240      87.154  58.295  67.258  0.00  0.00            
ATOM   3815  N   PHE X 241      87.209  56.302  68.210  0.00  0.00            
ATOM   3816  H   PHE X 241      87.413  55.328  68.038  0.00  0.00            
ATOM   3817  CA  PHE X 241      86.943  56.698  69.588  0.00  0.00            
ATOM   3818  HA  PHE X 241      86.510  57.698  69.574  0.00  0.00            
ATOM   3819  CB  PHE X 241      86.010  55.637  70.320  0.00  0.00            
ATOM   3820  HB2 PHE X 241      86.640  54.798  70.617  0.00  0.00            
ATOM   3821  HB3 PHE X 241      85.632  56.108  71.228  0.00  0.00            
ATOM   3822  CG  PHE X 241      84.816  55.188  69.427  0.00  0.00            
ATOM   3823  CD1 PHE X 241      84.756  53.836  69.009  0.00  0.00            
ATOM   3824  HD1 PHE X 241      85.595  53.159  69.070  0.00  0.00            
ATOM   3825  CE1 PHE X 241      83.591  53.366  68.352  0.00  0.00            
ATOM   3826  HE1 PHE X 241      83.672  52.408  67.861  0.00  0.00            
ATOM   3827  CZ  PHE X 241      82.412  54.104  68.374  0.00  0.00            
ATOM   3828  HZ  PHE X 241      81.525  53.731  67.882  0.00  0.00            
ATOM   3829  CE2 PHE X 241      82.442  55.438  68.813  0.00  0.00            
ATOM   3830  HE2 PHE X 241      81.580  56.035  68.552  0.00  0.00            
ATOM   3831  CD2 PHE X 241      83.632  55.971  69.346  0.00  0.00            
ATOM   3832  HD2 PHE X 241      83.640  56.983  69.724  0.00  0.00            
ATOM   3833  C   PHE X 241      88.266  56.876  70.370  0.00  0.00            
ATOM   3834  O   PHE X 241      89.422  56.736  69.848  0.00  0.00            
ATOM   3835  N   ARG X 242      88.169  57.189  71.684  0.00  0.00            
ATOM   3836  H   ARG X 242      87.203  57.368  71.917  0.00  0.00            
ATOM   3837  CA  ARG X 242      89.331  57.449  72.520  0.00  0.00            
ATOM   3838  HA  ARG X 242      90.100  57.912  71.901  0.00  0.00            
ATOM   3839  CB  ARG X 242      89.156  58.532  73.571  0.00  0.00            
ATOM   3840  HB2 ARG X 242      88.187  58.405  74.053  0.00  0.00            
ATOM   3841  HB3 ARG X 242      89.921  58.414  74.339  0.00  0.00            
ATOM   3842  CG  ARG X 242      89.252  59.883  72.906  0.00  0.00            
ATOM   3843  HG2 ARG X 242      90.247  59.923  72.463  0.00  0.00            
ATOM   3844  HG3 ARG X 242      88.529  60.017  72.101  0.00  0.00            
ATOM   3845  CD  ARG X 242      88.991  60.994  73.880  0.00  0.00            
ATOM   3846  HD2 ARG X 242      87.976  60.938  74.273  0.00  0.00            
ATOM   3847  HD3 ARG X 242      89.726  60.946  74.683  0.00  0.00            
ATOM   3848  NE  ARG X 242      89.172  62.342  73.215  0.00  0.00            
ATOM   3849  HE  ARG X 242      88.413  62.533  72.577  0.00  0.00            
ATOM   3850  CZ  ARG X 242      90.010  63.291  73.316  0.00  0.00            
ATOM   3851  NH1 ARG X 242      91.088  63.129  74.019  0.00  0.00            
ATOM   3852 HH11 ARG X 242      91.379  62.161  74.015  0.00  0.00            
ATOM   3853 HH12 ARG X 242      91.776  63.848  74.189  0.00  0.00            
ATOM   3854  NH2 ARG X 242      89.752  64.346  72.654  0.00  0.00            
ATOM   3855 HH21 ARG X 242      88.855  64.462  72.205  0.00  0.00            
ATOM   3856 HH22 ARG X 242      90.476  65.049  72.700  0.00  0.00            
ATOM   3857  C   ARG X 242      89.967  56.195  73.193  0.00  0.00            
ATOM   3858  O   ARG X 242      91.084  56.243  73.736  0.00  0.00            
ATOM   3859  N   ASN X 243      89.160  55.156  73.307  0.00  0.00            
ATOM   3860  H   ASN X 243      88.370  55.173  72.678  0.00  0.00            
ATOM   3861  CA  ASN X 243      89.208  54.060  74.282  0.00  0.00            
ATOM   3862  HA  ASN X 243      90.203  54.205  74.703  0.00  0.00            
ATOM   3863  CB  ASN X 243      88.097  54.373  75.305  0.00  0.00            
ATOM   3864  HB2 ASN X 243      88.291  53.711  76.149  0.00  0.00            
ATOM   3865  HB3 ASN X 243      88.309  55.388  75.640  0.00  0.00            
ATOM   3866  CG  ASN X 243      86.723  54.315  74.706  0.00  0.00            
ATOM   3867  OD1 ASN X 243      86.470  55.157  73.840  0.00  0.00            
ATOM   3868  ND2 ASN X 243      85.901  53.409  75.192  0.00  0.00            
ATOM   3869 HD21 ASN X 243      84.926  53.329  74.943  0.00  0.00            
ATOM   3870 HD22 ASN X 243      86.286  52.898  75.973  0.00  0.00            
ATOM   3871  C   ASN X 243      89.247  52.603  73.779  0.00  0.00            
ATOM   3872  O   ASN X 243      89.438  51.694  74.554  0.00  0.00            
ATOM   3873  N   GLU X 244      89.025  52.366  72.480  0.00  0.00            
ATOM   3874  H   GLU X 244      89.014  53.140  71.831  0.00  0.00            
ATOM   3875  CA  GLU X 244      88.924  50.975  71.894  0.00  0.00            
ATOM   3876  HA  GLU X 244      88.944  50.333  72.775  0.00  0.00            
ATOM   3877  CB  GLU X 244      87.605  50.942  70.978  0.00  0.00            
ATOM   3878  HB2 GLU X 244      87.763  51.617  70.138  0.00  0.00            
ATOM   3879  HB3 GLU X 244      87.398  50.031  70.417  0.00  0.00            
ATOM   3880  CG  GLU X 244      86.284  51.432  71.724  0.00  0.00            
ATOM   3881  HG2 GLU X 244      86.332  52.509  71.886  0.00  0.00            
ATOM   3882  HG3 GLU X 244      85.592  51.418  70.882  0.00  0.00            
ATOM   3883  CD  GLU X 244      85.657  50.590  72.829  0.00  0.00            
ATOM   3884  OE1 GLU X 244      86.093  49.484  73.170  0.00  0.00            
ATOM   3885  OE2 GLU X 244      84.644  50.990  73.448  0.00  0.00            
ATOM   3886  C   GLU X 244      90.185  50.584  71.098  0.00  0.00            
ATOM   3887  O   GLU X 244      90.091  49.831  70.141  0.00  0.00            
ATOM   3888  N   GLY X 245      91.336  51.197  71.391  0.00  0.00            
ATOM   3889  H   GLY X 245      91.313  51.958  72.055  0.00  0.00            
ATOM   3890  CA  GLY X 245      92.572  51.147  70.598  0.00  0.00            
ATOM   3891  HA2 GLY X 245      93.477  51.278  71.192  0.00  0.00            
ATOM   3892  HA3 GLY X 245      92.750  50.172  70.144  0.00  0.00            
ATOM   3893  C   GLY X 245      92.663  52.163  69.428  0.00  0.00            
ATOM   3894  O   GLY X 245      91.539  52.538  69.074  0.00  0.00            
ATOM   3895  N   ASN X 246      93.802  52.467  68.801  0.00  0.00            
ATOM   3896  H   ASN X 246      94.608  51.902  69.025  0.00  0.00            
ATOM   3897  CA  ASN X 246      93.861  53.490  67.779  0.00  0.00            
ATOM   3898  HA  ASN X 246      92.881  53.666  67.334  0.00  0.00            
ATOM   3899  CB  ASN X 246      94.321  54.777  68.420  0.00  0.00            
ATOM   3900  HB2 ASN X 246      95.168  54.544  69.065  0.00  0.00            
ATOM   3901  HB3 ASN X 246      94.626  55.536  67.700  0.00  0.00            
ATOM   3902  CG  ASN X 246      93.223  55.482  69.253  0.00  0.00            
ATOM   3903  OD1 ASN X 246      93.268  55.604  70.456  0.00  0.00            
ATOM   3904  ND2 ASN X 246      92.266  56.089  68.558  0.00  0.00            
ATOM   3905 HD21 ASN X 246      91.617  56.655  69.084  0.00  0.00            
ATOM   3906 HD22 ASN X 246      92.184  55.975  67.558  0.00  0.00            
ATOM   3907  C   ASN X 246      94.921  53.097  66.674  0.00  0.00            
ATOM   3908  O   ASN X 246      96.001  52.629  66.982  0.00  0.00            
ATOM   3909  N   LEU X 247      94.540  53.420  65.455  0.00  0.00            
ATOM   3910  H   LEU X 247      93.594  53.708  65.248  0.00  0.00            
ATOM   3911  CA  LEU X 247      95.404  53.238  64.228  0.00  0.00            
ATOM   3912  HA  LEU X 247      95.684  52.188  64.138  0.00  0.00            
ATOM   3913  CB  LEU X 247      94.562  53.663  63.007  0.00  0.00            
ATOM   3914  HB2 LEU X 247      93.895  54.475  63.296  0.00  0.00            
ATOM   3915  HB3 LEU X 247      95.250  54.059  62.260  0.00  0.00            
ATOM   3916  CG  LEU X 247      93.766  52.430  62.518  0.00  0.00            
ATOM   3917  HG  LEU X 247      93.346  51.861  63.347  0.00  0.00            
ATOM   3918  CD1 LEU X 247      92.694  52.805  61.552  0.00  0.00            
ATOM   3919 HD11 LEU X 247      92.045  53.596  61.928  0.00  0.00            
ATOM   3920 HD12 LEU X 247      93.079  53.086  60.572  0.00  0.00            
ATOM   3921 HD13 LEU X 247      92.220  51.831  61.433  0.00  0.00            
ATOM   3922  CD2 LEU X 247      94.680  51.389  61.774  0.00  0.00            
ATOM   3923 HD21 LEU X 247      95.399  51.871  61.111  0.00  0.00            
ATOM   3924 HD22 LEU X 247      95.279  50.881  62.530  0.00  0.00            
ATOM   3925 HD23 LEU X 247      94.017  50.674  61.288  0.00  0.00            
ATOM   3926  C   LEU X 247      96.579  54.092  64.384  0.00  0.00            
ATOM   3927  O   LEU X 247      96.581  55.213  64.854  0.00  0.00            
ATOM   3928  N   GLU X 248      97.717  53.554  63.998  0.00  0.00            
ATOM   3929  H   GLU X 248      97.756  52.646  63.559  0.00  0.00            
ATOM   3930  CA  GLU X 248      99.001  54.164  64.032  0.00  0.00            
ATOM   3931  HA  GLU X 248      98.892  54.882  64.846  0.00  0.00            
ATOM   3932  CB  GLU X 248     100.153  53.199  64.310  0.00  0.00            
ATOM   3933  HB2 GLU X 248     100.047  52.354  63.630  0.00  0.00            
ATOM   3934  HB3 GLU X 248     101.180  53.550  64.217  0.00  0.00            
ATOM   3935  CG  GLU X 248     100.035  52.464  65.653  0.00  0.00            
ATOM   3936  HG2 GLU X 248      99.061  52.039  65.896  0.00  0.00            
ATOM   3937  HG3 GLU X 248     100.752  51.645  65.590  0.00  0.00            
ATOM   3938  CD  GLU X 248     100.445  53.257  66.841  0.00  0.00            
ATOM   3939  OE1 GLU X 248     100.897  52.732  67.869  0.00  0.00            
ATOM   3940  OE2 GLU X 248     100.347  54.511  66.774  0.00  0.00            
ATOM   3941  C   GLU X 248      99.386  55.000  62.774  0.00  0.00            
ATOM   3942  O   GLU X 248     100.437  55.692  62.765  0.00  0.00            
ATOM   3943  N   LYS X 249      98.625  54.802  61.683  0.00  0.00            
ATOM   3944  H   LYS X 249      97.979  54.037  61.812  0.00  0.00            
ATOM   3945  CA  LYS X 249      98.629  55.530  60.412  0.00  0.00            
ATOM   3946  HA  LYS X 249      99.185  56.441  60.636  0.00  0.00            
ATOM   3947  CB  LYS X 249      99.454  54.697  59.378  0.00  0.00            
ATOM   3948  HB2 LYS X 249     100.328  54.462  59.986  0.00  0.00            
ATOM   3949  HB3 LYS X 249      99.031  53.747  59.054  0.00  0.00            
ATOM   3950  CG  LYS X 249      99.968  55.367  58.176  0.00  0.00            
ATOM   3951  HG2 LYS X 249      99.207  55.309  57.397  0.00  0.00            
ATOM   3952  HG3 LYS X 249     100.200  56.382  58.498  0.00  0.00            
ATOM   3953  CD  LYS X 249     101.291  54.690  57.733  0.00  0.00            
ATOM   3954  HD2 LYS X 249     102.048  54.678  58.518  0.00  0.00            
ATOM   3955  HD3 LYS X 249     101.142  53.618  57.609  0.00  0.00            
ATOM   3956  CE  LYS X 249     101.874  55.217  56.369  0.00  0.00            
ATOM   3957  HE2 LYS X 249     102.584  54.483  55.988  0.00  0.00            
ATOM   3958  HE3 LYS X 249     101.046  55.446  55.698  0.00  0.00            
ATOM   3959  NZ  LYS X 249     102.526  56.481  56.529  0.00  0.00            
ATOM   3960  HZ1 LYS X 249     102.882  56.898  55.681  0.00  0.00            
ATOM   3961  HZ2 LYS X 249     101.869  57.115  56.960  0.00  0.00            
ATOM   3962  HZ3 LYS X 249     103.294  56.440  57.183  0.00  0.00            
ATOM   3963  C   LYS X 249      97.273  55.913  59.929  0.00  0.00            
ATOM   3964  O   LYS X 249      96.425  55.085  59.823  0.00  0.00            
ATOM   3965  N   PHE X 250      97.086  57.116  59.406  0.00  0.00            
ATOM   3966  H   PHE X 250      97.970  57.600  59.339  0.00  0.00            
ATOM   3967  CA  PHE X 250      95.955  57.490  58.528  0.00  0.00            
ATOM   3968  HA  PHE X 250      95.392  56.586  58.299  0.00  0.00            
ATOM   3969  CB  PHE X 250      95.134  58.558  59.142  0.00  0.00            
ATOM   3970  HB2 PHE X 250      95.082  58.553  60.231  0.00  0.00            
ATOM   3971  HB3 PHE X 250      95.576  59.524  58.897  0.00  0.00            
ATOM   3972  CG  PHE X 250      93.738  58.600  58.588  0.00  0.00            
ATOM   3973  CD1 PHE X 250      93.288  59.747  57.867  0.00  0.00            
ATOM   3974  HD1 PHE X 250      94.012  60.530  57.700  0.00  0.00            
ATOM   3975  CE1 PHE X 250      91.968  59.774  57.378  0.00  0.00            
ATOM   3976  HE1 PHE X 250      91.596  60.590  56.776  0.00  0.00            
ATOM   3977  CZ  PHE X 250      91.103  58.710  57.559  0.00  0.00            
ATOM   3978  HZ  PHE X 250      90.237  58.632  56.918  0.00  0.00            
ATOM   3979  CE2 PHE X 250      91.498  57.563  58.217  0.00  0.00            
ATOM   3980  HE2 PHE X 250      90.955  56.631  58.176  0.00  0.00            
ATOM   3981  CD2 PHE X 250      92.822  57.586  58.815  0.00  0.00            
ATOM   3982  HD2 PHE X 250      93.163  56.687  59.306  0.00  0.00            
ATOM   3983  C   PHE X 250      96.620  57.918  57.210  0.00  0.00            
ATOM   3984  O   PHE X 250      97.433  58.834  57.274  0.00  0.00            
ATOM   3985  N   ASP X 251      96.271  57.331  56.060  0.00  0.00            
ATOM   3986  H   ASP X 251      95.563  56.612  56.025  0.00  0.00            
ATOM   3987  CA  ASP X 251      96.972  57.536  54.788  0.00  0.00            
ATOM   3988  HA  ASP X 251      97.300  58.572  54.870  0.00  0.00            
ATOM   3989  CB  ASP X 251      98.224  56.607  54.835  0.00  0.00            
ATOM   3990  HB2 ASP X 251      98.880  56.796  55.684  0.00  0.00            
ATOM   3991  HB3 ASP X 251      97.796  55.610  54.938  0.00  0.00            
ATOM   3992  CG  ASP X 251      99.142  56.544  53.614  0.00  0.00            
ATOM   3993  OD1 ASP X 251     100.374  56.545  53.692  0.00  0.00            
ATOM   3994  OD2 ASP X 251      98.633  56.338  52.471  0.00  0.00            
ATOM   3995  C   ASP X 251      96.064  57.399  53.491  0.00  0.00            
ATOM   3996  O   ASP X 251      95.262  56.528  53.418  0.00  0.00            
ATOM   3997  N   LYS X 252      96.377  58.213  52.501  0.00  0.00            
ATOM   3998  H   LYS X 252      97.249  58.719  52.565  0.00  0.00            
ATOM   3999  CA  LYS X 252      95.607  58.267  51.197  0.00  0.00            
ATOM   4000  HA  LYS X 252      94.628  58.743  51.250  0.00  0.00            
ATOM   4001  CB  LYS X 252      96.293  59.225  50.214  0.00  0.00            
ATOM   4002  HB2 LYS X 252      96.487  60.146  50.765  0.00  0.00            
ATOM   4003  HB3 LYS X 252      97.263  58.801  49.952  0.00  0.00            
ATOM   4004  CG  LYS X 252      95.561  59.637  48.899  0.00  0.00            
ATOM   4005  HG2 LYS X 252      95.214  58.716  48.432  0.00  0.00            
ATOM   4006  HG3 LYS X 252      94.719  60.264  49.194  0.00  0.00            
ATOM   4007  CD  LYS X 252      96.346  60.487  47.899  0.00  0.00            
ATOM   4008  HD2 LYS X 252      95.756  60.840  47.053  0.00  0.00            
ATOM   4009  HD3 LYS X 252      96.669  61.396  48.406  0.00  0.00            
ATOM   4010  CE  LYS X 252      97.599  59.762  47.461  0.00  0.00            
ATOM   4011  HE2 LYS X 252      98.091  59.539  48.408  0.00  0.00            
ATOM   4012  HE3 LYS X 252      97.276  58.857  46.947  0.00  0.00            
ATOM   4013  NZ  LYS X 252      98.547  60.578  46.564  0.00  0.00            
ATOM   4014  HZ1 LYS X 252      98.994  61.347  47.042  0.00  0.00            
ATOM   4015  HZ2 LYS X 252      99.291  59.965  46.263  0.00  0.00            
ATOM   4016  HZ3 LYS X 252      98.143  60.901  45.696  0.00  0.00            
ATOM   4017  C   LYS X 252      95.340  56.928  50.580  0.00  0.00            
ATOM   4018  O   LYS X 252      94.394  56.687  49.903  0.00  0.00            
ATOM   4019  N   SER X 253      96.394  56.088  50.663  0.00  0.00            
ATOM   4020  H   SER X 253      97.133  56.279  51.324  0.00  0.00            
ATOM   4021  CA  SER X 253      96.448  54.795  49.982  0.00  0.00            
ATOM   4022  HA  SER X 253      96.285  54.951  48.915  0.00  0.00            
ATOM   4023  CB  SER X 253      97.776  54.031  50.120  0.00  0.00            
ATOM   4024  HB2 SER X 253      97.756  53.093  49.564  0.00  0.00            
ATOM   4025  HB3 SER X 253      98.626  54.665  49.868  0.00  0.00            
ATOM   4026  OG  SER X 253      98.089  53.930  51.481  0.00  0.00            
ATOM   4027  HG  SER X 253      98.375  54.824  51.683  0.00  0.00            
ATOM   4028  C   SER X 253      95.342  53.976  50.431  0.00  0.00            
ATOM   4029  O   SER X 253      94.791  53.195  49.631  0.00  0.00            
ATOM   4030  N   ALA X 254      94.873  54.156  51.664  0.00  0.00            
ATOM   4031  H   ALA X 254      95.333  54.799  52.293  0.00  0.00            
ATOM   4032  CA  ALA X 254      93.742  53.332  52.144  0.00  0.00            
ATOM   4033  HA  ALA X 254      93.754  52.259  51.952  0.00  0.00            
ATOM   4034  CB  ALA X 254      93.659  53.510  53.695  0.00  0.00            
ATOM   4035  HB1 ALA X 254      92.804  52.940  54.059  0.00  0.00            
ATOM   4036  HB2 ALA X 254      94.576  53.145  54.157  0.00  0.00            
ATOM   4037  HB3 ALA X 254      93.569  54.580  53.881  0.00  0.00            
ATOM   4038  C   ALA X 254      92.499  53.890  51.446  0.00  0.00            
ATOM   4039  O   ALA X 254      91.585  53.147  51.047  0.00  0.00            
ATOM   4040  N   LEU X 255      92.385  55.237  51.453  0.00  0.00            
ATOM   4041  H   LEU X 255      93.111  55.819  51.846  0.00  0.00            
ATOM   4042  CA  LEU X 255      91.136  56.039  51.168  0.00  0.00            
ATOM   4043  HA  LEU X 255      90.365  55.549  51.763  0.00  0.00            
ATOM   4044  CB  LEU X 255      91.314  57.519  51.670  0.00  0.00            
ATOM   4045  HB2 LEU X 255      91.965  58.071  50.992  0.00  0.00            
ATOM   4046  HB3 LEU X 255      90.327  57.982  51.656  0.00  0.00            
ATOM   4047  CG  LEU X 255      91.712  57.667  53.180  0.00  0.00            
ATOM   4048  HG  LEU X 255      92.662  57.145  53.293  0.00  0.00            
ATOM   4049  CD1 LEU X 255      91.965  59.154  53.485  0.00  0.00            
ATOM   4050 HD11 LEU X 255      92.184  59.177  54.553  0.00  0.00            
ATOM   4051 HD12 LEU X 255      92.840  59.458  52.911  0.00  0.00            
ATOM   4052 HD13 LEU X 255      91.191  59.849  53.159  0.00  0.00            
ATOM   4053  CD2 LEU X 255      90.620  57.185  54.215  0.00  0.00            
ATOM   4054 HD21 LEU X 255      89.744  57.825  54.110  0.00  0.00            
ATOM   4055 HD22 LEU X 255      90.367  56.136  54.060  0.00  0.00            
ATOM   4056 HD23 LEU X 255      91.120  57.233  55.182  0.00  0.00            
ATOM   4057  C   LEU X 255      90.751  56.033  49.746  0.00  0.00            
ATOM   4058  O   LEU X 255      89.588  56.252  49.469  0.00  0.00            
ATOM   4059  N   GLU X 256      91.680  55.790  48.812  0.00  0.00            
ATOM   4060  H   GLU X 256      92.645  55.731  49.106  0.00  0.00            
ATOM   4061  CA  GLU X 256      91.394  55.841  47.330  0.00  0.00            
ATOM   4062  HA  GLU X 256      91.049  56.843  47.077  0.00  0.00            
ATOM   4063  CB  GLU X 256      92.638  55.632  46.593  0.00  0.00            
ATOM   4064  HB2 GLU X 256      92.339  55.844  45.567  0.00  0.00            
ATOM   4065  HB3 GLU X 256      93.344  56.435  46.806  0.00  0.00            
ATOM   4066  CG  GLU X 256      93.222  54.188  46.631  0.00  0.00            
ATOM   4067  HG2 GLU X 256      94.309  54.247  46.570  0.00  0.00            
ATOM   4068  HG3 GLU X 256      93.127  53.799  47.644  0.00  0.00            
ATOM   4069  CD  GLU X 256      92.717  53.210  45.561  0.00  0.00            
ATOM   4070  OE1 GLU X 256      92.439  53.721  44.431  0.00  0.00            
ATOM   4071  OE2 GLU X 256      92.461  51.981  45.707  0.00  0.00            
ATOM   4072  C   GLU X 256      90.306  54.826  46.895  0.00  0.00            
ATOM   4073  O   GLU X 256      89.732  55.045  45.853  0.00  0.00            
ATOM   4074  N   GLY X 257      89.927  53.819  47.636  0.00  0.00            
ATOM   4075  H   GLY X 257      90.417  53.659  48.504  0.00  0.00            
ATOM   4076  CA  GLY X 257      88.763  52.956  47.439  0.00  0.00            
ATOM   4077  HA2 GLY X 257      88.797  52.400  46.502  0.00  0.00            
ATOM   4078  HA3 GLY X 257      88.753  52.261  48.278  0.00  0.00            
ATOM   4079  C   GLY X 257      87.372  53.696  47.570  0.00  0.00            
ATOM   4080  O   GLY X 257      86.377  53.210  47.015  0.00  0.00            
ATOM   4081  N   LEU X 258      87.347  54.885  48.204  0.00  0.00            
ATOM   4082  H   LEU X 258      88.187  55.321  48.557  0.00  0.00            
ATOM   4083  CA  LEU X 258      86.152  55.698  48.433  0.00  0.00            
ATOM   4084  HA  LEU X 258      85.285  55.153  48.806  0.00  0.00            
ATOM   4085  CB  LEU X 258      86.568  56.793  49.412  0.00  0.00            
ATOM   4086  HB2 LEU X 258      87.465  57.271  49.017  0.00  0.00            
ATOM   4087  HB3 LEU X 258      85.817  57.583  49.385  0.00  0.00            
ATOM   4088  CG  LEU X 258      86.590  56.412  50.914  0.00  0.00            
ATOM   4089  HG  LEU X 258      87.492  55.854  51.164  0.00  0.00            
ATOM   4090  CD1 LEU X 258      86.575  57.530  52.073  0.00  0.00            
ATOM   4091 HD11 LEU X 258      85.628  58.070  52.093  0.00  0.00            
ATOM   4092 HD12 LEU X 258      86.826  57.125  53.053  0.00  0.00            
ATOM   4093 HD13 LEU X 258      87.368  58.228  51.802  0.00  0.00            
ATOM   4094  CD2 LEU X 258      85.501  55.425  51.387  0.00  0.00            
ATOM   4095 HD21 LEU X 258      85.774  55.098  52.391  0.00  0.00            
ATOM   4096 HD22 LEU X 258      84.549  55.955  51.371  0.00  0.00            
ATOM   4097 HD23 LEU X 258      85.421  54.529  50.771  0.00  0.00            
ATOM   4098  C   LEU X 258      85.668  56.296  47.070  0.00  0.00            
ATOM   4099  O   LEU X 258      84.521  56.561  46.889  0.00  0.00            
ATOM   4100  N   CYX X 259      86.577  56.372  46.024  0.00  0.00            
ATOM   4101  H   CYX X 259      87.542  56.314  46.316  0.00  0.00            
ATOM   4102  CA  CYX X 259      86.177  56.706  44.617  0.00  0.00            
ATOM   4103  HA  CYX X 259      85.632  57.637  44.460  0.00  0.00            
ATOM   4104  CB  CYX X 259      87.528  56.649  43.919  0.00  0.00            
ATOM   4105  HB2 CYX X 259      88.153  55.975  44.504  0.00  0.00            
ATOM   4106  HB3 CYX X 259      87.393  56.413  42.864  0.00  0.00            
ATOM   4107  SG  CYX X 259      88.358  58.252  43.967  0.00  0.00            
ATOM   4108  C   CYX X 259      85.216  55.685  43.968  0.00  0.00            
ATOM   4109  O   CYX X 259      84.741  55.915  42.812  0.00  0.00            
ATOM   4110  N   ASN X 260      84.892  54.589  44.660  0.00  0.00            
ATOM   4111  H   ASN X 260      85.348  54.524  45.559  0.00  0.00            
ATOM   4112  CA  ASN X 260      83.967  53.567  44.117  0.00  0.00            
ATOM   4113  HA  ASN X 260      83.948  53.577  43.028  0.00  0.00            
ATOM   4114  CB  ASN X 260      84.714  52.212  44.285  0.00  0.00            
ATOM   4115  HB2 ASN X 260      84.643  52.062  45.362  0.00  0.00            
ATOM   4116  HB3 ASN X 260      84.041  51.477  43.842  0.00  0.00            
ATOM   4117  CG  ASN X 260      86.090  52.231  43.699  0.00  0.00            
ATOM   4118  OD1 ASN X 260      86.320  52.049  42.533  0.00  0.00            
ATOM   4119  ND2 ASN X 260      87.099  52.196  44.521  0.00  0.00            
ATOM   4120 HD21 ASN X 260      88.020  52.111  44.116  0.00  0.00            
ATOM   4121 HD22 ASN X 260      87.056  52.270  45.528  0.00  0.00            
ATOM   4122  C   ASN X 260      82.586  53.520  44.741  0.00  0.00            
ATOM   4123  O   ASN X 260      81.718  52.773  44.316  0.00  0.00            
ATOM   4124  N   LEU X 261      82.289  54.445  45.666  0.00  0.00            
ATOM   4125  H   LEU X 261      82.920  55.197  45.908  0.00  0.00            
ATOM   4126  CA  LEU X 261      81.003  54.613  46.288  0.00  0.00            
ATOM   4127  HA  LEU X 261      80.283  54.285  45.539  0.00  0.00            
ATOM   4128  CB  LEU X 261      80.769  53.743  47.567  0.00  0.00            
ATOM   4129  HB2 LEU X 261      79.802  54.090  47.932  0.00  0.00            
ATOM   4130  HB3 LEU X 261      80.527  52.701  47.356  0.00  0.00            
ATOM   4131  CG  LEU X 261      81.780  54.022  48.719  0.00  0.00            
ATOM   4132  HG  LEU X 261      81.935  55.098  48.793  0.00  0.00            
ATOM   4133  CD1 LEU X 261      81.159  53.608  50.039  0.00  0.00            
ATOM   4134 HD11 LEU X 261      81.835  53.641  50.893  0.00  0.00            
ATOM   4135 HD12 LEU X 261      80.271  54.211  50.230  0.00  0.00            
ATOM   4136 HD13 LEU X 261      80.836  52.580  49.873  0.00  0.00            
ATOM   4137  CD2 LEU X 261      83.108  53.178  48.599  0.00  0.00            
ATOM   4138 HD21 LEU X 261      83.707  53.483  47.741  0.00  0.00            
ATOM   4139 HD22 LEU X 261      83.708  53.265  49.505  0.00  0.00            
ATOM   4140 HD23 LEU X 261      82.946  52.102  48.663  0.00  0.00            
ATOM   4141  C   LEU X 261      80.729  56.067  46.577  0.00  0.00            
ATOM   4142  O   LEU X 261      81.616  56.796  46.993  0.00  0.00            
ATOM   4143  N   THR X 262      79.551  56.560  46.174  0.00  0.00            
ATOM   4144  H   THR X 262      78.806  55.921  45.936  0.00  0.00            
ATOM   4145  CA  THR X 262      79.141  57.946  46.056  0.00  0.00            
ATOM   4146  HA  THR X 262      80.004  58.542  45.759  0.00  0.00            
ATOM   4147  CB  THR X 262      78.025  58.252  44.990  0.00  0.00            
ATOM   4148  HB  THR X 262      77.866  59.326  45.082  0.00  0.00            
ATOM   4149  CG2 THR X 262      78.311  57.859  43.527  0.00  0.00            
ATOM   4150 HG21 THR X 262      78.284  56.774  43.422  0.00  0.00            
ATOM   4151 HG22 THR X 262      77.483  58.207  42.909  0.00  0.00            
ATOM   4152 HG23 THR X 262      79.232  58.230  43.079  0.00  0.00            
ATOM   4153  OG1 THR X 262      76.874  57.549  45.384  0.00  0.00            
ATOM   4154  HG1 THR X 262      76.348  58.234  45.801  0.00  0.00            
ATOM   4155  C   THR X 262      78.648  58.513  47.387  0.00  0.00            
ATOM   4156  O   THR X 262      77.851  57.884  48.089  0.00  0.00            
ATOM   4157  N   ILE X 263      79.193  59.691  47.665  0.00  0.00            
ATOM   4158  H   ILE X 263      79.697  60.159  46.926  0.00  0.00            
ATOM   4159  CA  ILE X 263      79.044  60.394  48.993  0.00  0.00            
ATOM   4160  HA  ILE X 263      78.200  59.963  49.533  0.00  0.00            
ATOM   4161  CB  ILE X 263      80.332  60.334  49.868  0.00  0.00            
ATOM   4162  HB  ILE X 263      81.165  60.766  49.313  0.00  0.00            
ATOM   4163  CG2 ILE X 263      80.234  61.057  51.175  0.00  0.00            
ATOM   4164 HG21 ILE X 263      80.507  62.106  51.059  0.00  0.00            
ATOM   4165 HG22 ILE X 263      79.282  60.953  51.696  0.00  0.00            
ATOM   4166 HG23 ILE X 263      80.892  60.708  51.971  0.00  0.00            
ATOM   4167  CG1 ILE X 263      80.799  58.892  50.131  0.00  0.00            
ATOM   4168 HG12 ILE X 263      80.267  58.422  50.958  0.00  0.00            
ATOM   4169 HG13 ILE X 263      80.600  58.186  49.324  0.00  0.00            
ATOM   4170  CD1 ILE X 263      82.334  58.796  50.300  0.00  0.00            
ATOM   4171 HD11 ILE X 263      82.706  57.774  50.362  0.00  0.00            
ATOM   4172 HD12 ILE X 263      82.791  59.242  49.417  0.00  0.00            
ATOM   4173 HD13 ILE X 263      82.733  59.327  51.164  0.00  0.00            
ATOM   4174  C   ILE X 263      78.649  61.841  48.726  0.00  0.00            
ATOM   4175  O   ILE X 263      79.374  62.586  47.990  0.00  0.00            
ATOM   4176  N   GLU X 264      77.601  62.362  49.301  0.00  0.00            
ATOM   4177  H   GLU X 264      76.996  61.818  49.899  0.00  0.00            
ATOM   4178  CA  GLU X 264      77.251  63.805  49.270  0.00  0.00            
ATOM   4179  HA  GLU X 264      77.596  64.179  48.306  0.00  0.00            
ATOM   4180  CB  GLU X 264      75.710  63.955  49.193  0.00  0.00            
ATOM   4181  HB2 GLU X 264      75.208  63.772  50.143  0.00  0.00            
ATOM   4182  HB3 GLU X 264      75.632  65.038  49.088  0.00  0.00            
ATOM   4183  CG  GLU X 264      75.045  63.245  47.873  0.00  0.00            
ATOM   4184  HG2 GLU X 264      74.778  62.219  48.128  0.00  0.00            
ATOM   4185  HG3 GLU X 264      74.140  63.792  47.608  0.00  0.00            
ATOM   4186  CD  GLU X 264      75.947  63.104  46.613  0.00  0.00            
ATOM   4187  OE1 GLU X 264      75.804  62.023  46.029  0.00  0.00            
ATOM   4188  OE2 GLU X 264      76.787  64.014  46.190  0.00  0.00            
ATOM   4189  C   GLU X 264      77.945  64.607  50.368  0.00  0.00            
ATOM   4190  O   GLU X 264      78.341  65.778  50.167  0.00  0.00            
ATOM   4191  N   GLU X 265      78.354  63.986  51.479  0.00  0.00            
ATOM   4192  H   GLU X 265      77.967  63.083  51.715  0.00  0.00            
ATOM   4193  CA  GLU X 265      78.968  64.635  52.618  0.00  0.00            
ATOM   4194  HA  GLU X 265      79.626  65.460  52.346  0.00  0.00            
ATOM   4195  CB  GLU X 265      77.845  65.224  53.600  0.00  0.00            
ATOM   4196  HB2 GLU X 265      77.371  64.361  54.068  0.00  0.00            
ATOM   4197  HB3 GLU X 265      78.394  65.740  54.387  0.00  0.00            
ATOM   4198  CG  GLU X 265      76.773  66.165  53.030  0.00  0.00            
ATOM   4199  HG2 GLU X 265      77.310  66.900  52.432  0.00  0.00            
ATOM   4200  HG3 GLU X 265      76.099  65.688  52.319  0.00  0.00            
ATOM   4201  CD  GLU X 265      75.966  66.723  54.203  0.00  0.00            
ATOM   4202  OE1 GLU X 265      75.814  67.928  54.373  0.00  0.00            
ATOM   4203  OE2 GLU X 265      75.449  65.936  55.024  0.00  0.00            
ATOM   4204  C   GLU X 265      79.761  63.728  53.501  0.00  0.00            
ATOM   4205  O   GLU X 265      79.537  62.563  53.630  0.00  0.00            
ATOM   4206  N   PHE X 266      80.776  64.326  54.184  0.00  0.00            
ATOM   4207  H   PHE X 266      80.879  65.321  54.048  0.00  0.00            
ATOM   4208  CA  PHE X 266      81.768  63.544  54.950  0.00  0.00            
ATOM   4209  HA  PHE X 266      81.424  62.524  55.121  0.00  0.00            
ATOM   4210  CB  PHE X 266      83.018  63.303  54.009  0.00  0.00            
ATOM   4211  HB2 PHE X 266      82.570  62.833  53.133  0.00  0.00            
ATOM   4212  HB3 PHE X 266      83.298  64.281  53.618  0.00  0.00            
ATOM   4213  CG  PHE X 266      84.190  62.534  54.607  0.00  0.00            
ATOM   4214  CD1 PHE X 266      84.444  61.253  54.210  0.00  0.00            
ATOM   4215  HD1 PHE X 266      83.795  60.757  53.503  0.00  0.00            
ATOM   4216  CE1 PHE X 266      85.507  60.540  54.739  0.00  0.00            
ATOM   4217  HE1 PHE X 266      85.633  59.543  54.343  0.00  0.00            
ATOM   4218  CZ  PHE X 266      86.458  61.165  55.625  0.00  0.00            
ATOM   4219  HZ  PHE X 266      87.347  60.651  55.962  0.00  0.00            
ATOM   4220  CE2 PHE X 266      86.241  62.475  56.059  0.00  0.00            
ATOM   4221  HE2 PHE X 266      87.001  62.987  56.630  0.00  0.00            
ATOM   4222  CD2 PHE X 266      85.076  63.159  55.572  0.00  0.00            
ATOM   4223  HD2 PHE X 266      84.823  64.153  55.908  0.00  0.00            
ATOM   4224  C   PHE X 266      82.223  64.158  56.333  0.00  0.00            
ATOM   4225  O   PHE X 266      82.270  65.390  56.446  0.00  0.00            
ATOM   4226  N   ARG X 267      82.467  63.325  57.335  0.00  0.00            
ATOM   4227  H   ARG X 267      82.079  62.419  57.113  0.00  0.00            
ATOM   4228  CA  ARG X 267      83.012  63.630  58.618  0.00  0.00            
ATOM   4229  HA  ARG X 267      83.468  64.619  58.594  0.00  0.00            
ATOM   4230  CB  ARG X 267      81.822  63.654  59.668  0.00  0.00            
ATOM   4231  HB2 ARG X 267      81.131  64.436  59.354  0.00  0.00            
ATOM   4232  HB3 ARG X 267      81.406  62.651  59.761  0.00  0.00            
ATOM   4233  CG  ARG X 267      82.286  64.011  61.066  0.00  0.00            
ATOM   4234  HG2 ARG X 267      83.000  63.244  61.366  0.00  0.00            
ATOM   4235  HG3 ARG X 267      82.680  65.025  60.999  0.00  0.00            
ATOM   4236  CD  ARG X 267      81.077  64.041  62.063  0.00  0.00            
ATOM   4237  HD2 ARG X 267      80.312  63.272  61.951  0.00  0.00            
ATOM   4238  HD3 ARG X 267      81.514  63.866  63.046  0.00  0.00            
ATOM   4239  NE  ARG X 267      80.388  65.338  62.049  0.00  0.00            
ATOM   4240  HE  ARG X 267      80.765  66.010  61.396  0.00  0.00            
ATOM   4241  CZ  ARG X 267      79.821  66.027  63.012  0.00  0.00            
ATOM   4242  NH1 ARG X 267      79.495  65.510  64.162  0.00  0.00            
ATOM   4243 HH11 ARG X 267      79.439  64.507  64.265  0.00  0.00            
ATOM   4244 HH12 ARG X 267      79.123  66.157  64.842  0.00  0.00            
ATOM   4245  NH2 ARG X 267      79.435  67.281  62.847  0.00  0.00            
ATOM   4246 HH21 ARG X 267      79.641  67.803  62.007  0.00  0.00            
ATOM   4247 HH22 ARG X 267      79.259  67.762  63.717  0.00  0.00            
ATOM   4248  C   ARG X 267      84.145  62.626  58.936  0.00  0.00            
ATOM   4249  O   ARG X 267      83.892  61.415  58.925  0.00  0.00            
ATOM   4250  N   LEU X 268      85.206  63.134  59.511  0.00  0.00            
ATOM   4251  H   LEU X 268      85.442  64.094  59.305  0.00  0.00            
ATOM   4252  CA  LEU X 268      86.213  62.404  60.229  0.00  0.00            
ATOM   4253  HA  LEU X 268      86.072  61.324  60.210  0.00  0.00            
ATOM   4254  CB  LEU X 268      87.599  62.745  59.659  0.00  0.00            
ATOM   4255  HB2 LEU X 268      87.555  62.411  58.623  0.00  0.00            
ATOM   4256  HB3 LEU X 268      87.728  63.828  59.653  0.00  0.00            
ATOM   4257  CG  LEU X 268      88.759  62.074  60.389  0.00  0.00            
ATOM   4258  HG  LEU X 268      88.808  62.307  61.452  0.00  0.00            
ATOM   4259  CD1 LEU X 268      88.833  60.616  60.173  0.00  0.00            
ATOM   4260 HD11 LEU X 268      88.819  60.292  59.132  0.00  0.00            
ATOM   4261 HD12 LEU X 268      89.611  60.123  60.755  0.00  0.00            
ATOM   4262 HD13 LEU X 268      87.928  60.130  60.537  0.00  0.00            
ATOM   4263  CD2 LEU X 268      89.993  62.637  59.784  0.00  0.00            
ATOM   4264 HD21 LEU X 268      90.782  62.477  60.519  0.00  0.00            
ATOM   4265 HD22 LEU X 268      90.331  62.094  58.901  0.00  0.00            
ATOM   4266 HD23 LEU X 268      89.961  63.698  59.538  0.00  0.00            
ATOM   4267  C   LEU X 268      86.141  62.726  61.736  0.00  0.00            
ATOM   4268  O   LEU X 268      86.586  63.813  62.165  0.00  0.00            
ATOM   4269  N   ALA X 269      85.567  61.801  62.546  0.00  0.00            
ATOM   4270  H   ALA X 269      85.216  60.938  62.156  0.00  0.00            
ATOM   4271  CA  ALA X 269      85.209  61.929  63.963  0.00  0.00            
ATOM   4272  HA  ALA X 269      85.183  62.969  64.286  0.00  0.00            
ATOM   4273  CB  ALA X 269      83.879  61.256  64.158  0.00  0.00            
ATOM   4274  HB1 ALA X 269      83.905  60.226  63.802  0.00  0.00            
ATOM   4275  HB2 ALA X 269      83.647  61.219  65.223  0.00  0.00            
ATOM   4276  HB3 ALA X 269      83.070  61.841  63.722  0.00  0.00            
ATOM   4277  C   ALA X 269      86.304  61.345  64.879  0.00  0.00            
ATOM   4278  O   ALA X 269      86.213  60.146  65.162  0.00  0.00            
ATOM   4279  N   TYR X 270      87.295  62.136  65.281  0.00  0.00            
ATOM   4280  H   TYR X 270      87.261  62.989  64.740  0.00  0.00            
ATOM   4281  CA  TYR X 270      88.473  61.878  66.122  0.00  0.00            
ATOM   4282  HA  TYR X 270      89.051  62.802  66.158  0.00  0.00            
ATOM   4283  CB  TYR X 270      88.070  61.651  67.607  0.00  0.00            
ATOM   4284  HB2 TYR X 270      87.605  62.571  67.962  0.00  0.00            
ATOM   4285  HB3 TYR X 270      87.277  60.906  67.683  0.00  0.00            
ATOM   4286  CG  TYR X 270      89.266  61.353  68.532  0.00  0.00            
ATOM   4287  CD1 TYR X 270      90.042  62.395  69.051  0.00  0.00            
ATOM   4288  HD1 TYR X 270      89.747  63.419  68.875  0.00  0.00            
ATOM   4289  CE1 TYR X 270      91.175  62.056  69.865  0.00  0.00            
ATOM   4290  HE1 TYR X 270      91.696  62.909  70.275  0.00  0.00            
ATOM   4291  CZ  TYR X 270      91.635  60.703  69.939  0.00  0.00            
ATOM   4292  OH  TYR X 270      92.725  60.503  70.752  0.00  0.00            
ATOM   4293  HH  TYR X 270      92.759  59.593  71.056  0.00  0.00            
ATOM   4294  CE2 TYR X 270      90.852  59.664  69.385  0.00  0.00            
ATOM   4295  HE2 TYR X 270      91.163  58.630  69.408  0.00  0.00            
ATOM   4296  CD2 TYR X 270      89.645  59.991  68.711  0.00  0.00            
ATOM   4297  HD2 TYR X 270      89.006  59.244  68.264  0.00  0.00            
ATOM   4298  C   TYR X 270      89.440  60.824  65.533  0.00  0.00            
ATOM   4299  O   TYR X 270      88.991  59.930  64.823  0.00  0.00            
ATOM   4300  N   LEU X 271      90.771  61.051  65.647  0.00  0.00            
ATOM   4301  H   LEU X 271      90.942  61.818  66.281  0.00  0.00            
ATOM   4302  CA  LEU X 271      91.878  60.049  65.590  0.00  0.00            
ATOM   4303  HA  LEU X 271      91.506  59.048  65.809  0.00  0.00            
ATOM   4304  CB  LEU X 271      92.699  60.047  64.305  0.00  0.00            
ATOM   4305  HB2 LEU X 271      93.103  61.059  64.335  0.00  0.00            
ATOM   4306  HB3 LEU X 271      93.529  59.341  64.335  0.00  0.00            
ATOM   4307  CG  LEU X 271      91.884  59.824  63.033  0.00  0.00            
ATOM   4308  HG  LEU X 271      90.950  60.386  63.046  0.00  0.00            
ATOM   4309  CD1 LEU X 271      92.726  60.394  61.849  0.00  0.00            
ATOM   4310 HD11 LEU X 271      93.747  60.014  61.816  0.00  0.00            
ATOM   4311 HD12 LEU X 271      92.241  60.201  60.892  0.00  0.00            
ATOM   4312 HD13 LEU X 271      92.707  61.466  62.048  0.00  0.00            
ATOM   4313  CD2 LEU X 271      91.568  58.365  62.690  0.00  0.00            
ATOM   4314 HD21 LEU X 271      92.444  57.781  62.971  0.00  0.00            
ATOM   4315 HD22 LEU X 271      90.664  58.086  63.231  0.00  0.00            
ATOM   4316 HD23 LEU X 271      91.413  58.189  61.626  0.00  0.00            
ATOM   4317  C   LEU X 271      92.853  60.367  66.731  0.00  0.00            
ATOM   4318  O   LEU X 271      93.015  61.515  67.117  0.00  0.00            
ATOM   4319  N   ASP X 272      93.620  59.374  67.182  0.00  0.00            
ATOM   4320  H   ASP X 272      93.566  58.466  66.743  0.00  0.00            
ATOM   4321  CA  ASP X 272      94.913  59.587  67.915  0.00  0.00            
ATOM   4322  HA  ASP X 272      94.793  60.439  68.584  0.00  0.00            
ATOM   4323  CB  ASP X 272      95.148  58.348  68.809  0.00  0.00            
ATOM   4324  HB2 ASP X 272      94.255  58.206  69.417  0.00  0.00            
ATOM   4325  HB3 ASP X 272      95.484  57.457  68.277  0.00  0.00            
ATOM   4326  CG  ASP X 272      96.266  58.626  69.827  0.00  0.00            
ATOM   4327  OD1 ASP X 272      96.303  59.734  70.439  0.00  0.00            
ATOM   4328  OD2 ASP X 272      97.103  57.697  70.037  0.00  0.00            
ATOM   4329  C   ASP X 272      96.087  59.970  67.067  0.00  0.00            
ATOM   4330  O   ASP X 272      96.910  60.799  67.394  0.00  0.00            
ATOM   4331  N   TYR X 273      96.017  59.515  65.787  0.00  0.00            
ATOM   4332  H   TYR X 273      95.308  58.850  65.514  0.00  0.00            
ATOM   4333  CA  TYR X 273      96.949  59.930  64.716  0.00  0.00            
ATOM   4334  HA  TYR X 273      97.952  59.664  65.050  0.00  0.00            
ATOM   4335  CB  TYR X 273      96.647  59.088  63.420  0.00  0.00            
ATOM   4336  HB2 TYR X 273      96.756  58.019  63.598  0.00  0.00            
ATOM   4337  HB3 TYR X 273      95.620  59.224  63.080  0.00  0.00            
ATOM   4338  CG  TYR X 273      97.612  59.395  62.268  0.00  0.00            
ATOM   4339  CD1 TYR X 273      98.750  58.636  62.078  0.00  0.00            
ATOM   4340  HD1 TYR X 273      98.900  57.739  62.660  0.00  0.00            
ATOM   4341  CE1 TYR X 273      99.621  58.979  61.014  0.00  0.00            
ATOM   4342  HE1 TYR X 273     100.543  58.423  60.939  0.00  0.00            
ATOM   4343  CZ  TYR X 273      99.324  60.010  60.124  0.00  0.00            
ATOM   4344  OH  TYR X 273     100.234  60.359  59.167  0.00  0.00            
ATOM   4345  HH  TYR X 273     100.446  59.541  58.712  0.00  0.00            
ATOM   4346  CE2 TYR X 273      98.121  60.796  60.315  0.00  0.00            
ATOM   4347  HE2 TYR X 273      97.995  61.599  59.604  0.00  0.00            
ATOM   4348  CD2 TYR X 273      97.300  60.495  61.427  0.00  0.00            
ATOM   4349  HD2 TYR X 273      96.336  60.972  61.526  0.00  0.00            
ATOM   4350  C   TYR X 273      96.862  61.482  64.378  0.00  0.00            
ATOM   4351  O   TYR X 273      95.810  62.040  64.096  0.00  0.00            
ATOM   4352  N   TYR X 274      97.969  62.196  64.306  0.00  0.00            
ATOM   4353  H   TYR X 274      98.876  61.789  64.484  0.00  0.00            
ATOM   4354  CA  TYR X 274      97.961  63.675  64.059  0.00  0.00            
ATOM   4355  HA  TYR X 274      97.078  64.140  64.497  0.00  0.00            
ATOM   4356  CB  TYR X 274      99.155  64.328  64.819  0.00  0.00            
ATOM   4357  HB2 TYR X 274     100.129  63.921  64.549  0.00  0.00            
ATOM   4358  HB3 TYR X 274      99.148  65.361  64.473  0.00  0.00            
ATOM   4359  CG  TYR X 274      99.055  64.435  66.290  0.00  0.00            
ATOM   4360  CD1 TYR X 274      97.976  63.854  67.028  0.00  0.00            
ATOM   4361  HD1 TYR X 274      97.135  63.339  66.587  0.00  0.00            
ATOM   4362  CE1 TYR X 274      97.875  63.925  68.379  0.00  0.00            
ATOM   4363  HE1 TYR X 274      97.065  63.442  68.905  0.00  0.00            
ATOM   4364  CZ  TYR X 274      98.858  64.642  69.068  0.00  0.00            
ATOM   4365  OH  TYR X 274      98.790  64.751  70.414  0.00  0.00            
ATOM   4366  HH  TYR X 274      98.049  64.191  70.657  0.00  0.00            
ATOM   4367  CE2 TYR X 274      99.915  65.274  68.457  0.00  0.00            
ATOM   4368  HE2 TYR X 274     100.694  65.759  69.027  0.00  0.00            
ATOM   4369  CD2 TYR X 274     100.064  65.112  67.065  0.00  0.00            
ATOM   4370  HD2 TYR X 274     100.962  65.568  66.675  0.00  0.00            
ATOM   4371  C   TYR X 274      98.119  63.961  62.534  0.00  0.00            
ATOM   4372  O   TYR X 274      99.023  63.465  61.934  0.00  0.00            
ATOM   4373  N   LEU X 275      97.237  64.736  61.962  0.00  0.00            
ATOM   4374  H   LEU X 275      96.444  65.077  62.487  0.00  0.00            
ATOM   4375  CA  LEU X 275      97.121  64.953  60.451  0.00  0.00            
ATOM   4376  HA  LEU X 275      97.089  63.989  59.943  0.00  0.00            
ATOM   4377  CB  LEU X 275      95.886  65.804  60.223  0.00  0.00            
ATOM   4378  HB2 LEU X 275      95.946  66.673  60.878  0.00  0.00            
ATOM   4379  HB3 LEU X 275      95.804  66.224  59.220  0.00  0.00            
ATOM   4380  CG  LEU X 275      94.601  65.080  60.637  0.00  0.00            
ATOM   4381  HG  LEU X 275      94.484  65.275  61.703  0.00  0.00            
ATOM   4382  CD1 LEU X 275      93.424  65.814  60.019  0.00  0.00            
ATOM   4383 HD11 LEU X 275      92.468  65.424  60.369  0.00  0.00            
ATOM   4384 HD12 LEU X 275      93.457  66.880  60.244  0.00  0.00            
ATOM   4385 HD13 LEU X 275      93.453  65.777  58.930  0.00  0.00            
ATOM   4386  CD2 LEU X 275      94.433  63.577  60.393  0.00  0.00            
ATOM   4387 HD21 LEU X 275      94.476  63.384  59.321  0.00  0.00            
ATOM   4388 HD22 LEU X 275      95.262  63.113  60.928  0.00  0.00            
ATOM   4389 HD23 LEU X 275      93.419  63.335  60.709  0.00  0.00            
ATOM   4390  C   LEU X 275      98.417  65.747  59.980  0.00  0.00            
ATOM   4391  O   LEU X 275      98.850  66.655  60.715  0.00  0.00            
ATOM   4392  N   ASP X 276      98.963  65.399  58.836  0.00  0.00            
ATOM   4393  H   ASP X 276      98.403  64.828  58.219  0.00  0.00            
ATOM   4394  CA  ASP X 276     100.186  66.033  58.340  0.00  0.00            
ATOM   4395  HA  ASP X 276     100.609  66.728  59.064  0.00  0.00            
ATOM   4396  CB  ASP X 276     101.283  64.864  58.317  0.00  0.00            
ATOM   4397  HB2 ASP X 276     101.238  64.361  59.283  0.00  0.00            
ATOM   4398  HB3 ASP X 276     100.783  64.158  57.655  0.00  0.00            
ATOM   4399  CG  ASP X 276     102.770  65.046  57.903  0.00  0.00            
ATOM   4400  OD1 ASP X 276     103.343  64.078  57.411  0.00  0.00            
ATOM   4401  OD2 ASP X 276     103.363  66.174  58.019  0.00  0.00            
ATOM   4402  C   ASP X 276     100.001  66.739  56.932  0.00  0.00            
ATOM   4403  O   ASP X 276     100.693  67.697  56.611  0.00  0.00            
ATOM   4404  N   ASP X 277      98.962  66.286  56.246  0.00  0.00            
ATOM   4405  H   ASP X 277      98.438  65.489  56.576  0.00  0.00            
ATOM   4406  CA  ASP X 277      98.528  66.843  54.918  0.00  0.00            
ATOM   4407  HA  ASP X 277      98.724  67.915  54.917  0.00  0.00            
ATOM   4408  CB  ASP X 277      99.253  66.078  53.797  0.00  0.00            
ATOM   4409  HB2 ASP X 277      99.262  65.019  54.053  0.00  0.00            
ATOM   4410  HB3 ASP X 277      98.753  66.227  52.840  0.00  0.00            
ATOM   4411  CG  ASP X 277     100.638  66.610  53.729  0.00  0.00            
ATOM   4412  OD1 ASP X 277     100.781  67.784  53.382  0.00  0.00            
ATOM   4413  OD2 ASP X 277     101.577  65.836  54.017  0.00  0.00            
ATOM   4414  C   ASP X 277      97.064  66.685  54.789  0.00  0.00            
ATOM   4415  O   ASP X 277      96.475  65.699  55.232  0.00  0.00            
ATOM   4416  N   ILE X 278      96.420  67.598  54.056  0.00  0.00            
ATOM   4417  H   ILE X 278      96.872  68.485  53.888  0.00  0.00            
ATOM   4418  CA  ILE X 278      94.960  67.566  53.684  0.00  0.00            
ATOM   4419  HA  ILE X 278      94.354  67.051  54.429  0.00  0.00            
ATOM   4420  CB  ILE X 278      94.322  69.003  53.953  0.00  0.00            
ATOM   4421  HB  ILE X 278      94.758  69.713  53.250  0.00  0.00            
ATOM   4422  CG2 ILE X 278      92.797  69.137  53.664  0.00  0.00            
ATOM   4423 HG21 ILE X 278      92.651  68.805  52.637  0.00  0.00            
ATOM   4424 HG22 ILE X 278      92.202  68.476  54.295  0.00  0.00            
ATOM   4425 HG23 ILE X 278      92.382  70.145  53.685  0.00  0.00            
ATOM   4426  CG1 ILE X 278      94.504  69.635  55.374  0.00  0.00            
ATOM   4427 HG12 ILE X 278      95.517  70.015  55.503  0.00  0.00            
ATOM   4428 HG13 ILE X 278      93.982  70.578  55.538  0.00  0.00            
ATOM   4429  CD1 ILE X 278      94.107  68.714  56.560  0.00  0.00            
ATOM   4430 HD11 ILE X 278      94.886  67.951  56.558  0.00  0.00            
ATOM   4431 HD12 ILE X 278      94.219  69.205  57.527  0.00  0.00            
ATOM   4432 HD13 ILE X 278      93.114  68.275  56.465  0.00  0.00            
ATOM   4433  C   ILE X 278      94.730  67.117  52.218  0.00  0.00            
ATOM   4434  O   ILE X 278      94.103  66.119  52.000  0.00  0.00            
ATOM   4435  N   ILE X 279      95.257  67.881  51.208  0.00  0.00            
ATOM   4436  H   ILE X 279      95.665  68.789  51.378  0.00  0.00            
ATOM   4437  CA  ILE X 279      95.159  67.366  49.775  0.00  0.00            
ATOM   4438  HA  ILE X 279      94.098  67.304  49.532  0.00  0.00            
ATOM   4439  CB  ILE X 279      95.636  68.402  48.768  0.00  0.00            
ATOM   4440  HB  ILE X 279      95.022  69.270  49.008  0.00  0.00            
ATOM   4441  CG2 ILE X 279      97.165  68.761  48.875  0.00  0.00            
ATOM   4442 HG21 ILE X 279      97.726  67.830  48.797  0.00  0.00            
ATOM   4443 HG22 ILE X 279      97.593  69.483  48.179  0.00  0.00            
ATOM   4444 HG23 ILE X 279      97.253  69.209  49.864  0.00  0.00            
ATOM   4445  CG1 ILE X 279      95.352  67.968  47.302  0.00  0.00            
ATOM   4446 HG12 ILE X 279      95.752  68.722  46.625  0.00  0.00            
ATOM   4447 HG13 ILE X 279      95.957  67.088  47.084  0.00  0.00            
ATOM   4448  CD1 ILE X 279      93.824  67.718  47.009  0.00  0.00            
ATOM   4449 HD11 ILE X 279      93.398  66.977  47.685  0.00  0.00            
ATOM   4450 HD12 ILE X 279      93.282  68.632  47.253  0.00  0.00            
ATOM   4451 HD13 ILE X 279      93.769  67.264  46.019  0.00  0.00            
ATOM   4452  C   ILE X 279      95.837  66.034  49.506  0.00  0.00            
ATOM   4453  O   ILE X 279      95.232  65.146  48.886  0.00  0.00            
ATOM   4454  N   ASP X 280      97.000  65.745  50.028  0.00  0.00            
ATOM   4455  H   ASP X 280      97.537  66.532  50.364  0.00  0.00            
ATOM   4456  CA  ASP X 280      97.623  64.400  50.031  0.00  0.00            
ATOM   4457  HA  ASP X 280      97.499  63.800  49.129  0.00  0.00            
ATOM   4458  CB  ASP X 280      99.158  64.489  50.256  0.00  0.00            
ATOM   4459  HB2 ASP X 280      99.315  64.765  51.299  0.00  0.00            
ATOM   4460  HB3 ASP X 280      99.638  63.550  49.978  0.00  0.00            
ATOM   4461  CG  ASP X 280      99.832  65.569  49.440  0.00  0.00            
ATOM   4462  OD1 ASP X 280      99.817  66.740  49.826  0.00  0.00            
ATOM   4463  OD2 ASP X 280     100.443  65.310  48.402  0.00  0.00            
ATOM   4464  C   ASP X 280      97.046  63.429  51.123  0.00  0.00            
ATOM   4465  O   ASP X 280      97.858  62.793  51.839  0.00  0.00            
ATOM   4466  N   LEU X 281      95.782  63.311  51.304  0.00  0.00            
ATOM   4467  H   LEU X 281      95.210  63.736  50.588  0.00  0.00            
ATOM   4468  CA  LEU X 281      94.973  62.462  52.207  0.00  0.00            
ATOM   4469  HA  LEU X 281      95.493  61.504  52.192  0.00  0.00            
ATOM   4470  CB  LEU X 281      94.941  62.956  53.673  0.00  0.00            
ATOM   4471  HB2 LEU X 281      95.927  62.970  54.137  0.00  0.00            
ATOM   4472  HB3 LEU X 281      94.669  64.011  53.666  0.00  0.00            
ATOM   4473  CG  LEU X 281      94.114  62.050  54.629  0.00  0.00            
ATOM   4474  HG  LEU X 281      93.106  61.885  54.250  0.00  0.00            
ATOM   4475  CD1 LEU X 281      94.797  60.636  54.790  0.00  0.00            
ATOM   4476 HD11 LEU X 281      95.761  60.699  55.294  0.00  0.00            
ATOM   4477 HD12 LEU X 281      94.173  59.943  55.354  0.00  0.00            
ATOM   4478 HD13 LEU X 281      94.797  60.088  53.848  0.00  0.00            
ATOM   4479  CD2 LEU X 281      93.956  62.782  55.923  0.00  0.00            
ATOM   4480 HD21 LEU X 281      94.873  62.595  56.482  0.00  0.00            
ATOM   4481 HD22 LEU X 281      93.710  63.843  55.954  0.00  0.00            
ATOM   4482 HD23 LEU X 281      93.242  62.241  56.543  0.00  0.00            
ATOM   4483  C   LEU X 281      93.524  62.217  51.598  0.00  0.00            
ATOM   4484  O   LEU X 281      93.252  61.125  51.043  0.00  0.00            
ATOM   4485  N   PHE X 282      92.645  63.222  51.543  0.00  0.00            
ATOM   4486  H   PHE X 282      93.002  64.095  51.904  0.00  0.00            
ATOM   4487  CA  PHE X 282      91.274  63.088  51.157  0.00  0.00            
ATOM   4488  HA  PHE X 282      90.951  62.173  51.654  0.00  0.00            
ATOM   4489  CB  PHE X 282      90.474  64.285  51.789  0.00  0.00            
ATOM   4490  HB2 PHE X 282      90.777  65.238  51.355  0.00  0.00            
ATOM   4491  HB3 PHE X 282      89.395  64.154  51.717  0.00  0.00            
ATOM   4492  CG  PHE X 282      90.670  64.406  53.263  0.00  0.00            
ATOM   4493  CD1 PHE X 282      91.530  65.327  53.802  0.00  0.00            
ATOM   4494  HD1 PHE X 282      92.006  65.969  53.077  0.00  0.00            
ATOM   4495  CE1 PHE X 282      91.708  65.481  55.196  0.00  0.00            
ATOM   4496  HE1 PHE X 282      92.397  66.200  55.614  0.00  0.00            
ATOM   4497  CZ  PHE X 282      90.994  64.564  56.035  0.00  0.00            
ATOM   4498  HZ  PHE X 282      91.093  64.672  57.105  0.00  0.00            
ATOM   4499  CE2 PHE X 282      90.171  63.517  55.535  0.00  0.00            
ATOM   4500  HE2 PHE X 282      89.654  62.740  56.078  0.00  0.00            
ATOM   4501  CD2 PHE X 282      90.088  63.429  54.124  0.00  0.00            
ATOM   4502  HD2 PHE X 282      89.456  62.642  53.741  0.00  0.00            
ATOM   4503  C   PHE X 282      90.974  62.978  49.653  0.00  0.00            
ATOM   4504  O   PHE X 282      90.071  63.714  49.213  0.00  0.00            
ATOM   4505  N   ASN X 283      91.718  62.205  48.851  0.00  0.00            
ATOM   4506  H   ASN X 283      92.437  61.778  49.417  0.00  0.00            
ATOM   4507  CA  ASN X 283      91.820  62.388  47.385  0.00  0.00            
ATOM   4508  HA  ASN X 283      92.138  63.417  47.217  0.00  0.00            
ATOM   4509  CB  ASN X 283      92.864  61.459  46.822  0.00  0.00            
ATOM   4510  HB2 ASN X 283      92.987  61.770  45.785  0.00  0.00            
ATOM   4511  HB3 ASN X 283      93.770  61.699  47.379  0.00  0.00            
ATOM   4512  CG  ASN X 283      92.498  60.015  46.968  0.00  0.00            
ATOM   4513  OD1 ASN X 283      92.050  59.603  48.012  0.00  0.00            
ATOM   4514  ND2 ASN X 283      92.523  59.378  45.870  0.00  0.00            
ATOM   4515 HD21 ASN X 283      92.448  58.378  45.990  0.00  0.00            
ATOM   4516 HD22 ASN X 283      92.977  59.792  45.068  0.00  0.00            
ATOM   4517  C   ASN X 283      90.416  62.276  46.691  0.00  0.00            
ATOM   4518  O   ASN X 283      90.034  63.137  45.902  0.00  0.00            
ATOM   4519  N   CYX X 284      89.629  61.255  47.083  0.00  0.00            
ATOM   4520  H   CYX X 284      90.111  60.524  47.585  0.00  0.00            
ATOM   4521  CA  CYX X 284      88.256  61.018  46.541  0.00  0.00            
ATOM   4522  HA  CYX X 284      88.123  61.289  45.494  0.00  0.00            
ATOM   4523  CB  CYX X 284      87.868  59.568  46.653  0.00  0.00            
ATOM   4524  HB2 CYX X 284      87.535  59.380  47.674  0.00  0.00            
ATOM   4525  HB3 CYX X 284      86.937  59.361  46.125  0.00  0.00            
ATOM   4526  SG  CYX X 284      89.128  58.507  45.909  0.00  0.00            
ATOM   4527  C   CYX X 284      87.236  61.938  47.243  0.00  0.00            
ATOM   4528  O   CYX X 284      86.015  61.718  47.126  0.00  0.00            
ATOM   4529  N   LEU X 285      87.645  62.982  47.956  0.00  0.00            
ATOM   4530  H   LEU X 285      88.634  63.079  48.137  0.00  0.00            
ATOM   4531  CA  LEU X 285      86.710  63.692  48.874  0.00  0.00            
ATOM   4532  HA  LEU X 285      85.683  63.353  48.730  0.00  0.00            
ATOM   4533  CB  LEU X 285      86.893  63.085  50.288  0.00  0.00            
ATOM   4534  HB2 LEU X 285      87.890  63.356  50.634  0.00  0.00            
ATOM   4535  HB3 LEU X 285      86.191  63.595  50.948  0.00  0.00            
ATOM   4536  CG  LEU X 285      86.666  61.541  50.380  0.00  0.00            
ATOM   4537  HG  LEU X 285      87.360  61.096  49.667  0.00  0.00            
ATOM   4538  CD1 LEU X 285      87.095  61.243  51.840  0.00  0.00            
ATOM   4539 HD11 LEU X 285      88.182  61.182  51.893  0.00  0.00            
ATOM   4540 HD12 LEU X 285      86.901  62.054  52.541  0.00  0.00            
ATOM   4541 HD13 LEU X 285      86.834  60.254  52.218  0.00  0.00            
ATOM   4542  CD2 LEU X 285      85.187  61.076  50.243  0.00  0.00            
ATOM   4543 HD21 LEU X 285      84.640  61.451  51.108  0.00  0.00            
ATOM   4544 HD22 LEU X 285      84.808  61.312  49.249  0.00  0.00            
ATOM   4545 HD23 LEU X 285      85.193  59.991  50.347  0.00  0.00            
ATOM   4546  C   LEU X 285      86.729  65.248  48.688  0.00  0.00            
ATOM   4547  O   LEU X 285      85.911  65.936  49.331  0.00  0.00            
ATOM   4548  N   THR X 286      87.559  65.820  47.810  0.00  0.00            
ATOM   4549  H   THR X 286      88.284  65.282  47.357  0.00  0.00            
ATOM   4550  CA  THR X 286      87.618  67.249  47.432  0.00  0.00            
ATOM   4551  HA  THR X 286      87.940  67.851  48.282  0.00  0.00            
ATOM   4552  CB  THR X 286      88.753  67.305  46.327  0.00  0.00            
ATOM   4553  HB  THR X 286      88.680  68.338  45.988  0.00  0.00            
ATOM   4554  CG2 THR X 286      90.140  66.857  46.749  0.00  0.00            
ATOM   4555 HG21 THR X 286      90.280  65.802  46.985  0.00  0.00            
ATOM   4556 HG22 THR X 286      90.792  67.169  45.933  0.00  0.00            
ATOM   4557 HG23 THR X 286      90.537  67.461  47.564  0.00  0.00            
ATOM   4558  OG1 THR X 286      88.330  66.465  45.251  0.00  0.00            
ATOM   4559  HG1 THR X 286      87.694  66.998  44.769  0.00  0.00            
ATOM   4560  C   THR X 286      86.243  67.843  46.892  0.00  0.00            
ATOM   4561  O   THR X 286      86.102  69.057  46.686  0.00  0.00            
ATOM   4562  N   ASN X 287      85.219  66.947  46.758  0.00  0.00            
ATOM   4563  H   ASN X 287      85.367  66.041  47.178  0.00  0.00            
ATOM   4564  CA  ASN X 287      83.924  67.208  45.970  0.00  0.00            
ATOM   4565  HA  ASN X 287      83.766  68.280  45.855  0.00  0.00            
ATOM   4566  CB  ASN X 287      84.094  66.637  44.540  0.00  0.00            
ATOM   4567  HB2 ASN X 287      84.457  65.610  44.583  0.00  0.00            
ATOM   4568  HB3 ASN X 287      83.079  66.479  44.177  0.00  0.00            
ATOM   4569  CG  ASN X 287      84.950  67.539  43.672  0.00  0.00            
ATOM   4570  OD1 ASN X 287      86.179  67.459  43.784  0.00  0.00            
ATOM   4571  ND2 ASN X 287      84.298  68.500  42.998  0.00  0.00            
ATOM   4572 HD21 ASN X 287      84.807  69.198  42.475  0.00  0.00            
ATOM   4573 HD22 ASN X 287      83.301  68.385  42.879  0.00  0.00            
ATOM   4574  C   ASN X 287      82.611  66.792  46.610  0.00  0.00            
ATOM   4575  O   ASN X 287      81.562  66.934  45.994  0.00  0.00            
ATOM   4576  N   VAL X 288      82.612  66.454  47.914  0.00  0.00            
ATOM   4577  H   VAL X 288      83.511  66.221  48.314  0.00  0.00            
ATOM   4578  CA  VAL X 288      81.420  66.384  48.725  0.00  0.00            
ATOM   4579  HA  VAL X 288      80.689  65.727  48.254  0.00  0.00            
ATOM   4580  CB  VAL X 288      81.802  65.696  50.058  0.00  0.00            
ATOM   4581  HB  VAL X 288      80.886  65.451  50.596  0.00  0.00            
ATOM   4582  CG1 VAL X 288      82.266  64.266  49.814  0.00  0.00            
ATOM   4583 HG11 VAL X 288      82.496  63.875  50.805  0.00  0.00            
ATOM   4584 HG12 VAL X 288      81.497  63.776  49.217  0.00  0.00            
ATOM   4585 HG13 VAL X 288      83.133  64.227  49.154  0.00  0.00            
ATOM   4586  CG2 VAL X 288      82.806  66.421  50.924  0.00  0.00            
ATOM   4587 HG21 VAL X 288      83.725  66.501  50.344  0.00  0.00            
ATOM   4588 HG22 VAL X 288      82.460  67.435  51.123  0.00  0.00            
ATOM   4589 HG23 VAL X 288      83.010  65.977  51.898  0.00  0.00            
ATOM   4590  C   VAL X 288      80.867  67.846  48.879  0.00  0.00            
ATOM   4591  O   VAL X 288      81.546  68.881  48.922  0.00  0.00            
ATOM   4592  N   SER X 289      79.587  67.943  49.110  0.00  0.00            
ATOM   4593  H   SER X 289      79.012  67.116  49.178  0.00  0.00            
ATOM   4594  CA  SER X 289      78.982  69.325  49.389  0.00  0.00            
ATOM   4595  HA  SER X 289      79.325  70.061  48.662  0.00  0.00            
ATOM   4596  CB  SER X 289      77.446  69.254  49.227  0.00  0.00            
ATOM   4597  HB2 SER X 289      77.047  70.248  49.434  0.00  0.00            
ATOM   4598  HB3 SER X 289      77.264  68.984  48.187  0.00  0.00            
ATOM   4599  OG  SER X 289      76.940  68.322  50.148  0.00  0.00            
ATOM   4600  HG  SER X 289      77.172  67.427  49.891  0.00  0.00            
ATOM   4601  C   SER X 289      79.429  69.892  50.711  0.00  0.00            
ATOM   4602  O   SER X 289      79.555  71.137  50.926  0.00  0.00            
ATOM   4603  N   SER X 290      79.745  68.989  51.647  0.00  0.00            
ATOM   4604  H   SER X 290      79.528  68.017  51.477  0.00  0.00            
ATOM   4605  CA  SER X 290      80.061  69.406  53.007  0.00  0.00            
ATOM   4606  HA  SER X 290      80.445  70.417  53.144  0.00  0.00            
ATOM   4607  CB  SER X 290      78.753  69.347  53.832  0.00  0.00            
ATOM   4608  HB2 SER X 290      78.031  69.995  53.336  0.00  0.00            
ATOM   4609  HB3 SER X 290      78.352  68.334  53.793  0.00  0.00            
ATOM   4610  OG  SER X 290      79.003  69.692  55.164  0.00  0.00            
ATOM   4611  HG  SER X 290      79.646  70.388  55.315  0.00  0.00            
ATOM   4612  C   SER X 290      81.095  68.456  53.565  0.00  0.00            
ATOM   4613  O   SER X 290      81.045  67.223  53.536  0.00  0.00            
ATOM   4614  N   PHE X 291      81.971  69.148  54.348  0.00  0.00            
ATOM   4615  H   PHE X 291      81.860  70.144  54.468  0.00  0.00            
ATOM   4616  CA  PHE X 291      83.089  68.482  55.003  0.00  0.00            
ATOM   4617  HA  PHE X 291      82.966  67.400  54.954  0.00  0.00            
ATOM   4618  CB  PHE X 291      84.396  68.815  54.272  0.00  0.00            
ATOM   4619  HB2 PHE X 291      84.228  68.993  53.209  0.00  0.00            
ATOM   4620  HB3 PHE X 291      84.753  69.772  54.653  0.00  0.00            
ATOM   4621  CG  PHE X 291      85.553  67.824  54.438  0.00  0.00            
ATOM   4622  CD1 PHE X 291      85.361  66.492  53.911  0.00  0.00            
ATOM   4623  HD1 PHE X 291      84.492  66.257  53.314  0.00  0.00            
ATOM   4624  CE1 PHE X 291      86.380  65.554  54.053  0.00  0.00            
ATOM   4625  HE1 PHE X 291      86.270  64.626  53.512  0.00  0.00            
ATOM   4626  CZ  PHE X 291      87.546  65.870  54.783  0.00  0.00            
ATOM   4627  HZ  PHE X 291      88.386  65.191  54.812  0.00  0.00            
ATOM   4628  CE2 PHE X 291      87.700  67.133  55.321  0.00  0.00            
ATOM   4629  HE2 PHE X 291      88.606  67.373  55.858  0.00  0.00            
ATOM   4630  CD2 PHE X 291      86.709  68.117  55.136  0.00  0.00            
ATOM   4631  HD2 PHE X 291      86.893  69.014  55.708  0.00  0.00            
ATOM   4632  C   PHE X 291      83.040  68.852  56.498  0.00  0.00            
ATOM   4633  O   PHE X 291      82.717  69.982  56.930  0.00  0.00            
ATOM   4634  N   SER X 292      83.486  67.865  57.298  0.00  0.00            
ATOM   4635  H   SER X 292      83.759  67.010  56.834  0.00  0.00            
ATOM   4636  CA  SER X 292      83.601  67.999  58.757  0.00  0.00            
ATOM   4637  HA  SER X 292      83.690  68.998  59.184  0.00  0.00            
ATOM   4638  CB  SER X 292      82.289  67.462  59.278  0.00  0.00            
ATOM   4639  HB2 SER X 292      81.440  67.924  58.773  0.00  0.00            
ATOM   4640  HB3 SER X 292      82.289  66.417  58.966  0.00  0.00            
ATOM   4641  OG  SER X 292      82.228  67.513  60.732  0.00  0.00            
ATOM   4642  HG  SER X 292      81.516  68.107  60.980  0.00  0.00            
ATOM   4643  C   SER X 292      84.913  67.329  59.240  0.00  0.00            
ATOM   4644  O   SER X 292      85.278  66.217  58.874  0.00  0.00            
ATOM   4645  N   LEU X 293      85.601  68.054  60.139  0.00  0.00            
ATOM   4646  H   LEU X 293      85.109  68.853  60.512  0.00  0.00            
ATOM   4647  CA  LEU X 293      86.744  67.600  60.954  0.00  0.00            
ATOM   4648  HA  LEU X 293      86.897  66.521  60.959  0.00  0.00            
ATOM   4649  CB  LEU X 293      88.034  68.291  60.440  0.00  0.00            
ATOM   4650  HB2 LEU X 293      87.904  69.370  60.528  0.00  0.00            
ATOM   4651  HB3 LEU X 293      88.850  67.968  61.086  0.00  0.00            
ATOM   4652  CG  LEU X 293      88.527  67.985  59.014  0.00  0.00            
ATOM   4653  HG  LEU X 293      88.256  68.609  58.162  0.00  0.00            
ATOM   4654  CD1 LEU X 293      89.992  68.314  59.078  0.00  0.00            
ATOM   4655 HD11 LEU X 293      90.179  69.099  59.810  0.00  0.00            
ATOM   4656 HD12 LEU X 293      90.550  67.517  59.570  0.00  0.00            
ATOM   4657 HD13 LEU X 293      90.549  68.514  58.163  0.00  0.00            
ATOM   4658  CD2 LEU X 293      88.508  66.505  58.575  0.00  0.00            
ATOM   4659 HD21 LEU X 293      87.593  66.313  58.015  0.00  0.00            
ATOM   4660 HD22 LEU X 293      89.335  66.237  57.917  0.00  0.00            
ATOM   4661 HD23 LEU X 293      88.585  65.997  59.536  0.00  0.00            
ATOM   4662  C   LEU X 293      86.338  67.954  62.448  0.00  0.00            
ATOM   4663  O   LEU X 293      86.021  69.110  62.853  0.00  0.00            
ATOM   4664  N   VAL X 294      86.443  66.846  63.251  0.00  0.00            
ATOM   4665  H   VAL X 294      86.936  66.031  62.916  0.00  0.00            
ATOM   4666  CA  VAL X 294      85.861  66.882  64.590  0.00  0.00            
ATOM   4667  HA  VAL X 294      85.557  67.867  64.946  0.00  0.00            
ATOM   4668  CB  VAL X 294      84.466  66.173  64.538  0.00  0.00            
ATOM   4669  HB  VAL X 294      84.688  65.181  64.143  0.00  0.00            
ATOM   4670  CG1 VAL X 294      83.842  66.182  65.890  0.00  0.00            
ATOM   4671 HG11 VAL X 294      83.567  67.158  66.288  0.00  0.00            
ATOM   4672 HG12 VAL X 294      82.927  65.591  65.839  0.00  0.00            
ATOM   4673 HG13 VAL X 294      84.487  65.616  66.562  0.00  0.00            
ATOM   4674  CG2 VAL X 294      83.436  66.749  63.530  0.00  0.00            
ATOM   4675 HG21 VAL X 294      82.468  66.250  63.592  0.00  0.00            
ATOM   4676 HG22 VAL X 294      83.327  67.831  63.608  0.00  0.00            
ATOM   4677 HG23 VAL X 294      83.715  66.554  62.495  0.00  0.00            
ATOM   4678  C   VAL X 294      86.884  66.308  65.608  0.00  0.00            
ATOM   4679  O   VAL X 294      87.277  65.142  65.461  0.00  0.00            
ATOM   4680  N   SER X 295      87.363  67.007  66.605  0.00  0.00            
ATOM   4681  H   SER X 295      87.222  68.004  66.519  0.00  0.00            
ATOM   4682  CA  SER X 295      88.343  66.721  67.612  0.00  0.00            
ATOM   4683  HA  SER X 295      88.463  67.617  68.221  0.00  0.00            
ATOM   4684  CB  SER X 295      87.615  65.839  68.698  0.00  0.00            
ATOM   4685  HB2 SER X 295      86.717  66.335  69.067  0.00  0.00            
ATOM   4686  HB3 SER X 295      87.246  64.949  68.188  0.00  0.00            
ATOM   4687  OG  SER X 295      88.392  65.507  69.846  0.00  0.00            
ATOM   4688  HG  SER X 295      87.858  64.923  70.389  0.00  0.00            
ATOM   4689  C   SER X 295      89.724  66.212  67.198  0.00  0.00            
ATOM   4690  O   SER X 295      90.651  66.122  68.031  0.00  0.00            
ATOM   4691  N   VAL X 296      89.975  66.008  65.912  0.00  0.00            
ATOM   4692  H   VAL X 296      89.109  65.975  65.393  0.00  0.00            
ATOM   4693  CA  VAL X 296      91.316  65.816  65.334  0.00  0.00            
ATOM   4694  HA  VAL X 296      91.646  64.866  65.753  0.00  0.00            
ATOM   4695  CB  VAL X 296      91.183  65.600  63.788  0.00  0.00            
ATOM   4696  HB  VAL X 296      92.110  65.280  63.311  0.00  0.00            
ATOM   4697  CG1 VAL X 296      90.279  64.450  63.469  0.00  0.00            
ATOM   4698 HG11 VAL X 296      90.552  63.603  64.098  0.00  0.00            
ATOM   4699 HG12 VAL X 296      89.231  64.751  63.469  0.00  0.00            
ATOM   4700 HG13 VAL X 296      90.399  64.066  62.455  0.00  0.00            
ATOM   4701  CG2 VAL X 296      90.715  66.857  63.035  0.00  0.00            
ATOM   4702 HG21 VAL X 296      90.710  66.556  61.988  0.00  0.00            
ATOM   4703 HG22 VAL X 296      89.676  67.088  63.270  0.00  0.00            
ATOM   4704 HG23 VAL X 296      91.338  67.711  63.301  0.00  0.00            
ATOM   4705  C   VAL X 296      92.376  66.895  65.672  0.00  0.00            
ATOM   4706  O   VAL X 296      92.155  68.046  65.575  0.00  0.00            
ATOM   4707  N   THR X 297      93.606  66.394  65.881  0.00  0.00            
ATOM   4708  H   THR X 297      93.865  65.418  65.835  0.00  0.00            
ATOM   4709  CA  THR X 297      94.798  67.278  66.036  0.00  0.00            
ATOM   4710  HA  THR X 297      94.498  68.227  66.479  0.00  0.00            
ATOM   4711  CB  THR X 297      95.943  66.553  66.758  0.00  0.00            
ATOM   4712  HB  THR X 297      96.073  65.549  66.353  0.00  0.00            
ATOM   4713  CG2 THR X 297      97.155  67.480  66.909  0.00  0.00            
ATOM   4714 HG21 THR X 297      97.517  67.647  65.895  0.00  0.00            
ATOM   4715 HG22 THR X 297      96.911  68.448  67.347  0.00  0.00            
ATOM   4716 HG23 THR X 297      97.938  66.920  67.420  0.00  0.00            
ATOM   4717  OG1 THR X 297      95.548  66.273  68.114  0.00  0.00            
ATOM   4718  HG1 THR X 297      94.972  65.506  68.069  0.00  0.00            
ATOM   4719  C   THR X 297      95.242  67.567  64.619  0.00  0.00            
ATOM   4720  O   THR X 297      95.607  66.640  63.801  0.00  0.00            
ATOM   4721  N   ILE X 298      95.331  68.870  64.293  0.00  0.00            
ATOM   4722  H   ILE X 298      94.906  69.541  64.917  0.00  0.00            
ATOM   4723  CA  ILE X 298      95.633  69.402  62.938  0.00  0.00            
ATOM   4724  HA  ILE X 298      95.701  68.534  62.282  0.00  0.00            
ATOM   4725  CB  ILE X 298      94.499  70.274  62.471  0.00  0.00            
ATOM   4726  HB  ILE X 298      94.630  70.410  61.397  0.00  0.00            
ATOM   4727  CG2 ILE X 298      93.188  69.448  62.443  0.00  0.00            
ATOM   4728 HG21 ILE X 298      92.385  69.953  61.906  0.00  0.00            
ATOM   4729 HG22 ILE X 298      93.397  68.520  61.911  0.00  0.00            
ATOM   4730 HG23 ILE X 298      92.855  69.285  63.468  0.00  0.00            
ATOM   4731  CG1 ILE X 298      94.534  71.653  63.129  0.00  0.00            
ATOM   4732 HG12 ILE X 298      94.649  71.640  64.213  0.00  0.00            
ATOM   4733 HG13 ILE X 298      95.382  72.199  62.715  0.00  0.00            
ATOM   4734  CD1 ILE X 298      93.288  72.478  62.617  0.00  0.00            
ATOM   4735 HD11 ILE X 298      92.426  72.255  63.245  0.00  0.00            
ATOM   4736 HD12 ILE X 298      93.327  73.553  62.791  0.00  0.00            
ATOM   4737 HD13 ILE X 298      92.941  72.138  61.641  0.00  0.00            
ATOM   4738  C   ILE X 298      96.934  70.189  62.864  0.00  0.00            
ATOM   4739  O   ILE X 298      97.488  70.400  61.775  0.00  0.00            
ATOM   4740  N   GLU X 299      97.484  70.383  64.118  0.00  0.00            
ATOM   4741  H   GLU X 299      96.832  70.301  64.884  0.00  0.00            
ATOM   4742  CA  GLU X 299      98.718  71.119  64.349  0.00  0.00            
ATOM   4743  HA  GLU X 299      98.558  72.174  64.127  0.00  0.00            
ATOM   4744  CB  GLU X 299      99.013  71.056  65.894  0.00  0.00            
ATOM   4745  HB2 GLU X 299      98.159  71.312  66.522  0.00  0.00            
ATOM   4746  HB3 GLU X 299      99.205  70.001  66.091  0.00  0.00            
ATOM   4747  CG  GLU X 299     100.156  72.018  66.323  0.00  0.00            
ATOM   4748  HG2 GLU X 299     101.037  71.828  65.709  0.00  0.00            
ATOM   4749  HG3 GLU X 299      99.813  73.044  66.194  0.00  0.00            
ATOM   4750  CD  GLU X 299     100.527  71.707  67.788  0.00  0.00            
ATOM   4751  OE1 GLU X 299     100.611  72.659  68.559  0.00  0.00            
ATOM   4752  OE2 GLU X 299     100.858  70.541  68.185  0.00  0.00            
ATOM   4753  C   GLU X 299     100.008  70.539  63.572  0.00  0.00            
ATOM   4754  O   GLU X 299     100.757  71.389  63.031  0.00  0.00            
ATOM   4755  N   ARG X 300     100.051  69.224  63.348  0.00  0.00            
ATOM   4756  H   ARG X 300      99.350  68.591  63.704  0.00  0.00            
ATOM   4757  CA  ARG X 300     101.127  68.631  62.526  0.00  0.00            
ATOM   4758  HA  ARG X 300     102.099  68.980  62.874  0.00  0.00            
ATOM   4759  CB  ARG X 300     101.338  67.178  62.821  0.00  0.00            
ATOM   4760  HB2 ARG X 300     101.509  67.154  63.898  0.00  0.00            
ATOM   4761  HB3 ARG X 300     100.446  66.637  62.505  0.00  0.00            
ATOM   4762  CG  ARG X 300     102.485  66.515  62.032  0.00  0.00            
ATOM   4763  HG2 ARG X 300     102.164  66.351  61.004  0.00  0.00            
ATOM   4764  HG3 ARG X 300     103.395  67.102  61.907  0.00  0.00            
ATOM   4765  CD  ARG X 300     102.805  65.191  62.608  0.00  0.00            
ATOM   4766  HD2 ARG X 300     103.717  64.863  62.109  0.00  0.00            
ATOM   4767  HD3 ARG X 300     102.924  65.330  63.682  0.00  0.00            
ATOM   4768  NE  ARG X 300     101.842  64.103  62.224  0.00  0.00            
ATOM   4769  HE  ARG X 300     100.873  64.379  62.154  0.00  0.00            
ATOM   4770  CZ  ARG X 300     102.014  62.844  62.027  0.00  0.00            
ATOM   4771  NH1 ARG X 300     103.175  62.306  62.065  0.00  0.00            
ATOM   4772 HH11 ARG X 300     103.890  62.922  62.425  0.00  0.00            
ATOM   4773 HH12 ARG X 300     103.362  61.396  61.670  0.00  0.00            
ATOM   4774  NH2 ARG X 300     101.115  62.004  61.649  0.00  0.00            
ATOM   4775 HH21 ARG X 300     100.174  62.304  61.435  0.00  0.00            
ATOM   4776 HH22 ARG X 300     101.391  61.079  61.355  0.00  0.00            
ATOM   4777  C   ARG X 300     101.022  69.003  60.974  0.00  0.00            
ATOM   4778  O   ARG X 300     101.925  68.779  60.196  0.00  0.00            
ATOM   4779  N   VAL X 301      99.887  69.457  60.399  0.00  0.00            
ATOM   4780  H   VAL X 301      99.107  69.635  61.015  0.00  0.00            
ATOM   4781  CA  VAL X 301      99.623  69.835  58.958  0.00  0.00            
ATOM   4782  HA  VAL X 301     100.026  69.023  58.352  0.00  0.00            
ATOM   4783  CB  VAL X 301      98.199  70.192  58.646  0.00  0.00            
ATOM   4784  HB  VAL X 301      97.784  70.973  59.284  0.00  0.00            
ATOM   4785  CG1 VAL X 301      98.027  70.702  57.149  0.00  0.00            
ATOM   4786 HG11 VAL X 301      97.021  70.918  56.789  0.00  0.00            
ATOM   4787 HG12 VAL X 301      98.633  71.600  57.029  0.00  0.00            
ATOM   4788 HG13 VAL X 301      98.368  70.061  56.336  0.00  0.00            
ATOM   4789  CG2 VAL X 301      97.194  69.027  58.976  0.00  0.00            
ATOM   4790 HG21 VAL X 301      97.255  68.688  60.010  0.00  0.00            
ATOM   4791 HG22 VAL X 301      96.150  69.342  58.975  0.00  0.00            
ATOM   4792 HG23 VAL X 301      97.509  68.161  58.394  0.00  0.00            
ATOM   4793  C   VAL X 301     100.640  70.954  58.561  0.00  0.00            
ATOM   4794  O   VAL X 301     100.849  71.853  59.408  0.00  0.00            
ATOM   4795  N   LYS X 302     101.254  70.856  57.356  0.00  0.00            
ATOM   4796  H   LYS X 302     101.115  69.962  56.909  0.00  0.00            
ATOM   4797  CA  LYS X 302     102.202  71.836  56.770  0.00  0.00            
ATOM   4798  HA  LYS X 302     102.674  72.130  57.707  0.00  0.00            
ATOM   4799  CB  LYS X 302     103.243  71.132  55.961  0.00  0.00            
ATOM   4800  HB2 LYS X 302     103.978  71.859  55.616  0.00  0.00            
ATOM   4801  HB3 LYS X 302     103.667  70.369  56.614  0.00  0.00            
ATOM   4802  CG  LYS X 302     102.686  70.438  54.656  0.00  0.00            
ATOM   4803  HG2 LYS X 302     101.754  69.916  54.873  0.00  0.00            
ATOM   4804  HG3 LYS X 302     102.372  71.193  53.936  0.00  0.00            
ATOM   4805  CD  LYS X 302     103.698  69.494  53.985  0.00  0.00            
ATOM   4806  HD2 LYS X 302     103.144  69.035  53.167  0.00  0.00            
ATOM   4807  HD3 LYS X 302     104.522  70.105  53.618  0.00  0.00            
ATOM   4808  CE  LYS X 302     104.263  68.401  54.899  0.00  0.00            
ATOM   4809  HE2 LYS X 302     104.965  67.816  54.306  0.00  0.00            
ATOM   4810  HE3 LYS X 302     105.014  68.741  55.613  0.00  0.00            
ATOM   4811  NZ  LYS X 302     103.352  67.425  55.513  0.00  0.00            
ATOM   4812  HZ1 LYS X 302     102.826  66.857  54.865  0.00  0.00            
ATOM   4813  HZ2 LYS X 302     103.886  66.814  56.114  0.00  0.00            
ATOM   4814  HZ3 LYS X 302     102.631  67.802  56.112  0.00  0.00            
ATOM   4815  C   LYS X 302     101.546  73.051  56.164  0.00  0.00            
ATOM   4816  O   LYS X 302     101.921  74.197  56.360  0.00  0.00            
ATOM   4817  N   ASP X 303     100.477  72.817  55.401  0.00  0.00            
ATOM   4818  H   ASP X 303     100.129  71.871  55.465  0.00  0.00            
ATOM   4819  CA  ASP X 303      99.739  73.806  54.645  0.00  0.00            
ATOM   4820  HA  ASP X 303      99.670  74.737  55.208  0.00  0.00            
ATOM   4821  CB  ASP X 303     100.512  74.075  53.311  0.00  0.00            
ATOM   4822  HB2 ASP X 303     101.564  74.298  53.488  0.00  0.00            
ATOM   4823  HB3 ASP X 303     100.460  73.156  52.728  0.00  0.00            
ATOM   4824  CG  ASP X 303      99.941  75.162  52.354  0.00  0.00            
ATOM   4825  OD1 ASP X 303      99.135  76.050  52.763  0.00  0.00            
ATOM   4826  OD2 ASP X 303     100.202  75.046  51.139  0.00  0.00            
ATOM   4827  C   ASP X 303      98.241  73.432  54.243  0.00  0.00            
ATOM   4828  O   ASP X 303      97.930  72.415  53.700  0.00  0.00            
ATOM   4829  N   PHE X 304      97.341  74.382  54.485  0.00  0.00            
ATOM   4830  H   PHE X 304      97.639  75.277  54.846  0.00  0.00            
ATOM   4831  CA  PHE X 304      95.878  74.194  54.253  0.00  0.00            
ATOM   4832  HA  PHE X 304      95.631  73.160  54.011  0.00  0.00            
ATOM   4833  CB  PHE X 304      95.091  74.677  55.455  0.00  0.00            
ATOM   4834  HB2 PHE X 304      95.106  75.765  55.530  0.00  0.00            
ATOM   4835  HB3 PHE X 304      94.083  74.274  55.361  0.00  0.00            
ATOM   4836  CG  PHE X 304      95.528  74.229  56.843  0.00  0.00            
ATOM   4837  CD1 PHE X 304      96.493  74.986  57.552  0.00  0.00            
ATOM   4838  HD1 PHE X 304      96.857  75.911  57.131  0.00  0.00            
ATOM   4839  CE1 PHE X 304      96.992  74.588  58.809  0.00  0.00            
ATOM   4840  HE1 PHE X 304      97.841  75.096  59.242  0.00  0.00            
ATOM   4841  CZ  PHE X 304      96.502  73.343  59.350  0.00  0.00            
ATOM   4842  HZ  PHE X 304      96.928  72.990  60.277  0.00  0.00            
ATOM   4843  CE2 PHE X 304      95.403  72.669  58.710  0.00  0.00            
ATOM   4844  HE2 PHE X 304      94.872  71.881  59.222  0.00  0.00            
ATOM   4845  CD2 PHE X 304      94.975  73.115  57.425  0.00  0.00            
ATOM   4846  HD2 PHE X 304      94.159  72.606  56.935  0.00  0.00            
ATOM   4847  C   PHE X 304      95.429  75.014  53.072  0.00  0.00            
ATOM   4848  O   PHE X 304      94.269  75.055  52.771  0.00  0.00            
ATOM   4849  N   SER X 305      96.364  75.617  52.256  0.00  0.00            
ATOM   4850  H   SER X 305      97.347  75.620  52.491  0.00  0.00            
ATOM   4851  CA  SER X 305      96.021  76.560  51.165  0.00  0.00            
ATOM   4852  HA  SER X 305      95.286  77.208  51.641  0.00  0.00            
ATOM   4853  CB  SER X 305      97.157  77.441  50.809  0.00  0.00            
ATOM   4854  HB2 SER X 305      97.998  76.862  50.430  0.00  0.00            
ATOM   4855  HB3 SER X 305      96.760  78.183  50.116  0.00  0.00            
ATOM   4856  OG  SER X 305      97.691  78.097  51.996  0.00  0.00            
ATOM   4857  HG  SER X 305      98.242  77.372  52.299  0.00  0.00            
ATOM   4858  C   SER X 305      95.327  76.037  49.854  0.00  0.00            
ATOM   4859  O   SER X 305      94.948  76.878  48.994  0.00  0.00            
ATOM   4860  N   TYR X 306      95.200  74.724  49.650  0.00  0.00            
ATOM   4861  H   TYR X 306      95.609  74.070  50.302  0.00  0.00            
ATOM   4862  CA  TYR X 306      94.593  74.133  48.510  0.00  0.00            
ATOM   4863  HA  TYR X 306      95.189  74.405  47.639  0.00  0.00            
ATOM   4864  CB  TYR X 306      94.668  72.617  48.729  0.00  0.00            
ATOM   4865  HB2 TYR X 306      95.606  72.317  49.197  0.00  0.00            
ATOM   4866  HB3 TYR X 306      93.898  72.250  49.408  0.00  0.00            
ATOM   4867  CG  TYR X 306      94.430  71.793  47.468  0.00  0.00            
ATOM   4868  CD1 TYR X 306      95.543  71.477  46.656  0.00  0.00            
ATOM   4869  HD1 TYR X 306      96.468  71.747  47.143  0.00  0.00            
ATOM   4870  CE1 TYR X 306      95.347  70.964  45.373  0.00  0.00            
ATOM   4871  HE1 TYR X 306      96.174  70.797  44.699  0.00  0.00            
ATOM   4872  CZ  TYR X 306      94.063  70.766  44.862  0.00  0.00            
ATOM   4873  OH  TYR X 306      93.883  70.298  43.563  0.00  0.00            
ATOM   4874  HH  TYR X 306      92.982  69.981  43.467  0.00  0.00            
ATOM   4875  CE2 TYR X 306      92.955  71.025  45.676  0.00  0.00            
ATOM   4876  HE2 TYR X 306      91.949  70.818  45.343  0.00  0.00            
ATOM   4877  CD2 TYR X 306      93.068  71.588  47.005  0.00  0.00            
ATOM   4878  HD2 TYR X 306      92.192  71.757  47.613  0.00  0.00            
ATOM   4879  C   TYR X 306      93.179  74.660  48.218  0.00  0.00            
ATOM   4880  O   TYR X 306      92.442  74.941  49.173  0.00  0.00            
ATOM   4881  N   ASN X 307      92.838  74.667  46.920  0.00  0.00            
ATOM   4882  H   ASN X 307      93.522  74.416  46.221  0.00  0.00            
ATOM   4883  CA  ASN X 307      91.397  74.879  46.523  0.00  0.00            
ATOM   4884  HA  ASN X 307      90.938  75.503  47.289  0.00  0.00            
ATOM   4885  CB  ASN X 307      91.340  75.714  45.177  0.00  0.00            
ATOM   4886  HB2 ASN X 307      91.885  76.654  45.260  0.00  0.00            
ATOM   4887  HB3 ASN X 307      91.760  75.101  44.380  0.00  0.00            
ATOM   4888  CG  ASN X 307      89.910  76.056  44.825  0.00  0.00            
ATOM   4889  OD1 ASN X 307      88.968  76.092  45.600  0.00  0.00            
ATOM   4890  ND2 ASN X 307      89.622  75.951  43.556  0.00  0.00            
ATOM   4891 HD21 ASN X 307      88.684  75.946  43.181  0.00  0.00            
ATOM   4892 HD22 ASN X 307      90.367  75.752  42.903  0.00  0.00            
ATOM   4893  C   ASN X 307      90.451  73.719  46.429  0.00  0.00            
ATOM   4894  O   ASN X 307      90.439  73.034  45.412  0.00  0.00            
ATOM   4895  N   PHE X 308      89.580  73.538  47.440  0.00  0.00            
ATOM   4896  H   PHE X 308      89.523  74.286  48.116  0.00  0.00            
ATOM   4897  CA  PHE X 308      88.594  72.428  47.462  0.00  0.00            
ATOM   4898  HA  PHE X 308      89.050  71.649  46.852  0.00  0.00            
ATOM   4899  CB  PHE X 308      88.280  71.886  48.854  0.00  0.00            
ATOM   4900  HB2 PHE X 308      87.732  72.526  49.546  0.00  0.00            
ATOM   4901  HB3 PHE X 308      87.656  71.004  48.707  0.00  0.00            
ATOM   4902  CG  PHE X 308      89.551  71.466  49.478  0.00  0.00            
ATOM   4903  CD1 PHE X 308      90.314  70.441  48.963  0.00  0.00            
ATOM   4904  HD1 PHE X 308      90.034  69.966  48.035  0.00  0.00            
ATOM   4905  CE1 PHE X 308      91.575  70.108  49.524  0.00  0.00            
ATOM   4906  HE1 PHE X 308      92.243  69.380  49.088  0.00  0.00            
ATOM   4907  CZ  PHE X 308      92.098  70.943  50.528  0.00  0.00            
ATOM   4908  HZ  PHE X 308      93.126  70.810  50.832  0.00  0.00            
ATOM   4909  CE2 PHE X 308      91.348  71.935  51.059  0.00  0.00            
ATOM   4910  HE2 PHE X 308      91.636  72.411  51.985  0.00  0.00            
ATOM   4911  CD2 PHE X 308      90.083  72.231  50.522  0.00  0.00            
ATOM   4912  HD2 PHE X 308      89.485  73.044  50.906  0.00  0.00            
ATOM   4913  C   PHE X 308      87.254  72.841  46.741  0.00  0.00            
ATOM   4914  O   PHE X 308      86.881  73.995  46.954  0.00  0.00            
ATOM   4915  N   GLY X 309      86.541  71.892  46.205  0.00  0.00            
ATOM   4916  H   GLY X 309      87.025  71.023  46.031  0.00  0.00            
ATOM   4917  CA  GLY X 309      85.142  72.172  45.714  0.00  0.00            
ATOM   4918  HA2 GLY X 309      85.150  73.163  45.260  0.00  0.00            
ATOM   4919  HA3 GLY X 309      85.051  71.465  44.889  0.00  0.00            
ATOM   4920  C   GLY X 309      84.092  72.041  46.773  0.00  0.00            
ATOM   4921  O   GLY X 309      82.884  72.047  46.544  0.00  0.00            
ATOM   4922  N   TRP X 310      84.464  71.933  48.069  0.00  0.00            
ATOM   4923  H   TRP X 310      85.469  71.913  48.165  0.00  0.00            
ATOM   4924  CA  TRP X 310      83.549  72.037  49.245  0.00  0.00            
ATOM   4925  HA  TRP X 310      82.901  71.210  48.953  0.00  0.00            
ATOM   4926  CB  TRP X 310      84.296  71.748  50.575  0.00  0.00            
ATOM   4927  HB2 TRP X 310      84.845  72.617  50.937  0.00  0.00            
ATOM   4928  HB3 TRP X 310      83.568  71.544  51.360  0.00  0.00            
ATOM   4929  CG  TRP X 310      85.239  70.648  50.648  0.00  0.00            
ATOM   4930  CD1 TRP X 310      85.117  69.445  49.993  0.00  0.00            
ATOM   4931  HD1 TRP X 310      84.287  69.363  49.307  0.00  0.00            
ATOM   4932  NE1 TRP X 310      86.043  68.562  50.423  0.00  0.00            
ATOM   4933  HE1 TRP X 310      86.085  67.615  50.076  0.00  0.00            
ATOM   4934  CE2 TRP X 310      86.836  69.114  51.406  0.00  0.00            
ATOM   4935  CZ2 TRP X 310      87.979  68.635  52.112  0.00  0.00            
ATOM   4936  HZ2 TRP X 310      88.289  67.613  51.956  0.00  0.00            
ATOM   4937  CH2 TRP X 310      88.560  69.481  53.014  0.00  0.00            
ATOM   4938  HH2 TRP X 310      89.390  69.165  53.628  0.00  0.00            
ATOM   4939  CZ3 TRP X 310      88.044  70.734  53.285  0.00  0.00            
ATOM   4940  HZ3 TRP X 310      88.533  71.374  54.004  0.00  0.00            
ATOM   4941  CE3 TRP X 310      86.978  71.271  52.527  0.00  0.00            
ATOM   4942  HE3 TRP X 310      86.544  72.247  52.689  0.00  0.00            
ATOM   4943  CD2 TRP X 310      86.355  70.436  51.565  0.00  0.00            
ATOM   4944  C   TRP X 310      82.678  73.301  49.358  0.00  0.00            
ATOM   4945  O   TRP X 310      83.230  74.383  49.491  0.00  0.00            
ATOM   4946  N   GLN X 311      81.372  73.128  49.468  0.00  0.00            
ATOM   4947  H   GLN X 311      80.935  72.217  49.501  0.00  0.00            
ATOM   4948  CA  GLN X 311      80.384  74.137  49.708  0.00  0.00            
ATOM   4949  HA  GLN X 311      80.708  75.061  49.229  0.00  0.00            
ATOM   4950  CB  GLN X 311      78.988  73.802  49.147  0.00  0.00            
ATOM   4951  HB2 GLN X 311      78.545  73.059  49.810  0.00  0.00            
ATOM   4952  HB3 GLN X 311      78.343  74.680  49.149  0.00  0.00            
ATOM   4953  CG  GLN X 311      79.073  73.237  47.720  0.00  0.00            
ATOM   4954  HG2 GLN X 311      79.593  72.280  47.768  0.00  0.00            
ATOM   4955  HG3 GLN X 311      78.090  72.949  47.347  0.00  0.00            
ATOM   4956  CD  GLN X 311      79.719  74.095  46.640  0.00  0.00            
ATOM   4957  OE1 GLN X 311      79.154  75.115  46.305  0.00  0.00            
ATOM   4958  NE2 GLN X 311      80.834  73.816  46.044  0.00  0.00            
ATOM   4959 HE21 GLN X 311      81.308  74.574  45.573  0.00  0.00            
ATOM   4960 HE22 GLN X 311      81.511  73.171  46.424  0.00  0.00            
ATOM   4961  C   GLN X 311      80.169  74.493  51.163  0.00  0.00            
ATOM   4962  O   GLN X 311      79.911  75.691  51.347  0.00  0.00            
ATOM   4963  N   HIE X 312      80.408  73.640  52.219  0.00  0.00            
ATOM   4964  H   HIE X 312      80.482  72.653  52.017  0.00  0.00            
ATOM   4965  CA  HIE X 312      80.307  73.990  53.646  0.00  0.00            
ATOM   4966  HA  HIE X 312      80.282  75.056  53.873  0.00  0.00            
ATOM   4967  CB  HIE X 312      78.914  73.420  54.125  0.00  0.00            
ATOM   4968  HB2 HIE X 312      78.785  72.340  54.061  0.00  0.00            
ATOM   4969  HB3 HIE X 312      78.734  73.760  55.145  0.00  0.00            
ATOM   4970  CG  HIE X 312      77.779  73.904  53.266  0.00  0.00            
ATOM   4971  ND1 HIE X 312      77.392  75.198  53.091  0.00  0.00            
ATOM   4972  CE1 HIE X 312      76.472  75.143  52.125  0.00  0.00            
ATOM   4973  HE1 HIE X 312      76.076  76.044  51.679  0.00  0.00            
ATOM   4974  NE2 HIE X 312      76.248  73.911  51.666  0.00  0.00            
ATOM   4975  HE2 HIE X 312      75.566  73.650  50.968  0.00  0.00            
ATOM   4976  CD2 HIE X 312      77.107  73.100  52.407  0.00  0.00            
ATOM   4977  HD2 HIE X 312      77.175  72.023  52.360  0.00  0.00            
ATOM   4978  C   HIE X 312      81.395  73.287  54.372  0.00  0.00            
ATOM   4979  O   HIE X 312      81.693  72.095  54.077  0.00  0.00            
ATOM   4980  N   LEU X 313      82.117  73.910  55.278  0.00  0.00            
ATOM   4981  H   LEU X 313      81.839  74.855  55.505  0.00  0.00            
ATOM   4982  CA  LEU X 313      83.196  73.396  56.061  0.00  0.00            
ATOM   4983  HA  LEU X 313      83.262  72.322  55.888  0.00  0.00            
ATOM   4984  CB  LEU X 313      84.521  73.997  55.636  0.00  0.00            
ATOM   4985  HB2 LEU X 313      84.714  73.756  54.591  0.00  0.00            
ATOM   4986  HB3 LEU X 313      84.472  75.079  55.754  0.00  0.00            
ATOM   4987  CG  LEU X 313      85.737  73.646  56.467  0.00  0.00            
ATOM   4988  HG  LEU X 313      85.567  73.774  57.536  0.00  0.00            
ATOM   4989  CD1 LEU X 313      85.971  72.142  56.303  0.00  0.00            
ATOM   4990 HD11 LEU X 313      86.719  71.789  57.012  0.00  0.00            
ATOM   4991 HD12 LEU X 313      85.062  71.556  56.438  0.00  0.00            
ATOM   4992 HD13 LEU X 313      86.321  72.014  55.279  0.00  0.00            
ATOM   4993  CD2 LEU X 313      87.000  74.413  56.092  0.00  0.00            
ATOM   4994 HD21 LEU X 313      87.045  74.577  55.015  0.00  0.00            
ATOM   4995 HD22 LEU X 313      86.949  75.376  56.600  0.00  0.00            
ATOM   4996 HD23 LEU X 313      87.902  73.839  56.301  0.00  0.00            
ATOM   4997  C   LEU X 313      83.049  73.537  57.577  0.00  0.00            
ATOM   4998  O   LEU X 313      82.703  74.599  58.080  0.00  0.00            
ATOM   4999  N   GLU X 314      83.167  72.447  58.351  0.00  0.00            
ATOM   5000  H   GLU X 314      83.271  71.597  57.816  0.00  0.00            
ATOM   5001  CA  GLU X 314      83.009  72.245  59.807  0.00  0.00            
ATOM   5002  HA  GLU X 314      82.786  73.224  60.231  0.00  0.00            
ATOM   5003  CB  GLU X 314      81.893  71.280  60.053  0.00  0.00            
ATOM   5004  HB2 GLU X 314      80.988  71.513  59.492  0.00  0.00            
ATOM   5005  HB3 GLU X 314      82.111  70.241  59.806  0.00  0.00            
ATOM   5006  CG  GLU X 314      81.422  71.177  61.548  0.00  0.00            
ATOM   5007  HG2 GLU X 314      82.190  70.700  62.156  0.00  0.00            
ATOM   5008  HG3 GLU X 314      81.265  72.141  62.032  0.00  0.00            
ATOM   5009  CD  GLU X 314      80.154  70.368  61.666  0.00  0.00            
ATOM   5010  OE1 GLU X 314      79.175  70.829  62.292  0.00  0.00            
ATOM   5011  OE2 GLU X 314      80.159  69.242  61.184  0.00  0.00            
ATOM   5012  C   GLU X 314      84.264  71.822  60.505  0.00  0.00            
ATOM   5013  O   GLU X 314      84.969  70.890  60.162  0.00  0.00            
ATOM   5014  N   LEU X 315      84.753  72.715  61.432  0.00  0.00            
ATOM   5015  H   LEU X 315      84.210  73.516  61.719  0.00  0.00            
ATOM   5016  CA  LEU X 315      85.988  72.479  62.157  0.00  0.00            
ATOM   5017  HA  LEU X 315      86.359  71.461  62.043  0.00  0.00            
ATOM   5018  CB  LEU X 315      87.089  73.448  61.659  0.00  0.00            
ATOM   5019  HB2 LEU X 315      86.593  74.374  61.368  0.00  0.00            
ATOM   5020  HB3 LEU X 315      87.780  73.683  62.469  0.00  0.00            
ATOM   5021  CG  LEU X 315      87.856  72.876  60.418  0.00  0.00            
ATOM   5022  HG  LEU X 315      87.159  72.322  59.790  0.00  0.00            
ATOM   5023  CD1 LEU X 315      88.375  73.944  59.426  0.00  0.00            
ATOM   5024 HD11 LEU X 315      87.462  74.438  59.093  0.00  0.00            
ATOM   5025 HD12 LEU X 315      89.110  74.600  59.892  0.00  0.00            
ATOM   5026 HD13 LEU X 315      88.873  73.650  58.503  0.00  0.00            
ATOM   5027  CD2 LEU X 315      89.014  72.003  60.812  0.00  0.00            
ATOM   5028 HD21 LEU X 315      89.739  72.681  61.261  0.00  0.00            
ATOM   5029 HD22 LEU X 315      88.668  71.279  61.549  0.00  0.00            
ATOM   5030 HD23 LEU X 315      89.495  71.443  60.010  0.00  0.00            
ATOM   5031  C   LEU X 315      85.743  72.634  63.653  0.00  0.00            
ATOM   5032  O   LEU X 315      85.704  73.770  64.146  0.00  0.00            
ATOM   5033  N   VAL X 316      85.645  71.552  64.372  0.00  0.00            
ATOM   5034  H   VAL X 316      86.011  70.640  64.138  0.00  0.00            
ATOM   5035  CA  VAL X 316      84.959  71.483  65.755  0.00  0.00            
ATOM   5036  HA  VAL X 316      84.664  72.468  66.116  0.00  0.00            
ATOM   5037  CB  VAL X 316      83.598  70.723  65.671  0.00  0.00            
ATOM   5038  HB  VAL X 316      83.754  69.788  65.134  0.00  0.00            
ATOM   5039  CG1 VAL X 316      83.061  70.371  67.070  0.00  0.00            
ATOM   5040 HG11 VAL X 316      82.743  71.242  67.644  0.00  0.00            
ATOM   5041 HG12 VAL X 316      82.250  69.645  67.022  0.00  0.00            
ATOM   5042 HG13 VAL X 316      83.859  69.948  67.681  0.00  0.00            
ATOM   5043  CG2 VAL X 316      82.565  71.591  64.871  0.00  0.00            
ATOM   5044 HG21 VAL X 316      81.661  70.983  64.819  0.00  0.00            
ATOM   5045 HG22 VAL X 316      82.250  72.457  65.452  0.00  0.00            
ATOM   5046 HG23 VAL X 316      82.965  71.867  63.896  0.00  0.00            
ATOM   5047  C   VAL X 316      85.950  70.859  66.736  0.00  0.00            
ATOM   5048  O   VAL X 316      86.366  69.737  66.491  0.00  0.00            
ATOM   5049  N   ASN X 317      86.184  71.516  67.882  0.00  0.00            
ATOM   5050  H   ASN X 317      85.738  72.422  67.871  0.00  0.00            
ATOM   5051  CA  ASN X 317      87.053  71.084  68.987  0.00  0.00            
ATOM   5052  HA  ASN X 317      87.309  71.941  69.611  0.00  0.00            
ATOM   5053  CB  ASN X 317      86.179  70.207  69.964  0.00  0.00            
ATOM   5054  HB2 ASN X 317      85.145  70.550  69.964  0.00  0.00            
ATOM   5055  HB3 ASN X 317      86.132  69.185  69.586  0.00  0.00            
ATOM   5056  CG  ASN X 317      86.634  70.127  71.460  0.00  0.00            
ATOM   5057  OD1 ASN X 317      86.414  69.077  72.052  0.00  0.00            
ATOM   5058  ND2 ASN X 317      87.366  71.079  71.988  0.00  0.00            
ATOM   5059 HD21 ASN X 317      87.743  70.813  72.887  0.00  0.00            
ATOM   5060 HD22 ASN X 317      87.500  71.972  71.534  0.00  0.00
[truncated: 1,504,323 more chars]
