# Supplementary material for: New Glucosamine-Based TLR4 Agonists: Design, Synthesis, Mechanism of Action, and In Vivo Activity as Vaccine Adjuvants
Source: J Med Chem. 2023 Feb 2;66(4):3010–29. doi: 10.1021/acs.jmedchem.2c01998 (PMC9969399; doi:10.1021/acs.jmedchem.2c01998)
Supplement: Supplementary file 4 — jm2c01998_si_004.pdb [file jm2c01998_si_004.pdb]

REMARK Authors: Alejandra Matamoros-Recio, Marina Minguez-Toral, and Sonsoles Martin-Santamaria. CIB Margarita Salas, CSIC. smsantamaria@cib.csic.es
REMARK Figure S5 
REMARK FP20 type-B orientation
ATOM      1 HH31 ACE X   1      39.111  53.618 103.668  0.00  0.00            
ATOM      2  CH3 ACE X   1      39.540  54.544 103.284  0.00  0.00            
ATOM      3 HH32 ACE X   1      40.505  54.845 103.689  0.00  0.00            
ATOM      4 HH33 ACE X   1      38.895  55.379 103.559  0.00  0.00            
ATOM      5  C   ACE X   1      39.611  54.447 101.706  0.00  0.00            
ATOM      6  O   ACE X   1      39.098  53.476 101.083  0.00  0.00            
ATOM      7  N   GLU X   2      40.247  55.384 101.040  0.00  0.00            
ATOM      8  H   GLU X   2      40.658  56.095 101.628  0.00  0.00            
ATOM      9  CA  GLU X   2      40.347  55.273  99.575  0.00  0.00            
ATOM     10  HA  GLU X   2      39.451  54.862  99.109  0.00  0.00            
ATOM     11  CB  GLU X   2      40.590  56.673  99.056  0.00  0.00            
ATOM     12  HB2 GLU X   2      39.839  57.360  99.447  0.00  0.00            
ATOM     13  HB3 GLU X   2      41.568  57.088  99.300  0.00  0.00            
ATOM     14  CG  GLU X   2      40.444  56.636  97.543  0.00  0.00            
ATOM     15  HG2 GLU X   2      41.137  55.878  97.177  0.00  0.00            
ATOM     16  HG3 GLU X   2      39.432  56.341  97.264  0.00  0.00            
ATOM     17  CD  GLU X   2      40.683  57.917  96.831  0.00  0.00            
ATOM     18  OE1 GLU X   2      40.184  58.989  97.250  0.00  0.00            
ATOM     19  OE2 GLU X   2      41.278  57.838  95.738  0.00  0.00            
ATOM     20  C   GLU X   2      41.536  54.291  99.382  0.00  0.00            
ATOM     21  O   GLU X   2      42.516  54.210 100.143  0.00  0.00            
ATOM     22  N   SER X   3      41.524  53.415  98.348  0.00  0.00            
ATOM     23  H   SER X   3      40.681  53.354  97.795  0.00  0.00            
ATOM     24  CA  SER X   3      42.667  52.550  97.889  0.00  0.00            
ATOM     25  HA  SER X   3      43.255  52.204  98.740  0.00  0.00            
ATOM     26  CB  SER X   3      42.209  51.248  97.193  0.00  0.00            
ATOM     27  HB2 SER X   3      43.095  50.844  96.703  0.00  0.00            
ATOM     28  HB3 SER X   3      41.936  50.470  97.905  0.00  0.00            
ATOM     29  OG  SER X   3      41.157  51.534  96.254  0.00  0.00            
ATOM     30  HG  SER X   3      41.537  51.996  95.504  0.00  0.00            
ATOM     31  C   SER X   3      43.558  53.362  96.886  0.00  0.00            
ATOM     32  O   SER X   3      43.008  54.077  96.062  0.00  0.00            
ATOM     33  N   TRP X   4      44.860  53.302  97.016  0.00  0.00            
ATOM     34  H   TRP X   4      45.173  52.693  97.758  0.00  0.00            
ATOM     35  CA  TRP X   4      45.898  54.145  96.447  0.00  0.00            
ATOM     36  HA  TRP X   4      45.665  54.250  95.387  0.00  0.00            
ATOM     37  CB  TRP X   4      45.886  55.528  96.996  0.00  0.00            
ATOM     38  HB2 TRP X   4      44.866  55.890  97.129  0.00  0.00            
ATOM     39  HB3 TRP X   4      46.415  55.652  97.941  0.00  0.00            
ATOM     40  CG  TRP X   4      46.608  56.516  96.081  0.00  0.00            
ATOM     41  CD1 TRP X   4      47.923  56.730  96.120  0.00  0.00            
ATOM     42  HD1 TRP X   4      48.552  56.272  96.870  0.00  0.00            
ATOM     43  NE1 TRP X   4      48.265  57.673  95.146  0.00  0.00            
ATOM     44  HE1 TRP X   4      49.209  58.007  95.015  0.00  0.00            
ATOM     45  CE2 TRP X   4      47.253  57.975  94.270  0.00  0.00            
ATOM     46  CZ2 TRP X   4      47.120  58.660  93.093  0.00  0.00            
ATOM     47  HZ2 TRP X   4      47.965  59.187  92.675  0.00  0.00            
ATOM     48  CH2 TRP X   4      45.917  58.594  92.374  0.00  0.00            
ATOM     49  HH2 TRP X   4      45.818  59.068  91.408  0.00  0.00            
ATOM     50  CZ3 TRP X   4      44.870  57.866  92.918  0.00  0.00            
ATOM     51  HZ3 TRP X   4      43.989  57.666  92.326  0.00  0.00            
ATOM     52  CE3 TRP X   4      44.943  57.275  94.186  0.00  0.00            
ATOM     53  HE3 TRP X   4      44.101  56.772  94.638  0.00  0.00            
ATOM     54  CD2 TRP X   4      46.183  57.226  94.849  0.00  0.00            
ATOM     55  C   TRP X   4      47.245  53.471  96.446  0.00  0.00            
ATOM     56  O   TRP X   4      47.577  52.743  97.374  0.00  0.00            
ATOM     57  N   GLU X   5      48.032  53.723  95.435  0.00  0.00            
ATOM     58  H   GLU X   5      47.637  54.267  94.682  0.00  0.00            
ATOM     59  CA  GLU X   5      49.374  53.100  95.221  0.00  0.00            
ATOM     60  HA  GLU X   5      49.398  52.085  95.618  0.00  0.00            
ATOM     61  CB  GLU X   5      49.598  53.131  93.685  0.00  0.00            
ATOM     62  HB2 GLU X   5      49.746  54.149  93.324  0.00  0.00            
ATOM     63  HB3 GLU X   5      50.528  52.595  93.495  0.00  0.00            
ATOM     64  CG  GLU X   5      48.604  52.402  92.809  0.00  0.00            
ATOM     65  HG2 GLU X   5      47.680  52.977  92.737  0.00  0.00            
ATOM     66  HG3 GLU X   5      49.025  52.413  91.803  0.00  0.00            
ATOM     67  CD  GLU X   5      48.362  50.948  93.124  0.00  0.00            
ATOM     68  OE1 GLU X   5      49.094  50.217  93.815  0.00  0.00            
ATOM     69  OE2 GLU X   5      47.355  50.479  92.636  0.00  0.00            
ATOM     70  C   GLU X   5      50.626  53.779  95.879  0.00  0.00            
ATOM     71  O   GLU X   5      50.611  55.008  95.965  0.00  0.00            
ATOM     72  N   PRO X   6      51.668  53.058  96.223  0.00  0.00            
ATOM     73  CD  PRO X   6      51.631  51.587  96.488  0.00  0.00            
ATOM     74  HD2 PRO X   6      51.722  51.130  95.502  0.00  0.00            
ATOM     75  HD3 PRO X   6      50.689  51.167  96.838  0.00  0.00            
ATOM     76  CG  PRO X   6      52.771  51.242  97.387  0.00  0.00            
ATOM     77  HG2 PRO X   6      53.208  50.282  97.114  0.00  0.00            
ATOM     78  HG3 PRO X   6      52.305  51.336  98.368  0.00  0.00            
ATOM     79  CB  PRO X   6      53.743  52.408  97.238  0.00  0.00            
ATOM     80  HB2 PRO X   6      54.428  52.141  96.433  0.00  0.00            
ATOM     81  HB3 PRO X   6      54.339  52.645  98.119  0.00  0.00            
ATOM     82  CA  PRO X   6      52.985  53.658  96.706  0.00  0.00            
ATOM     83  HA  PRO X   6      52.699  54.401  97.450  0.00  0.00            
ATOM     84  C   PRO X   6      53.779  54.356  95.530  0.00  0.00            
ATOM     85  O   PRO X   6      54.947  54.675  95.812  0.00  0.00            
ATOM     86  N   CYX X   7      53.238  54.454  94.279  0.00  0.00            
ATOM     87  H   CYX X   7      52.373  54.049  93.949  0.00  0.00            
ATOM     88  CA  CYX X   7      53.784  55.253  93.190  0.00  0.00            
ATOM     89  HA  CYX X   7      54.774  54.911  92.888  0.00  0.00            
ATOM     90  CB  CYX X   7      52.794  54.974  92.075  0.00  0.00            
ATOM     91  HB2 CYX X   7      51.771  55.139  92.416  0.00  0.00            
ATOM     92  HB3 CYX X   7      53.067  55.496  91.158  0.00  0.00            
ATOM     93  SG  CYX X   7      52.723  53.321  91.329  0.00  0.00            
ATOM     94  C   CYX X   7      53.719  56.808  93.385  0.00  0.00            
ATOM     95  O   CYX X   7      52.926  57.405  94.052  0.00  0.00            
ATOM     96  N   VAL X   8      54.704  57.448  92.743  0.00  0.00            
ATOM     97  H   VAL X   8      55.209  57.016  91.983  0.00  0.00            
ATOM     98  CA  VAL X   8      54.770  58.889  92.704  0.00  0.00            
ATOM     99  HA  VAL X   8      54.335  59.210  93.651  0.00  0.00            
ATOM    100  CB  VAL X   8      56.216  59.485  92.529  0.00  0.00            
ATOM    101  HB  VAL X   8      56.532  59.183  91.531  0.00  0.00            
ATOM    102  CG1 VAL X   8      56.356  60.996  92.769  0.00  0.00            
ATOM    103 HG11 VAL X   8      56.214  61.264  93.816  0.00  0.00            
ATOM    104 HG12 VAL X   8      57.364  61.343  92.541  0.00  0.00            
ATOM    105 HG13 VAL X   8      55.651  61.569  92.165  0.00  0.00            
ATOM    106  CG2 VAL X   8      57.151  58.773  93.530  0.00  0.00            
ATOM    107 HG21 VAL X   8      58.125  59.262  93.529  0.00  0.00            
ATOM    108 HG22 VAL X   8      56.720  58.914  94.522  0.00  0.00            
ATOM    109 HG23 VAL X   8      57.086  57.713  93.285  0.00  0.00            
ATOM    110  C   VAL X   8      53.799  59.362  91.646  0.00  0.00            
ATOM    111  O   VAL X   8      53.827  58.897  90.532  0.00  0.00            
ATOM    112  N   GLU X   9      53.085  60.463  91.933  0.00  0.00            
ATOM    113  H   GLU X   9      53.029  60.810  92.880  0.00  0.00            
ATOM    114  CA  GLU X   9      52.219  61.073  90.923  0.00  0.00            
ATOM    115  HA  GLU X   9      51.920  60.353  90.161  0.00  0.00            
ATOM    116  CB  GLU X   9      50.837  61.548  91.513  0.00  0.00            
ATOM    117  HB2 GLU X   9      50.443  60.656  92.000  0.00  0.00            
ATOM    118  HB3 GLU X   9      51.106  62.343  92.209  0.00  0.00            
ATOM    119  CG  GLU X   9      49.825  62.175  90.611  0.00  0.00            
ATOM    120  HG2 GLU X   9      50.103  63.153  90.219  0.00  0.00            
ATOM    121  HG3 GLU X   9      49.674  61.612  89.691  0.00  0.00            
ATOM    122  CD  GLU X   9      48.394  62.088  91.201  0.00  0.00            
ATOM    123  OE1 GLU X   9      47.501  61.661  90.504  0.00  0.00            
ATOM    124  OE2 GLU X   9      48.203  62.565  92.348  0.00  0.00            
ATOM    125  C   GLU X   9      52.923  62.186  90.237  0.00  0.00            
ATOM    126  O   GLU X   9      52.989  63.283  90.780  0.00  0.00            
ATOM    127  N   VAL X  10      53.500  61.976  89.075  0.00  0.00            
ATOM    128  H   VAL X  10      53.451  61.045  88.687  0.00  0.00            
ATOM    129  CA  VAL X  10      54.278  62.978  88.352  0.00  0.00            
ATOM    130  HA  VAL X  10      54.747  63.632  89.088  0.00  0.00            
ATOM    131  CB  VAL X  10      55.280  62.318  87.288  0.00  0.00            
ATOM    132  HB  VAL X  10      54.693  61.798  86.532  0.00  0.00            
ATOM    133  CG1 VAL X  10      56.169  63.231  86.480  0.00  0.00            
ATOM    134 HG11 VAL X  10      56.946  62.677  85.952  0.00  0.00            
ATOM    135 HG12 VAL X  10      55.549  63.850  85.832  0.00  0.00            
ATOM    136 HG13 VAL X  10      56.623  63.907  87.205  0.00  0.00            
ATOM    137  CG2 VAL X  10      56.106  61.266  88.116  0.00  0.00            
ATOM    138 HG21 VAL X  10      56.510  61.801  88.976  0.00  0.00            
ATOM    139 HG22 VAL X  10      55.400  60.585  88.591  0.00  0.00            
ATOM    140 HG23 VAL X  10      56.882  60.806  87.504  0.00  0.00            
ATOM    141  C   VAL X  10      53.352  63.948  87.624  0.00  0.00            
ATOM    142  O   VAL X  10      53.776  65.053  87.350  0.00  0.00            
ATOM    143  N   VAL X  11      52.075  63.698  87.220  0.00  0.00            
ATOM    144  H   VAL X  11      51.627  62.808  87.382  0.00  0.00            
ATOM    145  CA  VAL X  11      51.216  64.691  86.682  0.00  0.00            
ATOM    146  HA  VAL X  11      51.588  65.676  86.963  0.00  0.00            
ATOM    147  CB  VAL X  11      51.122  64.660  85.164  0.00  0.00            
ATOM    148  HB  VAL X  11      50.663  63.705  84.906  0.00  0.00            
ATOM    149  CG1 VAL X  11      50.135  65.695  84.536  0.00  0.00            
ATOM    150 HG11 VAL X  11      50.584  66.686  84.470  0.00  0.00            
ATOM    151 HG12 VAL X  11      49.969  65.380  83.505  0.00  0.00            
ATOM    152 HG13 VAL X  11      49.166  65.756  85.032  0.00  0.00            
ATOM    153  CG2 VAL X  11      52.438  64.951  84.441  0.00  0.00            
ATOM    154 HG21 VAL X  11      53.042  64.048  84.530  0.00  0.00            
ATOM    155 HG22 VAL X  11      52.352  65.130  83.369  0.00  0.00            
ATOM    156 HG23 VAL X  11      53.012  65.745  84.918  0.00  0.00            
ATOM    157  C   VAL X  11      49.793  64.414  87.214  0.00  0.00            
ATOM    158  O   VAL X  11      49.341  63.235  87.165  0.00  0.00            
ATOM    159  N   PRO X  12      49.235  65.382  87.988  0.00  0.00            
ATOM    160  CD  PRO X  12      49.728  66.762  88.265  0.00  0.00            
ATOM    161  HD2 PRO X  12      49.759  67.361  87.355  0.00  0.00            
ATOM    162  HD3 PRO X  12      50.700  66.826  88.756  0.00  0.00            
ATOM    163  CG  PRO X  12      48.704  67.413  89.188  0.00  0.00            
ATOM    164  HG2 PRO X  12      48.525  68.480  89.060  0.00  0.00            
ATOM    165  HG3 PRO X  12      48.964  67.202  90.225  0.00  0.00            
ATOM    166  CB  PRO X  12      47.448  66.606  89.001  0.00  0.00            
ATOM    167  HB2 PRO X  12      46.784  66.912  88.193  0.00  0.00            
ATOM    168  HB3 PRO X  12      46.820  66.670  89.890  0.00  0.00            
ATOM    169  CA  PRO X  12      47.988  65.226  88.663  0.00  0.00            
ATOM    170  HA  PRO X  12      48.207  64.836  89.656  0.00  0.00            
ATOM    171  C   PRO X  12      46.952  64.436  87.830  0.00  0.00            
ATOM    172  O   PRO X  12      46.524  64.991  86.834  0.00  0.00            
ATOM    173  N   ASN X  13      46.534  63.215  88.135  0.00  0.00            
ATOM    174  H   ASN X  13      46.992  62.795  88.931  0.00  0.00            
ATOM    175  CA  ASN X  13      45.581  62.368  87.412  0.00  0.00            
ATOM    176  HA  ASN X  13      45.515  61.545  88.123  0.00  0.00            
ATOM    177  CB  ASN X  13      44.216  63.005  87.405  0.00  0.00            
ATOM    178  HB2 ASN X  13      44.313  63.998  86.967  0.00  0.00            
ATOM    179  HB3 ASN X  13      43.583  62.519  86.662  0.00  0.00            
ATOM    180  CG  ASN X  13      43.483  63.128  88.762  0.00  0.00            
ATOM    181  OD1 ASN X  13      44.062  63.358  89.784  0.00  0.00            
ATOM    182  ND2 ASN X  13      42.187  62.938  88.711  0.00  0.00            
ATOM    183 HD21 ASN X  13      41.798  62.825  89.637  0.00  0.00            
ATOM    184 HD22 ASN X  13      41.688  62.643  87.884  0.00  0.00            
ATOM    185  C   ASN X  13      46.047  61.753  86.149  0.00  0.00            
ATOM    186  O   ASN X  13      45.392  60.888  85.628  0.00  0.00            
ATOM    187  N   ILE X  14      47.280  61.992  85.644  0.00  0.00            
ATOM    188  H   ILE X  14      47.847  62.673  86.127  0.00  0.00            
ATOM    189  CA  ILE X  14      47.651  61.731  84.181  0.00  0.00            
ATOM    190  HA  ILE X  14      46.841  61.175  83.709  0.00  0.00            
ATOM    191  CB  ILE X  14      47.524  63.068  83.446  0.00  0.00            
ATOM    192  HB  ILE X  14      48.088  63.704  84.129  0.00  0.00            
ATOM    193  CG2 ILE X  14      48.207  63.122  82.054  0.00  0.00            
ATOM    194 HG21 ILE X  14      48.248  64.176  81.779  0.00  0.00            
ATOM    195 HG22 ILE X  14      49.233  62.768  82.160  0.00  0.00            
ATOM    196 HG23 ILE X  14      47.717  62.499  81.306  0.00  0.00            
ATOM    197  CG1 ILE X  14      46.076  63.683  83.274  0.00  0.00            
ATOM    198 HG12 ILE X  14      45.615  63.044  82.521  0.00  0.00            
ATOM    199 HG13 ILE X  14      45.589  63.580  84.244  0.00  0.00            
ATOM    200  CD1 ILE X  14      45.805  65.145  82.848  0.00  0.00            
ATOM    201 HD11 ILE X  14      45.963  65.254  81.775  0.00  0.00            
ATOM    202 HD12 ILE X  14      44.721  65.254  82.873  0.00  0.00            
ATOM    203 HD13 ILE X  14      46.441  65.930  83.257  0.00  0.00            
ATOM    204  C   ILE X  14      48.961  61.016  83.992  0.00  0.00            
ATOM    205  O   ILE X  14      49.047  60.297  83.030  0.00  0.00            
ATOM    206  N   THR X  15      49.905  61.123  84.911  0.00  0.00            
ATOM    207  H   THR X  15      49.833  61.807  85.650  0.00  0.00            
ATOM    208  CA  THR X  15      51.210  60.427  84.808  0.00  0.00            
ATOM    209  HA  THR X  15      50.990  59.493  84.290  0.00  0.00            
ATOM    210  CB  THR X  15      52.204  61.195  83.894  0.00  0.00            
ATOM    211  HB  THR X  15      52.379  62.190  84.303  0.00  0.00            
ATOM    212  CG2 THR X  15      53.677  60.602  83.817  0.00  0.00            
ATOM    213 HG21 THR X  15      53.703  59.557  83.508  0.00  0.00            
ATOM    214 HG22 THR X  15      54.388  61.111  83.167  0.00  0.00            
ATOM    215 HG23 THR X  15      54.129  60.647  84.807  0.00  0.00            
ATOM    216  OG1 THR X  15      51.670  61.267  82.586  0.00  0.00            
ATOM    217  HG1 THR X  15      50.844  60.785  82.502  0.00  0.00            
ATOM    218  C   THR X  15      51.732  59.960  86.218  0.00  0.00            
ATOM    219  O   THR X  15      51.655  60.751  87.166  0.00  0.00            
ATOM    220  N   TYR X  16      52.408  58.817  86.220  0.00  0.00            
ATOM    221  H   TYR X  16      52.313  58.230  85.404  0.00  0.00            
ATOM    222  CA  TYR X  16      52.930  58.137  87.398  0.00  0.00            
ATOM    223  HA  TYR X  16      53.058  58.835  88.226  0.00  0.00            
ATOM    224  CB  TYR X  16      51.892  57.169  87.931  0.00  0.00            
ATOM    225  HB2 TYR X  16      51.703  56.341  87.248  0.00  0.00            
ATOM    226  HB3 TYR X  16      52.294  56.721  88.840  0.00  0.00            
ATOM    227  CG  TYR X  16      50.560  57.782  88.224  0.00  0.00            
ATOM    228  CD1 TYR X  16      49.656  57.936  87.154  0.00  0.00            
ATOM    229  HD1 TYR X  16      49.945  57.563  86.182  0.00  0.00            
ATOM    230  CE1 TYR X  16      48.426  58.575  87.397  0.00  0.00            
ATOM    231  HE1 TYR X  16      47.773  58.835  86.577  0.00  0.00            
ATOM    232  CZ  TYR X  16      48.171  59.081  88.716  0.00  0.00            
ATOM    233  OH  TYR X  16      46.967  59.645  88.977  0.00  0.00            
ATOM    234  HH  TYR X  16      47.055  60.384  89.582  0.00  0.00            
ATOM    235  CE2 TYR X  16      49.050  58.935  89.762  0.00  0.00            
ATOM    236  HE2 TYR X  16      48.843  59.298  90.758  0.00  0.00            
ATOM    237  CD2 TYR X  16      50.277  58.327  89.493  0.00  0.00            
ATOM    238  HD2 TYR X  16      51.046  58.258  90.248  0.00  0.00            
ATOM    239  C   TYR X  16      54.335  57.564  87.144  0.00  0.00            
ATOM    240  O   TYR X  16      54.688  57.157  86.005  0.00  0.00            
ATOM    241  N   GLN X  17      55.101  57.361  88.215  0.00  0.00            
ATOM    242  H   GLN X  17      54.838  57.676  89.137  0.00  0.00            
ATOM    243  CA  GLN X  17      56.238  56.409  88.142  0.00  0.00            
ATOM    244  HA  GLN X  17      56.003  55.591  87.460  0.00  0.00            
ATOM    245  CB  GLN X  17      57.572  57.050  87.649  0.00  0.00            
ATOM    246  HB2 GLN X  17      58.239  56.243  87.345  0.00  0.00            
ATOM    247  HB3 GLN X  17      57.348  57.693  86.799  0.00  0.00            
ATOM    248  CG  GLN X  17      58.326  58.076  88.636  0.00  0.00            
ATOM    249  HG2 GLN X  17      58.862  58.846  88.082  0.00  0.00            
ATOM    250  HG3 GLN X  17      57.514  58.670  89.057  0.00  0.00            
ATOM    251  CD  GLN X  17      59.154  57.411  89.743  0.00  0.00            
ATOM    252  OE1 GLN X  17      59.121  56.224  89.970  0.00  0.00            
ATOM    253  NE2 GLN X  17      59.917  58.224  90.451  0.00  0.00            
ATOM    254 HE21 GLN X  17      60.653  57.838  91.025  0.00  0.00            
ATOM    255 HE22 GLN X  17      59.847  59.203  90.213  0.00  0.00            
ATOM    256  C   GLN X  17      56.367  55.770  89.485  0.00  0.00            
ATOM    257  O   GLN X  17      56.177  56.380  90.529  0.00  0.00            
ATOM    258  N   CYX X  18      56.664  54.493  89.479  0.00  0.00            
ATOM    259  H   CYX X  18      56.929  54.155  88.565  0.00  0.00            
ATOM    260  CA  CYX X  18      56.617  53.472  90.552  0.00  0.00            
ATOM    261  HA  CYX X  18      56.499  53.950  91.524  0.00  0.00            
ATOM    262  CB  CYX X  18      55.486  52.579  90.286  0.00  0.00            
ATOM    263  HB2 CYX X  18      55.670  51.900  89.454  0.00  0.00            
ATOM    264  HB3 CYX X  18      55.367  52.032  91.221  0.00  0.00            
ATOM    265  SG  CYX X  18      53.916  53.387  89.774  0.00  0.00            
ATOM    266  C   CYX X  18      57.888  52.704  90.623  0.00  0.00            
ATOM    267  O   CYX X  18      57.958  51.554  91.065  0.00  0.00            
ATOM    268  N   MET X  19      58.951  53.192  90.066  0.00  0.00            
ATOM    269  H   MET X  19      58.861  54.094  89.622  0.00  0.00            
ATOM    270  CA  MET X  19      60.220  52.500  89.972  0.00  0.00            
ATOM    271  HA  MET X  19      60.084  51.576  89.409  0.00  0.00            
ATOM    272  CB  MET X  19      61.187  53.405  89.321  0.00  0.00            
ATOM    273  HB2 MET X  19      61.476  54.270  89.918  0.00  0.00            
ATOM    274  HB3 MET X  19      62.112  52.833  89.255  0.00  0.00            
ATOM    275  CG  MET X  19      60.642  53.839  87.934  0.00  0.00            
ATOM    276  HG2 MET X  19      60.440  52.977  87.297  0.00  0.00            
ATOM    277  HG3 MET X  19      59.753  54.450  88.091  0.00  0.00            
ATOM    278  SD  MET X  19      61.876  54.748  86.947  0.00  0.00            
ATOM    279  CE  MET X  19      61.285  56.484  87.083  0.00  0.00            
ATOM    280  HE1 MET X  19      60.289  56.450  86.641  0.00  0.00            
ATOM    281  HE2 MET X  19      61.215  56.791  88.127  0.00  0.00            
ATOM    282  HE3 MET X  19      61.943  57.155  86.531  0.00  0.00            
ATOM    283  C   MET X  19      60.890  51.965  91.259  0.00  0.00            
ATOM    284  O   MET X  19      61.119  52.698  92.212  0.00  0.00            
ATOM    285  N   GLU X  20      61.280  50.739  91.301  0.00  0.00            
ATOM    286  H   GLU X  20      61.142  50.216  90.447  0.00  0.00            
ATOM    287  CA  GLU X  20      62.131  50.154  92.356  0.00  0.00            
ATOM    288  HA  GLU X  20      62.170  49.081  92.172  0.00  0.00            
ATOM    289  CB  GLU X  20      63.556  50.784  92.116  0.00  0.00            
ATOM    290  HB2 GLU X  20      63.715  50.925  91.047  0.00  0.00            
ATOM    291  HB3 GLU X  20      63.488  51.811  92.478  0.00  0.00            
ATOM    292  CG  GLU X  20      64.769  49.975  92.647  0.00  0.00            
ATOM    293  HG2 GLU X  20      64.529  49.624  93.651  0.00  0.00            
ATOM    294  HG3 GLU X  20      64.938  49.065  92.071  0.00  0.00            
ATOM    295  CD  GLU X  20      66.055  50.753  92.930  0.00  0.00            
ATOM    296  OE1 GLU X  20      66.892  50.279  93.679  0.00  0.00            
ATOM    297  OE2 GLU X  20      66.345  51.859  92.443  0.00  0.00            
ATOM    298  C   GLU X  20      61.612  50.274  93.866  0.00  0.00            
ATOM    299  O   GLU X  20      62.338  50.601  94.702  0.00  0.00            
ATOM    300  N   LEU X  21      60.327  49.964  94.058  0.00  0.00            
ATOM    301  H   LEU X  21      59.804  49.693  93.237  0.00  0.00            
ATOM    302  CA  LEU X  21      59.467  50.109  95.275  0.00  0.00            
ATOM    303  HA  LEU X  21      60.150  50.487  96.036  0.00  0.00            
ATOM    304  CB  LEU X  21      58.295  51.073  95.011  0.00  0.00            
ATOM    305  HB2 LEU X  21      57.995  50.859  93.985  0.00  0.00            
ATOM    306  HB3 LEU X  21      57.505  50.969  95.754  0.00  0.00            
ATOM    307  CG  LEU X  21      58.817  52.506  95.078  0.00  0.00            
ATOM    308  HG  LEU X  21      59.829  52.451  94.678  0.00  0.00            
ATOM    309  CD1 LEU X  21      57.926  53.538  94.394  0.00  0.00            
ATOM    310 HD11 LEU X  21      58.494  54.448  94.202  0.00  0.00            
ATOM    311 HD12 LEU X  21      57.627  53.220  93.395  0.00  0.00            
ATOM    312 HD13 LEU X  21      57.015  53.753  94.953  0.00  0.00            
ATOM    313  CD2 LEU X  21      58.933  52.947  96.564  0.00  0.00            
ATOM    314 HD21 LEU X  21      59.297  53.974  96.561  0.00  0.00            
ATOM    315 HD22 LEU X  21      57.980  52.891  97.090  0.00  0.00            
ATOM    316 HD23 LEU X  21      59.674  52.336  97.080  0.00  0.00            
ATOM    317  C   LEU X  21      58.963  48.685  95.641  0.00  0.00            
ATOM    318  O   LEU X  21      57.874  48.609  96.270  0.00  0.00            
ATOM    319  N   ASN X  22      59.777  47.686  95.324  0.00  0.00            
ATOM    320  H   ASN X  22      60.505  47.931  94.667  0.00  0.00            
ATOM    321  CA  ASN X  22      59.516  46.277  95.569  0.00  0.00            
ATOM    322  HA  ASN X  22      60.234  45.720  94.968  0.00  0.00            
ATOM    323  CB  ASN X  22      59.930  46.017  97.046  0.00  0.00            
ATOM    324  HB2 ASN X  22      59.543  46.821  97.672  0.00  0.00            
ATOM    325  HB3 ASN X  22      59.349  45.167  97.407  0.00  0.00            
ATOM    326  CG  ASN X  22      61.409  45.846  97.322  0.00  0.00            
ATOM    327  OD1 ASN X  22      62.230  45.524  96.454  0.00  0.00            
ATOM    328  ND2 ASN X  22      61.778  45.975  98.546  0.00  0.00            
ATOM    329 HD21 ASN X  22      62.731  45.728  98.771  0.00  0.00            
ATOM    330 HD22 ASN X  22      61.173  46.439  99.208  0.00  0.00            
ATOM    331  C   ASN X  22      58.097  45.843  95.074  0.00  0.00            
ATOM    332  O   ASN X  22      57.450  45.060  95.760  0.00  0.00            
ATOM    333  N   PHE X  23      57.564  46.385  93.968  0.00  0.00            
ATOM    334  H   PHE X  23      58.067  47.036  93.382  0.00  0.00            
ATOM    335  CA  PHE X  23      56.318  45.781  93.294  0.00  0.00            
ATOM    336  HA  PHE X  23      55.491  45.678  93.997  0.00  0.00            
ATOM    337  CB  PHE X  23      55.798  46.695  92.159  0.00  0.00            
ATOM    338  HB2 PHE X  23      56.518  46.818  91.349  0.00  0.00            
ATOM    339  HB3 PHE X  23      54.999  46.148  91.659  0.00  0.00            
ATOM    340  CG  PHE X  23      55.232  47.915  92.791  0.00  0.00            
ATOM    341  CD1 PHE X  23      55.731  49.247  92.784  0.00  0.00            
ATOM    342  HD1 PHE X  23      56.739  49.326  92.403  0.00  0.00            
ATOM    343  CE1 PHE X  23      55.111  50.317  93.379  0.00  0.00            
ATOM    344  HE1 PHE X  23      55.534  51.309  93.316  0.00  0.00            
ATOM    345  CZ  PHE X  23      53.799  50.177  93.826  0.00  0.00            
ATOM    346  HZ  PHE X  23      53.338  51.073  94.214  0.00  0.00            
ATOM    347  CE2 PHE X  23      53.162  48.903  93.863  0.00  0.00            
ATOM    348  HE2 PHE X  23      52.172  48.828  94.289  0.00  0.00            
ATOM    349  CD2 PHE X  23      53.888  47.811  93.279  0.00  0.00            
ATOM    350  HD2 PHE X  23      53.406  46.846  93.231  0.00  0.00            
ATOM    351  C   PHE X  23      56.590  44.335  92.811  0.00  0.00            
ATOM    352  O   PHE X  23      57.254  44.152  91.780  0.00  0.00            
ATOM    353  N   TYR X  24      56.006  43.314  93.371  0.00  0.00            
ATOM    354  H   TYR X  24      55.547  43.498  94.251  0.00  0.00            
ATOM    355  CA  TYR X  24      55.898  41.917  92.984  0.00  0.00            
ATOM    356  HA  TYR X  24      56.800  41.670  92.423  0.00  0.00            
ATOM    357  CB  TYR X  24      55.962  40.948  94.213  0.00  0.00            
ATOM    358  HB2 TYR X  24      55.083  41.178  94.816  0.00  0.00            
ATOM    359  HB3 TYR X  24      55.884  39.944  93.795  0.00  0.00            
ATOM    360  CG  TYR X  24      57.228  41.108  95.047  0.00  0.00            
ATOM    361  CD1 TYR X  24      58.444  40.517  94.573  0.00  0.00            
ATOM    362  HD1 TYR X  24      58.425  39.780  93.785  0.00  0.00            
ATOM    363  CE1 TYR X  24      59.633  40.721  95.297  0.00  0.00            
ATOM    364  HE1 TYR X  24      60.555  40.266  94.966  0.00  0.00            
ATOM    365  CZ  TYR X  24      59.634  41.530  96.455  0.00  0.00            
ATOM    366  OH  TYR X  24      60.825  41.484  97.169  0.00  0.00            
ATOM    367  HH  TYR X  24      61.653  41.176  96.794  0.00  0.00            
ATOM    368  CE2 TYR X  24      58.439  42.075  96.957  0.00  0.00            
ATOM    369  HE2 TYR X  24      58.403  42.552  97.926  0.00  0.00            
ATOM    370  CD2 TYR X  24      57.194  41.840  96.291  0.00  0.00            
ATOM    371  HD2 TYR X  24      56.217  42.031  96.708  0.00  0.00            
ATOM    372  C   TYR X  24      54.667  41.585  92.109  0.00  0.00            
ATOM    373  O   TYR X  24      54.649  40.697  91.236  0.00  0.00            
ATOM    374  N   LYS X  25      53.698  42.380  92.395  0.00  0.00            
ATOM    375  H   LYS X  25      53.778  42.955  93.221  0.00  0.00            
ATOM    376  CA  LYS X  25      52.333  42.427  91.878  0.00  0.00            
ATOM    377  HA  LYS X  25      52.347  41.766  91.012  0.00  0.00            
ATOM    378  CB  LYS X  25      51.272  42.044  92.868  0.00  0.00            
ATOM    379  HB2 LYS X  25      51.619  41.100  93.287  0.00  0.00            
ATOM    380  HB3 LYS X  25      51.358  42.857  93.590  0.00  0.00            
ATOM    381  CG  LYS X  25      49.892  41.900  92.259  0.00  0.00            
ATOM    382  HG2 LYS X  25      49.556  42.819  91.779  0.00  0.00            
ATOM    383  HG3 LYS X  25      49.890  41.179  91.442  0.00  0.00            
ATOM    384  CD  LYS X  25      48.758  41.661  93.361  0.00  0.00            
ATOM    385  HD2 LYS X  25      48.718  42.547  93.995  0.00  0.00            
ATOM    386  HD3 LYS X  25      47.789  41.440  92.914  0.00  0.00            
ATOM    387  CE  LYS X  25      49.100  40.403  94.173  0.00  0.00            
ATOM    388  HE2 LYS X  25      49.206  39.579  93.467  0.00  0.00            
ATOM    389  HE3 LYS X  25      50.071  40.525  94.653  0.00  0.00            
ATOM    390  NZ  LYS X  25      48.061  40.213  95.235  0.00  0.00            
ATOM    391  HZ1 LYS X  25      48.184  39.326  95.702  0.00  0.00            
ATOM    392  HZ2 LYS X  25      48.000  41.000  95.866  0.00  0.00            
ATOM    393  HZ3 LYS X  25      47.150  40.146  94.806  0.00  0.00            
ATOM    394  C   LYS X  25      52.090  43.804  91.242  0.00  0.00            
ATOM    395  O   LYS X  25      52.502  44.839  91.811  0.00  0.00            
ATOM    396  N   ILE X  26      51.344  43.961  90.121  0.00  0.00            
ATOM    397  H   ILE X  26      50.983  43.104  89.728  0.00  0.00            
ATOM    398  CA  ILE X  26      51.223  45.249  89.403  0.00  0.00            
ATOM    399  HA  ILE X  26      52.236  45.650  89.367  0.00  0.00            
ATOM    400  CB  ILE X  26      50.746  45.020  87.926  0.00  0.00            
ATOM    401  HB  ILE X  26      49.919  44.310  87.909  0.00  0.00            
ATOM    402  CG2 ILE X  26      50.158  46.339  87.388  0.00  0.00            
ATOM    403 HG21 ILE X  26      49.974  46.054  86.352  0.00  0.00            
ATOM    404 HG22 ILE X  26      49.139  46.568  87.701  0.00  0.00            
ATOM    405 HG23 ILE X  26      50.850  47.180  87.400  0.00  0.00            
ATOM    406  CG1 ILE X  26      51.923  44.532  87.084  0.00  0.00            
ATOM    407 HG12 ILE X  26      52.760  45.215  86.939  0.00  0.00            
ATOM    408 HG13 ILE X  26      52.409  43.706  87.603  0.00  0.00            
ATOM    409  CD1 ILE X  26      51.487  44.026  85.744  0.00  0.00            
ATOM    410 HD11 ILE X  26      51.240  44.862  85.088  0.00  0.00            
ATOM    411 HD12 ILE X  26      52.333  43.475  85.334  0.00  0.00            
ATOM    412 HD13 ILE X  26      50.607  43.383  85.764  0.00  0.00            
ATOM    413  C   ILE X  26      50.268  46.201  90.129  0.00  0.00            
ATOM    414  O   ILE X  26      49.153  45.737  90.559  0.00  0.00            
ATOM    415  N   PRO X  27      50.639  47.494  90.256  0.00  0.00            
ATOM    416  CD  PRO X  27      51.925  48.062  89.916  0.00  0.00            
ATOM    417  HD2 PRO X  27      52.304  47.709  88.956  0.00  0.00            
ATOM    418  HD3 PRO X  27      52.650  47.742  90.664  0.00  0.00            
ATOM    419  CG  PRO X  27      51.825  49.578  89.944  0.00  0.00            
ATOM    420  HG2 PRO X  27      51.471  50.006  89.006  0.00  0.00            
ATOM    421  HG3 PRO X  27      52.747  50.109  90.179  0.00  0.00            
ATOM    422  CB  PRO X  27      50.693  49.790  90.969  0.00  0.00            
ATOM    423  HB2 PRO X  27      50.225  50.775  90.942  0.00  0.00            
ATOM    424  HB3 PRO X  27      51.064  49.588  91.974  0.00  0.00            
ATOM    425  CA  PRO X  27      49.796  48.561  90.791  0.00  0.00            
ATOM    426  HA  PRO X  27      49.302  48.304  91.727  0.00  0.00            
ATOM    427  C   PRO X  27      48.652  48.958  89.784  0.00  0.00            
ATOM    428  O   PRO X  27      48.916  49.154  88.596  0.00  0.00            
ATOM    429  N   ASP X  28      47.412  49.067  90.268  0.00  0.00            
ATOM    430  H   ASP X  28      47.321  49.194  91.266  0.00  0.00            
ATOM    431  CA  ASP X  28      46.201  49.023  89.412  0.00  0.00            
ATOM    432  HA  ASP X  28      46.438  49.283  88.380  0.00  0.00            
ATOM    433  CB  ASP X  28      45.694  47.552  89.343  0.00  0.00            
ATOM    434  HB2 ASP X  28      45.041  47.431  88.478  0.00  0.00            
ATOM    435  HB3 ASP X  28      46.503  46.853  89.133  0.00  0.00            
ATOM    436  CG  ASP X  28      44.975  47.099  90.640  0.00  0.00            
ATOM    437  OD1 ASP X  28      43.776  47.305  90.847  0.00  0.00            
ATOM    438  OD2 ASP X  28      45.628  46.403  91.516  0.00  0.00            
ATOM    439  C   ASP X  28      45.045  49.961  89.856  0.00  0.00            
ATOM    440  O   ASP X  28      44.179  50.199  89.078  0.00  0.00            
ATOM    441  N   ASN X  29      45.105  50.519  91.111  0.00  0.00            
ATOM    442  H   ASN X  29      45.886  50.303  91.714  0.00  0.00            
ATOM    443  CA  ASN X  29      44.128  51.494  91.650  0.00  0.00            
ATOM    444  HA  ASN X  29      43.113  51.100  91.601  0.00  0.00            
ATOM    445  CB  ASN X  29      44.407  51.735  93.160  0.00  0.00            
ATOM    446  HB2 ASN X  29      45.480  51.872  93.297  0.00  0.00            
ATOM    447  HB3 ASN X  29      43.770  52.499  93.606  0.00  0.00            
ATOM    448  CG  ASN X  29      44.018  50.459  93.923  0.00  0.00            
ATOM    449  OD1 ASN X  29      42.859  50.019  93.939  0.00  0.00            
ATOM    450  ND2 ASN X  29      44.960  49.889  94.640  0.00  0.00            
ATOM    451 HD21 ASN X  29      44.784  48.956  94.985  0.00  0.00            
ATOM    452 HD22 ASN X  29      45.914  50.220  94.595  0.00  0.00            
ATOM    453  C   ASN X  29      44.086  52.782  90.783  0.00  0.00            
ATOM    454  O   ASN X  29      43.034  53.437  90.731  0.00  0.00            
ATOM    455  N   LEU X  30      45.133  53.118  89.975  0.00  0.00            
ATOM    456  H   LEU X  30      45.925  52.492  89.994  0.00  0.00            
ATOM    457  CA  LEU X  30      45.307  54.441  89.281  0.00  0.00            
ATOM    458  HA  LEU X  30      45.371  55.286  89.966  0.00  0.00            
ATOM    459  CB  LEU X  30      46.678  54.380  88.527  0.00  0.00            
ATOM    460  HB2 LEU X  30      46.600  53.642  87.730  0.00  0.00            
ATOM    461  HB3 LEU X  30      46.773  55.349  88.038  0.00  0.00            
ATOM    462  CG  LEU X  30      47.974  54.102  89.291  0.00  0.00            
ATOM    463  HG  LEU X  30      47.793  53.347  90.056  0.00  0.00            
ATOM    464  CD1 LEU X  30      49.104  53.735  88.319  0.00  0.00            
ATOM    465 HD11 LEU X  30      50.047  53.779  88.865  0.00  0.00            
ATOM    466 HD12 LEU X  30      48.923  52.698  88.036  0.00  0.00            
ATOM    467 HD13 LEU X  30      49.024  54.340  87.416  0.00  0.00            
ATOM    468  CD2 LEU X  30      48.364  55.393  90.059  0.00  0.00            
ATOM    469 HD21 LEU X  30      49.282  55.254  90.630  0.00  0.00            
ATOM    470 HD22 LEU X  30      48.400  56.254  89.392  0.00  0.00            
ATOM    471 HD23 LEU X  30      47.741  55.711  90.894  0.00  0.00            
ATOM    472  C   LEU X  30      44.218  54.776  88.210  0.00  0.00            
ATOM    473  O   LEU X  30      43.890  53.856  87.476  0.00  0.00            
ATOM    474  N   PRO X  31      43.735  56.050  88.067  0.00  0.00            
ATOM    475  CD  PRO X  31      44.363  57.226  88.686  0.00  0.00            
ATOM    476  HD2 PRO X  31      45.447  57.149  88.596  0.00  0.00            
ATOM    477  HD3 PRO X  31      44.219  57.377  89.755  0.00  0.00            
ATOM    478  CG  PRO X  31      43.757  58.366  87.938  0.00  0.00            
ATOM    479  HG2 PRO X  31      44.352  58.468  87.030  0.00  0.00            
ATOM    480  HG3 PRO X  31      43.706  59.300  88.497  0.00  0.00            
ATOM    481  CB  PRO X  31      42.320  57.879  87.637  0.00  0.00            
ATOM    482  HB2 PRO X  31      42.048  58.584  86.852  0.00  0.00            
ATOM    483  HB3 PRO X  31      41.719  57.892  88.546  0.00  0.00            
ATOM    484  CA  PRO X  31      42.581  56.416  87.322  0.00  0.00            
ATOM    485  HA  PRO X  31      41.807  55.748  87.699  0.00  0.00            
ATOM    486  C   PRO X  31      42.719  56.205  85.824  0.00  0.00            
ATOM    487  O   PRO X  31      43.752  56.068  85.181  0.00  0.00            
ATOM    488  N   PHE X  32      41.559  56.120  85.150  0.00  0.00            
ATOM    489  H   PHE X  32      40.766  56.173  85.773  0.00  0.00            
ATOM    490  CA  PHE X  32      41.435  55.835  83.766  0.00  0.00            
ATOM    491  HA  PHE X  32      41.992  54.947  83.468  0.00  0.00            
ATOM    492  CB  PHE X  32      39.999  55.600  83.333  0.00  0.00            
ATOM    493  HB2 PHE X  32      39.421  56.480  83.618  0.00  0.00            
ATOM    494  HB3 PHE X  32      39.980  55.449  82.254  0.00  0.00            
ATOM    495  CG  PHE X  32      39.315  54.317  83.859  0.00  0.00            
ATOM    496  CD1 PHE X  32      39.991  53.385  84.745  0.00  0.00            
ATOM    497  HD1 PHE X  32      41.031  53.518  85.002  0.00  0.00            
ATOM    498  CE1 PHE X  32      39.236  52.205  85.081  0.00  0.00            
ATOM    499  HE1 PHE X  32      39.720  51.456  85.690  0.00  0.00            
ATOM    500  CZ  PHE X  32      37.868  52.027  84.714  0.00  0.00            
ATOM    501  HZ  PHE X  32      37.413  51.136  85.121  0.00  0.00            
ATOM    502  CE2 PHE X  32      37.227  52.992  83.952  0.00  0.00            
ATOM    503  HE2 PHE X  32      36.185  53.020  83.670  0.00  0.00            
ATOM    504  CD2 PHE X  32      37.985  54.095  83.487  0.00  0.00            
ATOM    505  HD2 PHE X  32      37.540  54.811  82.812  0.00  0.00            
ATOM    506  C   PHE X  32      42.077  56.874  82.890  0.00  0.00            
ATOM    507  O   PHE X  32      42.734  56.571  81.926  0.00  0.00            
ATOM    508  N   SER X  33      42.230  58.158  83.334  0.00  0.00            
ATOM    509  H   SER X  33      41.790  58.376  84.217  0.00  0.00            
ATOM    510  CA  SER X  33      43.046  59.244  82.763  0.00  0.00            
ATOM    511  HA  SER X  33      42.750  59.395  81.725  0.00  0.00            
ATOM    512  CB  SER X  33      42.868  60.501  83.674  0.00  0.00            
ATOM    513  HB2 SER X  33      43.609  61.231  83.350  0.00  0.00            
ATOM    514  HB3 SER X  33      41.901  60.983  83.530  0.00  0.00            
ATOM    515  OG  SER X  33      42.997  60.166  85.024  0.00  0.00            
ATOM    516  HG  SER X  33      43.922  60.192  85.279  0.00  0.00            
ATOM    517  C   SER X  33      44.559  58.873  82.659  0.00  0.00            
ATOM    518  O   SER X  33      45.251  59.416  81.816  0.00  0.00            
ATOM    519  N   THR X  34      45.025  57.941  83.430  0.00  0.00            
ATOM    520  H   THR X  34      44.496  57.570  84.206  0.00  0.00            
ATOM    521  CA  THR X  34      46.465  57.487  83.341  0.00  0.00            
ATOM    522  HA  THR X  34      47.050  58.256  83.847  0.00  0.00            
ATOM    523  CB  THR X  34      46.689  56.142  84.055  0.00  0.00            
ATOM    524  HB  THR X  34      45.990  55.418  83.635  0.00  0.00            
ATOM    525  CG2 THR X  34      48.142  55.681  83.932  0.00  0.00            
ATOM    526 HG21 THR X  34      48.286  55.400  82.889  0.00  0.00            
ATOM    527 HG22 THR X  34      48.735  56.550  84.216  0.00  0.00            
ATOM    528 HG23 THR X  34      48.342  54.985  84.747  0.00  0.00            
ATOM    529  OG1 THR X  34      46.444  56.332  85.406  0.00  0.00            
ATOM    530  HG1 THR X  34      45.509  56.498  85.542  0.00  0.00            
ATOM    531  C   THR X  34      46.965  57.336  81.876  0.00  0.00            
ATOM    532  O   THR X  34      46.522  56.458  81.147  0.00  0.00            
ATOM    533  N   LYS X  35      47.892  58.218  81.420  0.00  0.00            
ATOM    534  H   LYS X  35      48.098  58.976  82.054  0.00  0.00            
ATOM    535  CA  LYS X  35      48.316  58.308  80.045  0.00  0.00            
ATOM    536  HA  LYS X  35      47.625  57.688  79.474  0.00  0.00            
ATOM    537  CB  LYS X  35      48.210  59.728  79.569  0.00  0.00            
ATOM    538  HB2 LYS X  35      47.169  59.974  79.776  0.00  0.00            
ATOM    539  HB3 LYS X  35      48.763  60.306  80.310  0.00  0.00            
ATOM    540  CG  LYS X  35      48.553  59.969  78.119  0.00  0.00            
ATOM    541  HG2 LYS X  35      49.624  59.913  77.921  0.00  0.00            
ATOM    542  HG3 LYS X  35      48.048  59.291  77.431  0.00  0.00            
ATOM    543  CD  LYS X  35      47.988  61.341  77.833  0.00  0.00            
ATOM    544  HD2 LYS X  35      46.899  61.294  77.848  0.00  0.00            
ATOM    545  HD3 LYS X  35      48.426  62.181  78.372  0.00  0.00            
ATOM    546  CE  LYS X  35      48.182  61.729  76.338  0.00  0.00            
ATOM    547  HE2 LYS X  35      49.240  61.927  76.164  0.00  0.00            
ATOM    548  HE3 LYS X  35      47.766  60.953  75.694  0.00  0.00            
ATOM    549  NZ  LYS X  35      47.553  63.071  76.045  0.00  0.00            
ATOM    550  HZ1 LYS X  35      47.876  63.849  76.602  0.00  0.00            
ATOM    551  HZ2 LYS X  35      47.885  63.478  75.182  0.00  0.00            
ATOM    552  HZ3 LYS X  35      46.561  62.991  76.220  0.00  0.00            
ATOM    553  C   LYS X  35      49.772  57.783  79.866  0.00  0.00            
ATOM    554  O   LYS X  35      50.096  57.424  78.797  0.00  0.00            
ATOM    555  N   ASN X  36      50.553  57.637  80.985  0.00  0.00            
ATOM    556  H   ASN X  36      50.134  57.930  81.857  0.00  0.00            
ATOM    557  CA  ASN X  36      51.978  57.292  81.058  0.00  0.00            
ATOM    558  HA  ASN X  36      52.113  56.516  80.305  0.00  0.00            
ATOM    559  CB  ASN X  36      52.807  58.526  80.622  0.00  0.00            
ATOM    560  HB2 ASN X  36      52.668  58.800  79.577  0.00  0.00            
ATOM    561  HB3 ASN X  36      52.627  59.338  81.327  0.00  0.00            
ATOM    562  CG  ASN X  36      54.306  58.250  80.663  0.00  0.00            
ATOM    563  OD1 ASN X  36      54.757  57.135  80.819  0.00  0.00            
ATOM    564  ND2 ASN X  36      55.117  59.292  80.634  0.00  0.00            
ATOM    565 HD21 ASN X  36      56.097  59.089  80.498  0.00  0.00            
ATOM    566 HD22 ASN X  36      54.784  60.246  80.633  0.00  0.00            
ATOM    567  C   ASN X  36      52.369  56.785  82.464  0.00  0.00            
ATOM    568  O   ASN X  36      52.042  57.489  83.458  0.00  0.00            
ATOM    569  N   LEU X  37      52.953  55.585  82.533  0.00  0.00            
ATOM    570  H   LEU X  37      53.307  55.251  81.648  0.00  0.00            
ATOM    571  CA  LEU X  37      53.308  54.807  83.760  0.00  0.00            
ATOM    572  HA  LEU X  37      53.454  55.462  84.619  0.00  0.00            
ATOM    573  CB  LEU X  37      52.209  53.772  83.904  0.00  0.00            
ATOM    574  HB2 LEU X  37      51.298  54.357  84.029  0.00  0.00            
ATOM    575  HB3 LEU X  37      52.184  53.108  83.040  0.00  0.00            
ATOM    576  CG  LEU X  37      52.407  52.816  85.162  0.00  0.00            
ATOM    577  HG  LEU X  37      53.382  52.333  85.099  0.00  0.00            
ATOM    578  CD1 LEU X  37      52.302  53.635  86.416  0.00  0.00            
ATOM    579 HD11 LEU X  37      53.056  54.422  86.409  0.00  0.00            
ATOM    580 HD12 LEU X  37      51.268  53.977  86.454  0.00  0.00            
ATOM    581 HD13 LEU X  37      52.440  52.974  87.272  0.00  0.00            
ATOM    582  CD2 LEU X  37      51.282  51.805  85.114  0.00  0.00            
ATOM    583 HD21 LEU X  37      50.299  52.276  85.088  0.00  0.00            
ATOM    584 HD22 LEU X  37      51.467  51.396  84.121  0.00  0.00            
ATOM    585 HD23 LEU X  37      51.235  51.057  85.906  0.00  0.00            
ATOM    586  C   LEU X  37      54.759  54.273  83.565  0.00  0.00            
ATOM    587  O   LEU X  37      55.070  53.607  82.595  0.00  0.00            
ATOM    588  N   ASP X  38      55.561  54.390  84.708  0.00  0.00            
ATOM    589  H   ASP X  38      55.260  54.949  85.493  0.00  0.00            
ATOM    590  CA  ASP X  38      56.863  53.662  84.837  0.00  0.00            
ATOM    591  HA  ASP X  38      56.929  53.228  83.839  0.00  0.00            
ATOM    592  CB  ASP X  38      57.923  54.669  84.788  0.00  0.00            
ATOM    593  HB2 ASP X  38      57.730  55.279  83.906  0.00  0.00            
ATOM    594  HB3 ASP X  38      57.752  55.350  85.622  0.00  0.00            
ATOM    595  CG  ASP X  38      59.384  54.180  84.632  0.00  0.00            
ATOM    596  OD1 ASP X  38      59.658  52.986  84.655  0.00  0.00            
ATOM    597  OD2 ASP X  38      60.190  55.089  84.372  0.00  0.00            
ATOM    598  C   ASP X  38      56.935  52.582  85.929  0.00  0.00            
ATOM    599  O   ASP X  38      56.778  52.885  87.126  0.00  0.00            
ATOM    600  N   LEU X  39      57.244  51.317  85.581  0.00  0.00            
ATOM    601  H   LEU X  39      57.582  51.223  84.634  0.00  0.00            
ATOM    602  CA  LEU X  39      57.370  50.132  86.517  0.00  0.00            
ATOM    603  HA  LEU X  39      57.105  50.410  87.537  0.00  0.00            
ATOM    604  CB  LEU X  39      56.450  49.001  86.083  0.00  0.00            
ATOM    605  HB2 LEU X  39      56.719  48.782  85.049  0.00  0.00            
ATOM    606  HB3 LEU X  39      56.648  48.111  86.680  0.00  0.00            
ATOM    607  CG  LEU X  39      54.973  49.203  86.117  0.00  0.00            
ATOM    608  HG  LEU X  39      54.705  49.952  85.372  0.00  0.00            
ATOM    609  CD1 LEU X  39      54.249  47.894  85.727  0.00  0.00            
ATOM    610 HD11 LEU X  39      54.678  47.073  86.303  0.00  0.00            
ATOM    611 HD12 LEU X  39      53.211  48.010  86.037  0.00  0.00            
ATOM    612 HD13 LEU X  39      54.294  47.705  84.655  0.00  0.00            
ATOM    613  CD2 LEU X  39      54.451  49.701  87.488  0.00  0.00            
ATOM    614 HD21 LEU X  39      53.366  49.653  87.393  0.00  0.00            
ATOM    615 HD22 LEU X  39      54.742  48.967  88.239  0.00  0.00            
ATOM    616 HD23 LEU X  39      54.909  50.659  87.733  0.00  0.00            
ATOM    617  C   LEU X  39      58.794  49.693  86.708  0.00  0.00            
ATOM    618  O   LEU X  39      59.011  48.774  87.478  0.00  0.00            
ATOM    619  N   SER X  40      59.752  50.340  86.036  0.00  0.00            
ATOM    620  H   SER X  40      59.478  51.159  85.513  0.00  0.00            
ATOM    621  CA  SER X  40      61.156  49.954  85.959  0.00  0.00            
ATOM    622  HA  SER X  40      61.179  49.202  85.170  0.00  0.00            
ATOM    623  CB  SER X  40      62.115  50.988  85.473  0.00  0.00            
ATOM    624  HB2 SER X  40      62.304  51.727  86.252  0.00  0.00            
ATOM    625  HB3 SER X  40      63.067  50.482  85.312  0.00  0.00            
ATOM    626  OG  SER X  40      61.771  51.703  84.308  0.00  0.00            
ATOM    627  HG  SER X  40      60.823  51.850  84.274  0.00  0.00            
ATOM    628  C   SER X  40      61.769  49.427  87.269  0.00  0.00            
ATOM    629  O   SER X  40      61.565  49.953  88.377  0.00  0.00            
ATOM    630  N   PHE X  41      62.673  48.473  87.086  0.00  0.00            
ATOM    631  H   PHE X  41      62.645  48.243  86.103  0.00  0.00            
ATOM    632  CA  PHE X  41      63.624  47.795  88.057  0.00  0.00            
ATOM    633  HA  PHE X  41      64.150  47.031  87.483  0.00  0.00            
ATOM    634  CB  PHE X  41      64.675  48.791  88.567  0.00  0.00            
ATOM    635  HB2 PHE X  41      64.328  49.190  89.520  0.00  0.00            
ATOM    636  HB3 PHE X  41      65.533  48.178  88.842  0.00  0.00            
ATOM    637  CG  PHE X  41      65.021  49.912  87.644  0.00  0.00            
ATOM    638  CD1 PHE X  41      65.769  49.587  86.515  0.00  0.00            
ATOM    639  HD1 PHE X  41      65.854  48.565  86.175  0.00  0.00            
ATOM    640  CE1 PHE X  41      66.187  50.708  85.724  0.00  0.00            
ATOM    641  HE1 PHE X  41      66.630  50.501  84.762  0.00  0.00            
ATOM    642  CZ  PHE X  41      65.875  52.004  86.012  0.00  0.00            
ATOM    643  HZ  PHE X  41      66.345  52.803  85.458  0.00  0.00            
ATOM    644  CE2 PHE X  41      65.020  52.285  87.069  0.00  0.00            
ATOM    645  HE2 PHE X  41      64.788  53.313  87.303  0.00  0.00            
ATOM    646  CD2 PHE X  41      64.570  51.255  87.849  0.00  0.00            
ATOM    647  HD2 PHE X  41      63.870  51.459  88.646  0.00  0.00            
ATOM    648  C   PHE X  41      62.976  46.957  89.250  0.00  0.00            
ATOM    649  O   PHE X  41      63.725  46.303  89.955  0.00  0.00            
ATOM    650  N   ASN X  42      61.613  46.955  89.419  0.00  0.00            
ATOM    651  H   ASN X  42      61.017  47.445  88.767  0.00  0.00            
ATOM    652  CA  ASN X  42      60.797  46.104  90.319  0.00  0.00            
ATOM    653  HA  ASN X  42      61.196  46.152  91.333  0.00  0.00            
ATOM    654  CB  ASN X  42      59.336  46.579  90.329  0.00  0.00            
ATOM    655  HB2 ASN X  42      58.905  46.418  89.341  0.00  0.00            
ATOM    656  HB3 ASN X  42      58.653  45.953  90.903  0.00  0.00            
ATOM    657  CG  ASN X  42      59.010  47.927  90.908  0.00  0.00            
ATOM    658  OD1 ASN X  42      59.135  48.198  92.077  0.00  0.00            
ATOM    659  ND2 ASN X  42      58.621  48.897  90.165  0.00  0.00            
ATOM    660 HD21 ASN X  42      58.261  49.720  90.627  0.00  0.00            
ATOM    661 HD22 ASN X  42      58.572  48.786  89.162  0.00  0.00            
ATOM    662  C   ASN X  42      60.825  44.638  89.812  0.00  0.00            
ATOM    663  O   ASN X  42      60.753  44.395  88.596  0.00  0.00            
ATOM    664  N   PRO X  43      60.909  43.699  90.764  0.00  0.00            
ATOM    665  CD  PRO X  43      60.936  44.028  92.211  0.00  0.00            
ATOM    666  HD2 PRO X  43      60.008  44.440  92.610  0.00  0.00            
ATOM    667  HD3 PRO X  43      61.796  44.628  92.510  0.00  0.00            
ATOM    668  CG  PRO X  43      61.164  42.666  92.925  0.00  0.00            
ATOM    669  HG2 PRO X  43      60.191  42.395  93.335  0.00  0.00            
ATOM    670  HG3 PRO X  43      61.960  42.657  93.669  0.00  0.00            
ATOM    671  CB  PRO X  43      61.636  41.730  91.775  0.00  0.00            
ATOM    672  HB2 PRO X  43      61.451  40.687  92.032  0.00  0.00            
ATOM    673  HB3 PRO X  43      62.702  41.954  91.745  0.00  0.00            
ATOM    674  CA  PRO X  43      60.957  42.227  90.496  0.00  0.00            
ATOM    675  HA  PRO X  43      61.549  41.944  89.626  0.00  0.00            
ATOM    676  C   PRO X  43      59.590  41.688  90.108  0.00  0.00            
ATOM    677  O   PRO X  43      59.013  40.895  90.872  0.00  0.00            
ATOM    678  N   LEU X  44      58.993  42.073  88.963  0.00  0.00            
ATOM    679  H   LEU X  44      59.458  42.737  88.360  0.00  0.00            
ATOM    680  CA  LEU X  44      57.664  41.591  88.559  0.00  0.00            
ATOM    681  HA  LEU X  44      56.955  41.718  89.377  0.00  0.00            
ATOM    682  CB  LEU X  44      57.282  42.526  87.378  0.00  0.00            
ATOM    683  HB2 LEU X  44      58.078  42.441  86.638  0.00  0.00            
ATOM    684  HB3 LEU X  44      56.391  42.153  86.872  0.00  0.00            
ATOM    685  CG  LEU X  44      57.030  43.975  87.844  0.00  0.00            
ATOM    686  HG  LEU X  44      57.931  44.226  88.403  0.00  0.00            
ATOM    687  CD1 LEU X  44      56.792  44.964  86.748  0.00  0.00            
ATOM    688 HD11 LEU X  44      56.772  45.945  87.224  0.00  0.00            
ATOM    689 HD12 LEU X  44      57.461  44.799  85.904  0.00  0.00            
ATOM    690 HD13 LEU X  44      55.786  44.896  86.333  0.00  0.00            
ATOM    691  CD2 LEU X  44      55.815  44.078  88.791  0.00  0.00            
ATOM    692 HD21 LEU X  44      55.605  45.075  89.179  0.00  0.00            
ATOM    693 HD22 LEU X  44      54.900  43.716  88.322  0.00  0.00            
ATOM    694 HD23 LEU X  44      55.967  43.586  89.752  0.00  0.00            
ATOM    695  C   LEU X  44      57.732  40.153  88.089  0.00  0.00            
ATOM    696  O   LEU X  44      56.728  39.398  88.260  0.00  0.00            
ATOM    697  N   ARG X  45      58.835  39.704  87.485  0.00  0.00            
ATOM    698  H   ARG X  45      59.593  40.364  87.385  0.00  0.00            
ATOM    699  CA  ARG X  45      59.134  38.354  86.934  0.00  0.00            
ATOM    700  HA  ARG X  45      60.095  38.386  86.420  0.00  0.00            
ATOM    701  CB  ARG X  45      59.345  37.402  88.087  0.00  0.00            
ATOM    702  HB2 ARG X  45      58.353  37.291  88.524  0.00  0.00            
ATOM    703  HB3 ARG X  45      59.739  36.451  87.730  0.00  0.00            
ATOM    704  CG  ARG X  45      60.334  37.925  89.170  0.00  0.00            
ATOM    705  HG2 ARG X  45      61.280  38.225  88.719  0.00  0.00            
ATOM    706  HG3 ARG X  45      60.096  38.864  89.671  0.00  0.00            
ATOM    707  CD  ARG X  45      60.483  36.932  90.285  0.00  0.00            
ATOM    708  HD2 ARG X  45      59.560  36.715  90.821  0.00  0.00            
ATOM    709  HD3 ARG X  45      60.785  35.933  89.970  0.00  0.00            
ATOM    710  NE  ARG X  45      61.505  37.375  91.270  0.00  0.00            
ATOM    711  HE  ARG X  45      62.411  37.672  90.936  0.00  0.00            
ATOM    712  CZ  ARG X  45      61.376  37.316  92.576  0.00  0.00            
ATOM    713  NH1 ARG X  45      60.393  36.664  93.230  0.00  0.00            
ATOM    714 HH11 ARG X  45      59.787  36.071  92.681  0.00  0.00            
ATOM    715 HH12 ARG X  45      60.218  36.807  94.214  0.00  0.00            
ATOM    716  NH2 ARG X  45      62.248  37.988  93.292  0.00  0.00            
ATOM    717 HH21 ARG X  45      62.772  38.732  92.853  0.00  0.00            
ATOM    718 HH22 ARG X  45      62.347  37.670  94.245  0.00  0.00            
ATOM    719  C   ARG X  45      58.143  37.679  85.945  0.00  0.00            
ATOM    720  O   ARG X  45      58.528  36.774  85.182  0.00  0.00            
ATOM    721  N   HIE X  46      56.827  37.952  85.956  0.00  0.00            
ATOM    722  H   HIE X  46      56.529  38.660  86.613  0.00  0.00            
ATOM    723  CA  HIE X  46      55.812  37.355  85.060  0.00  0.00            
ATOM    724  HA  HIE X  46      56.206  36.888  84.157  0.00  0.00            
ATOM    725  CB  HIE X  46      55.058  36.219  85.741  0.00  0.00            
ATOM    726  HB2 HIE X  46      55.749  35.405  85.960  0.00  0.00            
ATOM    727  HB3 HIE X  46      54.527  36.536  86.639  0.00  0.00            
ATOM    728  CG  HIE X  46      53.927  35.660  84.937  0.00  0.00            
ATOM    729  ND1 HIE X  46      54.085  34.932  83.764  0.00  0.00            
ATOM    730  CE1 HIE X  46      52.895  34.386  83.492  0.00  0.00            
ATOM    731  HE1 HIE X  46      52.644  33.808  82.615  0.00  0.00            
ATOM    732  NE2 HIE X  46      51.991  34.719  84.460  0.00  0.00            
ATOM    733  HE2 HIE X  46      51.095  34.279  84.614  0.00  0.00            
ATOM    734  CD2 HIE X  46      52.605  35.498  85.385  0.00  0.00            
ATOM    735  HD2 HIE X  46      52.224  35.898  86.313  0.00  0.00            
ATOM    736  C   HIE X  46      54.822  38.427  84.577  0.00  0.00            
ATOM    737  O   HIE X  46      54.687  39.457  85.291  0.00  0.00            
ATOM    738  N   LEU X  47      54.170  38.178  83.443  0.00  0.00            
ATOM    739  H   LEU X  47      54.456  37.420  82.840  0.00  0.00            
ATOM    740  CA  LEU X  47      52.984  38.881  83.027  0.00  0.00            
ATOM    741  HA  LEU X  47      52.587  39.431  83.880  0.00  0.00            
ATOM    742  CB  LEU X  47      53.390  39.928  81.996  0.00  0.00            
ATOM    743  HB2 LEU X  47      54.053  39.470  81.262  0.00  0.00            
ATOM    744  HB3 LEU X  47      52.519  40.300  81.456  0.00  0.00            
ATOM    745  CG  LEU X  47      54.107  41.158  82.421  0.00  0.00            
ATOM    746  HG  LEU X  47      55.058  40.840  82.849  0.00  0.00            
ATOM    747  CD1 LEU X  47      54.335  42.047  81.179  0.00  0.00            
ATOM    748 HD11 LEU X  47      54.761  41.502  80.336  0.00  0.00            
ATOM    749 HD12 LEU X  47      53.450  42.584  80.838  0.00  0.00            
ATOM    750 HD13 LEU X  47      54.990  42.868  81.469  0.00  0.00            
ATOM    751  CD2 LEU X  47      53.357  41.998  83.374  0.00  0.00            
ATOM    752 HD21 LEU X  47      53.097  41.481  84.298  0.00  0.00            
ATOM    753 HD22 LEU X  47      53.973  42.847  83.669  0.00  0.00            
ATOM    754 HD23 LEU X  47      52.365  42.264  83.010  0.00  0.00            
ATOM    755  C   LEU X  47      51.877  37.925  82.658  0.00  0.00            
ATOM    756  O   LEU X  47      52.030  37.267  81.556  0.00  0.00            
ATOM    757  N   GLY X  48      50.849  37.736  83.503  0.00  0.00            
ATOM    758  H   GLY X  48      50.953  38.224  84.382  0.00  0.00            
ATOM    759  CA  GLY X  48      49.560  37.138  83.200  0.00  0.00            
ATOM    760  HA2 GLY X  48      49.780  36.189  82.710  0.00  0.00            
ATOM    761  HA3 GLY X  48      49.186  36.943  84.205  0.00  0.00            
ATOM    762  C   GLY X  48      48.599  37.952  82.296  0.00  0.00            
ATOM    763  O   GLY X  48      48.678  39.158  82.085  0.00  0.00            
ATOM    764  N   SER X  49      47.565  37.269  81.797  0.00  0.00            
ATOM    765  H   SER X  49      47.510  36.309  82.104  0.00  0.00            
ATOM    766  CA  SER X  49      46.534  37.881  80.946  0.00  0.00            
ATOM    767  HA  SER X  49      47.054  38.276  80.073  0.00  0.00            
ATOM    768  CB  SER X  49      45.580  36.776  80.434  0.00  0.00            
ATOM    769  HB2 SER X  49      45.059  36.320  81.276  0.00  0.00            
ATOM    770  HB3 SER X  49      44.799  37.270  79.856  0.00  0.00            
ATOM    771  OG  SER X  49      46.350  35.883  79.569  0.00  0.00            
ATOM    772  HG  SER X  49      46.819  35.252  80.120  0.00  0.00            
ATOM    773  C   SER X  49      45.732  39.014  81.548  0.00  0.00            
ATOM    774  O   SER X  49      45.375  38.928  82.772  0.00  0.00            
ATOM    775  N   TYR X  50      45.228  39.950  80.751  0.00  0.00            
ATOM    776  H   TYR X  50      45.392  39.940  79.755  0.00  0.00            
ATOM    777  CA  TYR X  50      44.484  41.143  81.208  0.00  0.00            
ATOM    778  HA  TYR X  50      44.279  41.726  80.310  0.00  0.00            
ATOM    779  CB  TYR X  50      43.104  40.804  81.746  0.00  0.00            
ATOM    780  HB2 TYR X  50      43.229  40.265  82.685  0.00  0.00            
ATOM    781  HB3 TYR X  50      42.633  41.766  81.946  0.00  0.00            
ATOM    782  CG  TYR X  50      42.287  39.967  80.802  0.00  0.00            
ATOM    783  CD1 TYR X  50      42.377  38.586  80.932  0.00  0.00            
ATOM    784  HD1 TYR X  50      42.957  38.152  81.734  0.00  0.00            
ATOM    785  CE1 TYR X  50      41.870  37.716  79.960  0.00  0.00            
ATOM    786  HE1 TYR X  50      41.932  36.643  80.066  0.00  0.00            
ATOM    787  CZ  TYR X  50      41.181  38.151  78.844  0.00  0.00            
ATOM    788  OH  TYR X  50      40.742  37.353  77.846  0.00  0.00            
ATOM    789  HH  TYR X  50      40.944  36.421  77.954  0.00  0.00            
ATOM    790  CE2 TYR X  50      40.862  39.535  78.819  0.00  0.00            
ATOM    791  HE2 TYR X  50      40.334  39.981  77.989  0.00  0.00            
ATOM    792  CD2 TYR X  50      41.417  40.493  79.797  0.00  0.00            
ATOM    793  HD2 TYR X  50      41.349  41.566  79.701  0.00  0.00            
ATOM    794  C   TYR X  50      45.264  42.075  82.208  0.00  0.00            
ATOM    795  O   TYR X  50      44.649  42.839  82.919  0.00  0.00            
ATOM    796  N   SER X  51      46.602  42.071  82.205  0.00  0.00            
ATOM    797  H   SER X  51      47.123  41.493  81.560  0.00  0.00            
ATOM    798  CA  SER X  51      47.344  42.843  83.168  0.00  0.00            
ATOM    799  HA  SER X  51      47.095  42.421  84.142  0.00  0.00            
ATOM    800  CB  SER X  51      48.801  42.675  82.969  0.00  0.00            
ATOM    801  HB2 SER X  51      49.016  42.817  81.910  0.00  0.00            
ATOM    802  HB3 SER X  51      49.352  43.438  83.518  0.00  0.00            
ATOM    803  OG  SER X  51      49.263  41.439  83.438  0.00  0.00            
ATOM    804  HG  SER X  51      48.740  40.792  82.959  0.00  0.00            
ATOM    805  C   SER X  51      47.130  44.348  83.222  0.00  0.00            
ATOM    806  O   SER X  51      47.530  44.985  84.187  0.00  0.00            
ATOM    807  N   PHE X  52      46.666  45.038  82.170  0.00  0.00            
ATOM    808  H   PHE X  52      46.505  44.542  81.305  0.00  0.00            
ATOM    809  CA  PHE X  52      46.628  46.505  81.983  0.00  0.00            
ATOM    810  HA  PHE X  52      46.785  47.012  82.935  0.00  0.00            
ATOM    811  CB  PHE X  52      47.794  46.957  81.096  0.00  0.00            
ATOM    812  HB2 PHE X  52      47.571  46.602  80.089  0.00  0.00            
ATOM    813  HB3 PHE X  52      47.724  48.045  81.076  0.00  0.00            
ATOM    814  CG  PHE X  52      49.189  46.399  81.293  0.00  0.00            
ATOM    815  CD1 PHE X  52      50.135  47.089  82.111  0.00  0.00            
ATOM    816  HD1 PHE X  52      49.936  48.077  82.499  0.00  0.00            
ATOM    817  CE1 PHE X  52      51.336  46.445  82.496  0.00  0.00            
ATOM    818  HE1 PHE X  52      52.059  46.938  83.128  0.00  0.00            
ATOM    819  CZ  PHE X  52      51.672  45.167  81.879  0.00  0.00            
ATOM    820  HZ  PHE X  52      52.666  44.814  82.108  0.00  0.00            
ATOM    821  CE2 PHE X  52      50.775  44.537  81.033  0.00  0.00            
ATOM    822  HE2 PHE X  52      51.151  43.602  80.644  0.00  0.00            
ATOM    823  CD2 PHE X  52      49.528  45.113  80.736  0.00  0.00            
ATOM    824  HD2 PHE X  52      48.847  44.571  80.096  0.00  0.00            
ATOM    825  C   PHE X  52      45.258  46.957  81.358  0.00  0.00            
ATOM    826  O   PHE X  52      45.169  47.884  80.519  0.00  0.00            
ATOM    827  N   PHE X  53      44.233  46.198  81.675  0.00  0.00            
ATOM    828  H   PHE X  53      44.332  45.446  82.343  0.00  0.00            
ATOM    829  CA  PHE X  53      42.916  46.334  81.127  0.00  0.00            
ATOM    830  HA  PHE X  53      43.021  46.509  80.056  0.00  0.00            
ATOM    831  CB  PHE X  53      42.205  44.998  81.173  0.00  0.00            
ATOM    832  HB2 PHE X  53      42.825  44.299  80.613  0.00  0.00            
ATOM    833  HB3 PHE X  53      42.079  44.679  82.208  0.00  0.00            
ATOM    834  CG  PHE X  53      40.908  45.100  80.519  0.00  0.00            
ATOM    835  CD1 PHE X  53      40.768  44.661  79.169  0.00  0.00            
ATOM    836  HD1 PHE X  53      41.616  44.267  78.628  0.00  0.00            
ATOM    837  CE1 PHE X  53      39.532  44.634  78.549  0.00  0.00            
ATOM    838  HE1 PHE X  53      39.565  44.081  77.622  0.00  0.00            
ATOM    839  CZ  PHE X  53      38.446  45.140  79.265  0.00  0.00            
ATOM    840  HZ  PHE X  53      37.456  45.069  78.840  0.00  0.00            
ATOM    841  CE2 PHE X  53      38.539  45.737  80.537  0.00  0.00            
ATOM    842  HE2 PHE X  53      37.674  46.135  81.048  0.00  0.00            
ATOM    843  CD2 PHE X  53      39.826  45.629  81.185  0.00  0.00            
ATOM    844  HD2 PHE X  53      39.932  45.918  82.220  0.00  0.00            
ATOM    845  C   PHE X  53      42.143  47.586  81.586  0.00  0.00            
ATOM    846  O   PHE X  53      41.503  48.306  80.743  0.00  0.00            
ATOM    847  N   SER X  54      42.238  47.986  82.885  0.00  0.00            
ATOM    848  H   SER X  54      42.566  47.364  83.610  0.00  0.00            
ATOM    849  CA  SER X  54      41.853  49.298  83.416  0.00  0.00            
ATOM    850  HA  SER X  54      40.829  49.527  83.123  0.00  0.00            
ATOM    851  CB  SER X  54      41.908  49.199  84.939  0.00  0.00            
ATOM    852  HB2 SER X  54      41.417  50.123  85.244  0.00  0.00            
ATOM    853  HB3 SER X  54      41.359  48.349  85.343  0.00  0.00            
ATOM    854  OG  SER X  54      43.238  49.130  85.448  0.00  0.00            
ATOM    855  HG  SER X  54      43.398  49.953  85.916  0.00  0.00            
ATOM    856  C   SER X  54      42.727  50.524  82.937  0.00  0.00            
ATOM    857  O   SER X  54      42.506  51.570  83.433  0.00  0.00            
ATOM    858  N   PHE X  55      43.491  50.398  81.850  0.00  0.00            
ATOM    859  H   PHE X  55      43.818  49.484  81.572  0.00  0.00            
ATOM    860  CA  PHE X  55      44.261  51.549  81.363  0.00  0.00            
ATOM    861  HA  PHE X  55      44.102  52.351  82.084  0.00  0.00            
ATOM    862  CB  PHE X  55      45.787  51.265  81.605  0.00  0.00            
ATOM    863  HB2 PHE X  55      46.029  50.344  81.074  0.00  0.00            
ATOM    864  HB3 PHE X  55      46.364  52.072  81.154  0.00  0.00            
ATOM    865  CG  PHE X  55      46.208  51.130  83.041  0.00  0.00            
ATOM    866  CD1 PHE X  55      46.640  52.356  83.733  0.00  0.00            
ATOM    867  HD1 PHE X  55      46.688  53.295  83.202  0.00  0.00            
ATOM    868  CE1 PHE X  55      47.047  52.228  85.114  0.00  0.00            
ATOM    869  HE1 PHE X  55      47.486  53.123  85.531  0.00  0.00            
ATOM    870  CZ  PHE X  55      47.212  50.975  85.676  0.00  0.00            
ATOM    871  HZ  PHE X  55      47.698  50.937  86.639  0.00  0.00            
ATOM    872  CE2 PHE X  55      46.714  49.830  85.049  0.00  0.00            
ATOM    873  HE2 PHE X  55      46.735  48.875  85.552  0.00  0.00            
ATOM    874  CD2 PHE X  55      46.222  49.929  83.738  0.00  0.00            
ATOM    875  HD2 PHE X  55      45.804  49.048  83.273  0.00  0.00            
ATOM    876  C   PHE X  55      43.956  51.946  79.892  0.00  0.00            
ATOM    877  O   PHE X  55      44.866  51.929  79.054  0.00  0.00            
ATOM    878  N   PRO X  56      42.769  52.554  79.713  0.00  0.00            
ATOM    879  CD  PRO X  56      41.735  52.932  80.663  0.00  0.00            
ATOM    880  HD2 PRO X  56      42.278  53.550  81.379  0.00  0.00            
ATOM    881  HD3 PRO X  56      41.181  52.062  81.014  0.00  0.00            
ATOM    882  CG  PRO X  56      40.667  53.743  79.859  0.00  0.00            
ATOM    883  HG2 PRO X  56      40.930  54.799  79.799  0.00  0.00            
ATOM    884  HG3 PRO X  56      39.674  53.761  80.310  0.00  0.00            
ATOM    885  CB  PRO X  56      40.813  53.163  78.463  0.00  0.00            
ATOM    886  HB2 PRO X  56      40.482  53.858  77.691  0.00  0.00            
ATOM    887  HB3 PRO X  56      40.336  52.193  78.320  0.00  0.00            
ATOM    888  CA  PRO X  56      42.265  52.868  78.369  0.00  0.00            
ATOM    889  HA  PRO X  56      42.465  52.061  77.664  0.00  0.00            
ATOM    890  C   PRO X  56      43.003  53.947  77.652  0.00  0.00            
ATOM    891  O   PRO X  56      42.804  54.074  76.373  0.00  0.00            
ATOM    892  N   GLU X  57      43.816  54.803  78.310  0.00  0.00            
ATOM    893  H   GLU X  57      43.804  54.708  79.315  0.00  0.00            
ATOM    894  CA  GLU X  57      44.467  56.023  77.793  0.00  0.00            
ATOM    895  HA  GLU X  57      44.140  56.369  76.813  0.00  0.00            
ATOM    896  CB  GLU X  57      44.207  57.218  78.802  0.00  0.00            
ATOM    897  HB2 GLU X  57      44.589  56.868  79.760  0.00  0.00            
ATOM    898  HB3 GLU X  57      44.587  58.196  78.506  0.00  0.00            
ATOM    899  CG  GLU X  57      42.683  57.598  79.007  0.00  0.00            
ATOM    900  HG2 GLU X  57      42.142  56.700  79.306  0.00  0.00            
ATOM    901  HG3 GLU X  57      42.637  58.400  79.743  0.00  0.00            
ATOM    902  CD  GLU X  57      42.056  58.186  77.716  0.00  0.00            
ATOM    903  OE1 GLU X  57      42.607  59.025  76.957  0.00  0.00            
ATOM    904  OE2 GLU X  57      40.895  57.844  77.388  0.00  0.00            
ATOM    905  C   GLU X  57      45.994  55.893  77.641  0.00  0.00            
ATOM    906  O   GLU X  57      46.642  56.771  77.011  0.00  0.00            
ATOM    907  N   LEU X  58      46.528  54.819  78.194  0.00  0.00            
ATOM    908  H   LEU X  58      45.837  54.238  78.646  0.00  0.00            
ATOM    909  CA  LEU X  58      47.970  54.674  78.495  0.00  0.00            
ATOM    910  HA  LEU X  58      48.364  55.484  79.108  0.00  0.00            
ATOM    911  CB  LEU X  58      48.156  53.406  79.320  0.00  0.00            
ATOM    912  HB2 LEU X  58      47.744  53.796  80.251  0.00  0.00            
ATOM    913  HB3 LEU X  58      47.549  52.582  78.946  0.00  0.00            
ATOM    914  CG  LEU X  58      49.597  52.942  79.560  0.00  0.00            
ATOM    915  HG  LEU X  58      50.002  52.512  78.644  0.00  0.00            
ATOM    916  CD1 LEU X  58      50.411  54.101  80.113  0.00  0.00            
ATOM    917 HD11 LEU X  58      51.231  53.696  80.706  0.00  0.00            
ATOM    918 HD12 LEU X  58      50.740  54.760  79.309  0.00  0.00            
ATOM    919 HD13 LEU X  58      49.739  54.724  80.702  0.00  0.00            
ATOM    920  CD2 LEU X  58      49.443  51.800  80.605  0.00  0.00            
ATOM    921 HD21 LEU X  58      48.773  51.019  80.247  0.00  0.00            
ATOM    922 HD22 LEU X  58      50.459  51.422  80.728  0.00  0.00            
ATOM    923 HD23 LEU X  58      49.183  52.230  81.572  0.00  0.00            
ATOM    924  C   LEU X  58      48.788  54.594  77.237  0.00  0.00            
ATOM    925  O   LEU X  58      48.949  53.466  76.682  0.00  0.00            
ATOM    926  N   GLN X  59      49.339  55.683  76.767  0.00  0.00            
ATOM    927  H   GLN X  59      49.266  56.516  77.334  0.00  0.00            
ATOM    928  CA  GLN X  59      50.224  55.751  75.611  0.00  0.00            
ATOM    929  HA  GLN X  59      49.781  55.076  74.878  0.00  0.00            
ATOM    930  CB  GLN X  59      50.197  57.180  75.024  0.00  0.00            
ATOM    931  HB2 GLN X  59      50.079  57.966  75.770  0.00  0.00            
ATOM    932  HB3 GLN X  59      51.167  57.413  74.584  0.00  0.00            
ATOM    933  CG  GLN X  59      49.070  57.323  73.919  0.00  0.00            
ATOM    934  HG2 GLN X  59      49.223  56.589  73.128  0.00  0.00            
ATOM    935  HG3 GLN X  59      48.165  57.044  74.460  0.00  0.00            
ATOM    936  CD  GLN X  59      49.010  58.774  73.430  0.00  0.00            
ATOM    937  OE1 GLN X  59      49.676  59.683  73.888  0.00  0.00            
ATOM    938  NE2 GLN X  59      48.139  59.068  72.473  0.00  0.00            
ATOM    939 HE21 GLN X  59      47.882  60.026  72.282  0.00  0.00            
ATOM    940 HE22 GLN X  59      47.729  58.336  71.910  0.00  0.00            
ATOM    941  C   GLN X  59      51.689  55.179  75.860  0.00  0.00            
ATOM    942  O   GLN X  59      52.391  54.829  74.898  0.00  0.00            
ATOM    943  N   VAL X  60      52.289  55.323  77.060  0.00  0.00            
ATOM    944  H   VAL X  60      51.754  55.499  77.899  0.00  0.00            
ATOM    945  CA  VAL X  60      53.715  55.085  77.262  0.00  0.00            
ATOM    946  HA  VAL X  60      54.152  54.507  76.448  0.00  0.00            
ATOM    947  CB  VAL X  60      54.424  56.461  77.337  0.00  0.00            
ATOM    948  HB  VAL X  60      54.092  57.029  78.206  0.00  0.00            
ATOM    949  CG1 VAL X  60      55.958  56.322  77.589  0.00  0.00            
ATOM    950 HG11 VAL X  60      56.505  56.433  76.652  0.00  0.00            
ATOM    951 HG12 VAL X  60      56.185  57.084  78.334  0.00  0.00            
ATOM    952 HG13 VAL X  60      56.288  55.367  77.998  0.00  0.00            
ATOM    953  CG2 VAL X  60      54.398  57.249  76.040  0.00  0.00            
ATOM    954 HG21 VAL X  60      54.786  58.258  76.176  0.00  0.00            
ATOM    955 HG22 VAL X  60      54.996  56.761  75.270  0.00  0.00            
ATOM    956 HG23 VAL X  60      53.403  57.233  75.593  0.00  0.00            
ATOM    957  C   VAL X  60      53.956  54.195  78.394  0.00  0.00            
ATOM    958  O   VAL X  60      53.496  54.509  79.471  0.00  0.00            
ATOM    959  N   LEU X  61      54.667  53.038  78.182  0.00  0.00            
ATOM    960  H   LEU X  61      55.101  52.770  77.311  0.00  0.00            
ATOM    961  CA  LEU X  61      54.841  52.042  79.273  0.00  0.00            
ATOM    962  HA  LEU X  61      54.596  52.531  80.216  0.00  0.00            
ATOM    963  CB  LEU X  61      53.728  50.929  79.116  0.00  0.00            
ATOM    964  HB2 LEU X  61      52.828  51.523  79.268  0.00  0.00            
ATOM    965  HB3 LEU X  61      53.890  50.368  78.195  0.00  0.00            
ATOM    966  CG  LEU X  61      53.544  49.833  80.196  0.00  0.00            
ATOM    967  HG  LEU X  61      54.463  49.248  80.228  0.00  0.00            
ATOM    968  CD1 LEU X  61      53.317  50.378  81.591  0.00  0.00            
ATOM    969 HD11 LEU X  61      54.308  50.755  81.847  0.00  0.00            
ATOM    970 HD12 LEU X  61      52.478  51.068  81.676  0.00  0.00            
ATOM    971 HD13 LEU X  61      53.061  49.514  82.203  0.00  0.00            
ATOM    972  CD2 LEU X  61      52.527  48.791  79.819  0.00  0.00            
ATOM    973 HD21 LEU X  61      52.740  47.929  80.450  0.00  0.00            
ATOM    974 HD22 LEU X  61      51.513  49.115  80.051  0.00  0.00            
ATOM    975 HD23 LEU X  61      52.727  48.605  78.763  0.00  0.00            
ATOM    976  C   LEU X  61      56.294  51.494  79.433  0.00  0.00            
ATOM    977  O   LEU X  61      56.750  51.052  78.394  0.00  0.00            
ATOM    978  N   ASP X  62      56.934  51.611  80.680  0.00  0.00            
ATOM    979  H   ASP X  62      56.480  52.006  81.491  0.00  0.00            
ATOM    980  CA  ASP X  62      58.277  51.233  80.815  0.00  0.00            
ATOM    981  HA  ASP X  62      58.671  51.096  79.808  0.00  0.00            
ATOM    982  CB  ASP X  62      59.130  52.387  81.359  0.00  0.00            
ATOM    983  HB2 ASP X  62      58.762  53.293  80.877  0.00  0.00            
ATOM    984  HB3 ASP X  62      58.860  52.536  82.404  0.00  0.00            
ATOM    985  CG  ASP X  62      60.743  52.282  81.175  0.00  0.00            
ATOM    986  OD1 ASP X  62      61.238  51.188  80.822  0.00  0.00            
ATOM    987  OD2 ASP X  62      61.375  53.336  81.436  0.00  0.00            
ATOM    988  C   ASP X  62      58.430  50.056  81.752  0.00  0.00            
ATOM    989  O   ASP X  62      57.990  50.110  82.913  0.00  0.00            
ATOM    990  N   LEU X  63      59.104  49.034  81.196  0.00  0.00            
ATOM    991  H   LEU X  63      59.331  49.068  80.212  0.00  0.00            
ATOM    992  CA  LEU X  63      59.446  47.770  81.889  0.00  0.00            
ATOM    993  HA  LEU X  63      59.181  47.897  82.939  0.00  0.00            
ATOM    994  CB  LEU X  63      58.492  46.675  81.325  0.00  0.00            
ATOM    995  HB2 LEU X  63      58.686  46.577  80.257  0.00  0.00            
ATOM    996  HB3 LEU X  63      58.704  45.673  81.698  0.00  0.00            
ATOM    997  CG  LEU X  63      57.026  46.898  81.571  0.00  0.00            
ATOM    998  HG  LEU X  63      56.781  47.955  81.676  0.00  0.00            
ATOM    999  CD1 LEU X  63      56.163  46.353  80.438  0.00  0.00            
ATOM   1000 HD11 LEU X  63      56.306  47.005  79.576  0.00  0.00            
ATOM   1001 HD12 LEU X  63      56.395  45.329  80.143  0.00  0.00            
ATOM   1002 HD13 LEU X  63      55.125  46.416  80.764  0.00  0.00            
ATOM   1003  CD2 LEU X  63      56.668  46.312  82.980  0.00  0.00            
ATOM   1004 HD21 LEU X  63      55.599  46.516  83.050  0.00  0.00            
ATOM   1005 HD22 LEU X  63      56.787  45.229  82.946  0.00  0.00            
ATOM   1006 HD23 LEU X  63      57.295  46.826  83.708  0.00  0.00            
ATOM   1007  C   LEU X  63      60.940  47.448  81.941  0.00  0.00            
ATOM   1008  O   LEU X  63      61.371  46.290  82.064  0.00  0.00            
ATOM   1009  N   SER X  64      61.806  48.513  82.012  0.00  0.00            
ATOM   1010  H   SER X  64      61.452  49.442  81.831  0.00  0.00            
ATOM   1011  CA  SER X  64      63.263  48.384  82.112  0.00  0.00            
ATOM   1012  HA  SER X  64      63.639  47.985  81.170  0.00  0.00            
ATOM   1013  CB  SER X  64      63.850  49.838  82.251  0.00  0.00            
ATOM   1014  HB2 SER X  64      63.302  50.501  82.920  0.00  0.00            
ATOM   1015  HB3 SER X  64      64.911  49.729  82.478  0.00  0.00            
ATOM   1016  OG  SER X  64      63.706  50.381  81.019  0.00  0.00            
ATOM   1017  HG  SER X  64      62.825  50.757  80.953  0.00  0.00            
ATOM   1018  C   SER X  64      63.626  47.510  83.288  0.00  0.00            
ATOM   1019  O   SER X  64      63.402  47.881  84.484  0.00  0.00            
ATOM   1020  N   ARG X  65      64.227  46.386  82.905  0.00  0.00            
ATOM   1021  H   ARG X  65      64.483  46.211  81.944  0.00  0.00            
ATOM   1022  CA  ARG X  65      64.909  45.359  83.728  0.00  0.00            
ATOM   1023  HA  ARG X  65      65.118  44.474  83.126  0.00  0.00            
ATOM   1024  CB  ARG X  65      66.416  45.741  84.111  0.00  0.00            
ATOM   1025  HB2 ARG X  65      66.873  46.325  83.312  0.00  0.00            
ATOM   1026  HB3 ARG X  65      66.415  46.372  85.000  0.00  0.00            
ATOM   1027  CG  ARG X  65      67.214  44.509  84.346  0.00  0.00            
ATOM   1028  HG2 ARG X  65      66.635  43.837  84.979  0.00  0.00            
ATOM   1029  HG3 ARG X  65      67.306  44.056  83.359  0.00  0.00            
ATOM   1030  CD  ARG X  65      68.605  44.697  84.899  0.00  0.00            
ATOM   1031  HD2 ARG X  65      68.983  45.695  84.679  0.00  0.00            
ATOM   1032  HD3 ARG X  65      68.551  44.736  85.987  0.00  0.00            
ATOM   1033  NE  ARG X  65      69.532  43.588  84.576  0.00  0.00            
ATOM   1034  HE  ARG X  65      69.502  42.749  85.137  0.00  0.00            
ATOM   1035  CZ  ARG X  65      70.203  43.446  83.451  0.00  0.00            
ATOM   1036  NH1 ARG X  65      70.236  44.326  82.472  0.00  0.00            
ATOM   1037 HH11 ARG X  65      69.716  45.191  82.513  0.00  0.00            
ATOM   1038 HH12 ARG X  65      70.858  44.210  81.684  0.00  0.00            
ATOM   1039  NH2 ARG X  65      70.980  42.436  83.204  0.00  0.00            
ATOM   1040 HH21 ARG X  65      71.079  41.670  83.855  0.00  0.00            
ATOM   1041 HH22 ARG X  65      71.493  42.420  82.334  0.00  0.00            
ATOM   1042  C   ARG X  65      64.098  44.865  84.918  0.00  0.00            
ATOM   1043  O   ARG X  65      64.554  44.952  86.067  0.00  0.00            
ATOM   1044  N   CYS X  66      62.953  44.309  84.686  0.00  0.00            
ATOM   1045  H   CYS X  66      62.728  44.378  83.704  0.00  0.00            
ATOM   1046  CA  CYS X  66      61.977  43.805  85.692  0.00  0.00            
ATOM   1047  HA  CYS X  66      62.183  44.374  86.598  0.00  0.00            
ATOM   1048  CB  CYS X  66      60.539  44.042  85.251  0.00  0.00            
ATOM   1049  HB2 CYS X  66      60.369  43.551  84.293  0.00  0.00            
ATOM   1050  HB3 CYS X  66      59.774  43.714  85.955  0.00  0.00            
ATOM   1051  SG  CYS X  66      60.201  45.828  84.963  0.00  0.00            
ATOM   1052  HG  CYS X  66      60.656  45.934  83.711  0.00  0.00            
ATOM   1053  C   CYS X  66      62.060  42.236  85.944  0.00  0.00            
ATOM   1054  O   CYS X  66      61.116  41.755  86.569  0.00  0.00            
ATOM   1055  N   GLU X  67      63.056  41.535  85.448  0.00  0.00            
ATOM   1056  H   GLU X  67      63.796  41.957  84.906  0.00  0.00            
ATOM   1057  CA  GLU X  67      63.244  40.070  85.466  0.00  0.00            
ATOM   1058  HA  GLU X  67      64.150  39.827  84.911  0.00  0.00            
ATOM   1059  CB  GLU X  67      63.609  39.524  86.879  0.00  0.00            
ATOM   1060  HB2 GLU X  67      62.722  39.699  87.486  0.00  0.00            
ATOM   1061  HB3 GLU X  67      63.824  38.483  86.637  0.00  0.00            
ATOM   1062  CG  GLU X  67      64.723  40.252  87.561  0.00  0.00            
ATOM   1063  HG2 GLU X  67      64.456  41.269  87.851  0.00  0.00            
ATOM   1064  HG3 GLU X  67      64.909  39.690  88.475  0.00  0.00            
ATOM   1065  CD  GLU X  67      66.031  40.252  86.766  0.00  0.00            
ATOM   1066  OE1 GLU X  67      66.518  41.271  86.197  0.00  0.00            
ATOM   1067  OE2 GLU X  67      66.540  39.183  86.426  0.00  0.00            
ATOM   1068  C   GLU X  67      62.149  39.214  84.770  0.00  0.00            
ATOM   1069  O   GLU X  67      61.996  38.024  85.017  0.00  0.00            
ATOM   1070  N   ILE X  68      61.336  39.788  83.907  0.00  0.00            
ATOM   1071  H   ILE X  68      61.501  40.755  83.668  0.00  0.00            
ATOM   1072  CA  ILE X  68      60.171  39.121  83.337  0.00  0.00            
ATOM   1073  HA  ILE X  68      59.692  38.601  84.166  0.00  0.00            
ATOM   1074  CB  ILE X  68      59.187  40.149  82.707  0.00  0.00            
ATOM   1075  HB  ILE X  68      59.786  40.726  82.003  0.00  0.00            
ATOM   1076  CG2 ILE X  68      58.031  39.558  81.951  0.00  0.00            
ATOM   1077 HG21 ILE X  68      58.315  39.102  81.003  0.00  0.00            
ATOM   1078 HG22 ILE X  68      57.518  38.793  82.534  0.00  0.00            
ATOM   1079 HG23 ILE X  68      57.351  40.368  81.683  0.00  0.00            
ATOM   1080  CG1 ILE X  68      58.552  41.172  83.638  0.00  0.00            
ATOM   1081 HG12 ILE X  68      57.655  40.689  84.026  0.00  0.00            
ATOM   1082 HG13 ILE X  68      59.250  41.446  84.429  0.00  0.00            
ATOM   1083  CD1 ILE X  68      58.123  42.479  82.996  0.00  0.00            
ATOM   1084 HD11 ILE X  68      58.885  42.661  82.239  0.00  0.00            
ATOM   1085 HD12 ILE X  68      57.168  42.350  82.488  0.00  0.00            
ATOM   1086 HD13 ILE X  68      58.044  43.325  83.679  0.00  0.00            
ATOM   1087  C   ILE X  68      60.623  38.038  82.325  0.00  0.00            
ATOM   1088  O   ILE X  68      61.233  38.253  81.368  0.00  0.00            
ATOM   1089  N   GLN X  69      60.138  36.811  82.577  0.00  0.00            
ATOM   1090  H   GLN X  69      59.633  36.744  83.449  0.00  0.00            
ATOM   1091  CA  GLN X  69      60.519  35.516  81.959  0.00  0.00            
ATOM   1092  HA  GLN X  69      61.276  35.776  81.220  0.00  0.00            
ATOM   1093  CB  GLN X  69      61.033  34.545  83.113  0.00  0.00            
ATOM   1094  HB2 GLN X  69      62.014  34.858  83.469  0.00  0.00            
ATOM   1095  HB3 GLN X  69      60.308  34.564  83.927  0.00  0.00            
ATOM   1096  CG  GLN X  69      61.175  33.028  82.627  0.00  0.00            
ATOM   1097  HG2 GLN X  69      61.369  32.400  83.496  0.00  0.00            
ATOM   1098  HG3 GLN X  69      60.202  32.706  82.257  0.00  0.00            
ATOM   1099  CD  GLN X  69      62.296  32.845  81.614  0.00  0.00            
ATOM   1100  OE1 GLN X  69      62.728  33.782  80.947  0.00  0.00            
ATOM   1101  NE2 GLN X  69      62.885  31.730  81.472  0.00  0.00            
ATOM   1102 HE21 GLN X  69      63.578  31.644  80.743  0.00  0.00            
ATOM   1103 HE22 GLN X  69      62.584  30.890  81.945  0.00  0.00            
ATOM   1104  C   GLN X  69      59.329  34.944  81.151  0.00  0.00            
ATOM   1105  O   GLN X  69      59.492  34.609  79.986  0.00  0.00            
ATOM   1106  N   THR X  70      58.178  34.810  81.806  0.00  0.00            
ATOM   1107  H   THR X  70      58.051  35.268  82.698  0.00  0.00            
ATOM   1108  CA  THR X  70      56.933  34.230  81.234  0.00  0.00            
ATOM   1109  HA  THR X  70      57.079  33.810  80.238  0.00  0.00            
ATOM   1110  CB  THR X  70      56.280  33.150  82.159  0.00  0.00            
ATOM   1111  HB  THR X  70      55.220  33.184  81.908  0.00  0.00            
ATOM   1112  CG2 THR X  70      56.875  31.764  82.086  0.00  0.00            
ATOM   1113 HG21 THR X  70      57.944  31.891  82.255  0.00  0.00            
ATOM   1114 HG22 THR X  70      56.416  30.988  82.699  0.00  0.00            
ATOM   1115 HG23 THR X  70      56.651  31.412  81.078  0.00  0.00            
ATOM   1116  OG1 THR X  70      56.354  33.571  83.467  0.00  0.00            
ATOM   1117  HG1 THR X  70      55.605  34.133  83.679  0.00  0.00            
ATOM   1118  C   THR X  70      55.963  35.392  80.983  0.00  0.00            
ATOM   1119  O   THR X  70      55.824  36.355  81.767  0.00  0.00            
ATOM   1120  N   ILE X  71      55.403  35.372  79.751  0.00  0.00            
ATOM   1121  H   ILE X  71      55.580  34.636  79.082  0.00  0.00            
ATOM   1122  CA  ILE X  71      54.512  36.383  79.221  0.00  0.00            
ATOM   1123  HA  ILE X  71      54.040  36.813  80.104  0.00  0.00            
ATOM   1124  CB  ILE X  71      55.131  37.535  78.378  0.00  0.00            
ATOM   1125  HB  ILE X  71      55.444  37.029  77.464  0.00  0.00            
ATOM   1126  CG2 ILE X  71      54.098  38.612  78.174  0.00  0.00            
ATOM   1127 HG21 ILE X  71      53.812  39.031  79.139  0.00  0.00            
ATOM   1128 HG22 ILE X  71      54.501  39.435  77.584  0.00  0.00            
ATOM   1129 HG23 ILE X  71      53.245  38.232  77.613  0.00  0.00            
ATOM   1130  CG1 ILE X  71      56.500  38.101  78.862  0.00  0.00            
ATOM   1131 HG12 ILE X  71      56.773  39.080  78.468  0.00  0.00            
ATOM   1132 HG13 ILE X  71      56.443  38.255  79.940  0.00  0.00            
ATOM   1133  CD1 ILE X  71      57.602  37.216  78.360  0.00  0.00            
ATOM   1134 HD11 ILE X  71      58.488  37.434  78.957  0.00  0.00            
ATOM   1135 HD12 ILE X  71      57.395  36.153  78.481  0.00  0.00            
ATOM   1136 HD13 ILE X  71      57.858  37.473  77.333  0.00  0.00            
ATOM   1137  C   ILE X  71      53.309  35.667  78.490  0.00  0.00            
ATOM   1138  O   ILE X  71      53.514  35.022  77.473  0.00  0.00            
ATOM   1139  N   GLU X  72      52.110  35.816  79.053  0.00  0.00            
ATOM   1140  H   GLU X  72      52.000  36.404  79.867  0.00  0.00            
ATOM   1141  CA  GLU X  72      50.938  35.276  78.392  0.00  0.00            
ATOM   1142  HA  GLU X  72      51.177  34.307  77.952  0.00  0.00            
ATOM   1143  CB  GLU X  72      49.722  35.163  79.362  0.00  0.00            
ATOM   1144  HB2 GLU X  72      49.462  36.101  79.853  0.00  0.00            
ATOM   1145  HB3 GLU X  72      48.846  34.777  78.840  0.00  0.00            
ATOM   1146  CG  GLU X  72      50.090  34.238  80.518  0.00  0.00            
ATOM   1147  HG2 GLU X  72      50.277  33.263  80.069  0.00  0.00            
ATOM   1148  HG3 GLU X  72      51.023  34.487  81.023  0.00  0.00            
ATOM   1149  CD  GLU X  72      48.933  34.251  81.590  0.00  0.00            
ATOM   1150  OE1 GLU X  72      47.782  34.516  81.210  0.00  0.00            
ATOM   1151  OE2 GLU X  72      49.269  33.817  82.709  0.00  0.00            
ATOM   1152  C   GLU X  72      50.501  36.064  77.129  0.00  0.00            
ATOM   1153  O   GLU X  72      50.621  37.283  77.067  0.00  0.00            
ATOM   1154  N   ASP X  73      49.871  35.294  76.164  0.00  0.00            
ATOM   1155  H   ASP X  73      49.760  34.322  76.415  0.00  0.00            
ATOM   1156  CA  ASP X  73      49.198  35.853  74.950  0.00  0.00            
ATOM   1157  HA  ASP X  73      49.915  36.625  74.670  0.00  0.00            
ATOM   1158  CB  ASP X  73      48.972  34.833  73.851  0.00  0.00            
ATOM   1159  HB2 ASP X  73      48.431  35.308  73.033  0.00  0.00            
ATOM   1160  HB3 ASP X  73      49.904  34.377  73.518  0.00  0.00            
ATOM   1161  CG  ASP X  73      47.994  33.742  74.170  0.00  0.00            
ATOM   1162  OD1 ASP X  73      47.620  33.629  75.405  0.00  0.00            
ATOM   1163  OD2 ASP X  73      47.734  32.941  73.264  0.00  0.00            
ATOM   1164  C   ASP X  73      47.918  36.662  75.207  0.00  0.00            
ATOM   1165  O   ASP X  73      47.538  37.378  74.282  0.00  0.00            
ATOM   1166  N   GLY X  74      47.392  36.722  76.401  0.00  0.00            
ATOM   1167  H   GLY X  74      47.769  36.035  77.038  0.00  0.00            
ATOM   1168  CA  GLY X  74      46.390  37.635  76.812  0.00  0.00            
ATOM   1169  HA2 GLY X  74      45.932  37.991  75.889  0.00  0.00            
ATOM   1170  HA3 GLY X  74      45.563  37.153  77.333  0.00  0.00            
ATOM   1171  C   GLY X  74      46.867  38.938  77.595  0.00  0.00            
ATOM   1172  O   GLY X  74      46.015  39.745  77.966  0.00  0.00            
ATOM   1173  N   ALA X  75      48.180  39.209  77.797  0.00  0.00            
ATOM   1174  H   ALA X  75      48.842  38.578  77.369  0.00  0.00            
ATOM   1175  CA  ALA X  75      48.796  40.168  78.754  0.00  0.00            
ATOM   1176  HA  ALA X  75      48.190  40.263  79.655  0.00  0.00            
ATOM   1177  CB  ALA X  75      50.195  39.661  79.132  0.00  0.00            
ATOM   1178  HB1 ALA X  75      50.888  39.786  78.301  0.00  0.00            
ATOM   1179  HB2 ALA X  75      50.635  40.292  79.904  0.00  0.00            
ATOM   1180  HB3 ALA X  75      50.062  38.619  79.424  0.00  0.00            
ATOM   1181  C   ALA X  75      48.908  41.587  78.169  0.00  0.00            
ATOM   1182  O   ALA X  75      48.501  42.451  78.914  0.00  0.00            
ATOM   1183  N   TYR X  76      49.374  41.755  76.929  0.00  0.00            
ATOM   1184  H   TYR X  76      49.643  40.908  76.449  0.00  0.00            
ATOM   1185  CA  TYR X  76      49.321  43.029  76.200  0.00  0.00            
ATOM   1186  HA  TYR X  76      49.363  43.856  76.910  0.00  0.00            
ATOM   1187  CB  TYR X  76      50.612  43.169  75.352  0.00  0.00            
ATOM   1188  HB2 TYR X  76      50.694  42.321  74.673  0.00  0.00            
ATOM   1189  HB3 TYR X  76      50.574  44.051  74.713  0.00  0.00            
ATOM   1190  CG  TYR X  76      51.926  43.118  76.146  0.00  0.00            
ATOM   1191  CD1 TYR X  76      52.179  44.082  77.200  0.00  0.00            
ATOM   1192  HD1 TYR X  76      51.525  44.930  77.342  0.00  0.00            
ATOM   1193  CE1 TYR X  76      53.359  43.972  77.973  0.00  0.00            
ATOM   1194  HE1 TYR X  76      53.573  44.661  78.777  0.00  0.00            
ATOM   1195  CZ  TYR X  76      54.325  42.979  77.612  0.00  0.00            
ATOM   1196  OH  TYR X  76      55.551  43.123  78.137  0.00  0.00            
ATOM   1197  HH  TYR X  76      55.618  43.848  78.762  0.00  0.00            
ATOM   1198  CE2 TYR X  76      54.082  41.995  76.666  0.00  0.00            
ATOM   1199  HE2 TYR X  76      54.814  41.236  76.427  0.00  0.00            
ATOM   1200  CD2 TYR X  76      52.893  42.078  75.904  0.00  0.00            
ATOM   1201  HD2 TYR X  76      52.711  41.391  75.090  0.00  0.00            
ATOM   1202  C   TYR X  76      48.137  43.280  75.269  0.00  0.00            
ATOM   1203  O   TYR X  76      47.989  44.312  74.725  0.00  0.00            
ATOM   1204  N   GLN X  77      47.303  42.273  75.028  0.00  0.00            
ATOM   1205  H   GLN X  77      47.496  41.349  75.388  0.00  0.00            
ATOM   1206  CA  GLN X  77      46.332  42.330  73.889  0.00  0.00            
ATOM   1207  HA  GLN X  77      46.971  42.480  73.019  0.00  0.00            
ATOM   1208  CB  GLN X  77      45.733  40.903  73.632  0.00  0.00            
ATOM   1209  HB2 GLN X  77      46.386  40.138  74.051  0.00  0.00            
ATOM   1210  HB3 GLN X  77      44.786  40.921  74.171  0.00  0.00            
ATOM   1211  CG  GLN X  77      45.367  40.382  72.199  0.00  0.00            
ATOM   1212  HG2 GLN X  77      45.004  39.355  72.245  0.00  0.00            
ATOM   1213  HG3 GLN X  77      44.559  41.023  71.846  0.00  0.00            
ATOM   1214  CD  GLN X  77      46.557  40.543  71.203  0.00  0.00            
ATOM   1215  OE1 GLN X  77      47.688  40.800  71.520  0.00  0.00            
ATOM   1216  NE2 GLN X  77      46.146  40.408  69.939  0.00  0.00            
ATOM   1217 HE21 GLN X  77      46.878  40.401  69.243  0.00  0.00            
ATOM   1218 HE22 GLN X  77      45.171  40.366  69.680  0.00  0.00            
ATOM   1219  C   GLN X  77      45.394  43.521  73.867  0.00  0.00            
ATOM   1220  O   GLN X  77      44.775  43.906  72.921  0.00  0.00            
ATOM   1221  N   SER X  78      45.238  44.206  75.016  0.00  0.00            
ATOM   1222  H   SER X  78      45.679  43.817  75.838  0.00  0.00            
ATOM   1223  CA  SER X  78      44.372  45.385  75.240  0.00  0.00            
ATOM   1224  HA  SER X  78      43.558  45.411  74.514  0.00  0.00            
ATOM   1225  CB  SER X  78      43.788  45.245  76.597  0.00  0.00            
ATOM   1226  HB2 SER X  78      42.928  45.915  76.621  0.00  0.00            
ATOM   1227  HB3 SER X  78      43.396  44.228  76.631  0.00  0.00            
ATOM   1228  OG  SER X  78      44.749  45.492  77.630  0.00  0.00            
ATOM   1229  HG  SER X  78      45.056  46.400  77.695  0.00  0.00            
ATOM   1230  C   SER X  78      45.070  46.713  74.974  0.00  0.00            
ATOM   1231  O   SER X  78      44.386  47.718  74.777  0.00  0.00            
ATOM   1232  N   LEU X  79      46.376  46.785  74.864  0.00  0.00            
ATOM   1233  H   LEU X  79      46.799  45.870  74.922  0.00  0.00            
ATOM   1234  CA  LEU X  79      47.023  48.039  74.628  0.00  0.00            
ATOM   1235  HA  LEU X  79      46.462  48.828  75.130  0.00  0.00            
ATOM   1236  CB  LEU X  79      48.381  47.804  75.412  0.00  0.00            
ATOM   1237  HB2 LEU X  79      48.853  46.862  75.132  0.00  0.00            
ATOM   1238  HB3 LEU X  79      49.166  48.478  75.070  0.00  0.00            
ATOM   1239  CG  LEU X  79      48.227  47.977  76.909  0.00  0.00            
ATOM   1240  HG  LEU X  79      47.407  47.305  77.161  0.00  0.00            
ATOM   1241  CD1 LEU X  79      49.450  47.321  77.606  0.00  0.00            
ATOM   1242 HD11 LEU X  79      50.341  47.841  77.255  0.00  0.00            
ATOM   1243 HD12 LEU X  79      49.434  47.285  78.695  0.00  0.00            
ATOM   1244 HD13 LEU X  79      49.497  46.289  77.257  0.00  0.00            
ATOM   1245  CD2 LEU X  79      48.050  49.343  77.521  0.00  0.00            
ATOM   1246 HD21 LEU X  79      47.099  49.709  77.134  0.00  0.00            
ATOM   1247 HD22 LEU X  79      48.207  49.227  78.594  0.00  0.00            
ATOM   1248 HD23 LEU X  79      48.769  50.055  77.116  0.00  0.00            
ATOM   1249  C   LEU X  79      47.197  48.482  73.153  0.00  0.00            
ATOM   1250  O   LEU X  79      48.272  48.806  72.657  0.00  0.00            
ATOM   1251  N   SER X  80      46.072  48.531  72.494  0.00  0.00            
ATOM   1252  H   SER X  80      45.198  48.458  72.995  0.00  0.00            
ATOM   1253  CA  SER X  80      45.984  48.928  71.068  0.00  0.00            
ATOM   1254  HA  SER X  80      46.769  48.306  70.638  0.00  0.00            
ATOM   1255  CB  SER X  80      44.632  48.462  70.338  0.00  0.00            
ATOM   1256  HB2 SER X  80      43.854  49.038  70.839  0.00  0.00            
ATOM   1257  HB3 SER X  80      44.600  48.801  69.303  0.00  0.00            
ATOM   1258  OG  SER X  80      44.507  47.042  70.499  0.00  0.00            
ATOM   1259  HG  SER X  80      45.234  46.572  70.085  0.00  0.00            
ATOM   1260  C   SER X  80      46.206  50.426  70.825  0.00  0.00            
ATOM   1261  O   SER X  80      46.427  50.915  69.747  0.00  0.00            
ATOM   1262  N   HIE X  81      46.040  51.296  71.844  0.00  0.00            
ATOM   1263  H   HIE X  81      45.655  50.913  72.695  0.00  0.00            
ATOM   1264  CA  HIE X  81      46.386  52.721  71.959  0.00  0.00            
ATOM   1265  HA  HIE X  81      46.283  53.151  70.963  0.00  0.00            
ATOM   1266  CB  HIE X  81      45.277  53.413  72.889  0.00  0.00            
ATOM   1267  HB2 HIE X  81      45.430  54.475  73.079  0.00  0.00            
ATOM   1268  HB3 HIE X  81      44.309  53.351  72.392  0.00  0.00            
ATOM   1269  CG  HIE X  81      45.132  52.702  74.253  0.00  0.00            
ATOM   1270  ND1 HIE X  81      44.618  51.413  74.423  0.00  0.00            
ATOM   1271  CE1 HIE X  81      44.884  51.071  75.680  0.00  0.00            
ATOM   1272  HE1 HIE X  81      44.688  50.106  76.123  0.00  0.00            
ATOM   1273  NE2 HIE X  81      45.553  52.066  76.301  0.00  0.00            
ATOM   1274  HE2 HIE X  81      45.788  52.034  77.283  0.00  0.00            
ATOM   1275  CD2 HIE X  81      45.701  53.093  75.409  0.00  0.00            
ATOM   1276  HD2 HIE X  81      46.120  54.075  75.572  0.00  0.00            
ATOM   1277  C   HIE X  81      47.811  53.095  72.500  0.00  0.00            
ATOM   1278  O   HIE X  81      48.224  54.204  72.182  0.00  0.00            
ATOM   1279  N   LEU X  82      48.588  52.158  73.016  0.00  0.00            
ATOM   1280  H   LEU X  82      48.147  51.263  73.172  0.00  0.00            
ATOM   1281  CA  LEU X  82      50.039  52.270  73.370  0.00  0.00            
ATOM   1282  HA  LEU X  82      50.184  52.969  74.194  0.00  0.00            
ATOM   1283  CB  LEU X  82      50.494  50.898  73.903  0.00  0.00            
ATOM   1284  HB2 LEU X  82      49.708  50.594  74.594  0.00  0.00            
ATOM   1285  HB3 LEU X  82      50.579  50.202  73.068  0.00  0.00            
ATOM   1286  CG  LEU X  82      51.901  50.945  74.612  0.00  0.00            
ATOM   1287  HG  LEU X  82      52.594  51.631  74.125  0.00  0.00            
ATOM   1288  CD1 LEU X  82      51.711  51.327  76.103  0.00  0.00            
ATOM   1289 HD11 LEU X  82      51.320  52.328  76.287  0.00  0.00            
ATOM   1290 HD12 LEU X  82      50.993  50.694  76.625  0.00  0.00            
ATOM   1291 HD13 LEU X  82      52.683  51.371  76.593  0.00  0.00            
ATOM   1292  CD2 LEU X  82      52.369  49.484  74.667  0.00  0.00            
ATOM   1293 HD21 LEU X  82      52.415  49.041  73.672  0.00  0.00            
ATOM   1294 HD22 LEU X  82      53.380  49.561  75.067  0.00  0.00            
ATOM   1295 HD23 LEU X  82      51.644  48.946  75.278  0.00  0.00            
ATOM   1296  C   LEU X  82      50.869  52.819  72.209  0.00  0.00            
ATOM   1297  O   LEU X  82      50.715  52.346  71.057  0.00  0.00            
ATOM   1298  N   SER X  83      51.739  53.845  72.417  0.00  0.00            
ATOM   1299  H   SER X  83      51.789  54.230  73.350  0.00  0.00            
ATOM   1300  CA  SER X  83      52.719  54.378  71.539  0.00  0.00            
ATOM   1301  HA  SER X  83      52.446  54.148  70.509  0.00  0.00            
ATOM   1302  CB  SER X  83      52.719  55.898  71.524  0.00  0.00            
ATOM   1303  HB2 SER X  83      51.694  56.270  71.523  0.00  0.00            
ATOM   1304  HB3 SER X  83      53.053  56.201  72.516  0.00  0.00            
ATOM   1305  OG  SER X  83      53.503  56.457  70.432  0.00  0.00            
ATOM   1306  HG  SER X  83      54.319  56.740  70.853  0.00  0.00            
ATOM   1307  C   SER X  83      54.170  53.921  71.784  0.00  0.00            
ATOM   1308  O   SER X  83      54.808  53.443  70.821  0.00  0.00            
ATOM   1309  N   THR X  84      54.565  53.804  73.053  0.00  0.00            
ATOM   1310  H   THR X  84      53.785  53.838  73.693  0.00  0.00            
ATOM   1311  CA  THR X  84      55.975  53.423  73.437  0.00  0.00            
ATOM   1312  HA  THR X  84      56.476  52.996  72.569  0.00  0.00            
ATOM   1313  CB  THR X  84      56.754  54.644  73.944  0.00  0.00            
ATOM   1314  HB  THR X  84      56.241  55.100  74.790  0.00  0.00            
ATOM   1315  CG2 THR X  84      58.207  54.310  74.383  0.00  0.00            
ATOM   1316 HG21 THR X  84      58.250  53.643  75.245  0.00  0.00            
ATOM   1317 HG22 THR X  84      58.620  53.677  73.598  0.00  0.00            
ATOM   1318 HG23 THR X  84      58.765  55.240  74.489  0.00  0.00            
ATOM   1319  OG1 THR X  84      56.862  55.684  72.999  0.00  0.00            
ATOM   1320  HG1 THR X  84      57.117  56.514  73.408  0.00  0.00            
ATOM   1321  C   THR X  84      56.016  52.318  74.466  0.00  0.00            
ATOM   1322  O   THR X  84      55.184  52.326  75.406  0.00  0.00            
ATOM   1323  N   LEU X  85      56.763  51.293  74.252  0.00  0.00            
ATOM   1324  H   LEU X  85      57.205  51.289  73.343  0.00  0.00            
ATOM   1325  CA  LEU X  85      57.061  50.115  75.091  0.00  0.00            
ATOM   1326  HA  LEU X  85      56.604  50.287  76.065  0.00  0.00            
ATOM   1327  CB  LEU X  85      56.305  48.928  74.490  0.00  0.00            
ATOM   1328  HB2 LEU X  85      55.303  49.329  74.336  0.00  0.00            
ATOM   1329  HB3 LEU X  85      56.825  48.660  73.571  0.00  0.00            
ATOM   1330  CG  LEU X  85      56.334  47.608  75.228  0.00  0.00            
ATOM   1331  HG  LEU X  85      57.374  47.286  75.266  0.00  0.00            
ATOM   1332  CD1 LEU X  85      55.895  47.743  76.666  0.00  0.00            
ATOM   1333 HD11 LEU X  85      55.098  48.475  76.798  0.00  0.00            
ATOM   1334 HD12 LEU X  85      55.570  46.746  76.963  0.00  0.00            
ATOM   1335 HD13 LEU X  85      56.703  48.038  77.335  0.00  0.00            
ATOM   1336  CD2 LEU X  85      55.457  46.617  74.467  0.00  0.00            
ATOM   1337 HD21 LEU X  85      55.936  46.365  73.521  0.00  0.00            
ATOM   1338 HD22 LEU X  85      55.331  45.722  75.077  0.00  0.00            
ATOM   1339 HD23 LEU X  85      54.451  46.995  74.285  0.00  0.00            
ATOM   1340  C   LEU X  85      58.540  49.762  75.193  0.00  0.00            
ATOM   1341  O   LEU X  85      59.219  49.411  74.242  0.00  0.00            
ATOM   1342  N   ILE X  86      58.945  49.853  76.439  0.00  0.00            
ATOM   1343  H   ILE X  86      58.253  50.166  77.105  0.00  0.00            
ATOM   1344  CA  ILE X  86      60.398  49.605  76.756  0.00  0.00            
ATOM   1345  HA  ILE X  86      60.850  49.495  75.771  0.00  0.00            
ATOM   1346  CB  ILE X  86      61.053  50.807  77.515  0.00  0.00            
ATOM   1347  HB  ILE X  86      60.509  50.969  78.446  0.00  0.00            
ATOM   1348  CG2 ILE X  86      62.511  50.536  77.804  0.00  0.00            
ATOM   1349 HG21 ILE X  86      63.160  50.256  76.974  0.00  0.00            
ATOM   1350 HG22 ILE X  86      62.939  51.380  78.346  0.00  0.00            
ATOM   1351 HG23 ILE X  86      62.649  49.819  78.614  0.00  0.00            
ATOM   1352  CG1 ILE X  86      60.947  52.075  76.612  0.00  0.00            
ATOM   1353 HG12 ILE X  86      61.938  52.513  76.491  0.00  0.00            
ATOM   1354 HG13 ILE X  86      60.553  51.857  75.619  0.00  0.00            
ATOM   1355  CD1 ILE X  86      59.951  53.036  77.331  0.00  0.00            
ATOM   1356 HD11 ILE X  86      59.948  53.918  76.691  0.00  0.00            
ATOM   1357 HD12 ILE X  86      58.916  52.699  77.387  0.00  0.00            
ATOM   1358 HD13 ILE X  86      60.445  53.228  78.284  0.00  0.00            
ATOM   1359  C   ILE X  86      60.690  48.349  77.539  0.00  0.00            
ATOM   1360  O   ILE X  86      60.020  48.015  78.573  0.00  0.00            
ATOM   1361  N   LEU X  87      61.566  47.448  77.090  0.00  0.00            
ATOM   1362  H   LEU X  87      62.130  47.707  76.293  0.00  0.00            
ATOM   1363  CA  LEU X  87      61.621  46.031  77.545  0.00  0.00            
ATOM   1364  HA  LEU X  87      60.907  45.885  78.355  0.00  0.00            
ATOM   1365  CB  LEU X  87      61.062  45.082  76.517  0.00  0.00            
ATOM   1366  HB2 LEU X  87      61.572  45.288  75.576  0.00  0.00            
ATOM   1367  HB3 LEU X  87      61.147  44.027  76.778  0.00  0.00            
ATOM   1368  CG  LEU X  87      59.571  45.223  76.150  0.00  0.00            
ATOM   1369  HG  LEU X  87      59.445  46.259  75.838  0.00  0.00            
ATOM   1370  CD1 LEU X  87      59.079  44.309  74.996  0.00  0.00            
ATOM   1371 HD11 LEU X  87      59.186  43.289  75.366  0.00  0.00            
ATOM   1372 HD12 LEU X  87      58.032  44.459  74.733  0.00  0.00            
ATOM   1373 HD13 LEU X  87      59.787  44.335  74.168  0.00  0.00            
ATOM   1374  CD2 LEU X  87      58.661  44.902  77.391  0.00  0.00            
ATOM   1375 HD21 LEU X  87      57.613  45.117  77.183  0.00  0.00            
ATOM   1376 HD22 LEU X  87      58.823  43.928  77.852  0.00  0.00            
ATOM   1377 HD23 LEU X  87      58.901  45.597  78.197  0.00  0.00            
ATOM   1378  C   LEU X  87      63.028  45.650  78.007  0.00  0.00            
ATOM   1379  O   LEU X  87      63.291  44.488  78.361  0.00  0.00            
ATOM   1380  N   THR X  88      63.945  46.623  78.108  0.00  0.00            
ATOM   1381  H   THR X  88      63.604  47.574  78.102  0.00  0.00            
ATOM   1382  CA  THR X  88      65.373  46.465  78.301  0.00  0.00            
ATOM   1383  HA  THR X  88      65.771  46.152  77.336  0.00  0.00            
ATOM   1384  CB  THR X  88      66.007  47.811  78.636  0.00  0.00            
ATOM   1385  HB  THR X  88      65.538  48.081  79.582  0.00  0.00            
ATOM   1386  CG2 THR X  88      67.553  47.755  78.748  0.00  0.00            
ATOM   1387 HG21 THR X  88      68.044  47.022  78.108  0.00  0.00            
ATOM   1388 HG22 THR X  88      67.965  48.763  78.694  0.00  0.00            
ATOM   1389 HG23 THR X  88      67.752  47.526  79.795  0.00  0.00            
ATOM   1390  OG1 THR X  88      65.678  48.730  77.614  0.00  0.00            
ATOM   1391  HG1 THR X  88      65.574  49.628  77.935  0.00  0.00            
ATOM   1392  C   THR X  88      65.803  45.394  79.356  0.00  0.00            
ATOM   1393  O   THR X  88      65.334  45.499  80.472  0.00  0.00            
ATOM   1394  N   GLY X  89      66.633  44.416  78.893  0.00  0.00            
ATOM   1395  H   GLY X  89      66.910  44.402  77.922  0.00  0.00            
ATOM   1396  CA  GLY X  89      67.292  43.441  79.800  0.00  0.00            
ATOM   1397  HA2 GLY X  89      67.937  42.778  79.224  0.00  0.00            
ATOM   1398  HA3 GLY X  89      67.769  43.988  80.613  0.00  0.00            
ATOM   1399  C   GLY X  89      66.406  42.496  80.567  0.00  0.00            
ATOM   1400  O   GLY X  89      66.877  41.852  81.535  0.00  0.00            
ATOM   1401  N   ASN X  90      65.148  42.392  80.157  0.00  0.00            
ATOM   1402  H   ASN X  90      64.917  42.901  79.316  0.00  0.00            
ATOM   1403  CA  ASN X  90      64.243  41.296  80.594  0.00  0.00            
ATOM   1404  HA  ASN X  90      64.251  41.227  81.681  0.00  0.00            
ATOM   1405  CB  ASN X  90      62.753  41.620  80.397  0.00  0.00            
ATOM   1406  HB2 ASN X  90      62.558  41.943  79.375  0.00  0.00            
ATOM   1407  HB3 ASN X  90      62.148  40.718  80.485  0.00  0.00            
ATOM   1408  CG  ASN X  90      62.175  42.609  81.346  0.00  0.00            
ATOM   1409  OD1 ASN X  90      61.868  42.324  82.470  0.00  0.00            
ATOM   1410  ND2 ASN X  90      61.970  43.791  80.893  0.00  0.00            
ATOM   1411 HD21 ASN X  90      61.565  44.515  81.468  0.00  0.00            
ATOM   1412 HD22 ASN X  90      62.243  44.063  79.959  0.00  0.00            
ATOM   1413  C   ASN X  90      64.536  39.952  79.856  0.00  0.00            
ATOM   1414  O   ASN X  90      64.805  39.927  78.697  0.00  0.00            
ATOM   1415  N   PRO X  91      64.568  38.794  80.627  0.00  0.00            
ATOM   1416  CD  PRO X  91      64.317  38.630  82.049  0.00  0.00            
ATOM   1417  HD2 PRO X  91      63.269  38.870  82.228  0.00  0.00            
ATOM   1418  HD3 PRO X  91      65.007  39.318  82.539  0.00  0.00            
ATOM   1419  CG  PRO X  91      64.573  37.152  82.308  0.00  0.00            
ATOM   1420  HG2 PRO X  91      63.743  36.768  82.901  0.00  0.00            
ATOM   1421  HG3 PRO X  91      65.511  36.916  82.811  0.00  0.00            
ATOM   1422  CB  PRO X  91      64.353  36.461  80.996  0.00  0.00            
ATOM   1423  HB2 PRO X  91      63.275  36.304  81.001  0.00  0.00            
ATOM   1424  HB3 PRO X  91      64.925  35.549  80.823  0.00  0.00            
ATOM   1425  CA  PRO X  91      64.619  37.452  79.949  0.00  0.00            
ATOM   1426  HA  PRO X  91      65.610  37.335  79.511  0.00  0.00            
ATOM   1427  C   PRO X  91      63.690  37.219  78.738  0.00  0.00            
ATOM   1428  O   PRO X  91      64.128  36.860  77.635  0.00  0.00            
ATOM   1429  N   ILE X  92      62.397  37.452  78.914  0.00  0.00            
ATOM   1430  H   ILE X  92      62.108  37.752  79.834  0.00  0.00            
ATOM   1431  CA  ILE X  92      61.321  37.192  77.908  0.00  0.00            
ATOM   1432  HA  ILE X  92      60.403  37.240  78.494  0.00  0.00            
ATOM   1433  CB  ILE X  92      61.088  38.431  76.968  0.00  0.00            
ATOM   1434  HB  ILE X  92      60.177  38.243  76.399  0.00  0.00            
ATOM   1435  CG2 ILE X  92      60.797  39.720  77.742  0.00  0.00            
ATOM   1436 HG21 ILE X  92      61.365  40.010  78.626  0.00  0.00            
ATOM   1437 HG22 ILE X  92      60.774  40.653  77.180  0.00  0.00            
ATOM   1438 HG23 ILE X  92      59.788  39.558  78.121  0.00  0.00            
ATOM   1439  CG1 ILE X  92      62.340  38.626  76.062  0.00  0.00            
ATOM   1440 HG12 ILE X  92      63.012  39.179  76.719  0.00  0.00            
ATOM   1441 HG13 ILE X  92      62.732  37.639  75.812  0.00  0.00            
ATOM   1442  CD1 ILE X  92      62.052  39.359  74.786  0.00  0.00            
ATOM   1443 HD11 ILE X  92      63.041  39.427  74.333  0.00  0.00            
ATOM   1444 HD12 ILE X  92      61.298  38.863  74.175  0.00  0.00            
ATOM   1445 HD13 ILE X  92      61.733  40.388  74.947  0.00  0.00            
ATOM   1446  C   ILE X  92      61.373  35.807  77.225  0.00  0.00            
ATOM   1447  O   ILE X  92      60.747  35.557  76.179  0.00  0.00            
ATOM   1448  N   GLN X  93      62.017  34.790  77.837  0.00  0.00            
ATOM   1449  H   GLN X  93      62.553  35.071  78.645  0.00  0.00            
ATOM   1450  CA  GLN X  93      62.252  33.551  77.110  0.00  0.00            
ATOM   1451  HA  GLN X  93      62.795  33.750  76.186  0.00  0.00            
ATOM   1452  CB  GLN X  93      63.265  32.616  77.868  0.00  0.00            
ATOM   1453  HB2 GLN X  93      62.758  32.307  78.782  0.00  0.00            
ATOM   1454  HB3 GLN X  93      63.374  31.674  77.331  0.00  0.00            
ATOM   1455  CG  GLN X  93      64.644  33.154  78.278  0.00  0.00            
ATOM   1456  HG2 GLN X  93      65.219  33.196  77.353  0.00  0.00            
ATOM   1457  HG3 GLN X  93      64.646  34.164  78.689  0.00  0.00            
ATOM   1458  CD  GLN X  93      65.431  32.175  79.158  0.00  0.00            
ATOM   1459  OE1 GLN X  93      64.850  31.231  79.588  0.00  0.00            
ATOM   1460  NE2 GLN X  93      66.655  32.352  79.564  0.00  0.00            
ATOM   1461 HE21 GLN X  93      67.020  31.705  80.249  0.00  0.00            
ATOM   1462 HE22 GLN X  93      67.179  33.082  79.104  0.00  0.00            
ATOM   1463  C   GLN X  93      60.929  32.766  76.865  0.00  0.00            
ATOM   1464  O   GLN X  93      60.887  31.986  75.927  0.00  0.00            
ATOM   1465  N   SER X  94      59.815  32.890  77.609  0.00  0.00            
ATOM   1466  H   SER X  94      59.833  33.423  78.468  0.00  0.00            
ATOM   1467  CA  SER X  94      58.538  32.257  77.295  0.00  0.00            
ATOM   1468  HA  SER X  94      58.633  31.691  76.369  0.00  0.00            
ATOM   1469  CB  SER X  94      58.113  31.273  78.383  0.00  0.00            
ATOM   1470  HB2 SER X  94      57.902  31.763  79.333  0.00  0.00            
ATOM   1471  HB3 SER X  94      57.278  30.760  77.906  0.00  0.00            
ATOM   1472  OG  SER X  94      59.171  30.357  78.650  0.00  0.00            
ATOM   1473  HG  SER X  94      59.257  30.269  79.602  0.00  0.00            
ATOM   1474  C   SER X  94      57.532  33.363  76.927  0.00  0.00            
ATOM   1475  O   SER X  94      56.435  33.509  77.509  0.00  0.00            
ATOM   1476  N   LEU X  95      57.890  34.188  75.895  0.00  0.00            
ATOM   1477  H   LEU X  95      58.786  34.061  75.446  0.00  0.00            
ATOM   1478  CA  LEU X  95      56.857  34.934  75.068  0.00  0.00            
ATOM   1479  HA  LEU X  95      56.252  35.475  75.796  0.00  0.00            
ATOM   1480  CB  LEU X  95      57.640  35.849  74.069  0.00  0.00            
ATOM   1481  HB2 LEU X  95      58.601  36.147  74.487  0.00  0.00            
ATOM   1482  HB3 LEU X  95      57.869  35.247  73.190  0.00  0.00            
ATOM   1483  CG  LEU X  95      56.902  37.127  73.518  0.00  0.00            
ATOM   1484  HG  LEU X  95      55.945  36.921  73.039  0.00  0.00            
ATOM   1485  CD1 LEU X  95      56.753  38.184  74.582  0.00  0.00            
ATOM   1486 HD11 LEU X  95      56.212  37.859  75.471  0.00  0.00            
ATOM   1487 HD12 LEU X  95      57.756  38.289  74.995  0.00  0.00            
ATOM   1488 HD13 LEU X  95      56.514  39.183  74.217  0.00  0.00            
ATOM   1489  CD2 LEU X  95      57.837  37.556  72.461  0.00  0.00            
ATOM   1490 HD21 LEU X  95      57.914  36.898  71.595  0.00  0.00            
ATOM   1491 HD22 LEU X  95      57.527  38.486  71.984  0.00  0.00            
ATOM   1492 HD23 LEU X  95      58.782  37.823  72.934  0.00  0.00            
ATOM   1493  C   LEU X  95      55.916  33.989  74.420  0.00  0.00            
ATOM   1494  O   LEU X  95      56.337  33.320  73.475  0.00  0.00            
ATOM   1495  N   ALA X  96      54.667  33.980  74.791  0.00  0.00            
ATOM   1496  H   ALA X  96      54.317  34.486  75.592  0.00  0.00            
ATOM   1497  CA  ALA X  96      53.737  33.182  73.962  0.00  0.00            
ATOM   1498  HA  ALA X  96      54.124  32.167  73.871  0.00  0.00            
ATOM   1499  CB  ALA X  96      52.467  32.996  74.738  0.00  0.00            
ATOM   1500  HB1 ALA X  96      51.912  33.934  74.725  0.00  0.00            
ATOM   1501  HB2 ALA X  96      51.660  32.387  74.331  0.00  0.00            
ATOM   1502  HB3 ALA X  96      52.611  32.686  75.773  0.00  0.00            
ATOM   1503  C   ALA X  96      53.455  33.825  72.597  0.00  0.00            
ATOM   1504  O   ALA X  96      53.740  35.052  72.370  0.00  0.00            
ATOM   1505  N   LEU X  97      52.972  33.029  71.657  0.00  0.00            
ATOM   1506  H   LEU X  97      52.687  32.110  71.963  0.00  0.00            
ATOM   1507  CA  LEU X  97      53.033  33.181  70.219  0.00  0.00            
ATOM   1508  HA  LEU X  97      53.987  33.649  69.980  0.00  0.00            
ATOM   1509  CB  LEU X  97      52.977  31.772  69.597  0.00  0.00            
ATOM   1510  HB2 LEU X  97      53.691  31.118  70.098  0.00  0.00            
ATOM   1511  HB3 LEU X  97      52.036  31.315  69.904  0.00  0.00            
ATOM   1512  CG  LEU X  97      52.984  31.740  68.050  0.00  0.00            
ATOM   1513  HG  LEU X  97      52.028  32.176  67.758  0.00  0.00            
ATOM   1514  CD1 LEU X  97      54.090  32.449  67.300  0.00  0.00            
ATOM   1515 HD11 LEU X  97      54.355  33.326  67.892  0.00  0.00            
ATOM   1516 HD12 LEU X  97      54.896  31.734  67.138  0.00  0.00            
ATOM   1517 HD13 LEU X  97      53.772  32.697  66.288  0.00  0.00            
ATOM   1518  CD2 LEU X  97      53.014  30.300  67.600  0.00  0.00            
ATOM   1519 HD21 LEU X  97      52.863  30.202  66.525  0.00  0.00            
ATOM   1520 HD22 LEU X  97      53.975  29.806  67.739  0.00  0.00            
ATOM   1521 HD23 LEU X  97      52.318  29.706  68.193  0.00  0.00            
ATOM   1522  C   LEU X  97      51.921  34.130  69.691  0.00  0.00            
ATOM   1523  O   LEU X  97      50.705  33.788  69.858  0.00  0.00            
ATOM   1524  N   GLY X  98      52.282  35.328  69.255  0.00  0.00            
ATOM   1525  H   GLY X  98      53.269  35.481  69.105  0.00  0.00            
ATOM   1526  CA  GLY X  98      51.321  36.419  68.899  0.00  0.00            
ATOM   1527  HA2 GLY X  98      51.722  36.991  68.063  0.00  0.00            
ATOM   1528  HA3 GLY X  98      50.347  36.023  68.614  0.00  0.00            
ATOM   1529  C   GLY X  98      51.032  37.355  70.103  0.00  0.00            
ATOM   1530  O   GLY X  98      50.092  38.171  69.977  0.00  0.00            
ATOM   1531  N   ALA X  99      51.784  37.232  71.196  0.00  0.00            
ATOM   1532  H   ALA X  99      52.400  36.455  71.386  0.00  0.00            
ATOM   1533  CA  ALA X  99      51.648  38.135  72.340  0.00  0.00            
ATOM   1534  HA  ALA X  99      50.655  37.943  72.746  0.00  0.00            
ATOM   1535  CB  ALA X  99      52.565  37.721  73.481  0.00  0.00            
ATOM   1536  HB1 ALA X  99      52.514  38.557  74.179  0.00  0.00            
ATOM   1537  HB2 ALA X  99      52.270  36.766  73.916  0.00  0.00            
ATOM   1538  HB3 ALA X  99      53.645  37.659  73.352  0.00  0.00            
ATOM   1539  C   ALA X  99      51.788  39.659  72.134  0.00  0.00            
ATOM   1540  O   ALA X  99      51.127  40.420  72.802  0.00  0.00            
ATOM   1541  N   PHE X 100      52.541  40.065  71.093  0.00  0.00            
ATOM   1542  H   PHE X 100      53.194  39.455  70.621  0.00  0.00            
ATOM   1543  CA  PHE X 100      52.633  41.539  70.785  0.00  0.00            
ATOM   1544  HA  PHE X 100      52.435  42.036  71.734  0.00  0.00            
ATOM   1545  CB  PHE X 100      54.019  41.895  70.180  0.00  0.00            
ATOM   1546  HB2 PHE X 100      54.086  41.257  69.299  0.00  0.00            
ATOM   1547  HB3 PHE X 100      54.007  42.966  69.980  0.00  0.00            
ATOM   1548  CG  PHE X 100      55.304  41.809  71.045  0.00  0.00            
ATOM   1549  CD1 PHE X 100      55.345  42.219  72.330  0.00  0.00            
ATOM   1550  HD1 PHE X 100      54.443  42.511  72.848  0.00  0.00            
ATOM   1551  CE1 PHE X 100      56.530  42.266  73.075  0.00  0.00            
ATOM   1552  HE1 PHE X 100      56.400  42.419  74.136  0.00  0.00            
ATOM   1553  CZ  PHE X 100      57.713  41.790  72.472  0.00  0.00            
ATOM   1554  HZ  PHE X 100      58.657  41.782  72.998  0.00  0.00            
ATOM   1555  CE2 PHE X 100      57.677  41.340  71.179  0.00  0.00            
ATOM   1556  HE2 PHE X 100      58.558  41.060  70.621  0.00  0.00            
ATOM   1557  CD2 PHE X 100      56.458  41.267  70.461  0.00  0.00            
ATOM   1558  HD2 PHE X 100      56.465  40.935  69.434  0.00  0.00            
ATOM   1559  C   PHE X 100      51.516  42.102  69.774  0.00  0.00            
ATOM   1560  O   PHE X 100      51.546  43.226  69.398  0.00  0.00            
ATOM   1561  N   SER X 101      50.659  41.216  69.168  0.00  0.00            
ATOM   1562  H   SER X 101      50.572  40.333  69.651  0.00  0.00            
ATOM   1563  CA  SER X 101      49.779  41.468  68.043  0.00  0.00            
ATOM   1564  HA  SER X 101      50.383  41.999  67.306  0.00  0.00            
ATOM   1565  CB  SER X 101      49.304  40.129  67.488  0.00  0.00            
ATOM   1566  HB2 SER X 101      48.779  40.279  66.544  0.00  0.00            
ATOM   1567  HB3 SER X 101      50.224  39.610  67.220  0.00  0.00            
ATOM   1568  OG  SER X 101      48.449  39.449  68.369  0.00  0.00            
ATOM   1569  HG  SER X 101      48.934  38.891  68.982  0.00  0.00            
ATOM   1570  C   SER X 101      48.490  42.308  68.237  0.00  0.00            
ATOM   1571  O   SER X 101      47.674  42.379  67.335  0.00  0.00            
ATOM   1572  N   GLY X 102      48.281  42.893  69.427  0.00  0.00            
ATOM   1573  H   GLY X 102      49.025  42.673  70.074  0.00  0.00            
ATOM   1574  CA  GLY X 102      47.279  43.769  70.000  0.00  0.00            
ATOM   1575  HA2 GLY X 102      46.258  43.603  69.658  0.00  0.00            
ATOM   1576  HA3 GLY X 102      47.208  43.621  71.078  0.00  0.00            
ATOM   1577  C   GLY X 102      47.649  45.253  69.848  0.00  0.00            
ATOM   1578  O   GLY X 102      46.823  46.101  69.730  0.00  0.00            
ATOM   1579  N   LEU X 103      49.001  45.552  69.910  0.00  0.00            
ATOM   1580  H   LEU X 103      49.676  44.891  70.268  0.00  0.00            
ATOM   1581  CA  LEU X 103      49.731  46.868  69.931  0.00  0.00            
ATOM   1582  HA  LEU X 103      49.429  47.586  70.694  0.00  0.00            
ATOM   1583  CB  LEU X 103      51.207  46.558  70.268  0.00  0.00            
ATOM   1584  HB2 LEU X 103      51.615  45.872  69.526  0.00  0.00            
ATOM   1585  HB3 LEU X 103      51.850  47.406  70.033  0.00  0.00            
ATOM   1586  CG  LEU X 103      51.453  46.007  71.694  0.00  0.00            
ATOM   1587  HG  LEU X 103      50.934  45.060  71.844  0.00  0.00            
ATOM   1588  CD1 LEU X 103      52.880  45.675  71.834  0.00  0.00            
ATOM   1589 HD11 LEU X 103      53.396  46.634  71.897  0.00  0.00            
ATOM   1590 HD12 LEU X 103      53.085  45.178  72.783  0.00  0.00            
ATOM   1591 HD13 LEU X 103      53.195  45.065  70.987  0.00  0.00            
ATOM   1592  CD2 LEU X 103      51.015  46.856  72.822  0.00  0.00            
ATOM   1593 HD21 LEU X 103      50.966  47.890  72.480  0.00  0.00            
ATOM   1594 HD22 LEU X 103      49.995  46.663  73.156  0.00  0.00            
ATOM   1595 HD23 LEU X 103      51.731  46.731  73.633  0.00  0.00            
ATOM   1596  C   LEU X 103      49.490  47.682  68.589  0.00  0.00            
ATOM   1597  O   LEU X 103      50.447  48.209  68.008  0.00  0.00            
ATOM   1598  N   SER X 104      48.228  47.719  68.097  0.00  0.00            
ATOM   1599  H   SER X 104      47.651  47.003  68.514  0.00  0.00            
ATOM   1600  CA  SER X 104      47.769  48.299  66.823  0.00  0.00            
ATOM   1601  HA  SER X 104      48.332  47.931  65.965  0.00  0.00            
ATOM   1602  CB  SER X 104      46.295  48.082  66.585  0.00  0.00            
ATOM   1603  HB2 SER X 104      45.771  48.520  67.434  0.00  0.00            
ATOM   1604  HB3 SER X 104      46.037  48.540  65.630  0.00  0.00            
ATOM   1605  OG  SER X 104      45.945  46.698  66.726  0.00  0.00            
ATOM   1606  HG  SER X 104      45.056  46.552  66.394  0.00  0.00            
ATOM   1607  C   SER X 104      48.000  49.870  66.699  0.00  0.00            
ATOM   1608  O   SER X 104      47.642  50.356  65.661  0.00  0.00            
ATOM   1609  N   SER X 105      48.679  50.602  67.567  0.00  0.00            
ATOM   1610  H   SER X 105      48.978  50.207  68.447  0.00  0.00            
ATOM   1611  CA  SER X 105      49.237  51.993  67.250  0.00  0.00            
ATOM   1612  HA  SER X 105      49.276  52.093  66.166  0.00  0.00            
ATOM   1613  CB  SER X 105      48.188  52.937  67.939  0.00  0.00            
ATOM   1614  HB2 SER X 105      48.393  53.973  67.668  0.00  0.00            
ATOM   1615  HB3 SER X 105      47.158  52.749  67.636  0.00  0.00            
ATOM   1616  OG  SER X 105      48.345  52.829  69.318  0.00  0.00            
ATOM   1617  HG  SER X 105      48.006  51.963  69.554  0.00  0.00            
ATOM   1618  C   SER X 105      50.716  52.330  67.513  0.00  0.00            
ATOM   1619  O   SER X 105      51.127  53.516  67.575  0.00  0.00            
ATOM   1620  N   LEU X 106      51.476  51.246  67.803  0.00  0.00            
ATOM   1621  H   LEU X 106      51.136  50.301  67.694  0.00  0.00            
ATOM   1622  CA  LEU X 106      52.764  51.359  68.489  0.00  0.00            
ATOM   1623  HA  LEU X 106      52.595  51.889  69.426  0.00  0.00            
ATOM   1624  CB  LEU X 106      53.294  49.941  68.870  0.00  0.00            
ATOM   1625  HB2 LEU X 106      52.501  49.385  69.372  0.00  0.00            
ATOM   1626  HB3 LEU X 106      53.495  49.294  68.016  0.00  0.00            
ATOM   1627  CG  LEU X 106      54.511  49.958  69.815  0.00  0.00            
ATOM   1628  HG  LEU X 106      55.140  50.772  69.456  0.00  0.00            
ATOM   1629  CD1 LEU X 106      54.061  50.162  71.265  0.00  0.00            
ATOM   1630 HD11 LEU X 106      53.285  50.927  71.249  0.00  0.00            
ATOM   1631 HD12 LEU X 106      53.681  49.215  71.649  0.00  0.00            
ATOM   1632 HD13 LEU X 106      54.886  50.514  71.885  0.00  0.00            
ATOM   1633  CD2 LEU X 106      55.381  48.710  69.805  0.00  0.00            
ATOM   1634 HD21 LEU X 106      56.028  48.710  68.928  0.00  0.00            
ATOM   1635 HD22 LEU X 106      56.092  48.768  70.628  0.00  0.00            
ATOM   1636 HD23 LEU X 106      54.909  47.732  69.900  0.00  0.00            
ATOM   1637  C   LEU X 106      53.828  51.998  67.593  0.00  0.00            
ATOM   1638  O   LEU X 106      53.922  51.634  66.399  0.00  0.00            
ATOM   1639  N   GLN X 107      54.563  53.070  68.127  0.00  0.00            
ATOM   1640  H   GLN X 107      54.412  53.324  69.093  0.00  0.00            
ATOM   1641  CA  GLN X 107      55.517  53.845  67.341  0.00  0.00            
ATOM   1642  HA  GLN X 107      55.433  53.584  66.287  0.00  0.00            
ATOM   1643  CB  GLN X 107      55.359  55.372  67.688  0.00  0.00            
ATOM   1644  HB2 GLN X 107      55.655  55.530  68.725  0.00  0.00            
ATOM   1645  HB3 GLN X 107      55.988  55.976  67.034  0.00  0.00            
ATOM   1646  CG  GLN X 107      53.915  55.845  67.473  0.00  0.00            
ATOM   1647  HG2 GLN X 107      53.237  55.133  67.943  0.00  0.00            
ATOM   1648  HG3 GLN X 107      53.735  56.833  67.899  0.00  0.00            
ATOM   1649  CD  GLN X 107      53.450  55.986  66.063  0.00  0.00            
ATOM   1650  OE1 GLN X 107      53.989  56.583  65.183  0.00  0.00            
ATOM   1651  NE2 GLN X 107      52.282  55.462  65.757  0.00  0.00            
ATOM   1652 HE21 GLN X 107      51.938  55.849  64.889  0.00  0.00            
ATOM   1653 HE22 GLN X 107      51.661  54.980  66.392  0.00  0.00            
ATOM   1654  C   GLN X 107      56.903  53.381  67.719  0.00  0.00            
ATOM   1655  O   GLN X 107      57.782  53.404  66.865  0.00  0.00            
ATOM   1656  N   LYS X 108      57.225  52.932  68.939  0.00  0.00            
ATOM   1657  H   LYS X 108      56.513  52.796  69.642  0.00  0.00            
ATOM   1658  CA  LYS X 108      58.591  52.615  69.315  0.00  0.00            
ATOM   1659  HA  LYS X 108      59.299  52.407  68.513  0.00  0.00            
ATOM   1660  CB  LYS X 108      59.221  53.864  70.085  0.00  0.00            
ATOM   1661  HB2 LYS X 108      59.284  54.679  69.364  0.00  0.00            
ATOM   1662  HB3 LYS X 108      58.615  54.262  70.899  0.00  0.00            
ATOM   1663  CG  LYS X 108      60.554  53.690  70.745  0.00  0.00            
ATOM   1664  HG2 LYS X 108      60.417  52.996  71.575  0.00  0.00            
ATOM   1665  HG3 LYS X 108      61.168  53.081  70.083  0.00  0.00            
ATOM   1666  CD  LYS X 108      61.399  54.941  71.163  0.00  0.00            
ATOM   1667  HD2 LYS X 108      61.545  55.512  70.247  0.00  0.00            
ATOM   1668  HD3 LYS X 108      60.796  55.431  71.928  0.00  0.00            
ATOM   1669  CE  LYS X 108      62.739  54.633  71.845  0.00  0.00            
ATOM   1670  HE2 LYS X 108      62.617  54.177  72.827  0.00  0.00            
ATOM   1671  HE3 LYS X 108      63.252  53.910  71.211  0.00  0.00            
ATOM   1672  NZ  LYS X 108      63.600  55.827  71.977  0.00  0.00            
ATOM   1673  HZ1 LYS X 108      63.183  56.473  72.632  0.00  0.00            
ATOM   1674  HZ2 LYS X 108      64.561  55.665  72.239  0.00  0.00            
ATOM   1675  HZ3 LYS X 108      63.592  56.353  71.115  0.00  0.00            
ATOM   1676  C   LYS X 108      58.650  51.338  70.200  0.00  0.00            
ATOM   1677  O   LYS X 108      57.896  51.233  71.176  0.00  0.00            
ATOM   1678  N   LEU X 109      59.682  50.536  70.013  0.00  0.00            
ATOM   1679  H   LEU X 109      60.306  50.830  69.276  0.00  0.00            
ATOM   1680  CA  LEU X 109      59.888  49.287  70.684  0.00  0.00            
ATOM   1681  HA  LEU X 109      59.284  49.318  71.590  0.00  0.00            
ATOM   1682  CB  LEU X 109      59.306  48.155  69.834  0.00  0.00            
ATOM   1683  HB2 LEU X 109      58.251  48.266  69.585  0.00  0.00            
ATOM   1684  HB3 LEU X 109      59.876  48.036  68.912  0.00  0.00            
ATOM   1685  CG  LEU X 109      59.420  46.816  70.588  0.00  0.00            
ATOM   1686  HG  LEU X 109      60.504  46.707  70.597  0.00  0.00            
ATOM   1687  CD1 LEU X 109      58.843  46.719  72.030  0.00  0.00            
ATOM   1688 HD11 LEU X 109      59.488  47.260  72.723  0.00  0.00            
ATOM   1689 HD12 LEU X 109      57.852  47.164  72.110  0.00  0.00            
ATOM   1690 HD13 LEU X 109      58.785  45.677  72.344  0.00  0.00            
ATOM   1691  CD2 LEU X 109      58.812  45.697  69.724  0.00  0.00            
ATOM   1692 HD21 LEU X 109      59.164  44.722  70.060  0.00  0.00            
ATOM   1693 HD22 LEU X 109      57.735  45.817  69.845  0.00  0.00            
ATOM   1694 HD23 LEU X 109      59.097  45.775  68.675  0.00  0.00            
ATOM   1695  C   LEU X 109      61.415  49.078  71.028  0.00  0.00            
ATOM   1696  O   LEU X 109      62.213  49.007  70.090  0.00  0.00            
ATOM   1697  N   VAL X 110      61.729  48.924  72.267  0.00  0.00            
ATOM   1698  H   VAL X 110      60.962  48.681  72.877  0.00  0.00            
ATOM   1699  CA  VAL X 110      63.126  49.011  72.924  0.00  0.00            
ATOM   1700  HA  VAL X 110      63.879  48.998  72.136  0.00  0.00            
ATOM   1701  CB  VAL X 110      63.361  50.288  73.675  0.00  0.00            
ATOM   1702  HB  VAL X 110      62.735  50.421  74.558  0.00  0.00            
ATOM   1703  CG1 VAL X 110      64.813  50.341  74.225  0.00  0.00            
ATOM   1704 HG11 VAL X 110      64.963  51.243  74.818  0.00  0.00            
ATOM   1705 HG12 VAL X 110      64.994  49.594  74.998  0.00  0.00            
ATOM   1706 HG13 VAL X 110      65.542  50.213  73.425  0.00  0.00            
ATOM   1707  CG2 VAL X 110      63.140  51.589  72.886  0.00  0.00            
ATOM   1708 HG21 VAL X 110      62.105  51.748  72.582  0.00  0.00            
ATOM   1709 HG22 VAL X 110      63.375  52.403  73.572  0.00  0.00            
ATOM   1710 HG23 VAL X 110      63.804  51.752  72.037  0.00  0.00            
ATOM   1711  C   VAL X 110      63.438  47.679  73.611  0.00  0.00            
ATOM   1712  O   VAL X 110      63.245  47.590  74.831  0.00  0.00            
ATOM   1713  N   ALA X 111      64.062  46.687  72.965  0.00  0.00            
ATOM   1714  H   ALA X 111      64.367  46.794  72.008  0.00  0.00            
ATOM   1715  CA  ALA X 111      64.551  45.412  73.537  0.00  0.00            
ATOM   1716  HA  ALA X 111      64.308  45.407  74.599  0.00  0.00            
ATOM   1717  CB  ALA X 111      63.793  44.278  72.786  0.00  0.00            
ATOM   1718  HB1 ALA X 111      62.712  44.298  72.926  0.00  0.00            
ATOM   1719  HB2 ALA X 111      64.106  44.130  71.752  0.00  0.00            
ATOM   1720  HB3 ALA X 111      64.074  43.380  73.337  0.00  0.00            
ATOM   1721  C   ALA X 111      66.073  45.220  73.568  0.00  0.00            
ATOM   1722  O   ALA X 111      66.611  44.172  73.164  0.00  0.00            
ATOM   1723  N   VAL X 112      66.816  46.190  74.112  0.00  0.00            
ATOM   1724  H   VAL X 112      66.267  46.996  74.373  0.00  0.00            
ATOM   1725  CA  VAL X 112      68.226  46.160  74.386  0.00  0.00            
ATOM   1726  HA  VAL X 112      68.820  45.902  73.509  0.00  0.00            
ATOM   1727  CB  VAL X 112      68.745  47.502  74.848  0.00  0.00            
ATOM   1728  HB  VAL X 112      68.187  47.615  75.777  0.00  0.00            
ATOM   1729  CG1 VAL X 112      70.231  47.411  75.108  0.00  0.00            
ATOM   1730 HG11 VAL X 112      70.427  46.619  75.831  0.00  0.00            
ATOM   1731 HG12 VAL X 112      70.795  47.138  74.215  0.00  0.00            
ATOM   1732 HG13 VAL X 112      70.576  48.391  75.436  0.00  0.00            
ATOM   1733  CG2 VAL X 112      68.553  48.623  73.821  0.00  0.00            
ATOM   1734 HG21 VAL X 112      68.914  48.354  72.829  0.00  0.00            
ATOM   1735 HG22 VAL X 112      67.529  48.963  73.665  0.00  0.00            
ATOM   1736 HG23 VAL X 112      69.112  49.456  74.250  0.00  0.00            
ATOM   1737  C   VAL X 112      68.504  45.040  75.425  0.00  0.00            
ATOM   1738  O   VAL X 112      67.701  44.890  76.343  0.00  0.00            
ATOM   1739  N   GLU X 113      69.523  44.229  75.249  0.00  0.00            
ATOM   1740  H   GLU X 113      70.082  44.521  74.460  0.00  0.00            
ATOM   1741  CA  GLU X 113      69.985  43.229  76.189  0.00  0.00            
ATOM   1742  HA  GLU X 113      70.809  42.811  75.610  0.00  0.00            
ATOM   1743  CB  GLU X 113      70.701  43.854  77.434  0.00  0.00            
ATOM   1744  HB2 GLU X 113      71.189  44.783  77.141  0.00  0.00            
ATOM   1745  HB3 GLU X 113      70.020  44.225  78.200  0.00  0.00            
ATOM   1746  CG  GLU X 113      71.691  42.891  78.203  0.00  0.00            
ATOM   1747  HG2 GLU X 113      71.235  41.907  78.309  0.00  0.00            
ATOM   1748  HG3 GLU X 113      72.702  42.860  77.796  0.00  0.00            
ATOM   1749  CD  GLU X 113      71.802  43.177  79.736  0.00  0.00            
ATOM   1750  OE1 GLU X 113      71.839  42.194  80.538  0.00  0.00            
ATOM   1751  OE2 GLU X 113      71.813  44.380  80.171  0.00  0.00            
ATOM   1752  C   GLU X 113      69.036  42.113  76.551  0.00  0.00            
ATOM   1753  O   GLU X 113      69.290  41.337  77.510  0.00  0.00            
ATOM   1754  N   THR X 114      67.920  41.908  75.802  0.00  0.00            
ATOM   1755  H   THR X 114      67.814  42.475  74.973  0.00  0.00            
ATOM   1756  CA  THR X 114      67.055  40.714  75.991  0.00  0.00            
ATOM   1757  HA  THR X 114      67.010  40.667  77.079  0.00  0.00            
ATOM   1758  CB  THR X 114      65.561  41.013  75.578  0.00  0.00            
ATOM   1759  HB  THR X 114      64.894  40.216  75.908  0.00  0.00            
ATOM   1760  CG2 THR X 114      65.052  42.300  76.212  0.00  0.00            
ATOM   1761 HG21 THR X 114      65.131  42.235  77.297  0.00  0.00            
ATOM   1762 HG22 THR X 114      65.651  43.092  75.763  0.00  0.00            
ATOM   1763 HG23 THR X 114      64.003  42.461  75.961  0.00  0.00            
ATOM   1764  OG1 THR X 114      65.531  41.229  74.221  0.00  0.00            
ATOM   1765  HG1 THR X 114      65.725  40.394  73.790  0.00  0.00            
ATOM   1766  C   THR X 114      67.475  39.363  75.522  0.00  0.00            
ATOM   1767  O   THR X 114      66.816  38.499  74.945  0.00  0.00            
ATOM   1768  N   ASN X 115      68.789  39.252  75.504  0.00  0.00            
ATOM   1769  H   ASN X 115      69.223  40.054  75.937  0.00  0.00            
ATOM   1770  CA  ASN X 115      69.661  38.117  75.133  0.00  0.00            
ATOM   1771  HA  ASN X 115      70.672  38.506  75.023  0.00  0.00            
ATOM   1772  CB  ASN X 115      69.691  36.987  76.234  0.00  0.00            
ATOM   1773  HB2 ASN X 115      68.773  36.400  76.250  0.00  0.00            
ATOM   1774  HB3 ASN X 115      70.470  36.224  76.229  0.00  0.00            
ATOM   1775  CG  ASN X 115      69.732  37.554  77.663  0.00  0.00            
ATOM   1776  OD1 ASN X 115      68.902  37.343  78.531  0.00  0.00            
ATOM   1777  ND2 ASN X 115      70.826  38.163  78.062  0.00  0.00            
ATOM   1778 HD21 ASN X 115      70.909  38.489  79.014  0.00  0.00            
ATOM   1779 HD22 ASN X 115      71.435  38.480  77.321  0.00  0.00            
ATOM   1780  C   ASN X 115      69.331  37.430  73.763  0.00  0.00            
ATOM   1781  O   ASN X 115      69.416  36.198  73.706  0.00  0.00            
ATOM   1782  N   LEU X 116      68.936  38.176  72.829  0.00  0.00            
ATOM   1783  H   LEU X 116      68.849  39.159  73.046  0.00  0.00            
ATOM   1784  CA  LEU X 116      68.409  37.645  71.540  0.00  0.00            
ATOM   1785  HA  LEU X 116      67.782  36.790  71.792  0.00  0.00            
ATOM   1786  CB  LEU X 116      67.599  38.574  70.638  0.00  0.00            
ATOM   1787  HB2 LEU X 116      68.161  39.451  70.319  0.00  0.00            
ATOM   1788  HB3 LEU X 116      67.354  37.970  69.765  0.00  0.00            
ATOM   1789  CG  LEU X 116      66.336  39.112  71.349  0.00  0.00            
ATOM   1790  HG  LEU X 116      66.662  39.574  72.281  0.00  0.00            
ATOM   1791  CD1 LEU X 116      65.654  40.272  70.475  0.00  0.00            
ATOM   1792 HD11 LEU X 116      64.728  40.707  70.851  0.00  0.00            
ATOM   1793 HD12 LEU X 116      66.273  41.169  70.480  0.00  0.00            
ATOM   1794 HD13 LEU X 116      65.300  39.946  69.496  0.00  0.00            
ATOM   1795  CD2 LEU X 116      65.227  38.065  71.666  0.00  0.00            
ATOM   1796 HD21 LEU X 116      64.307  38.550  71.992  0.00  0.00            
ATOM   1797 HD22 LEU X 116      65.043  37.540  70.729  0.00  0.00            
ATOM   1798 HD23 LEU X 116      65.536  37.273  72.348  0.00  0.00            
ATOM   1799  C   LEU X 116      69.613  37.122  70.717  0.00  0.00            
ATOM   1800  O   LEU X 116      70.439  37.902  70.260  0.00  0.00            
ATOM   1801  N   ALA X 117      69.670  35.821  70.368  0.00  0.00            
ATOM   1802  H   ALA X 117      69.125  35.152  70.892  0.00  0.00            
ATOM   1803  CA  ALA X 117      70.665  35.202  69.463  0.00  0.00            
ATOM   1804  HA  ALA X 117      71.605  35.670  69.754  0.00  0.00            
ATOM   1805  CB  ALA X 117      70.600  33.678  69.708  0.00  0.00            
ATOM   1806  HB1 ALA X 117      71.370  33.145  69.150  0.00  0.00            
ATOM   1807  HB2 ALA X 117      70.651  33.269  70.717  0.00  0.00            
ATOM   1808  HB3 ALA X 117      69.614  33.320  69.414  0.00  0.00            
ATOM   1809  C   ALA X 117      70.476  35.499  67.972  0.00  0.00            
ATOM   1810  O   ALA X 117      71.303  35.185  67.162  0.00  0.00            
ATOM   1811  N   SER X 118      69.341  36.042  67.651  0.00  0.00            
ATOM   1812  H   SER X 118      68.671  36.175  68.394  0.00  0.00            
ATOM   1813  CA  SER X 118      68.947  36.375  66.289  0.00  0.00            
ATOM   1814  HA  SER X 118      69.698  36.866  65.670  0.00  0.00            
ATOM   1815  CB  SER X 118      68.537  35.054  65.652  0.00  0.00            
ATOM   1816  HB2 SER X 118      69.462  34.545  65.383  0.00  0.00            
ATOM   1817  HB3 SER X 118      67.858  34.449  66.254  0.00  0.00            
ATOM   1818  OG  SER X 118      67.952  35.277  64.397  0.00  0.00            
ATOM   1819  HG  SER X 118      68.133  34.411  64.026  0.00  0.00            
ATOM   1820  C   SER X 118      67.794  37.342  66.258  0.00  0.00            
ATOM   1821  O   SER X 118      66.966  37.357  67.172  0.00  0.00            
ATOM   1822  N   LEU X 119      67.769  38.200  65.174  0.00  0.00            
ATOM   1823  H   LEU X 119      68.524  38.156  64.504  0.00  0.00            
ATOM   1824  CA  LEU X 119      66.635  39.095  65.058  0.00  0.00            
ATOM   1825  HA  LEU X 119      66.330  39.556  65.997  0.00  0.00            
ATOM   1826  CB  LEU X 119      67.022  40.159  63.907  0.00  0.00            
ATOM   1827  HB2 LEU X 119      68.058  40.002  63.606  0.00  0.00            
ATOM   1828  HB3 LEU X 119      66.419  39.902  63.036  0.00  0.00            
ATOM   1829  CG  LEU X 119      66.739  41.636  64.381  0.00  0.00            
ATOM   1830  HG  LEU X 119      66.828  41.651  65.467  0.00  0.00            
ATOM   1831  CD1 LEU X 119      67.825  42.624  63.893  0.00  0.00            
ATOM   1832 HD11 LEU X 119      68.699  42.584  64.543  0.00  0.00            
ATOM   1833 HD12 LEU X 119      68.176  42.271  62.924  0.00  0.00            
ATOM   1834 HD13 LEU X 119      67.482  43.658  63.911  0.00  0.00            
ATOM   1835  CD2 LEU X 119      65.320  42.093  64.139  0.00  0.00            
ATOM   1836 HD21 LEU X 119      64.734  41.560  64.888  0.00  0.00            
ATOM   1837 HD22 LEU X 119      65.127  43.142  64.366  0.00  0.00            
ATOM   1838 HD23 LEU X 119      64.987  41.930  63.114  0.00  0.00            
ATOM   1839  C   LEU X 119      65.363  38.339  64.606  0.00  0.00            
ATOM   1840  O   LEU X 119      64.347  38.983  64.453  0.00  0.00            
ATOM   1841  N   GLU X 120      65.446  37.063  64.255  0.00  0.00            
ATOM   1842  H   GLU X 120      66.297  36.530  64.368  0.00  0.00            
ATOM   1843  CA  GLU X 120      64.409  36.214  63.788  0.00  0.00            
ATOM   1844  HA  GLU X 120      63.790  36.707  63.039  0.00  0.00            
ATOM   1845  CB  GLU X 120      64.857  35.013  63.016  0.00  0.00            
ATOM   1846  HB2 GLU X 120      65.411  34.412  63.736  0.00  0.00            
ATOM   1847  HB3 GLU X 120      63.970  34.453  62.720  0.00  0.00            
ATOM   1848  CG  GLU X 120      65.705  35.374  61.781  0.00  0.00            
ATOM   1849  HG2 GLU X 120      65.295  36.247  61.273  0.00  0.00            
ATOM   1850  HG3 GLU X 120      66.655  35.792  62.112  0.00  0.00            
ATOM   1851  CD  GLU X 120      65.832  34.254  60.769  0.00  0.00            
ATOM   1852  OE1 GLU X 120      65.640  34.616  59.632  0.00  0.00            
ATOM   1853  OE2 GLU X 120      65.883  33.057  61.119  0.00  0.00            
ATOM   1854  C   GLU X 120      63.507  35.834  64.943  0.00  0.00            
ATOM   1855  O   GLU X 120      62.300  35.641  64.833  0.00  0.00            
ATOM   1856  N   ASN X 121      64.117  35.589  66.126  0.00  0.00            
ATOM   1857  H   ASN X 121      65.081  35.861  66.262  0.00  0.00            
ATOM   1858  CA  ASN X 121      63.375  35.100  67.300  0.00  0.00            
ATOM   1859  HA  ASN X 121      62.654  34.314  67.078  0.00  0.00            
ATOM   1860  CB  ASN X 121      64.267  34.500  68.344  0.00  0.00            
ATOM   1861  HB2 ASN X 121      64.601  35.372  68.905  0.00  0.00            
ATOM   1862  HB3 ASN X 121      63.839  33.878  69.131  0.00  0.00            
ATOM   1863  CG  ASN X 121      65.564  33.894  67.794  0.00  0.00            
ATOM   1864  OD1 ASN X 121      66.686  34.177  68.306  0.00  0.00            
ATOM   1865  ND2 ASN X 121      65.528  33.053  66.801  0.00  0.00            
ATOM   1866 HD21 ASN X 121      66.394  32.690  66.430  0.00  0.00            
ATOM   1867 HD22 ASN X 121      64.689  32.955  66.247  0.00  0.00            
ATOM   1868  C   ASN X 121      62.486  36.168  67.984  0.00  0.00            
ATOM   1869  O   ASN X 121      61.798  36.062  69.009  0.00  0.00            
ATOM   1870  N   PHE X 122      62.387  37.367  67.362  0.00  0.00            
ATOM   1871  H   PHE X 122      62.880  37.418  66.482  0.00  0.00            
ATOM   1872  CA  PHE X 122      61.639  38.555  67.899  0.00  0.00            
ATOM   1873  HA  PHE X 122      61.252  38.333  68.893  0.00  0.00            
ATOM   1874  CB  PHE X 122      62.710  39.625  68.355  0.00  0.00            
ATOM   1875  HB2 PHE X 122      63.483  39.198  68.994  0.00  0.00            
ATOM   1876  HB3 PHE X 122      63.248  40.002  67.485  0.00  0.00            
ATOM   1877  CG  PHE X 122      62.197  40.783  69.176  0.00  0.00            
ATOM   1878  CD1 PHE X 122      61.683  40.578  70.465  0.00  0.00            
ATOM   1879  HD1 PHE X 122      61.718  39.557  70.816  0.00  0.00            
ATOM   1880  CE1 PHE X 122      61.365  41.629  71.354  0.00  0.00            
ATOM   1881  HE1 PHE X 122      61.200  41.494  72.413  0.00  0.00            
ATOM   1882  CZ  PHE X 122      61.380  42.936  70.843  0.00  0.00            
ATOM   1883  HZ  PHE X 122      61.045  43.772  71.439  0.00  0.00            
ATOM   1884  CE2 PHE X 122      61.753  43.163  69.559  0.00  0.00            
ATOM   1885  HE2 PHE X 122      61.658  44.177  69.198  0.00  0.00            
ATOM   1886  CD2 PHE X 122      62.286  42.131  68.765  0.00  0.00            
ATOM   1887  HD2 PHE X 122      62.653  42.391  67.783  0.00  0.00            
ATOM   1888  C   PHE X 122      60.596  39.049  66.869  0.00  0.00            
ATOM   1889  O   PHE X 122      60.818  40.021  66.141  0.00  0.00            
ATOM   1890  N   PRO X 123      59.388  38.392  66.922  0.00  0.00            
ATOM   1891  CD  PRO X 123      59.005  37.223  67.670  0.00  0.00            
ATOM   1892  HD2 PRO X 123      59.032  37.385  68.748  0.00  0.00            
ATOM   1893  HD3 PRO X 123      59.608  36.359  67.390  0.00  0.00            
ATOM   1894  CG  PRO X 123      57.542  36.962  67.338  0.00  0.00            
ATOM   1895  HG2 PRO X 123      56.878  37.551  67.971  0.00  0.00            
ATOM   1896  HG3 PRO X 123      57.369  35.887  67.380  0.00  0.00            
ATOM   1897  CB  PRO X 123      57.342  37.433  65.946  0.00  0.00            
ATOM   1898  HB2 PRO X 123      56.286  37.685  65.845  0.00  0.00            
ATOM   1899  HB3 PRO X 123      57.645  36.660  65.239  0.00  0.00            
ATOM   1900  CA  PRO X 123      58.335  38.600  65.859  0.00  0.00            
ATOM   1901  HA  PRO X 123      58.909  38.629  64.933  0.00  0.00            
ATOM   1902  C   PRO X 123      57.672  39.938  66.055  0.00  0.00            
ATOM   1903  O   PRO X 123      56.862  39.988  66.991  0.00  0.00            
ATOM   1904  N   ILE X 124      57.812  40.897  65.115  0.00  0.00            
ATOM   1905  H   ILE X 124      58.561  40.715  64.463  0.00  0.00            
ATOM   1906  CA  ILE X 124      57.375  42.336  65.260  0.00  0.00            
ATOM   1907  HA  ILE X 124      56.582  42.327  66.008  0.00  0.00            
ATOM   1908  CB  ILE X 124      58.475  43.259  65.763  0.00  0.00            
ATOM   1909  HB  ILE X 124      58.085  44.276  65.783  0.00  0.00            
ATOM   1910  CG2 ILE X 124      58.846  42.910  67.263  0.00  0.00            
ATOM   1911 HG21 ILE X 124      59.687  43.516  67.599  0.00  0.00            
ATOM   1912 HG22 ILE X 124      57.999  43.068  67.931  0.00  0.00            
ATOM   1913 HG23 ILE X 124      59.139  41.863  67.340  0.00  0.00            
ATOM   1914  CG1 ILE X 124      59.720  43.220  64.844  0.00  0.00            
ATOM   1915 HG12 ILE X 124      60.209  42.251  64.949  0.00  0.00            
ATOM   1916 HG13 ILE X 124      59.293  43.374  63.853  0.00  0.00            
ATOM   1917  CD1 ILE X 124      60.761  44.327  65.168  0.00  0.00            
ATOM   1918 HD11 ILE X 124      60.203  45.263  65.150  0.00  0.00            
ATOM   1919 HD12 ILE X 124      61.282  44.175  66.113  0.00  0.00            
ATOM   1920 HD13 ILE X 124      61.472  44.438  64.349  0.00  0.00            
ATOM   1921  C   ILE X 124      56.746  42.884  63.940  0.00  0.00            
ATOM   1922  O   ILE X 124      56.127  43.961  63.930  0.00  0.00            
ATOM   1923  N   GLY X 125      56.830  42.115  62.830  0.00  0.00            
ATOM   1924  H   GLY X 125      57.282  41.232  63.022  0.00  0.00            
ATOM   1925  CA  GLY X 125      56.526  42.449  61.501  0.00  0.00            
ATOM   1926  HA2 GLY X 125      57.260  43.158  61.118  0.00  0.00            
ATOM   1927  HA3 GLY X 125      56.649  41.528  60.931  0.00  0.00            
ATOM   1928  C   GLY X 125      55.193  42.964  61.173  0.00  0.00            
ATOM   1929  O   GLY X 125      55.025  43.682  60.171  0.00  0.00            
ATOM   1930  N   HIE X 126      54.175  42.602  62.000  0.00  0.00            
ATOM   1931  H   HIE X 126      54.399  42.117  62.857  0.00  0.00            
ATOM   1932  CA  HIE X 126      52.777  43.097  61.948  0.00  0.00            
ATOM   1933  HA  HIE X 126      52.489  43.074  60.897  0.00  0.00            
ATOM   1934  CB  HIE X 126      51.976  42.091  62.835  0.00  0.00            
ATOM   1935  HB2 HIE X 126      50.916  42.345  62.840  0.00  0.00            
ATOM   1936  HB3 HIE X 126      51.916  41.079  62.435  0.00  0.00            
ATOM   1937  CG  HIE X 126      52.517  41.957  64.239  0.00  0.00            
ATOM   1938  ND1 HIE X 126      53.526  41.041  64.698  0.00  0.00            
ATOM   1939  CE1 HIE X 126      53.653  41.317  65.978  0.00  0.00            
ATOM   1940  HE1 HIE X 126      54.312  40.760  66.628  0.00  0.00            
ATOM   1941  NE2 HIE X 126      52.775  42.234  66.399  0.00  0.00            
ATOM   1942  HE2 HIE X 126      52.672  42.532  67.359  0.00  0.00            
ATOM   1943  CD2 HIE X 126      52.038  42.645  65.289  0.00  0.00            
ATOM   1944  HD2 HIE X 126      51.238  43.370  65.307  0.00  0.00            
ATOM   1945  C   HIE X 126      52.594  44.561  62.466  0.00  0.00            
ATOM   1946  O   HIE X 126      51.678  45.248  61.992  0.00  0.00            
ATOM   1947  N   LEU X 127      53.462  45.111  63.316  0.00  0.00            
ATOM   1948  H   LEU X 127      54.326  44.606  63.453  0.00  0.00            
ATOM   1949  CA  LEU X 127      53.379  46.471  63.908  0.00  0.00            
ATOM   1950  HA  LEU X 127      52.389  46.646  64.329  0.00  0.00            
ATOM   1951  CB  LEU X 127      54.433  46.551  65.103  0.00  0.00            
ATOM   1952  HB2 LEU X 127      55.429  46.333  64.718  0.00  0.00            
ATOM   1953  HB3 LEU X 127      54.326  47.590  65.415  0.00  0.00            
ATOM   1954  CG  LEU X 127      54.215  45.503  66.250  0.00  0.00            
ATOM   1955  HG  LEU X 127      54.198  44.438  66.020  0.00  0.00            
ATOM   1956  CD1 LEU X 127      55.319  45.518  67.302  0.00  0.00            
ATOM   1957 HD11 LEU X 127      56.318  45.569  66.870  0.00  0.00            
ATOM   1958 HD12 LEU X 127      55.214  46.340  68.010  0.00  0.00            
ATOM   1959 HD13 LEU X 127      55.199  44.567  67.822  0.00  0.00            
ATOM   1960  CD2 LEU X 127      52.879  45.892  66.896  0.00  0.00            
ATOM   1961 HD21 LEU X 127      52.812  46.923  67.244  0.00  0.00            
ATOM   1962 HD22 LEU X 127      52.024  45.780  66.229  0.00  0.00            
ATOM   1963 HD23 LEU X 127      52.653  45.334  67.805  0.00  0.00            
ATOM   1964  C   LEU X 127      53.573  47.625  62.951  0.00  0.00            
ATOM   1965  O   LEU X 127      54.521  48.382  62.983  0.00  0.00            
ATOM   1966  N   LYS X 128      52.735  47.743  61.838  0.00  0.00            
ATOM   1967  H   LYS X 128      51.973  47.081  61.860  0.00  0.00            
ATOM   1968  CA  LYS X 128      52.947  48.631  60.699  0.00  0.00            
ATOM   1969  HA  LYS X 128      53.918  48.294  60.336  0.00  0.00            
ATOM   1970  CB  LYS X 128      51.844  48.427  59.639  0.00  0.00            
ATOM   1971  HB2 LYS X 128      50.944  48.086  60.153  0.00  0.00            
ATOM   1972  HB3 LYS X 128      51.758  49.341  59.053  0.00  0.00            
ATOM   1973  CG  LYS X 128      52.294  47.358  58.690  0.00  0.00            
ATOM   1974  HG2 LYS X 128      53.240  47.650  58.235  0.00  0.00            
ATOM   1975  HG3 LYS X 128      52.347  46.407  59.220  0.00  0.00            
ATOM   1976  CD  LYS X 128      51.283  47.198  57.566  0.00  0.00            
ATOM   1977  HD2 LYS X 128      50.450  46.624  57.972  0.00  0.00            
ATOM   1978  HD3 LYS X 128      50.948  48.182  57.239  0.00  0.00            
ATOM   1979  CE  LYS X 128      51.825  46.446  56.324  0.00  0.00            
ATOM   1980  HE2 LYS X 128      52.132  45.439  56.606  0.00  0.00            
ATOM   1981  HE3 LYS X 128      50.965  46.368  55.660  0.00  0.00            
ATOM   1982  NZ  LYS X 128      52.918  47.235  55.659  0.00  0.00            
ATOM   1983  HZ1 LYS X 128      53.790  47.124  56.158  0.00  0.00            
ATOM   1984  HZ2 LYS X 128      52.985  46.768  54.767  0.00  0.00            
ATOM   1985  HZ3 LYS X 128      52.555  48.172  55.552  0.00  0.00            
ATOM   1986  C   LYS X 128      53.204  50.151  61.077  0.00  0.00            
ATOM   1987  O   LYS X 128      53.806  50.901  60.360  0.00  0.00            
ATOM   1988  N   THR X 129      52.725  50.540  62.295  0.00  0.00            
ATOM   1989  H   THR X 129      52.139  49.890  62.799  0.00  0.00            
ATOM   1990  CA  THR X 129      52.918  51.834  62.885  0.00  0.00            
ATOM   1991  HA  THR X 129      52.803  52.582  62.100  0.00  0.00            
ATOM   1992  CB  THR X 129      51.841  52.273  63.797  0.00  0.00            
ATOM   1993  HB  THR X 129      52.101  53.224  64.260  0.00  0.00            
ATOM   1994  CG2 THR X 129      50.401  52.167  63.198  0.00  0.00            
ATOM   1995 HG21 THR X 129      49.586  52.523  63.828  0.00  0.00            
ATOM   1996 HG22 THR X 129      50.363  52.615  62.205  0.00  0.00            
ATOM   1997 HG23 THR X 129      50.124  51.135  62.987  0.00  0.00            
ATOM   1998  OG1 THR X 129      51.729  51.423  64.932  0.00  0.00            
ATOM   1999  HG1 THR X 129      52.492  51.604  65.486  0.00  0.00            
ATOM   2000  C   THR X 129      54.291  52.219  63.394  0.00  0.00            
ATOM   2001  O   THR X 129      54.665  53.339  63.604  0.00  0.00            
ATOM   2002  N   LEU X 130      55.206  51.233  63.547  0.00  0.00            
ATOM   2003  H   LEU X 130      54.920  50.271  63.438  0.00  0.00            
ATOM   2004  CA  LEU X 130      56.616  51.338  63.958  0.00  0.00            
ATOM   2005  HA  LEU X 130      56.590  51.840  64.925  0.00  0.00            
ATOM   2006  CB  LEU X 130      57.006  49.851  64.277  0.00  0.00            
ATOM   2007  HB2 LEU X 130      56.194  49.466  64.894  0.00  0.00            
ATOM   2008  HB3 LEU X 130      57.003  49.368  63.300  0.00  0.00            
ATOM   2009  CG  LEU X 130      58.353  49.624  65.078  0.00  0.00            
ATOM   2010  HG  LEU X 130      59.056  50.237  64.514  0.00  0.00            
ATOM   2011  CD1 LEU X 130      58.309  49.998  66.578  0.00  0.00            
ATOM   2012 HD11 LEU X 130      58.161  51.078  66.582  0.00  0.00            
ATOM   2013 HD12 LEU X 130      57.509  49.458  67.086  0.00  0.00            
ATOM   2014 HD13 LEU X 130      59.265  49.760  67.045  0.00  0.00            
ATOM   2015  CD2 LEU X 130      58.695  48.165  64.856  0.00  0.00            
ATOM   2016 HD21 LEU X 130      59.601  47.847  65.372  0.00  0.00            
ATOM   2017 HD22 LEU X 130      57.956  47.446  65.209  0.00  0.00            
ATOM   2018 HD23 LEU X 130      58.859  48.072  63.782  0.00  0.00            
ATOM   2019  C   LEU X 130      57.551  52.127  63.113  0.00  0.00            
ATOM   2020  O   LEU X 130      57.570  52.020  61.885  0.00  0.00            
ATOM   2021  N   LYS X 131      58.371  52.868  63.868  0.00  0.00            
ATOM   2022  H   LYS X 131      58.223  52.896  64.867  0.00  0.00            
ATOM   2023  CA  LYS X 131      59.321  53.874  63.366  0.00  0.00            
ATOM   2024  HA  LYS X 131      59.335  53.749  62.284  0.00  0.00            
ATOM   2025  CB  LYS X 131      58.898  55.368  63.600  0.00  0.00            
ATOM   2026  HB2 LYS X 131      59.362  55.747  64.510  0.00  0.00            
ATOM   2027  HB3 LYS X 131      59.342  56.017  62.845  0.00  0.00            
ATOM   2028  CG  LYS X 131      57.462  55.654  63.556  0.00  0.00            
ATOM   2029  HG2 LYS X 131      56.813  55.036  64.178  0.00  0.00            
ATOM   2030  HG3 LYS X 131      57.355  56.647  63.993  0.00  0.00            
ATOM   2031  CD  LYS X 131      56.995  55.812  62.102  0.00  0.00            
ATOM   2032  HD2 LYS X 131      57.729  56.371  61.523  0.00  0.00            
ATOM   2033  HD3 LYS X 131      56.850  54.815  61.685  0.00  0.00            
ATOM   2034  CE  LYS X 131      55.659  56.649  61.969  0.00  0.00            
ATOM   2035  HE2 LYS X 131      55.614  57.553  62.576  0.00  0.00            
ATOM   2036  HE3 LYS X 131      55.422  57.012  60.969  0.00  0.00            
ATOM   2037  NZ  LYS X 131      54.522  55.729  62.263  0.00  0.00            
ATOM   2038  HZ1 LYS X 131      54.635  55.190  63.110  0.00  0.00            
ATOM   2039  HZ2 LYS X 131      53.677  56.279  62.211  0.00  0.00            
ATOM   2040  HZ3 LYS X 131      54.465  54.964  61.605  0.00  0.00            
ATOM   2041  C   LYS X 131      60.700  53.627  63.923  0.00  0.00            
ATOM   2042  O   LYS X 131      61.603  53.504  63.106  0.00  0.00            
ATOM   2043  N   GLU X 132      60.811  53.605  65.198  0.00  0.00            
ATOM   2044  H   GLU X 132      59.979  53.716  65.761  0.00  0.00            
ATOM   2045  CA  GLU X 132      62.055  53.416  65.832  0.00  0.00            
ATOM   2046  HA  GLU X 132      62.867  53.493  65.109  0.00  0.00            
ATOM   2047  CB  GLU X 132      62.196  54.513  66.890  0.00  0.00            
ATOM   2048  HB2 GLU X 132      62.366  55.380  66.251  0.00  0.00            
ATOM   2049  HB3 GLU X 132      61.239  54.663  67.390  0.00  0.00            
ATOM   2050  CG  GLU X 132      63.423  54.403  67.969  0.00  0.00            
ATOM   2051  HG2 GLU X 132      63.147  53.740  68.789  0.00  0.00            
ATOM   2052  HG3 GLU X 132      64.173  53.863  67.391  0.00  0.00            
ATOM   2053  CD  GLU X 132      63.889  55.711  68.508  0.00  0.00            
ATOM   2054  OE1 GLU X 132      64.965  55.667  69.127  0.00  0.00            
ATOM   2055  OE2 GLU X 132      63.071  56.676  68.536  0.00  0.00            
ATOM   2056  C   GLU X 132      62.164  52.032  66.487  0.00  0.00            
ATOM   2057  O   GLU X 132      61.241  51.743  67.282  0.00  0.00            
ATOM   2058  N   LEU X 133      63.294  51.315  66.273  0.00  0.00            
ATOM   2059  H   LEU X 133      63.980  51.660  65.618  0.00  0.00            
ATOM   2060  CA  LEU X 133      63.504  49.983  66.753  0.00  0.00            
ATOM   2061  HA  LEU X 133      62.902  49.760  67.634  0.00  0.00            
ATOM   2062  CB  LEU X 133      63.066  49.094  65.609  0.00  0.00            
ATOM   2063  HB2 LEU X 133      62.009  49.328  65.487  0.00  0.00            
ATOM   2064  HB3 LEU X 133      63.566  49.412  64.694  0.00  0.00            
ATOM   2065  CG  LEU X 133      63.286  47.567  65.744  0.00  0.00            
ATOM   2066  HG  LEU X 133      64.344  47.422  65.962  0.00  0.00            
ATOM   2067  CD1 LEU X 133      62.538  46.963  66.871  0.00  0.00            
ATOM   2068 HD11 LEU X 133      61.514  47.244  66.628  0.00  0.00            
ATOM   2069 HD12 LEU X 133      62.749  45.897  66.959  0.00  0.00            
ATOM   2070 HD13 LEU X 133      62.903  47.324  67.833  0.00  0.00            
ATOM   2071  CD2 LEU X 133      62.884  46.989  64.418  0.00  0.00            
ATOM   2072 HD21 LEU X 133      63.389  47.519  63.611  0.00  0.00            
ATOM   2073 HD22 LEU X 133      63.061  45.914  64.452  0.00  0.00            
ATOM   2074 HD23 LEU X 133      61.818  47.193  64.315  0.00  0.00            
ATOM   2075  C   LEU X 133      64.907  49.746  67.228  0.00  0.00            
ATOM   2076  O   LEU X 133      65.863  50.269  66.593  0.00  0.00            
ATOM   2077  N   ASN X 134      65.020  49.037  68.364  0.00  0.00            
ATOM   2078  H   ASN X 134      64.277  48.557  68.851  0.00  0.00            
ATOM   2079  CA  ASN X 134      66.342  48.958  69.080  0.00  0.00            
ATOM   2080  HA  ASN X 134      67.181  49.020  68.387  0.00  0.00            
ATOM   2081  CB  ASN X 134      66.440  50.110  70.060  0.00  0.00            
ATOM   2082  HB2 ASN X 134      66.087  50.971  69.492  0.00  0.00            
ATOM   2083  HB3 ASN X 134      65.727  50.037  70.881  0.00  0.00            
ATOM   2084  CG  ASN X 134      67.797  50.486  70.621  0.00  0.00            
ATOM   2085  OD1 ASN X 134      68.607  49.545  70.664  0.00  0.00            
ATOM   2086  ND2 ASN X 134      68.140  51.713  70.885  0.00  0.00            
ATOM   2087 HD21 ASN X 134      69.128  51.881  71.014  0.00  0.00            
ATOM   2088 HD22 ASN X 134      67.473  52.453  70.719  0.00  0.00            
ATOM   2089  C   ASN X 134      66.528  47.631  69.856  0.00  0.00            
ATOM   2090  O   ASN X 134      65.707  47.198  70.712  0.00  0.00            
ATOM   2091  N   VAL X 135      67.592  46.908  69.491  0.00  0.00            
ATOM   2092  H   VAL X 135      68.225  47.407  68.882  0.00  0.00            
ATOM   2093  CA  VAL X 135      67.944  45.465  69.728  0.00  0.00            
ATOM   2094  HA  VAL X 135      67.579  45.162  70.710  0.00  0.00            
ATOM   2095  CB  VAL X 135      67.323  44.508  68.623  0.00  0.00            
ATOM   2096  HB  VAL X 135      67.787  43.529  68.743  0.00  0.00            
ATOM   2097  CG1 VAL X 135      65.802  44.409  68.772  0.00  0.00            
ATOM   2098 HG11 VAL X 135      65.478  44.223  69.796  0.00  0.00            
ATOM   2099 HG12 VAL X 135      65.465  45.400  68.468  0.00  0.00            
ATOM   2100 HG13 VAL X 135      65.454  43.557  68.187  0.00  0.00            
ATOM   2101  CG2 VAL X 135      67.772  44.880  67.137  0.00  0.00            
ATOM   2102 HG21 VAL X 135      67.632  43.977  66.542  0.00  0.00            
ATOM   2103 HG22 VAL X 135      67.227  45.741  66.750  0.00  0.00            
ATOM   2104 HG23 VAL X 135      68.827  45.147  67.072  0.00  0.00            
ATOM   2105  C   VAL X 135      69.462  45.372  69.863  0.00  0.00            
ATOM   2106  O   VAL X 135      70.031  44.317  69.565  0.00  0.00            
ATOM   2107  N   ALA X 136      70.111  46.468  70.262  0.00  0.00            
ATOM   2108  H   ALA X 136      69.535  47.294  70.349  0.00  0.00            
ATOM   2109  CA  ALA X 136      71.526  46.476  70.704  0.00  0.00            
ATOM   2110  HA  ALA X 136      72.193  46.128  69.914  0.00  0.00            
ATOM   2111  CB  ALA X 136      71.886  47.902  71.059  0.00  0.00            
ATOM   2112  HB1 ALA X 136      71.915  48.467  70.127  0.00  0.00            
ATOM   2113  HB2 ALA X 136      71.170  48.317  71.767  0.00  0.00            
ATOM   2114  HB3 ALA X 136      72.892  48.051  71.452  0.00  0.00            
ATOM   2115  C   ALA X 136      71.679  45.557  71.954  0.00  0.00            
ATOM   2116  O   ALA X 136      70.759  45.186  72.622  0.00  0.00            
ATOM   2117  N   HIE X 137      73.002  45.302  72.164  0.00  0.00            
ATOM   2118  H   HIE X 137      73.658  45.870  71.648  0.00  0.00            
ATOM   2119  CA  HIE X 137      73.517  44.484  73.283  0.00  0.00            
ATOM   2120  HA  HIE X 137      74.549  44.369  72.952  0.00  0.00            
ATOM   2121  CB  HIE X 137      73.600  45.305  74.562  0.00  0.00            
ATOM   2122  HB2 HIE X 137      73.731  46.369  74.368  0.00  0.00            
ATOM   2123  HB3 HIE X 137      72.619  45.250  75.034  0.00  0.00            
ATOM   2124  CG  HIE X 137      74.566  44.770  75.607  0.00  0.00            
ATOM   2125  ND1 HIE X 137      75.863  44.257  75.385  0.00  0.00            
ATOM   2126  CE1 HIE X 137      76.547  44.269  76.545  0.00  0.00            
ATOM   2127  HE1 HIE X 137      77.517  43.857  76.782  0.00  0.00            
ATOM   2128  NE2 HIE X 137      75.631  44.552  77.459  0.00  0.00            
ATOM   2129  HE2 HIE X 137      75.919  44.466  78.423  0.00  0.00            
ATOM   2130  CD2 HIE X 137      74.465  44.988  76.932  0.00  0.00            
ATOM   2131  HD2 HIE X 137      73.635  45.388  77.496  0.00  0.00            
ATOM   2132  C   HIE X 137      72.853  43.117  73.436  0.00  0.00            
ATOM   2133  O   HIE X 137      72.814  42.619  74.527  0.00  0.00            
ATOM   2134  N   ASN X 138      72.378  42.509  72.370  0.00  0.00            
ATOM   2135  H   ASN X 138      72.454  42.982  71.481  0.00  0.00            
ATOM   2136  CA  ASN X 138      71.856  41.087  72.277  0.00  0.00            
ATOM   2137  HA  ASN X 138      71.637  40.812  73.309  0.00  0.00            
ATOM   2138  CB  ASN X 138      70.618  41.183  71.470  0.00  0.00            
ATOM   2139  HB2 ASN X 138      70.694  41.771  70.556  0.00  0.00            
ATOM   2140  HB3 ASN X 138      70.444  40.157  71.145  0.00  0.00            
ATOM   2141  CG  ASN X 138      69.357  41.627  72.170  0.00  0.00            
ATOM   2142  OD1 ASN X 138      68.949  40.973  73.073  0.00  0.00            
ATOM   2143  ND2 ASN X 138      68.601  42.603  71.677  0.00  0.00            
ATOM   2144 HD21 ASN X 138      67.844  42.936  72.257  0.00  0.00            
ATOM   2145 HD22 ASN X 138      68.835  43.120  70.842  0.00  0.00            
ATOM   2146  C   ASN X 138      72.969  40.116  71.850  0.00  0.00            
ATOM   2147  O   ASN X 138      74.119  40.507  71.822  0.00  0.00            
ATOM   2148  N   LEU X 139      72.620  38.836  71.725  0.00  0.00            
ATOM   2149  H   LEU X 139      71.649  38.601  71.577  0.00  0.00            
ATOM   2150  CA  LEU X 139      73.642  37.811  71.300  0.00  0.00            
ATOM   2151  HA  LEU X 139      74.644  38.187  71.508  0.00  0.00            
ATOM   2152  CB  LEU X 139      73.190  36.504  72.019  0.00  0.00            
ATOM   2153  HB2 LEU X 139      72.225  36.168  71.639  0.00  0.00            
ATOM   2154  HB3 LEU X 139      73.979  35.781  71.813  0.00  0.00            
ATOM   2155  CG  LEU X 139      73.086  36.567  73.498  0.00  0.00            
ATOM   2156  HG  LEU X 139      72.266  37.210  73.817  0.00  0.00            
ATOM   2157  CD1 LEU X 139      72.812  35.169  74.021  0.00  0.00            
ATOM   2158 HD11 LEU X 139      72.356  35.244  75.008  0.00  0.00            
ATOM   2159 HD12 LEU X 139      72.176  34.653  73.302  0.00  0.00            
ATOM   2160 HD13 LEU X 139      73.743  34.627  74.186  0.00  0.00            
ATOM   2161  CD2 LEU X 139      74.357  37.126  74.141  0.00  0.00            
ATOM   2162 HD21 LEU X 139      75.260  36.631  73.783  0.00  0.00            
ATOM   2163 HD22 LEU X 139      74.293  38.195  73.937  0.00  0.00            
ATOM   2164 HD23 LEU X 139      74.298  36.954  75.216  0.00  0.00            
ATOM   2165  C   LEU X 139      73.594  37.688  69.750  0.00  0.00            
ATOM   2166  O   LEU X 139      73.958  36.637  69.253  0.00  0.00            
ATOM   2167  N   ILE X 140      73.171  38.722  69.024  0.00  0.00            
ATOM   2168  H   ILE X 140      72.962  39.591  69.494  0.00  0.00            
ATOM   2169  CA  ILE X 140      72.827  38.546  67.589  0.00  0.00            
ATOM   2170  HA  ILE X 140      72.321  37.583  67.513  0.00  0.00            
ATOM   2171  CB  ILE X 140      71.882  39.666  66.963  0.00  0.00            
ATOM   2172  HB  ILE X 140      72.382  40.630  67.058  0.00  0.00            
ATOM   2173  CG2 ILE X 140      71.594  39.582  65.419  0.00  0.00            
ATOM   2174 HG21 ILE X 140      72.568  39.659  64.936  0.00  0.00            
ATOM   2175 HG22 ILE X 140      71.024  38.658  65.320  0.00  0.00            
ATOM   2176 HG23 ILE X 140      71.002  40.415  65.041  0.00  0.00            
ATOM   2177  CG1 ILE X 140      70.539  39.786  67.754  0.00  0.00            
ATOM   2178 HG12 ILE X 140      70.219  38.753  67.889  0.00  0.00            
ATOM   2179 HG13 ILE X 140      70.775  40.264  68.705  0.00  0.00            
ATOM   2180  CD1 ILE X 140      69.516  40.639  67.165  0.00  0.00            
ATOM   2181 HD11 ILE X 140      69.155  40.159  66.255  0.00  0.00            
ATOM   2182 HD12 ILE X 140      68.705  40.584  67.891  0.00  0.00            
ATOM   2183 HD13 ILE X 140      69.907  41.633  66.946  0.00  0.00            
ATOM   2184  C   ILE X 140      74.162  38.381  66.895  0.00  0.00            
ATOM   2185  O   ILE X 140      75.114  39.110  67.088  0.00  0.00            
ATOM   2186  N   GLN X 141      74.206  37.529  65.875  0.00  0.00            
ATOM   2187  H   GLN X 141      73.391  36.977  65.645  0.00  0.00            
ATOM   2188  CA  GLN X 141      75.475  37.224  65.229  0.00  0.00            
ATOM   2189  HA  GLN X 141      76.012  38.158  65.389  0.00  0.00            
ATOM   2190  CB  GLN X 141      76.108  36.115  65.937  0.00  0.00            
ATOM   2191  HB2 GLN X 141      77.183  36.101  65.763  0.00  0.00            
ATOM   2192  HB3 GLN X 141      76.119  36.436  66.979  0.00  0.00            
ATOM   2193  CG  GLN X 141      75.538  34.616  65.906  0.00  0.00            
ATOM   2194  HG2 GLN X 141      76.034  34.070  66.709  0.00  0.00            
ATOM   2195  HG3 GLN X 141      74.458  34.594  66.054  0.00  0.00            
ATOM   2196  CD  GLN X 141      75.942  33.958  64.585  0.00  0.00            
ATOM   2197  OE1 GLN X 141      77.142  33.609  64.458  0.00  0.00            
ATOM   2198  NE2 GLN X 141      75.119  33.808  63.651  0.00  0.00            
ATOM   2199 HE21 GLN X 141      75.380  33.433  62.751  0.00  0.00            
ATOM   2200 HE22 GLN X 141      74.124  33.812  63.824  0.00  0.00            
ATOM   2201  C   GLN X 141      75.404  37.097  63.726  0.00  0.00            
ATOM   2202  O   GLN X 141      76.422  37.089  63.076  0.00  0.00            
ATOM   2203  N   SER X 142      74.214  37.394  63.108  0.00  0.00            
ATOM   2204  H   SER X 142      73.442  37.693  63.687  0.00  0.00            
ATOM   2205  CA  SER X 142      74.041  37.526  61.642  0.00  0.00            
ATOM   2206  HA  SER X 142      74.999  37.736  61.166  0.00  0.00            
ATOM   2207  CB  SER X 142      73.537  36.217  60.949  0.00  0.00            
ATOM   2208  HB2 SER X 142      74.404  35.557  60.982  0.00  0.00            
ATOM   2209  HB3 SER X 142      72.746  35.702  61.496  0.00  0.00            
ATOM   2210  OG  SER X 142      73.092  36.355  59.590  0.00  0.00            
ATOM   2211  HG  SER X 142      73.108  35.490  59.176  0.00  0.00            
ATOM   2212  C   SER X 142      72.992  38.631  61.310  0.00  0.00            
ATOM   2213  O   SER X 142      72.073  38.810  62.157  0.00  0.00            
ATOM   2214  N   PHE X 143      73.196  39.348  60.247  0.00  0.00            
ATOM   2215  H   PHE X 143      73.909  39.059  59.593  0.00  0.00            
ATOM   2216  CA  PHE X 143      72.256  40.492  59.881  0.00  0.00            
ATOM   2217  HA  PHE X 143      71.965  40.995  60.803  0.00  0.00            
ATOM   2218  CB  PHE X 143      73.038  41.606  59.126  0.00  0.00            
ATOM   2219  HB2 PHE X 143      74.017  41.775  59.575  0.00  0.00            
ATOM   2220  HB3 PHE X 143      73.207  41.134  58.158  0.00  0.00            
ATOM   2221  CG  PHE X 143      72.342  42.966  58.874  0.00  0.00            
ATOM   2222  CD1 PHE X 143      72.790  43.784  57.831  0.00  0.00            
ATOM   2223  HD1 PHE X 143      73.637  43.489  57.229  0.00  0.00            
ATOM   2224  CE1 PHE X 143      72.085  44.972  57.599  0.00  0.00            
ATOM   2225  HE1 PHE X 143      72.380  45.573  56.751  0.00  0.00            
ATOM   2226  CZ  PHE X 143      71.134  45.409  58.497  0.00  0.00            
ATOM   2227  HZ  PHE X 143      70.750  46.418  58.478  0.00  0.00            
ATOM   2228  CE2 PHE X 143      70.665  44.599  59.560  0.00  0.00            
ATOM   2229  HE2 PHE X 143      69.888  44.906  60.244  0.00  0.00            
ATOM   2230  CD2 PHE X 143      71.303  43.390  59.752  0.00  0.00            
ATOM   2231  HD2 PHE X 143      70.819  42.693  60.420  0.00  0.00            
ATOM   2232  C   PHE X 143      70.930  39.968  59.205  0.00  0.00            
ATOM   2233  O   PHE X 143      70.111  40.705  58.848  0.00  0.00            
ATOM   2234  N   LYS X 144      70.842  38.643  58.951  0.00  0.00            
ATOM   2235  H   LYS X 144      71.620  38.063  59.232  0.00  0.00            
ATOM   2236  CA  LYS X 144      69.665  37.855  58.643  0.00  0.00            
ATOM   2237  HA  LYS X 144      69.492  38.237  57.637  0.00  0.00            
ATOM   2238  CB  LYS X 144      69.988  36.342  58.727  0.00  0.00            
ATOM   2239  HB2 LYS X 144      70.939  36.150  58.229  0.00  0.00            
ATOM   2240  HB3 LYS X 144      70.093  36.054  59.773  0.00  0.00            
ATOM   2241  CG  LYS X 144      68.818  35.493  58.102  0.00  0.00            
ATOM   2242  HG2 LYS X 144      69.087  34.440  58.025  0.00  0.00            
ATOM   2243  HG3 LYS X 144      67.989  35.451  58.809  0.00  0.00            
ATOM   2244  CD  LYS X 144      68.369  35.977  56.677  0.00  0.00            
ATOM   2245  HD2 LYS X 144      68.016  37.007  56.724  0.00  0.00            
ATOM   2246  HD3 LYS X 144      69.242  35.938  56.026  0.00  0.00            
ATOM   2247  CE  LYS X 144      67.336  35.112  56.028  0.00  0.00            
ATOM   2248  HE2 LYS X 144      67.241  35.374  54.974  0.00  0.00            
ATOM   2249  HE3 LYS X 144      67.733  34.097  56.048  0.00  0.00            
ATOM   2250  NZ  LYS X 144      65.989  35.248  56.699  0.00  0.00            
ATOM   2251  HZ1 LYS X 144      65.219  34.804  56.220  0.00  0.00            
ATOM   2252  HZ2 LYS X 144      66.108  34.812  57.602  0.00  0.00            
ATOM   2253  HZ3 LYS X 144      65.755  36.208  56.911  0.00  0.00            
ATOM   2254  C   LYS X 144      68.398  38.243  59.451  0.00  0.00            
ATOM   2255  O   LYS X 144      68.196  37.754  60.529  0.00  0.00            
ATOM   2256  N   LEU X 145      67.547  38.992  58.812  0.00  0.00            
ATOM   2257  H   LEU X 145      67.673  39.350  57.876  0.00  0.00            
ATOM   2258  CA  LEU X 145      66.208  39.337  59.317  0.00  0.00            
ATOM   2259  HA  LEU X 145      66.241  39.592  60.376  0.00  0.00            
ATOM   2260  CB  LEU X 145      65.797  40.644  58.533  0.00  0.00            
ATOM   2261  HB2 LEU X 145      65.841  40.425  57.466  0.00  0.00            
ATOM   2262  HB3 LEU X 145      64.786  40.981  58.764  0.00  0.00            
ATOM   2263  CG  LEU X 145      66.741  41.849  58.807  0.00  0.00            
ATOM   2264  HG  LEU X 145      67.799  41.690  58.600  0.00  0.00            
ATOM   2265  CD1 LEU X 145      66.362  43.011  57.880  0.00  0.00            
ATOM   2266 HD11 LEU X 145      67.099  43.803  58.015  0.00  0.00            
ATOM   2267 HD12 LEU X 145      66.347  42.750  56.822  0.00  0.00            
ATOM   2268 HD13 LEU X 145      65.366  43.292  58.222  0.00  0.00            
ATOM   2269  CD2 LEU X 145      66.676  42.308  60.279  0.00  0.00            
ATOM   2270 HD21 LEU X 145      66.899  41.471  60.941  0.00  0.00            
ATOM   2271 HD22 LEU X 145      67.380  43.108  60.504  0.00  0.00            
ATOM   2272 HD23 LEU X 145      65.694  42.676  60.578  0.00  0.00            
ATOM   2273  C   LEU X 145      65.242  38.213  58.967  0.00  0.00            
ATOM   2274  O   LEU X 145      65.540  37.490  58.029  0.00  0.00            
ATOM   2275  N   PRO X 146      64.170  37.972  59.728  0.00  0.00            
ATOM   2276  CD  PRO X 146      63.764  38.825  60.877  0.00  0.00            
ATOM   2277  HD2 PRO X 146      63.746  39.894  60.667  0.00  0.00            
ATOM   2278  HD3 PRO X 146      64.463  38.624  61.689  0.00  0.00            
ATOM   2279  CG  PRO X 146      62.386  38.245  61.333  0.00  0.00            
ATOM   2280  HG2 PRO X 146      61.640  38.936  60.940  0.00  0.00            
ATOM   2281  HG3 PRO X 146      62.383  38.083  62.411  0.00  0.00            
ATOM   2282  CB  PRO X 146      62.307  36.913  60.645  0.00  0.00            
ATOM   2283  HB2 PRO X 146      61.303  36.547  60.428  0.00  0.00            
ATOM   2284  HB3 PRO X 146      62.791  36.096  61.180  0.00  0.00            
ATOM   2285  CA  PRO X 146      63.080  37.080  59.366  0.00  0.00            
ATOM   2286  HA  PRO X 146      63.392  36.128  58.938  0.00  0.00            
ATOM   2287  C   PRO X 146      62.258  37.737  58.271  0.00  0.00            
ATOM   2288  O   PRO X 146      61.966  38.889  58.164  0.00  0.00            
ATOM   2289  N   GLU X 147      61.791  36.901  57.347  0.00  0.00            
ATOM   2290  H   GLU X 147      61.926  35.903  57.416  0.00  0.00            
ATOM   2291  CA  GLU X 147      61.118  37.265  56.141  0.00  0.00            
ATOM   2292  HA  GLU X 147      61.825  37.870  55.573  0.00  0.00            
ATOM   2293  CB  GLU X 147      60.589  36.081  55.423  0.00  0.00            
ATOM   2294  HB2 GLU X 147      60.012  35.519  56.157  0.00  0.00            
ATOM   2295  HB3 GLU X 147      59.968  36.379  54.578  0.00  0.00            
ATOM   2296  CG  GLU X 147      61.605  35.152  54.748  0.00  0.00            
ATOM   2297  HG2 GLU X 147      60.932  34.377  54.383  0.00  0.00            
ATOM   2298  HG3 GLU X 147      62.112  35.650  53.922  0.00  0.00            
ATOM   2299  CD  GLU X 147      62.652  34.542  55.694  0.00  0.00            
ATOM   2300  OE1 GLU X 147      63.831  34.320  55.296  0.00  0.00            
ATOM   2301  OE2 GLU X 147      62.186  34.114  56.795  0.00  0.00            
ATOM   2302  C   GLU X 147      59.956  38.307  56.282  0.00  0.00            
ATOM   2303  O   GLU X 147      59.681  39.055  55.338  0.00  0.00            
ATOM   2304  N   TYR X 148      59.150  38.161  57.377  0.00  0.00            
ATOM   2305  H   TYR X 148      59.254  37.435  58.071  0.00  0.00            
ATOM   2306  CA  TYR X 148      58.067  39.140  57.514  0.00  0.00            
ATOM   2307  HA  TYR X 148      57.486  39.322  56.610  0.00  0.00            
ATOM   2308  CB  TYR X 148      57.086  38.417  58.451  0.00  0.00            
ATOM   2309  HB2 TYR X 148      56.852  37.474  57.956  0.00  0.00            
ATOM   2310  HB3 TYR X 148      57.581  38.194  59.396  0.00  0.00            
ATOM   2311  CG  TYR X 148      55.738  39.184  58.743  0.00  0.00            
ATOM   2312  CD1 TYR X 148      54.866  39.537  57.621  0.00  0.00            
ATOM   2313  HD1 TYR X 148      55.083  39.448  56.567  0.00  0.00            
ATOM   2314  CE1 TYR X 148      53.627  40.156  57.958  0.00  0.00            
ATOM   2315  HE1 TYR X 148      52.999  40.544  57.170  0.00  0.00            
ATOM   2316  CZ  TYR X 148      53.192  40.265  59.257  0.00  0.00            
ATOM   2317  OH  TYR X 148      51.903  40.684  59.660  0.00  0.00            
ATOM   2318  HH  TYR X 148      51.433  41.102  58.934  0.00  0.00            
ATOM   2319  CE2 TYR X 148      54.050  39.855  60.323  0.00  0.00            
ATOM   2320  HE2 TYR X 148      53.698  39.959  61.339  0.00  0.00            
ATOM   2321  CD2 TYR X 148      55.340  39.473  60.082  0.00  0.00            
ATOM   2322  HD2 TYR X 148      55.947  39.250  60.947  0.00  0.00            
ATOM   2323  C   TYR X 148      58.476  40.516  58.079  0.00  0.00            
ATOM   2324  O   TYR X 148      57.656  41.475  58.098  0.00  0.00            
ATOM   2325  N   PHE X 149      59.729  40.726  58.555  0.00  0.00            
ATOM   2326  H   PHE X 149      60.347  39.944  58.722  0.00  0.00            
ATOM   2327  CA  PHE X 149      60.274  42.044  58.804  0.00  0.00            
ATOM   2328  HA  PHE X 149      59.662  42.394  59.636  0.00  0.00            
ATOM   2329  CB  PHE X 149      61.685  41.855  59.352  0.00  0.00            
ATOM   2330  HB2 PHE X 149      61.606  41.184  60.207  0.00  0.00            
ATOM   2331  HB3 PHE X 149      62.267  41.278  58.633  0.00  0.00            
ATOM   2332  CG  PHE X 149      62.388  43.140  59.723  0.00  0.00            
ATOM   2333  CD1 PHE X 149      62.502  43.360  61.117  0.00  0.00            
ATOM   2334  HD1 PHE X 149      62.020  42.695  61.818  0.00  0.00            
ATOM   2335  CE1 PHE X 149      63.222  44.468  61.572  0.00  0.00            
ATOM   2336  HE1 PHE X 149      63.283  44.643  62.636  0.00  0.00            
ATOM   2337  CZ  PHE X 149      63.806  45.351  60.618  0.00  0.00            
ATOM   2338  HZ  PHE X 149      64.306  46.240  60.972  0.00  0.00            
ATOM   2339  CE2 PHE X 149      63.634  45.156  59.256  0.00  0.00            
ATOM   2340  HE2 PHE X 149      64.117  45.897  58.635  0.00  0.00            
ATOM   2341  CD2 PHE X 149      63.024  43.989  58.853  0.00  0.00            
ATOM   2342  HD2 PHE X 149      63.088  43.835  57.786  0.00  0.00            
ATOM   2343  C   PHE X 149      60.169  43.010  57.637  0.00  0.00            
ATOM   2344  O   PHE X 149      60.140  44.209  57.825  0.00  0.00            
ATOM   2345  N   SER X 150      59.987  42.479  56.436  0.00  0.00            
ATOM   2346  H   SER X 150      60.006  41.480  56.290  0.00  0.00            
ATOM   2347  CA  SER X 150      59.849  43.214  55.137  0.00  0.00            
ATOM   2348  HA  SER X 150      60.697  43.873  54.952  0.00  0.00            
ATOM   2349  CB  SER X 150      59.598  42.103  54.081  0.00  0.00            
ATOM   2350  HB2 SER X 150      59.335  42.714  53.217  0.00  0.00            
ATOM   2351  HB3 SER X 150      60.513  41.525  53.951  0.00  0.00            
ATOM   2352  OG  SER X 150      58.540  41.205  54.456  0.00  0.00            
ATOM   2353  HG  SER X 150      58.960  40.343  54.408  0.00  0.00            
ATOM   2354  C   SER X 150      58.544  44.034  55.191  0.00  0.00            
ATOM   2355  O   SER X 150      58.333  45.047  54.624  0.00  0.00            
ATOM   2356  N   ASN X 151      57.563  43.618  55.977  0.00  0.00            
ATOM   2357  H   ASN X 151      57.776  42.798  56.528  0.00  0.00            
ATOM   2358  CA  ASN X 151      56.218  44.214  56.114  0.00  0.00            
ATOM   2359  HA  ASN X 151      55.794  44.299  55.113  0.00  0.00            
ATOM   2360  CB  ASN X 151      55.390  43.169  56.945  0.00  0.00            
ATOM   2361  HB2 ASN X 151      55.480  42.139  56.601  0.00  0.00            
ATOM   2362  HB3 ASN X 151      55.665  43.246  57.997  0.00  0.00            
ATOM   2363  CG  ASN X 151      53.919  43.519  56.829  0.00  0.00            
ATOM   2364  OD1 ASN X 151      53.353  43.678  55.786  0.00  0.00            
ATOM   2365  ND2 ASN X 151      53.335  43.977  57.915  0.00  0.00            
ATOM   2366 HD21 ASN X 151      52.345  44.120  57.775  0.00  0.00            
ATOM   2367 HD22 ASN X 151      53.736  43.930  58.841  0.00  0.00            
ATOM   2368  C   ASN X 151      56.350  45.564  56.781  0.00  0.00            
ATOM   2369  O   ASN X 151      55.418  46.396  56.631  0.00  0.00            
ATOM   2370  N   LEU X 152      57.483  45.852  57.423  0.00  0.00            
ATOM   2371  H   LEU X 152      58.123  45.090  57.598  0.00  0.00            
ATOM   2372  CA  LEU X 152      57.779  47.043  58.204  0.00  0.00            
ATOM   2373  HA  LEU X 152      56.848  47.411  58.636  0.00  0.00            
ATOM   2374  CB  LEU X 152      58.726  46.824  59.345  0.00  0.00            
ATOM   2375  HB2 LEU X 152      59.678  46.578  58.875  0.00  0.00            
ATOM   2376  HB3 LEU X 152      58.783  47.750  59.917  0.00  0.00            
ATOM   2377  CG  LEU X 152      58.382  45.734  60.296  0.00  0.00            
ATOM   2378  HG  LEU X 152      58.227  44.783  59.787  0.00  0.00            
ATOM   2379  CD1 LEU X 152      59.438  45.601  61.404  0.00  0.00            
ATOM   2380 HD11 LEU X 152      59.279  46.472  62.041  0.00  0.00            
ATOM   2381 HD12 LEU X 152      59.292  44.722  62.031  0.00  0.00            
ATOM   2382 HD13 LEU X 152      60.433  45.537  60.963  0.00  0.00            
ATOM   2383  CD2 LEU X 152      57.040  46.069  60.971  0.00  0.00            
ATOM   2384 HD21 LEU X 152      56.786  45.392  61.787  0.00  0.00            
ATOM   2385 HD22 LEU X 152      56.941  47.072  61.387  0.00  0.00            
ATOM   2386 HD23 LEU X 152      56.295  45.902  60.194  0.00  0.00            
ATOM   2387  C   LEU X 152      58.114  48.282  57.326  0.00  0.00            
ATOM   2388  O   LEU X 152      59.189  48.817  57.456  0.00  0.00            
ATOM   2389  N   THR X 153      57.279  48.593  56.349  0.00  0.00            
ATOM   2390  H   THR X 153      56.528  47.928  56.227  0.00  0.00            
ATOM   2391  CA  THR X 153      57.494  49.526  55.271  0.00  0.00            
ATOM   2392  HA  THR X 153      58.489  49.347  54.863  0.00  0.00            
ATOM   2393  CB  THR X 153      56.399  49.222  54.207  0.00  0.00            
ATOM   2394  HB  THR X 153      56.437  50.041  53.490  0.00  0.00            
ATOM   2395  CG2 THR X 153      56.506  47.938  53.423  0.00  0.00            
ATOM   2396 HG21 THR X 153      57.390  48.007  52.789  0.00  0.00            
ATOM   2397 HG22 THR X 153      56.531  47.064  54.073  0.00  0.00            
ATOM   2398 HG23 THR X 153      55.540  47.804  52.936  0.00  0.00            
ATOM   2399  OG1 THR X 153      55.107  49.401  54.775  0.00  0.00            
ATOM   2400  HG1 THR X 153      54.561  49.784  54.085  0.00  0.00            
ATOM   2401  C   THR X 153      57.366  50.920  55.729  0.00  0.00            
ATOM   2402  O   THR X 153      57.357  51.871  54.909  0.00  0.00            
ATOM   2403  N   ASN X 154      57.394  51.214  57.076  0.00  0.00            
ATOM   2404  H   ASN X 154      57.340  50.412  57.688  0.00  0.00            
ATOM   2405  CA  ASN X 154      57.447  52.542  57.674  0.00  0.00            
ATOM   2406  HA  ASN X 154      57.719  53.260  56.900  0.00  0.00            
ATOM   2407  CB  ASN X 154      56.115  53.140  58.118  0.00  0.00            
ATOM   2408  HB2 ASN X 154      55.946  52.692  59.098  0.00  0.00            
ATOM   2409  HB3 ASN X 154      56.148  54.227  58.185  0.00  0.00            
ATOM   2410  CG  ASN X 154      55.017  52.852  57.150  0.00  0.00            
ATOM   2411  OD1 ASN X 154      54.995  53.319  56.019  0.00  0.00            
ATOM   2412  ND2 ASN X 154      54.153  51.951  57.501  0.00  0.00            
ATOM   2413 HD21 ASN X 154      53.663  51.528  56.726  0.00  0.00            
ATOM   2414 HD22 ASN X 154      54.121  51.662  58.468  0.00  0.00            
ATOM   2415  C   ASN X 154      58.589  52.797  58.573  0.00  0.00            
ATOM   2416  O   ASN X 154      58.614  53.910  59.095  0.00  0.00            
ATOM   2417  N   LEU X 155      59.465  51.850  58.936  0.00  0.00            
ATOM   2418  H   LEU X 155      59.297  50.893  58.661  0.00  0.00            
ATOM   2419  CA  LEU X 155      60.620  52.057  59.785  0.00  0.00            
ATOM   2420  HA  LEU X 155      60.218  52.343  60.757  0.00  0.00            
ATOM   2421  CB  LEU X 155      61.515  50.830  59.918  0.00  0.00            
ATOM   2422  HB2 LEU X 155      61.753  50.618  58.876  0.00  0.00            
ATOM   2423  HB3 LEU X 155      62.474  51.146  60.328  0.00  0.00            
ATOM   2424  CG  LEU X 155      61.116  49.619  60.636  0.00  0.00            
ATOM   2425  HG  LEU X 155      60.143  49.317  60.248  0.00  0.00            
ATOM   2426  CD1 LEU X 155      62.028  48.417  60.394  0.00  0.00            
ATOM   2427 HD11 LEU X 155      63.051  48.767  60.535  0.00  0.00            
ATOM   2428 HD12 LEU X 155      61.809  47.564  61.036  0.00  0.00            
ATOM   2429 HD13 LEU X 155      61.778  48.188  59.358  0.00  0.00            
ATOM   2430  CD2 LEU X 155      60.989  49.833  62.163  0.00  0.00            
ATOM   2431 HD21 LEU X 155      60.046  50.336  62.381  0.00  0.00            
ATOM   2432 HD22 LEU X 155      60.937  48.828  62.580  0.00  0.00            
ATOM   2433 HD23 LEU X 155      61.863  50.330  62.584  0.00  0.00            
ATOM   2434  C   LEU X 155      61.391  53.299  59.328  0.00  0.00            
ATOM   2435  O   LEU X 155      61.540  53.549  58.149  0.00  0.00            
ATOM   2436  N   GLU X 156      62.075  53.868  60.263  0.00  0.00            
ATOM   2437  H   GLU X 156      62.001  53.528  61.212  0.00  0.00            
ATOM   2438  CA  GLU X 156      62.917  55.083  60.140  0.00  0.00            
ATOM   2439  HA  GLU X 156      63.134  55.299  59.094  0.00  0.00            
ATOM   2440  CB  GLU X 156      62.172  56.298  60.749  0.00  0.00            
ATOM   2441  HB2 GLU X 156      62.206  56.133  61.826  0.00  0.00            
ATOM   2442  HB3 GLU X 156      62.769  57.190  60.561  0.00  0.00            
ATOM   2443  CG  GLU X 156      60.719  56.485  60.245  0.00  0.00            
ATOM   2444  HG2 GLU X 156      60.634  56.200  59.197  0.00  0.00            
ATOM   2445  HG3 GLU X 156      60.004  55.794  60.692  0.00  0.00            
ATOM   2446  CD  GLU X 156      60.263  57.969  60.467  0.00  0.00            
ATOM   2447  OE1 GLU X 156      60.462  58.547  61.616  0.00  0.00            
ATOM   2448  OE2 GLU X 156      59.693  58.583  59.506  0.00  0.00            
ATOM   2449  C   GLU X 156      64.257  55.008  60.876  0.00  0.00            
ATOM   2450  O   GLU X 156      65.145  55.813  60.502  0.00  0.00            
ATOM   2451  N   HIE X 157      64.451  54.077  61.797  0.00  0.00            
ATOM   2452  H   HIE X 157      63.697  53.432  61.987  0.00  0.00            
ATOM   2453  CA  HIE X 157      65.630  53.844  62.540  0.00  0.00            
ATOM   2454  HA  HIE X 157      66.399  53.916  61.771  0.00  0.00            
ATOM   2455  CB  HIE X 157      65.840  54.854  63.677  0.00  0.00            
ATOM   2456  HB2 HIE X 157      65.888  55.901  63.379  0.00  0.00            
ATOM   2457  HB3 HIE X 157      65.038  54.698  64.398  0.00  0.00            
ATOM   2458  CG  HIE X 157      67.145  54.712  64.357  0.00  0.00            
ATOM   2459  ND1 HIE X 157      68.464  55.022  63.878  0.00  0.00            
ATOM   2460  CE1 HIE X 157      69.320  54.600  64.820  0.00  0.00            
ATOM   2461  HE1 HIE X 157      70.360  54.888  64.858  0.00  0.00            
ATOM   2462  NE2 HIE X 157      68.656  54.194  65.891  0.00  0.00            
ATOM   2463  HE2 HIE X 157      69.188  53.917  66.703  0.00  0.00            
ATOM   2464  CD2 HIE X 157      67.325  54.245  65.610  0.00  0.00            
ATOM   2465  HD2 HIE X 157      66.510  53.825  66.182  0.00  0.00            
ATOM   2466  C   HIE X 157      65.723  52.409  63.062  0.00  0.00            
ATOM   2467  O   HIE X 157      64.744  51.783  63.543  0.00  0.00            
ATOM   2468  N   LEU X 158      66.876  51.780  62.997  0.00  0.00            
ATOM   2469  H   LEU X 158      67.667  52.330  62.693  0.00  0.00            
ATOM   2470  CA  LEU X 158      67.302  50.528  63.695  0.00  0.00            
ATOM   2471  HA  LEU X 158      66.602  50.193  64.460  0.00  0.00            
ATOM   2472  CB  LEU X 158      67.284  49.414  62.566  0.00  0.00            
ATOM   2473  HB2 LEU X 158      66.254  49.303  62.226  0.00  0.00            
ATOM   2474  HB3 LEU X 158      67.876  49.831  61.752  0.00  0.00            
ATOM   2475  CG  LEU X 158      67.815  47.996  62.974  0.00  0.00            
ATOM   2476  HG  LEU X 158      68.877  48.128  63.180  0.00  0.00            
ATOM   2477  CD1 LEU X 158      67.080  47.367  64.175  0.00  0.00            
ATOM   2478 HD11 LEU X 158      67.414  46.331  64.227  0.00  0.00            
ATOM   2479 HD12 LEU X 158      67.484  47.788  65.096  0.00  0.00            
ATOM   2480 HD13 LEU X 158      66.015  47.580  64.272  0.00  0.00            
ATOM   2481  CD2 LEU X 158      67.765  46.950  61.812  0.00  0.00            
ATOM   2482 HD21 LEU X 158      68.048  47.434  60.877  0.00  0.00            
ATOM   2483 HD22 LEU X 158      68.391  46.086  62.033  0.00  0.00            
ATOM   2484 HD23 LEU X 158      66.748  46.585  61.668  0.00  0.00            
ATOM   2485  C   LEU X 158      68.648  50.589  64.407  0.00  0.00            
ATOM   2486  O   LEU X 158      69.607  50.725  63.614  0.00  0.00            
ATOM   2487  N   ASP X 159      68.684  50.194  65.675  0.00  0.00            
ATOM   2488  H   ASP X 159      67.821  50.052  66.181  0.00  0.00            
ATOM   2489  CA  ASP X 159      69.973  50.010  66.406  0.00  0.00            
ATOM   2490  HA  ASP X 159      70.818  50.307  65.785  0.00  0.00            
ATOM   2491  CB  ASP X 159      69.920  50.938  67.658  0.00  0.00            
ATOM   2492  HB2 ASP X 159      69.657  51.917  67.257  0.00  0.00            
ATOM   2493  HB3 ASP X 159      69.131  50.587  68.323  0.00  0.00            
ATOM   2494  CG  ASP X 159      71.269  51.068  68.352  0.00  0.00            
ATOM   2495  OD1 ASP X 159      71.376  52.045  69.130  0.00  0.00            
ATOM   2496  OD2 ASP X 159      72.235  50.356  68.147  0.00  0.00            
ATOM   2497  C   ASP X 159      70.274  48.535  66.828  0.00  0.00            
ATOM   2498  O   ASP X 159      69.427  47.858  67.476  0.00  0.00            
ATOM   2499  N   LEU X 160      71.326  47.975  66.288  0.00  0.00            
ATOM   2500  H   LEU X 160      71.854  48.553  65.650  0.00  0.00            
ATOM   2501  CA  LEU X 160      71.795  46.636  66.670  0.00  0.00            
ATOM   2502  HA  LEU X 160      71.421  46.455  67.678  0.00  0.00            
ATOM   2503  CB  LEU X 160      71.195  45.601  65.712  0.00  0.00            
ATOM   2504  HB2 LEU X 160      71.242  44.665  66.269  0.00  0.00            
ATOM   2505  HB3 LEU X 160      70.134  45.840  65.639  0.00  0.00            
ATOM   2506  CG  LEU X 160      71.731  45.379  64.236  0.00  0.00            
ATOM   2507  HG  LEU X 160      72.749  45.014  64.366  0.00  0.00            
ATOM   2508  CD1 LEU X 160      70.897  44.255  63.646  0.00  0.00            
ATOM   2509 HD11 LEU X 160      71.047  44.160  62.571  0.00  0.00            
ATOM   2510 HD12 LEU X 160      71.088  43.262  64.054  0.00  0.00            
ATOM   2511 HD13 LEU X 160      69.824  44.436  63.715  0.00  0.00            
ATOM   2512  CD2 LEU X 160      71.644  46.471  63.182  0.00  0.00            
ATOM   2513 HD21 LEU X 160      70.576  46.682  63.138  0.00  0.00            
ATOM   2514 HD22 LEU X 160      72.161  47.368  63.525  0.00  0.00            
ATOM   2515 HD23 LEU X 160      71.857  46.179  62.154  0.00  0.00            
ATOM   2516  C   LEU X 160      73.331  46.608  66.936  0.00  0.00            
ATOM   2517  O   LEU X 160      73.984  45.553  66.888  0.00  0.00            
ATOM   2518  N   SER X 161      73.934  47.734  67.312  0.00  0.00            
ATOM   2519  H   SER X 161      73.400  48.590  67.367  0.00  0.00            
ATOM   2520  CA  SER X 161      75.152  47.777  68.070  0.00  0.00            
ATOM   2521  HA  SER X 161      75.955  47.676  67.341  0.00  0.00            
ATOM   2522  CB  SER X 161      75.391  49.228  68.572  0.00  0.00            
ATOM   2523  HB2 SER X 161      76.418  49.208  68.938  0.00  0.00            
ATOM   2524  HB3 SER X 161      75.380  49.910  67.722  0.00  0.00            
ATOM   2525  OG  SER X 161      74.440  49.683  69.582  0.00  0.00            
ATOM   2526  HG  SER X 161      73.690  49.966  69.054  0.00  0.00            
ATOM   2527  C   SER X 161      75.344  46.794  69.219  0.00  0.00            
ATOM   2528  O   SER X 161      74.408  46.201  69.804  0.00  0.00            
ATOM   2529  N   SER X 162      76.592  46.578  69.574  0.00  0.00            
ATOM   2530  H   SER X 162      77.272  47.052  68.997  0.00  0.00            
ATOM   2531  CA  SER X 162      77.164  45.849  70.683  0.00  0.00            
ATOM   2532  HA  SER X 162      78.246  45.787  70.566  0.00  0.00            
ATOM   2533  CB  SER X 162      76.918  46.524  71.988  0.00  0.00            
ATOM   2534  HB2 SER X 162      76.746  47.586  71.809  0.00  0.00            
ATOM   2535  HB3 SER X 162      75.977  46.116  72.358  0.00  0.00            
ATOM   2536  OG  SER X 162      77.890  46.383  72.978  0.00  0.00            
ATOM   2537  HG  SER X 162      77.533  46.792  73.770  0.00  0.00            
ATOM   2538  C   SER X 162      76.611  44.393  70.674  0.00  0.00            
ATOM   2539  O   SER X 162      76.440  43.768  71.736  0.00  0.00            
ATOM   2540  N   ASN X 163      76.253  43.863  69.524  0.00  0.00            
ATOM   2541  H   ASN X 163      76.474  44.438  68.724  0.00  0.00            
ATOM   2542  CA  ASN X 163      75.929  42.500  69.275  0.00  0.00            
ATOM   2543  HA  ASN X 163      75.563  42.016  70.180  0.00  0.00            
ATOM   2544  CB  ASN X 163      74.845  42.503  68.221  0.00  0.00            
ATOM   2545  HB2 ASN X 163      74.984  43.350  67.550  0.00  0.00            
ATOM   2546  HB3 ASN X 163      74.887  41.600  67.613  0.00  0.00            
ATOM   2547  CG  ASN X 163      73.468  42.519  68.753  0.00  0.00            
ATOM   2548  OD1 ASN X 163      73.010  41.510  69.216  0.00  0.00            
ATOM   2549  ND2 ASN X 163      72.751  43.565  68.703  0.00  0.00            
ATOM   2550 HD21 ASN X 163      71.778  43.433  68.940  0.00  0.00            
ATOM   2551 HD22 ASN X 163      73.110  44.388  68.239  0.00  0.00            
ATOM   2552  C   ASN X 163      77.233  41.729  68.915  0.00  0.00            
ATOM   2553  O   ASN X 163      78.352  42.183  69.278  0.00  0.00            
ATOM   2554  N   LYS X 164      77.179  40.548  68.298  0.00  0.00            
ATOM   2555  H   LYS X 164      76.246  40.353  67.965  0.00  0.00            
ATOM   2556  CA  LYS X 164      78.310  39.615  68.065  0.00  0.00            
ATOM   2557  HA  LYS X 164      79.275  40.016  68.375  0.00  0.00            
ATOM   2558  CB  LYS X 164      78.106  38.259  68.747  0.00  0.00            
ATOM   2559  HB2 LYS X 164      77.423  37.641  68.164  0.00  0.00            
ATOM   2560  HB3 LYS X 164      79.031  37.684  68.773  0.00  0.00            
ATOM   2561  CG  LYS X 164      77.525  38.172  70.155  0.00  0.00            
ATOM   2562  HG2 LYS X 164      78.050  38.746  70.919  0.00  0.00            
ATOM   2563  HG3 LYS X 164      76.597  38.744  70.158  0.00  0.00            
ATOM   2564  CD  LYS X 164      77.298  36.735  70.649  0.00  0.00            
ATOM   2565  HD2 LYS X 164      76.523  36.808  71.412  0.00  0.00            
ATOM   2566  HD3 LYS X 164      77.078  35.959  69.916  0.00  0.00            
ATOM   2567  CE  LYS X 164      78.633  36.418  71.260  0.00  0.00            
ATOM   2568  HE2 LYS X 164      79.435  36.636  70.555  0.00  0.00            
ATOM   2569  HE3 LYS X 164      78.797  37.001  72.167  0.00  0.00            
ATOM   2570  NZ  LYS X 164      78.730  35.036  71.674  0.00  0.00            
ATOM   2571  HZ1 LYS X 164      79.640  34.761  72.016  0.00  0.00            
ATOM   2572  HZ2 LYS X 164      78.033  34.811  72.370  0.00  0.00            
ATOM   2573  HZ3 LYS X 164      78.609  34.507  70.822  0.00  0.00            
ATOM   2574  C   LYS X 164      78.419  39.345  66.537  0.00  0.00            
ATOM   2575  O   LYS X 164      79.073  38.377  66.243  0.00  0.00            
ATOM   2576  N   ILE X 165      77.757  40.139  65.712  0.00  0.00            
ATOM   2577  H   ILE X 165      77.197  40.903  66.062  0.00  0.00            
ATOM   2578  CA  ILE X 165      77.832  39.995  64.270  0.00  0.00            
ATOM   2579  HA  ILE X 165      77.481  38.988  64.049  0.00  0.00            
ATOM   2580  CB  ILE X 165      76.961  41.099  63.511  0.00  0.00            
ATOM   2581  HB  ILE X 165      77.212  42.085  63.903  0.00  0.00            
ATOM   2582  CG2 ILE X 165      77.187  40.958  62.005  0.00  0.00            
ATOM   2583 HG21 ILE X 165      77.168  39.898  61.750  0.00  0.00            
ATOM   2584 HG22 ILE X 165      76.310  41.374  61.509  0.00  0.00            
ATOM   2585 HG23 ILE X 165      77.925  41.631  61.567  0.00  0.00            
ATOM   2586  CG1 ILE X 165      75.427  40.908  63.871  0.00  0.00            
ATOM   2587 HG12 ILE X 165      75.051  40.071  63.283  0.00  0.00            
ATOM   2588 HG13 ILE X 165      75.234  40.632  64.908  0.00  0.00            
ATOM   2589  CD1 ILE X 165      74.463  42.106  63.573  0.00  0.00            
ATOM   2590 HD11 ILE X 165      73.445  41.717  63.544  0.00  0.00            
ATOM   2591 HD12 ILE X 165      74.575  42.845  64.366  0.00  0.00            
ATOM   2592 HD13 ILE X 165      74.586  42.591  62.605  0.00  0.00            
ATOM   2593  C   ILE X 165      79.229  40.028  63.733  0.00  0.00            
ATOM   2594  O   ILE X 165      79.817  41.112  63.669  0.00  0.00            
ATOM   2595  N   GLN X 166      79.825  38.885  63.490  0.00  0.00            
ATOM   2596  H   GLN X 166      79.317  38.054  63.757  0.00  0.00            
ATOM   2597  CA  GLN X 166      81.170  38.706  62.963  0.00  0.00            
ATOM   2598  HA  GLN X 166      81.722  39.498  63.467  0.00  0.00            
ATOM   2599  CB  GLN X 166      81.657  37.349  63.519  0.00  0.00            
ATOM   2600  HB2 GLN X 166      81.713  37.350  64.607  0.00  0.00            
ATOM   2601  HB3 GLN X 166      80.944  36.585  63.209  0.00  0.00            
ATOM   2602  CG  GLN X 166      83.008  36.872  62.988  0.00  0.00            
ATOM   2603  HG2 GLN X 166      83.587  37.796  62.983  0.00  0.00            
ATOM   2604  HG3 GLN X 166      83.390  36.175  63.734  0.00  0.00            
ATOM   2605  CD  GLN X 166      83.080  36.389  61.541  0.00  0.00            
ATOM   2606  OE1 GLN X 166      82.092  36.128  60.823  0.00  0.00            
ATOM   2607  NE2 GLN X 166      84.273  36.065  61.140  0.00  0.00            
ATOM   2608 HE21 GLN X 166      84.366  35.671  60.214  0.00  0.00            
ATOM   2609 HE22 GLN X 166      85.102  36.188  61.703  0.00  0.00            
ATOM   2610  C   GLN X 166      81.329  38.899  61.454  0.00  0.00            
ATOM   2611  O   GLN X 166      82.354  39.315  60.916  0.00  0.00            
ATOM   2612  N   SER X 167      80.259  38.910  60.648  0.00  0.00            
ATOM   2613  H   SER X 167      79.493  38.453  61.123  0.00  0.00            
ATOM   2614  CA  SER X 167      80.319  38.990  59.223  0.00  0.00            
ATOM   2615  HA  SER X 167      81.091  39.718  58.972  0.00  0.00            
ATOM   2616  CB  SER X 167      80.780  37.670  58.610  0.00  0.00            
ATOM   2617  HB2 SER X 167      80.613  37.644  57.533  0.00  0.00            
ATOM   2618  HB3 SER X 167      81.830  37.653  58.899  0.00  0.00            
ATOM   2619  OG  SER X 167      80.019  36.609  59.152  0.00  0.00            
ATOM   2620  HG  SER X 167      80.459  36.291  59.944  0.00  0.00            
ATOM   2621  C   SER X 167      78.983  39.374  58.613  0.00  0.00            
ATOM   2622  O   SER X 167      77.925  39.156  59.222  0.00  0.00            
ATOM   2623  N   ILE X 168      79.076  39.634  57.278  0.00  0.00            
ATOM   2624  H   ILE X 168      79.971  39.933  56.919  0.00  0.00            
ATOM   2625  CA  ILE X 168      77.908  39.818  56.377  0.00  0.00            
ATOM   2626  HA  ILE X 168      76.997  39.325  56.717  0.00  0.00            
ATOM   2627  CB  ILE X 168      77.544  41.331  56.471  0.00  0.00            
ATOM   2628  HB  ILE X 168      78.486  41.837  56.260  0.00  0.00            
ATOM   2629  CG2 ILE X 168      76.518  41.722  55.323  0.00  0.00            
ATOM   2630 HG21 ILE X 168      76.331  42.795  55.334  0.00  0.00            
ATOM   2631 HG22 ILE X 168      76.821  41.722  54.276  0.00  0.00            
ATOM   2632 HG23 ILE X 168      75.583  41.169  55.418  0.00  0.00            
ATOM   2633  CG1 ILE X 168      76.939  41.863  57.811  0.00  0.00            
ATOM   2634 HG12 ILE X 168      75.989  41.359  57.995  0.00  0.00            
ATOM   2635 HG13 ILE X 168      77.558  41.653  58.683  0.00  0.00            
ATOM   2636  CD1 ILE X 168      76.734  43.392  57.812  0.00  0.00            
ATOM   2637 HD11 ILE X 168      76.556  43.826  58.796  0.00  0.00            
ATOM   2638 HD12 ILE X 168      77.633  43.968  57.593  0.00  0.00            
ATOM   2639 HD13 ILE X 168      75.905  43.755  57.204  0.00  0.00            
ATOM   2640  C   ILE X 168      78.238  39.319  54.962  0.00  0.00            
ATOM   2641  O   ILE X 168      79.173  39.801  54.347  0.00  0.00            
ATOM   2642  N   TYR X 169      77.334  38.434  54.474  0.00  0.00            
ATOM   2643  H   TYR X 169      76.454  38.298  54.949  0.00  0.00            
ATOM   2644  CA  TYR X 169      77.487  37.702  53.173  0.00  0.00            
ATOM   2645  HA  TYR X 169      78.354  38.127  52.667  0.00  0.00            
ATOM   2646  CB  TYR X 169      77.551  36.175  53.371  0.00  0.00            
ATOM   2647  HB2 TYR X 169      76.736  35.993  54.072  0.00  0.00            
ATOM   2648  HB3 TYR X 169      77.431  35.599  52.454  0.00  0.00            
ATOM   2649  CG  TYR X 169      78.841  35.636  54.019  0.00  0.00            
ATOM   2650  CD1 TYR X 169      79.784  35.050  53.126  0.00  0.00            
ATOM   2651  HD1 TYR X 169      79.396  35.006  52.119  0.00  0.00            
ATOM   2652  CE1 TYR X 169      80.990  34.509  53.638  0.00  0.00            
ATOM   2653  HE1 TYR X 169      81.724  33.968  53.060  0.00  0.00            
ATOM   2654  CZ  TYR X 169      81.273  34.576  55.001  0.00  0.00            
ATOM   2655  OH  TYR X 169      82.331  33.937  55.475  0.00  0.00            
ATOM   2656  HH  TYR X 169      82.276  33.906  56.433  0.00  0.00            
ATOM   2657  CE2 TYR X 169      80.397  35.279  55.884  0.00  0.00            
ATOM   2658  HE2 TYR X 169      80.640  35.297  56.936  0.00  0.00            
ATOM   2659  CD2 TYR X 169      79.190  35.802  55.404  0.00  0.00            
ATOM   2660  HD2 TYR X 169      78.549  36.197  56.178  0.00  0.00            
ATOM   2661  C   TYR X 169      76.305  38.058  52.353  0.00  0.00            
ATOM   2662  O   TYR X 169      75.209  38.594  52.780  0.00  0.00            
ATOM   2663  N   CYS X 170      76.409  37.737  51.042  0.00  0.00            
ATOM   2664  H   CYS X 170      77.261  37.280  50.751  0.00  0.00            
ATOM   2665  CA  CYS X 170      75.313  37.985  50.085  0.00  0.00            
ATOM   2666  HA  CYS X 170      74.898  38.992  50.118  0.00  0.00            
ATOM   2667  CB  CYS X 170      75.914  37.767  48.777  0.00  0.00            
ATOM   2668  HB2 CYS X 170      76.308  36.753  48.700  0.00  0.00            
ATOM   2669  HB3 CYS X 170      75.256  37.771  47.908  0.00  0.00            
ATOM   2670  SG  CYS X 170      77.184  38.985  48.408  0.00  0.00            
ATOM   2671  HG  CYS X 170      77.641  38.510  47.246  0.00  0.00            
ATOM   2672  C   CYS X 170      74.076  37.067  50.286  0.00  0.00            
ATOM   2673  O   CYS X 170      73.103  37.335  49.563  0.00  0.00            
ATOM   2674  N   THR X 171      74.088  36.153  51.267  0.00  0.00            
ATOM   2675  H   THR X 171      74.982  35.917  51.674  0.00  0.00            
ATOM   2676  CA  THR X 171      72.977  35.311  51.781  0.00  0.00            
ATOM   2677  HA  THR X 171      72.362  34.939  50.962  0.00  0.00            
ATOM   2678  CB  THR X 171      73.534  34.072  52.543  0.00  0.00            
ATOM   2679  HB  THR X 171      72.739  33.702  53.191  0.00  0.00            
ATOM   2680  CG2 THR X 171      74.130  33.070  51.654  0.00  0.00            
ATOM   2681 HG21 THR X 171      74.694  32.331  52.222  0.00  0.00            
ATOM   2682 HG22 THR X 171      73.388  32.491  51.104  0.00  0.00            
ATOM   2683 HG23 THR X 171      74.859  33.503  50.969  0.00  0.00            
ATOM   2684  OG1 THR X 171      74.595  34.493  53.362  0.00  0.00            
ATOM   2685  HG1 THR X 171      74.292  35.022  54.104  0.00  0.00            
ATOM   2686  C   THR X 171      72.149  36.108  52.784  0.00  0.00            
ATOM   2687  O   THR X 171      70.889  35.970  52.874  0.00  0.00            
ATOM   2688  N   ASP X 172      72.744  37.016  53.556  0.00  0.00            
ATOM   2689  H   ASP X 172      73.710  37.225  53.352  0.00  0.00            
ATOM   2690  CA  ASP X 172      72.080  37.631  54.720  0.00  0.00            
ATOM   2691  HA  ASP X 172      71.579  36.866  55.312  0.00  0.00            
ATOM   2692  CB  ASP X 172      73.113  38.117  55.818  0.00  0.00            
ATOM   2693  HB2 ASP X 172      73.487  39.089  55.494  0.00  0.00            
ATOM   2694  HB3 ASP X 172      72.606  38.190  56.780  0.00  0.00            
ATOM   2695  CG  ASP X 172      74.289  37.164  56.091  0.00  0.00            
ATOM   2696  OD1 ASP X 172      75.411  37.666  56.308  0.00  0.00            
ATOM   2697  OD2 ASP X 172      74.187  35.922  55.931  0.00  0.00            
ATOM   2698  C   ASP X 172      71.010  38.721  54.340  0.00  0.00            
ATOM   2699  O   ASP X 172      69.940  38.808  54.993  0.00  0.00            
ATOM   2700  N   LEU X 173      71.239  39.505  53.274  0.00  0.00            
ATOM   2701  H   LEU X 173      71.952  39.258  52.603  0.00  0.00            
ATOM   2702  CA  LEU X 173      70.555  40.754  53.019  0.00  0.00            
ATOM   2703  HA  LEU X 173      70.242  41.160  53.981  0.00  0.00            
ATOM   2704  CB  LEU X 173      71.580  41.676  52.280  0.00  0.00            
ATOM   2705  HB2 LEU X 173      71.902  41.154  51.379  0.00  0.00            
ATOM   2706  HB3 LEU X 173      71.058  42.585  51.978  0.00  0.00            
ATOM   2707  CG  LEU X 173      72.857  42.188  53.077  0.00  0.00            
ATOM   2708  HG  LEU X 173      73.573  41.373  52.977  0.00  0.00            
ATOM   2709  CD1 LEU X 173      73.582  43.375  52.476  0.00  0.00            
ATOM   2710 HD11 LEU X 173      74.361  43.529  53.223  0.00  0.00            
ATOM   2711 HD12 LEU X 173      74.004  43.165  51.494  0.00  0.00            
ATOM   2712 HD13 LEU X 173      72.919  44.240  52.523  0.00  0.00            
ATOM   2713  CD2 LEU X 173      72.520  42.417  54.561  0.00  0.00            
ATOM   2714 HD21 LEU X 173      73.367  42.614  55.219  0.00  0.00            
ATOM   2715 HD22 LEU X 173      71.918  43.312  54.719  0.00  0.00            
ATOM   2716 HD23 LEU X 173      72.082  41.481  54.907  0.00  0.00            
ATOM   2717  C   LEU X 173      69.249  40.605  52.157  0.00  0.00            
ATOM   2718  O   LEU X 173      68.621  41.604  51.776  0.00  0.00            
ATOM   2719  N   ARG X 174      68.733  39.379  51.935  0.00  0.00            
ATOM   2720  H   ARG X 174      69.239  38.568  52.260  0.00  0.00            
ATOM   2721  CA  ARG X 174      67.521  39.198  51.065  0.00  0.00            
ATOM   2722  HA  ARG X 174      67.725  39.715  50.128  0.00  0.00            
ATOM   2723  CB  ARG X 174      67.448  37.706  50.800  0.00  0.00            
ATOM   2724  HB2 ARG X 174      68.485  37.369  50.825  0.00  0.00            
ATOM   2725  HB3 ARG X 174      66.896  37.187  51.584  0.00  0.00            
ATOM   2726  CG  ARG X 174      66.748  37.438  49.474  0.00  0.00            
ATOM   2727  HG2 ARG X 174      65.692  37.203  49.610  0.00  0.00            
ATOM   2728  HG3 ARG X 174      66.778  38.271  48.771  0.00  0.00            
ATOM   2729  CD  ARG X 174      67.363  36.227  48.764  0.00  0.00            
ATOM   2730  HD2 ARG X 174      66.899  36.037  47.796  0.00  0.00            
ATOM   2731  HD3 ARG X 174      68.444  36.320  48.661  0.00  0.00            
ATOM   2732  NE  ARG X 174      66.998  34.972  49.386  0.00  0.00            
ATOM   2733  HE  ARG X 174      66.046  34.652  49.289  0.00  0.00            
ATOM   2734  CZ  ARG X 174      67.837  34.163  50.010  0.00  0.00            
ATOM   2735  NH1 ARG X 174      69.100  34.407  50.005  0.00  0.00            
ATOM   2736 HH11 ARG X 174      69.502  35.264  49.651  0.00  0.00            
ATOM   2737 HH12 ARG X 174      69.734  33.653  50.229  0.00  0.00            
ATOM   2738  NH2 ARG X 174      67.420  33.108  50.605  0.00  0.00            
ATOM   2739 HH21 ARG X 174      66.461  32.790  50.639  0.00  0.00            
ATOM   2740 HH22 ARG X 174      68.150  32.610  51.094  0.00  0.00            
ATOM   2741  C   ARG X 174      66.265  39.865  51.554  0.00  0.00            
ATOM   2742  O   ARG X 174      65.346  40.124  50.800  0.00  0.00            
ATOM   2743  N   VAL X 175      66.059  40.143  52.875  0.00  0.00            
ATOM   2744  H   VAL X 175      66.844  40.029  53.502  0.00  0.00            
ATOM   2745  CA  VAL X 175      64.892  40.819  53.385  0.00  0.00            
ATOM   2746  HA  VAL X 175      64.034  40.442  52.829  0.00  0.00            
ATOM   2747  CB  VAL X 175      64.678  40.302  54.852  0.00  0.00            
ATOM   2748  HB  VAL X 175      65.516  40.542  55.506  0.00  0.00            
ATOM   2749  CG1 VAL X 175      63.525  41.030  55.559  0.00  0.00            
ATOM   2750 HG11 VAL X 175      62.589  40.811  55.045  0.00  0.00            
ATOM   2751 HG12 VAL X 175      63.396  40.699  56.590  0.00  0.00            
ATOM   2752 HG13 VAL X 175      63.734  42.100  55.540  0.00  0.00            
ATOM   2753  CG2 VAL X 175      64.236  38.836  54.970  0.00  0.00            
ATOM   2754 HG21 VAL X 175      63.553  38.445  54.216  0.00  0.00            
ATOM   2755 HG22 VAL X 175      65.136  38.229  54.870  0.00  0.00            
ATOM   2756 HG23 VAL X 175      63.819  38.639  55.958  0.00  0.00            
ATOM   2757  C   VAL X 175      64.802  42.363  53.201  0.00  0.00            
ATOM   2758  O   VAL X 175      63.853  42.856  52.558  0.00  0.00            
ATOM   2759  N   LEU X 176      65.896  43.016  53.575  0.00  0.00            
ATOM   2760  H   LEU X 176      66.653  42.528  54.033  0.00  0.00            
ATOM   2761  CA  LEU X 176      66.242  44.406  53.389  0.00  0.00            
ATOM   2762  HA  LEU X 176      65.535  45.045  53.918  0.00  0.00            
ATOM   2763  CB  LEU X 176      67.543  44.719  54.059  0.00  0.00            
ATOM   2764  HB2 LEU X 176      67.558  44.152  54.990  0.00  0.00            
ATOM   2765  HB3 LEU X 176      68.338  44.302  53.441  0.00  0.00            
ATOM   2766  CG  LEU X 176      67.885  46.203  54.395  0.00  0.00            
ATOM   2767  HG  LEU X 176      68.076  46.758  53.476  0.00  0.00            
ATOM   2768  CD1 LEU X 176      66.753  46.932  55.023  0.00  0.00            
ATOM   2769 HD11 LEU X 176      67.127  47.751  55.637  0.00  0.00            
ATOM   2770 HD12 LEU X 176      66.064  47.243  54.238  0.00  0.00            
ATOM   2771 HD13 LEU X 176      66.231  46.236  55.679  0.00  0.00            
ATOM   2772  CD2 LEU X 176      69.058  46.191  55.311  0.00  0.00            
ATOM   2773 HD21 LEU X 176      69.105  45.377  56.035  0.00  0.00            
ATOM   2774 HD22 LEU X 176      69.884  46.123  54.603  0.00  0.00            
ATOM   2775 HD23 LEU X 176      69.303  47.107  55.849  0.00  0.00            
ATOM   2776  C   LEU X 176      66.123  44.906  51.945  0.00  0.00            
ATOM   2777  O   LEU X 176      65.590  45.974  51.683  0.00  0.00            
ATOM   2778  N   HIE X 177      66.664  44.055  50.985  0.00  0.00            
ATOM   2779  H   HIE X 177      67.348  43.423  51.378  0.00  0.00            
ATOM   2780  CA  HIE X 177      66.804  44.396  49.565  0.00  0.00            
ATOM   2781  HA  HIE X 177      67.542  45.188  49.435  0.00  0.00            
ATOM   2782  CB  HIE X 177      67.479  43.160  48.901  0.00  0.00            
ATOM   2783  HB2 HIE X 177      68.522  43.157  49.220  0.00  0.00            
ATOM   2784  HB3 HIE X 177      66.947  42.269  49.233  0.00  0.00            
ATOM   2785  CG  HIE X 177      67.506  43.165  47.398  0.00  0.00            
ATOM   2786  ND1 HIE X 177      66.796  42.341  46.588  0.00  0.00            
ATOM   2787  CE1 HIE X 177      67.043  42.575  45.311  0.00  0.00            
ATOM   2788  HE1 HIE X 177      66.847  41.889  44.500  0.00  0.00            
ATOM   2789  NE2 HIE X 177      67.867  43.641  45.229  0.00  0.00            
ATOM   2790  HE2 HIE X 177      68.205  44.073  44.381  0.00  0.00            
ATOM   2791  CD2 HIE X 177      68.119  44.030  46.539  0.00  0.00            
ATOM   2792  HD2 HIE X 177      68.686  44.913  46.792  0.00  0.00            
ATOM   2793  C   HIE X 177      65.463  44.778  48.898  0.00  0.00            
ATOM   2794  O   HIE X 177      65.440  45.564  47.977  0.00  0.00            
ATOM   2795  N   GLN X 178      64.337  44.075  49.225  0.00  0.00            
ATOM   2796  H   GLN X 178      64.440  43.494  50.045  0.00  0.00            
ATOM   2797  CA  GLN X 178      63.094  44.336  48.510  0.00  0.00            
ATOM   2798  HA  GLN X 178      63.293  44.713  47.507  0.00  0.00            
ATOM   2799  CB  GLN X 178      62.232  43.068  48.230  0.00  0.00            
ATOM   2800  HB2 GLN X 178      61.952  42.567  49.157  0.00  0.00            
ATOM   2801  HB3 GLN X 178      61.261  43.297  47.791  0.00  0.00            
ATOM   2802  CG  GLN X 178      62.918  41.871  47.520  0.00  0.00            
ATOM   2803  HG2 GLN X 178      63.896  41.619  47.932  0.00  0.00            
ATOM   2804  HG3 GLN X 178      62.291  40.994  47.678  0.00  0.00            
ATOM   2805  CD  GLN X 178      63.180  42.014  45.987  0.00  0.00            
ATOM   2806  OE1 GLN X 178      62.566  41.382  45.140  0.00  0.00            
ATOM   2807  NE2 GLN X 178      63.996  42.968  45.695  0.00  0.00            
ATOM   2808 HE21 GLN X 178      64.030  43.175  44.707  0.00  0.00            
ATOM   2809 HE22 GLN X 178      64.767  43.262  46.276  0.00  0.00            
ATOM   2810  C   GLN X 178      62.218  45.392  49.177  0.00  0.00            
ATOM   2811  O   GLN X 178      61.459  46.094  48.519  0.00  0.00            
ATOM   2812  N   MET X 179      62.336  45.551  50.565  0.00  0.00            
ATOM   2813  H   MET X 179      63.096  45.179  51.116  0.00  0.00            
ATOM   2814  CA  MET X 179      61.395  46.458  51.269  0.00  0.00            
ATOM   2815  HA  MET X 179      60.409  46.083  50.994  0.00  0.00            
ATOM   2816  CB  MET X 179      61.495  46.279  52.742  0.00  0.00            
ATOM   2817  HB2 MET X 179      60.573  46.748  53.085  0.00  0.00            
ATOM   2818  HB3 MET X 179      61.345  45.225  52.978  0.00  0.00            
ATOM   2819  CG  MET X 179      62.728  46.674  53.535  0.00  0.00            
ATOM   2820  HG2 MET X 179      63.581  46.199  53.049  0.00  0.00            
ATOM   2821  HG3 MET X 179      62.887  47.750  53.459  0.00  0.00            
ATOM   2822  SD  MET X 179      62.713  46.021  55.267  0.00  0.00            
ATOM   2823  CE  MET X 179      61.416  46.892  56.039  0.00  0.00            
ATOM   2824  HE1 MET X 179      61.488  46.887  57.127  0.00  0.00            
ATOM   2825  HE2 MET X 179      61.496  47.920  55.687  0.00  0.00            
ATOM   2826  HE3 MET X 179      60.453  46.479  55.739  0.00  0.00            
ATOM   2827  C   MET X 179      61.581  47.904  50.750  0.00  0.00            
ATOM   2828  O   MET X 179      62.680  48.410  50.632  0.00  0.00            
ATOM   2829  N   PRO X 180      60.502  48.666  50.483  0.00  0.00            
ATOM   2830  CD  PRO X 180      59.135  48.167  50.403  0.00  0.00            
ATOM   2831  HD2 PRO X 180      58.887  47.930  51.438  0.00  0.00            
ATOM   2832  HD3 PRO X 180      59.091  47.257  49.804  0.00  0.00            
ATOM   2833  CG  PRO X 180      58.341  49.302  49.795  0.00  0.00            
ATOM   2834  HG2 PRO X 180      57.929  50.017  50.507  0.00  0.00            
ATOM   2835  HG3 PRO X 180      57.526  48.952  49.161  0.00  0.00            
ATOM   2836  CB  PRO X 180      59.435  50.043  48.972  0.00  0.00            
ATOM   2837  HB2 PRO X 180      59.184  51.037  48.603  0.00  0.00            
ATOM   2838  HB3 PRO X 180      59.509  49.437  48.069  0.00  0.00            
ATOM   2839  CA  PRO X 180      60.634  50.003  49.822  0.00  0.00            
ATOM   2840  HA  PRO X 180      61.556  50.021  49.242  0.00  0.00            
ATOM   2841  C   PRO X 180      60.821  51.237  50.760  0.00  0.00            
ATOM   2842  O   PRO X 180      59.864  52.069  50.906  0.00  0.00            
ATOM   2843  N   LEU X 181      61.977  51.236  51.460  0.00  0.00            
ATOM   2844  H   LEU X 181      62.597  50.465  51.257  0.00  0.00            
ATOM   2845  CA  LEU X 181      62.433  52.218  52.454  0.00  0.00            
ATOM   2846  HA  LEU X 181      61.675  52.984  52.619  0.00  0.00            
ATOM   2847  CB  LEU X 181      62.782  51.684  53.831  0.00  0.00            
ATOM   2848  HB2 LEU X 181      63.544  50.908  53.772  0.00  0.00            
ATOM   2849  HB3 LEU X 181      63.250  52.461  54.435  0.00  0.00            
ATOM   2850  CG  LEU X 181      61.626  51.133  54.624  0.00  0.00            
ATOM   2851  HG  LEU X 181      61.239  50.335  53.991  0.00  0.00            
ATOM   2852  CD1 LEU X 181      62.152  50.518  55.892  0.00  0.00            
ATOM   2853 HD11 LEU X 181      62.771  49.696  55.533  0.00  0.00            
ATOM   2854 HD12 LEU X 181      62.668  51.211  56.555  0.00  0.00            
ATOM   2855 HD13 LEU X 181      61.321  50.040  56.411  0.00  0.00            
ATOM   2856  CD2 LEU X 181      60.526  52.115  54.997  0.00  0.00            
ATOM   2857 HD21 LEU X 181      59.722  51.630  55.550  0.00  0.00            
ATOM   2858 HD22 LEU X 181      60.983  53.012  55.415  0.00  0.00            
ATOM   2859 HD23 LEU X 181      60.026  52.415  54.077  0.00  0.00            
ATOM   2860  C   LEU X 181      63.660  52.927  51.970  0.00  0.00            
ATOM   2861  O   LEU X 181      64.412  52.367  51.128  0.00  0.00            
ATOM   2862  N   LEU X 182      63.768  54.188  52.397  0.00  0.00            
ATOM   2863  H   LEU X 182      63.022  54.560  52.967  0.00  0.00            
ATOM   2864  CA  LEU X 182      64.813  55.080  51.923  0.00  0.00            
ATOM   2865  HA  LEU X 182      65.607  54.488  51.468  0.00  0.00            
ATOM   2866  CB  LEU X 182      64.411  56.097  50.825  0.00  0.00            
ATOM   2867  HB2 LEU X 182      63.593  56.783  51.046  0.00  0.00            
ATOM   2868  HB3 LEU X 182      65.253  56.788  50.770  0.00  0.00            
ATOM   2869  CG  LEU X 182      63.938  55.489  49.469  0.00  0.00            
ATOM   2870  HG  LEU X 182      63.071  54.893  49.754  0.00  0.00            
ATOM   2871  CD1 LEU X 182      63.359  56.454  48.501  0.00  0.00            
ATOM   2872 HD11 LEU X 182      62.438  56.875  48.903  0.00  0.00            
ATOM   2873 HD12 LEU X 182      64.038  57.298  48.379  0.00  0.00            
ATOM   2874 HD13 LEU X 182      63.181  56.040  47.508  0.00  0.00            
ATOM   2875  CD2 LEU X 182      64.988  54.683  48.788  0.00  0.00            
ATOM   2876 HD21 LEU X 182      64.730  54.421  47.762  0.00  0.00            
ATOM   2877 HD22 LEU X 182      65.887  55.301  48.796  0.00  0.00            
ATOM   2878 HD23 LEU X 182      65.210  53.776  49.351  0.00  0.00            
ATOM   2879  C   LEU X 182      65.375  55.913  53.109  0.00  0.00            
ATOM   2880  O   LEU X 182      66.558  55.989  53.300  0.00  0.00            
ATOM   2881  N   ASN X 183      64.424  56.482  53.909  0.00  0.00            
ATOM   2882  H   ASN X 183      63.451  56.377  53.661  0.00  0.00            
ATOM   2883  CA  ASN X 183      64.735  57.343  55.075  0.00  0.00            
ATOM   2884  HA  ASN X 183      65.535  57.999  54.730  0.00  0.00            
ATOM   2885  CB  ASN X 183      63.525  58.141  55.478  0.00  0.00            
ATOM   2886  HB2 ASN X 183      62.629  57.531  55.593  0.00  0.00            
ATOM   2887  HB3 ASN X 183      63.758  58.737  56.361  0.00  0.00            
ATOM   2888  CG  ASN X 183      63.022  59.140  54.454  0.00  0.00            
ATOM   2889  OD1 ASN X 183      63.681  59.408  53.489  0.00  0.00            
ATOM   2890  ND2 ASN X 183      61.772  59.507  54.540  0.00  0.00            
ATOM   2891 HD21 ASN X 183      61.501  60.314  53.996  0.00  0.00            
ATOM   2892 HD22 ASN X 183      61.092  59.220  55.229  0.00  0.00            
ATOM   2893  C   ASN X 183      65.372  56.555  56.291  0.00  0.00            
ATOM   2894  O   ASN X 183      65.522  57.082  57.356  0.00  0.00            
ATOM   2895  N   LEU X 184      65.746  55.272  56.134  0.00  0.00            
ATOM   2896  H   LEU X 184      65.867  54.907  55.200  0.00  0.00            
ATOM   2897  CA  LEU X 184      66.004  54.415  57.293  0.00  0.00            
ATOM   2898  HA  LEU X 184      65.281  54.354  58.106  0.00  0.00            
ATOM   2899  CB  LEU X 184      65.935  52.963  56.718  0.00  0.00            
ATOM   2900  HB2 LEU X 184      64.920  52.793  56.359  0.00  0.00            
ATOM   2901  HB3 LEU X 184      66.592  52.989  55.849  0.00  0.00            
ATOM   2902  CG  LEU X 184      66.394  51.841  57.698  0.00  0.00            
ATOM   2903  HG  LEU X 184      67.463  52.011  57.828  0.00  0.00            
ATOM   2904  CD1 LEU X 184      65.640  51.855  59.060  0.00  0.00            
ATOM   2905 HD11 LEU X 184      64.597  52.103  58.867  0.00  0.00            
ATOM   2906 HD12 LEU X 184      65.754  50.831  59.416  0.00  0.00            
ATOM   2907 HD13 LEU X 184      66.157  52.510  59.761  0.00  0.00            
ATOM   2908  CD2 LEU X 184      66.009  50.575  56.923  0.00  0.00            
ATOM   2909 HD21 LEU X 184      64.942  50.533  56.705  0.00  0.00            
ATOM   2910 HD22 LEU X 184      66.452  50.662  55.930  0.00  0.00            
ATOM   2911 HD23 LEU X 184      66.485  49.713  57.390  0.00  0.00            
ATOM   2912  C   LEU X 184      67.398  54.690  57.854  0.00  0.00            
ATOM   2913  O   LEU X 184      68.392  54.531  57.109  0.00  0.00            
ATOM   2914  N   SER X 185      67.519  54.980  59.098  0.00  0.00            
ATOM   2915  H   SER X 185      66.729  54.967  59.726  0.00  0.00            
ATOM   2916  CA  SER X 185      68.861  55.025  59.724  0.00  0.00            
ATOM   2917  HA  SER X 185      69.645  55.285  59.013  0.00  0.00            
ATOM   2918  CB  SER X 185      68.967  56.023  60.805  0.00  0.00            
ATOM   2919  HB2 SER X 185      68.743  57.010  60.398  0.00  0.00            
ATOM   2920  HB3 SER X 185      68.092  55.843  61.430  0.00  0.00            
ATOM   2921  OG  SER X 185      70.263  56.104  61.449  0.00  0.00            
ATOM   2922  HG  SER X 185      70.290  56.550  62.298  0.00  0.00            
ATOM   2923  C   SER X 185      69.274  53.698  60.252  0.00  0.00            
ATOM   2924  O   SER X 185      68.406  53.029  60.734  0.00  0.00            
ATOM   2925  N   LEU X 186      70.553  53.323  60.362  0.00  0.00            
ATOM   2926  H   LEU X 186      71.218  54.022  60.065  0.00  0.00            
ATOM   2927  CA  LEU X 186      71.025  52.001  60.778  0.00  0.00            
ATOM   2928  HA  LEU X 186      70.307  51.479  61.411  0.00  0.00            
ATOM   2929  CB  LEU X 186      71.185  51.161  59.463  0.00  0.00            
ATOM   2930  HB2 LEU X 186      70.163  51.135  59.083  0.00  0.00            
ATOM   2931  HB3 LEU X 186      71.812  51.790  58.832  0.00  0.00            
ATOM   2932  CG  LEU X 186      71.836  49.775  59.685  0.00  0.00            
ATOM   2933  HG  LEU X 186      72.858  49.881  60.049  0.00  0.00            
ATOM   2934  CD1 LEU X 186      70.949  48.955  60.721  0.00  0.00            
ATOM   2935 HD11 LEU X 186      69.933  48.904  60.330  0.00  0.00            
ATOM   2936 HD12 LEU X 186      71.390  47.968  60.866  0.00  0.00            
ATOM   2937 HD13 LEU X 186      70.835  49.410  61.705  0.00  0.00            
ATOM   2938  CD2 LEU X 186      71.818  48.858  58.481  0.00  0.00            
ATOM   2939 HD21 LEU X 186      72.298  49.386  57.657  0.00  0.00            
ATOM   2940 HD22 LEU X 186      72.353  47.922  58.640  0.00  0.00            
ATOM   2941 HD23 LEU X 186      70.801  48.649  58.149  0.00  0.00            
ATOM   2942  C   LEU X 186      72.344  52.074  61.553  0.00  0.00            
ATOM   2943  O   LEU X 186      73.283  52.647  60.957  0.00  0.00            
ATOM   2944  N   ASP X 187      72.403  51.703  62.791  0.00  0.00            
ATOM   2945  H   ASP X 187      71.524  51.387  63.175  0.00  0.00            
ATOM   2946  CA  ASP X 187      73.638  51.566  63.589  0.00  0.00            
ATOM   2947  HA  ASP X 187      74.453  52.068  63.067  0.00  0.00            
ATOM   2948  CB  ASP X 187      73.505  52.477  64.807  0.00  0.00            
ATOM   2949  HB2 ASP X 187      73.064  53.459  64.634  0.00  0.00            
ATOM   2950  HB3 ASP X 187      72.744  51.999  65.423  0.00  0.00            
ATOM   2951  CG  ASP X 187      74.804  52.607  65.597  0.00  0.00            
ATOM   2952  OD1 ASP X 187      75.861  52.089  65.205  0.00  0.00            
ATOM   2953  OD2 ASP X 187      74.757  53.266  66.624  0.00  0.00            
ATOM   2954  C   ASP X 187      74.102  50.160  63.904  0.00  0.00            
ATOM   2955  O   ASP X 187      73.584  49.431  64.762  0.00  0.00            
ATOM   2956  N   LEU X 188      75.277  49.821  63.322  0.00  0.00            
ATOM   2957  H   LEU X 188      75.685  50.595  62.817  0.00  0.00            
ATOM   2958  CA  LEU X 188      75.923  48.513  63.433  0.00  0.00            
ATOM   2959  HA  LEU X 188      75.339  47.842  64.063  0.00  0.00            
ATOM   2960  CB  LEU X 188      76.164  48.045  62.030  0.00  0.00            
ATOM   2961  HB2 LEU X 188      76.442  48.906  61.422  0.00  0.00            
ATOM   2962  HB3 LEU X 188      77.050  47.415  61.951  0.00  0.00            
ATOM   2963  CG  LEU X 188      75.007  47.356  61.267  0.00  0.00            
ATOM   2964  HG  LEU X 188      74.083  47.917  61.405  0.00  0.00            
ATOM   2965  CD1 LEU X 188      75.373  47.251  59.802  0.00  0.00            
ATOM   2966 HD11 LEU X 188      75.569  48.257  59.432  0.00  0.00            
ATOM   2967 HD12 LEU X 188      76.283  46.660  59.696  0.00  0.00            
ATOM   2968 HD13 LEU X 188      74.540  46.789  59.272  0.00  0.00            
ATOM   2969  CD2 LEU X 188      74.813  45.854  61.588  0.00  0.00            
ATOM   2970 HD21 LEU X 188      75.744  45.288  61.545  0.00  0.00            
ATOM   2971 HD22 LEU X 188      74.514  45.896  62.635  0.00  0.00            
ATOM   2972 HD23 LEU X 188      74.015  45.381  61.016  0.00  0.00            
ATOM   2973  C   LEU X 188      77.219  48.469  64.246  0.00  0.00            
ATOM   2974  O   LEU X 188      77.971  47.485  64.186  0.00  0.00            
ATOM   2975  N   SER X 189      77.372  49.402  65.203  0.00  0.00            
ATOM   2976  H   SER X 189      76.522  49.913  65.394  0.00  0.00            
ATOM   2977  CA  SER X 189      78.678  49.676  65.886  0.00  0.00            
ATOM   2978  HA  SER X 189      79.363  49.747  65.041  0.00  0.00            
ATOM   2979  CB  SER X 189      78.664  51.037  66.550  0.00  0.00            
ATOM   2980  HB2 SER X 189      77.819  51.013  67.239  0.00  0.00            
ATOM   2981  HB3 SER X 189      79.575  51.313  67.080  0.00  0.00            
ATOM   2982  OG  SER X 189      78.446  52.004  65.538  0.00  0.00            
ATOM   2983  HG  SER X 189      77.540  51.931  65.230  0.00  0.00            
ATOM   2984  C   SER X 189      79.148  48.608  66.869  0.00  0.00            
ATOM   2985  O   SER X 189      78.438  47.757  67.359  0.00  0.00            
ATOM   2986  N   LEU X 190      80.428  48.594  67.181  0.00  0.00            
ATOM   2987  H   LEU X 190      81.061  49.234  66.723  0.00  0.00            
ATOM   2988  CA  LEU X 190      81.013  47.785  68.253  0.00  0.00            
ATOM   2989  HA  LEU X 190      82.097  47.893  68.215  0.00  0.00            
ATOM   2990  CB  LEU X 190      80.471  48.272  69.595  0.00  0.00            
ATOM   2991  HB2 LEU X 190      79.396  48.134  69.483  0.00  0.00            
ATOM   2992  HB3 LEU X 190      80.819  47.625  70.400  0.00  0.00            
ATOM   2993  CG  LEU X 190      80.775  49.728  69.973  0.00  0.00            
ATOM   2994  HG  LEU X 190      81.010  50.330  69.096  0.00  0.00            
ATOM   2995  CD1 LEU X 190      79.681  50.608  70.597  0.00  0.00            
ATOM   2996 HD11 LEU X 190      80.064  51.626  70.661  0.00  0.00            
ATOM   2997 HD12 LEU X 190      78.833  50.716  69.922  0.00  0.00            
ATOM   2998 HD13 LEU X 190      79.379  50.174  71.551  0.00  0.00            
ATOM   2999  CD2 LEU X 190      81.941  49.838  70.924  0.00  0.00            
ATOM   3000 HD21 LEU X 190      82.237  50.866  71.134  0.00  0.00            
ATOM   3001 HD22 LEU X 190      81.538  49.502  71.879  0.00  0.00            
ATOM   3002 HD23 LEU X 190      82.787  49.249  70.570  0.00  0.00            
ATOM   3003  C   LEU X 190      80.821  46.263  68.128  0.00  0.00            
ATOM   3004  O   LEU X 190      81.058  45.447  69.067  0.00  0.00            
ATOM   3005  N   ASN X 191      80.333  45.814  66.993  0.00  0.00            
ATOM   3006  H   ASN X 191      79.885  46.466  66.365  0.00  0.00            
ATOM   3007  CA  ASN X 191      80.208  44.396  66.605  0.00  0.00            
ATOM   3008  HA  ASN X 191      79.948  43.887  67.533  0.00  0.00            
ATOM   3009  CB  ASN X 191      79.116  44.239  65.565  0.00  0.00            
ATOM   3010  HB2 ASN X 191      79.154  45.068  64.859  0.00  0.00            
ATOM   3011  HB3 ASN X 191      79.221  43.274  65.069  0.00  0.00            
ATOM   3012  CG  ASN X 191      77.692  44.246  66.143  0.00  0.00            
ATOM   3013  OD1 ASN X 191      77.213  43.227  66.572  0.00  0.00            
ATOM   3014  ND2 ASN X 191      77.006  45.343  66.089  0.00  0.00            
ATOM   3015 HD21 ASN X 191      76.036  45.121  66.265  0.00  0.00            
ATOM   3016 HD22 ASN X 191      77.470  46.216  65.881  0.00  0.00            
ATOM   3017  C   ASN X 191      81.574  43.865  66.047  0.00  0.00            
ATOM   3018  O   ASN X 191      82.154  44.607  65.200  0.00  0.00            
ATOM   3019  N   PRO X 192      82.063  42.678  66.460  0.00  0.00            
ATOM   3020  CD  PRO X 192      81.459  41.745  67.423  0.00  0.00            
ATOM   3021  HD2 PRO X 192      80.418  41.486  67.231  0.00  0.00            
ATOM   3022  HD3 PRO X 192      81.559  42.171  68.421  0.00  0.00            
ATOM   3023  CG  PRO X 192      82.335  40.453  67.427  0.00  0.00            
ATOM   3024  HG2 PRO X 192      82.028  39.798  66.611  0.00  0.00            
ATOM   3025  HG3 PRO X 192      82.537  40.094  68.436  0.00  0.00            
ATOM   3026  CB  PRO X 192      83.729  40.980  67.065  0.00  0.00            
ATOM   3027  HB2 PRO X 192      84.424  40.205  66.742  0.00  0.00            
ATOM   3028  HB3 PRO X 192      84.106  41.526  67.930  0.00  0.00            
ATOM   3029  CA  PRO X 192      83.316  42.021  66.016  0.00  0.00            
ATOM   3030  HA  PRO X 192      84.152  42.721  66.018  0.00  0.00            
ATOM   3031  C   PRO X 192      83.258  41.600  64.577  0.00  0.00            
ATOM   3032  O   PRO X 192      83.705  40.494  64.200  0.00  0.00            
ATOM   3033  N   MET X 193      82.909  42.493  63.660  0.00  0.00            
ATOM   3034  H   MET X 193      82.656  43.414  63.988  0.00  0.00            
ATOM   3035  CA  MET X 193      82.733  42.324  62.246  0.00  0.00            
ATOM   3036  HA  MET X 193      82.254  41.369  62.029  0.00  0.00            
ATOM   3037  CB  MET X 193      81.819  43.456  61.847  0.00  0.00            
ATOM   3038  HB2 MET X 193      81.018  43.516  62.583  0.00  0.00            
ATOM   3039  HB3 MET X 193      82.294  44.419  61.658  0.00  0.00            
ATOM   3040  CG  MET X 193      81.091  43.240  60.439  0.00  0.00            
ATOM   3041  HG2 MET X 193      81.816  43.004  59.661  0.00  0.00            
ATOM   3042  HG3 MET X 193      80.421  42.384  60.529  0.00  0.00            
ATOM   3043  SD  MET X 193      80.096  44.715  59.938  0.00  0.00            
ATOM   3044  CE  MET X 193      78.727  44.589  61.073  0.00  0.00            
ATOM   3045  HE1 MET X 193      78.025  43.797  60.811  0.00  0.00            
ATOM   3046  HE2 MET X 193      78.990  44.333  62.100  0.00  0.00            
ATOM   3047  HE3 MET X 193      78.249  45.565  60.992  0.00  0.00            
ATOM   3048  C   MET X 193      84.077  42.276  61.481  0.00  0.00            
ATOM   3049  O   MET X 193      84.749  43.235  61.179  0.00  0.00            
ATOM   3050  N   ASN X 194      84.500  41.022  61.153  0.00  0.00            
ATOM   3051  H   ASN X 194      83.853  40.249  61.213  0.00  0.00            
ATOM   3052  CA  ASN X 194      85.736  40.834  60.541  0.00  0.00            
ATOM   3053  HA  ASN X 194      86.582  41.437  60.872  0.00  0.00            
ATOM   3054  CB  ASN X 194      86.127  39.336  60.901  0.00  0.00            
ATOM   3055  HB2 ASN X 194      85.921  39.079  61.940  0.00  0.00            
ATOM   3056  HB3 ASN X 194      85.542  38.643  60.295  0.00  0.00            
ATOM   3057  CG  ASN X 194      87.667  38.931  60.673  0.00  0.00            
ATOM   3058  OD1 ASN X 194      88.012  38.473  59.616  0.00  0.00            
ATOM   3059  ND2 ASN X 194      88.565  39.188  61.624  0.00  0.00            
ATOM   3060 HD21 ASN X 194      89.518  39.223  61.291  0.00  0.00            
ATOM   3061 HD22 ASN X 194      88.372  39.709  62.467  0.00  0.00            
ATOM   3062  C   ASN X 194      85.719  41.046  58.977  0.00  0.00            
ATOM   3063  O   ASN X 194      86.758  41.363  58.376  0.00  0.00            
ATOM   3064  N   PHE X 195      84.570  40.774  58.441  0.00  0.00            
ATOM   3065  H   PHE X 195      83.894  40.456  59.121  0.00  0.00            
ATOM   3066  CA  PHE X 195      84.265  40.670  57.005  0.00  0.00            
ATOM   3067  HA  PHE X 195      84.939  41.354  56.489  0.00  0.00            
ATOM   3068  CB  PHE X 195      84.579  39.207  56.520  0.00  0.00            
ATOM   3069  HB2 PHE X 195      85.667  39.244  56.462  0.00  0.00            
ATOM   3070  HB3 PHE X 195      84.194  38.517  57.271  0.00  0.00            
ATOM   3071  CG  PHE X 195      84.191  38.780  55.129  0.00  0.00            
ATOM   3072  CD1 PHE X 195      85.146  38.689  54.074  0.00  0.00            
ATOM   3073  HD1 PHE X 195      86.168  39.008  54.222  0.00  0.00            
ATOM   3074  CE1 PHE X 195      84.652  38.319  52.813  0.00  0.00            
ATOM   3075  HE1 PHE X 195      85.248  38.183  51.923  0.00  0.00            
ATOM   3076  CZ  PHE X 195      83.303  37.923  52.634  0.00  0.00            
ATOM   3077  HZ  PHE X 195      83.032  37.515  51.672  0.00  0.00            
ATOM   3078  CE2 PHE X 195      82.393  37.947  53.721  0.00  0.00            
ATOM   3079  HE2 PHE X 195      81.353  37.654  53.711  0.00  0.00            
ATOM   3080  CD2 PHE X 195      82.848  38.361  54.971  0.00  0.00            
ATOM   3081  HD2 PHE X 195      82.109  38.462  55.752  0.00  0.00            
ATOM   3082  C   PHE X 195      82.890  41.173  56.576  0.00  0.00            
ATOM   3083  O   PHE X 195      81.937  40.994  57.293  0.00  0.00            
ATOM   3084  N   ILE X 196      82.793  41.855  55.378  0.00  0.00            
ATOM   3085  H   ILE X 196      83.588  41.996  54.771  0.00  0.00            
ATOM   3086  CA  ILE X 196      81.520  42.061  54.624  0.00  0.00            
ATOM   3087  HA  ILE X 196      80.680  41.562  55.107  0.00  0.00            
ATOM   3088  CB  ILE X 196      81.113  43.562  54.577  0.00  0.00            
ATOM   3089  HB  ILE X 196      81.852  44.202  54.093  0.00  0.00            
ATOM   3090  CG2 ILE X 196      79.797  43.734  53.768  0.00  0.00            
ATOM   3091 HG21 ILE X 196      79.569  44.799  53.723  0.00  0.00            
ATOM   3092 HG22 ILE X 196      79.913  43.355  52.753  0.00  0.00            
ATOM   3093 HG23 ILE X 196      78.960  43.206  54.225  0.00  0.00            
ATOM   3094  CG1 ILE X 196      81.008  44.221  55.945  0.00  0.00            
ATOM   3095 HG12 ILE X 196      80.339  43.692  56.624  0.00  0.00            
ATOM   3096 HG13 ILE X 196      82.007  44.210  56.381  0.00  0.00            
ATOM   3097  CD1 ILE X 196      80.715  45.732  55.937  0.00  0.00            
ATOM   3098 HD11 ILE X 196      79.634  45.805  55.816  0.00  0.00            
ATOM   3099 HD12 ILE X 196      80.871  46.166  56.924  0.00  0.00            
ATOM   3100 HD13 ILE X 196      81.163  46.255  55.092  0.00  0.00            
ATOM   3101  C   ILE X 196      81.798  41.652  53.154  0.00  0.00            
ATOM   3102  O   ILE X 196      82.728  42.137  52.518  0.00  0.00            
ATOM   3103  N   GLN X 197      81.050  40.760  52.529  0.00  0.00            
ATOM   3104  H   GLN X 197      80.269  40.474  53.103  0.00  0.00            
ATOM   3105  CA  GLN X 197      81.169  40.289  51.114  0.00  0.00            
ATOM   3106  HA  GLN X 197      82.218  40.008  51.213  0.00  0.00            
ATOM   3107  CB  GLN X 197      80.326  39.041  50.985  0.00  0.00            
ATOM   3108  HB2 GLN X 197      80.654  38.418  51.818  0.00  0.00            
ATOM   3109  HB3 GLN X 197      79.279  39.327  51.079  0.00  0.00            
ATOM   3110  CG  GLN X 197      80.494  38.383  49.580  0.00  0.00            
ATOM   3111  HG2 GLN X 197      80.107  38.986  48.758  0.00  0.00            
ATOM   3112  HG3 GLN X 197      81.575  38.376  49.443  0.00  0.00            
ATOM   3113  CD  GLN X 197      79.978  36.946  49.472  0.00  0.00            
ATOM   3114  OE1 GLN X 197      79.100  36.533  50.228  0.00  0.00            
ATOM   3115  NE2 GLN X 197      80.621  36.068  48.676  0.00  0.00            
ATOM   3116 HE21 GLN X 197      80.174  35.176  48.516  0.00  0.00            
ATOM   3117 HE22 GLN X 197      81.486  36.340  48.232  0.00  0.00            
ATOM   3118  C   GLN X 197      80.927  41.422  50.122  0.00  0.00            
ATOM   3119  O   GLN X 197      79.854  42.056  50.228  0.00  0.00            
ATOM   3120  N   PRO X 198      81.697  41.528  48.979  0.00  0.00            
ATOM   3121  CD  PRO X 198      82.933  40.864  48.650  0.00  0.00            
ATOM   3122  HD2 PRO X 198      82.658  39.814  48.554  0.00  0.00            
ATOM   3123  HD3 PRO X 198      83.653  40.883  49.468  0.00  0.00            
ATOM   3124  CG  PRO X 198      83.447  41.436  47.346  0.00  0.00            
ATOM   3125  HG2 PRO X 198      83.043  40.795  46.562  0.00  0.00            
ATOM   3126  HG3 PRO X 198      84.530  41.544  47.290  0.00  0.00            
ATOM   3127  CB  PRO X 198      82.801  42.783  47.239  0.00  0.00            
ATOM   3128  HB2 PRO X 198      82.723  43.209  46.239  0.00  0.00            
ATOM   3129  HB3 PRO X 198      83.384  43.499  47.818  0.00  0.00            
ATOM   3130  CA  PRO X 198      81.429  42.516  47.975  0.00  0.00            
ATOM   3131  HA  PRO X 198      81.094  43.402  48.514  0.00  0.00            
ATOM   3132  C   PRO X 198      80.309  41.995  46.996  0.00  0.00            
ATOM   3133  O   PRO X 198      80.321  40.860  46.581  0.00  0.00            
ATOM   3134  N   GLY X 199      79.513  42.986  46.573  0.00  0.00            
ATOM   3135  H   GLY X 199      79.605  43.910  46.969  0.00  0.00            
ATOM   3136  CA  GLY X 199      78.294  42.595  45.775  0.00  0.00            
ATOM   3137  HA2 GLY X 199      77.940  43.466  45.224  0.00  0.00            
ATOM   3138  HA3 GLY X 199      78.493  41.781  45.078  0.00  0.00            
ATOM   3139  C   GLY X 199      77.098  42.294  46.705  0.00  0.00            
ATOM   3140  O   GLY X 199      75.954  42.036  46.185  0.00  0.00            
ATOM   3141  N   ALA X 200      77.144  42.362  48.019  0.00  0.00            
ATOM   3142  H   ALA X 200      77.972  42.787  48.410  0.00  0.00            
ATOM   3143  CA  ALA X 200      76.019  42.290  48.868  0.00  0.00            
ATOM   3144  HA  ALA X 200      75.394  41.478  48.498  0.00  0.00            
ATOM   3145  CB  ALA X 200      76.475  41.887  50.270  0.00  0.00            
ATOM   3146  HB1 ALA X 200      76.684  42.747  50.907  0.00  0.00            
ATOM   3147  HB2 ALA X 200      75.702  41.263  50.718  0.00  0.00            
ATOM   3148  HB3 ALA X 200      77.407  41.324  50.215  0.00  0.00            
ATOM   3149  C   ALA X 200      75.043  43.460  48.824  0.00  0.00            
ATOM   3150  O   ALA X 200      73.789  43.323  48.718  0.00  0.00            
ATOM   3151  N   PHE X 201      75.590  44.651  49.093  0.00  0.00            
ATOM   3152  H   PHE X 201      76.580  44.636  49.291  0.00  0.00            
ATOM   3153  CA  PHE X 201      74.948  45.905  49.258  0.00  0.00            
ATOM   3154  HA  PHE X 201      74.124  45.848  49.969  0.00  0.00            
ATOM   3155  CB  PHE X 201      75.880  46.878  50.086  0.00  0.00            
ATOM   3156  HB2 PHE X 201      76.900  46.555  49.878  0.00  0.00            
ATOM   3157  HB3 PHE X 201      75.775  47.872  49.651  0.00  0.00            
ATOM   3158  CG  PHE X 201      75.782  46.950  51.597  0.00  0.00            
ATOM   3159  CD1 PHE X 201      76.566  46.046  52.323  0.00  0.00            
ATOM   3160  HD1 PHE X 201      77.311  45.455  51.811  0.00  0.00            
ATOM   3161  CE1 PHE X 201      76.531  46.094  53.739  0.00  0.00            
ATOM   3162  HE1 PHE X 201      77.225  45.479  54.292  0.00  0.00            
ATOM   3163  CZ  PHE X 201      75.528  46.860  54.365  0.00  0.00            
ATOM   3164  HZ  PHE X 201      75.506  46.798  55.443  0.00  0.00            
ATOM   3165  CE2 PHE X 201      74.660  47.661  53.615  0.00  0.00            
ATOM   3166  HE2 PHE X 201      73.921  48.231  54.157  0.00  0.00            
ATOM   3167  CD2 PHE X 201      74.787  47.732  52.204  0.00  0.00            
ATOM   3168  HD2 PHE X 201      74.167  48.387  51.610  0.00  0.00            
ATOM   3169  C   PHE X 201      74.397  46.521  47.949  0.00  0.00            
ATOM   3170  O   PHE X 201      73.678  47.472  48.142  0.00  0.00            
ATOM   3171  N   LYS X 202      74.584  45.907  46.793  0.00  0.00            
ATOM   3172  H   LYS X 202      75.234  45.134  46.775  0.00  0.00            
ATOM   3173  CA  LYS X 202      73.877  46.222  45.550  0.00  0.00            
ATOM   3174  HA  LYS X 202      74.328  47.175  45.274  0.00  0.00            
ATOM   3175  CB  LYS X 202      74.033  45.037  44.600  0.00  0.00            
ATOM   3176  HB2 LYS X 202      73.836  44.099  45.120  0.00  0.00            
ATOM   3177  HB3 LYS X 202      73.217  45.086  43.880  0.00  0.00            
ATOM   3178  CG  LYS X 202      75.376  45.019  43.921  0.00  0.00            
ATOM   3179  HG2 LYS X 202      75.499  45.895  43.285  0.00  0.00            
ATOM   3180  HG3 LYS X 202      76.103  44.997  44.733  0.00  0.00            
ATOM   3181  CD  LYS X 202      75.611  43.842  42.964  0.00  0.00            
ATOM   3182  HD2 LYS X 202      75.807  43.000  43.628  0.00  0.00            
ATOM   3183  HD3 LYS X 202      74.775  43.760  42.270  0.00  0.00            
ATOM   3184  CE  LYS X 202      76.812  44.113  42.104  0.00  0.00            
ATOM   3185  HE2 LYS X 202      76.603  44.970  41.464  0.00  0.00            
ATOM   3186  HE3 LYS X 202      77.683  44.354  42.714  0.00  0.00            
ATOM   3187  NZ  LYS X 202      77.132  42.940  41.211  0.00  0.00            
ATOM   3188  HZ1 LYS X 202      76.293  42.711  40.697  0.00  0.00            
ATOM   3189  HZ2 LYS X 202      77.928  43.118  40.615  0.00  0.00            
ATOM   3190  HZ3 LYS X 202      77.420  42.095  41.682  0.00  0.00            
ATOM   3191  C   LYS X 202      72.433  46.486  45.836  0.00  0.00            
ATOM   3192  O   LYS X 202      71.797  45.612  46.390  0.00  0.00            
ATOM   3193  N   GLU X 203      71.875  47.642  45.452  0.00  0.00            
ATOM   3194  H   GLU X 203      72.503  48.217  44.908  0.00  0.00            
ATOM   3195  CA  GLU X 203      70.381  48.088  45.417  0.00  0.00            
ATOM   3196  HA  GLU X 203      70.264  48.995  44.823  0.00  0.00            
ATOM   3197  CB  GLU X 203      69.712  46.949  44.554  0.00  0.00            
ATOM   3198  HB2 GLU X 203      69.698  45.975  45.043  0.00  0.00            
ATOM   3199  HB3 GLU X 203      68.713  47.363  44.414  0.00  0.00            
ATOM   3200  CG  GLU X 203      70.317  46.722  43.143  0.00  0.00            
ATOM   3201  HG2 GLU X 203      69.843  47.417  42.451  0.00  0.00            
ATOM   3202  HG3 GLU X 203      71.379  46.930  43.017  0.00  0.00            
ATOM   3203  CD  GLU X 203      69.991  45.311  42.527  0.00  0.00            
ATOM   3204  OE1 GLU X 203      68.919  44.794  42.862  0.00  0.00            
ATOM   3205  OE2 GLU X 203      70.860  44.703  41.815  0.00  0.00            
ATOM   3206  C   GLU X 203      69.748  48.381  46.847  0.00  0.00            
ATOM   3207  O   GLU X 203      68.539  48.704  47.011  0.00  0.00            
ATOM   3208  N   ILE X 204      70.639  48.298  47.856  0.00  0.00            
ATOM   3209  H   ILE X 204      71.612  48.150  47.630  0.00  0.00            
ATOM   3210  CA  ILE X 204      70.283  48.836  49.201  0.00  0.00            
ATOM   3211  HA  ILE X 204      69.295  48.502  49.516  0.00  0.00            
ATOM   3212  CB  ILE X 204      71.366  48.263  50.157  0.00  0.00            
ATOM   3213  HB  ILE X 204      72.388  48.541  49.899  0.00  0.00            
ATOM   3214  CG2 ILE X 204      71.202  48.738  51.651  0.00  0.00            
ATOM   3215 HG21 ILE X 204      70.328  48.218  52.043  0.00  0.00            
ATOM   3216 HG22 ILE X 204      72.133  48.497  52.163  0.00  0.00            
ATOM   3217 HG23 ILE X 204      70.971  49.803  51.672  0.00  0.00            
ATOM   3218  CG1 ILE X 204      71.404  46.695  50.158  0.00  0.00            
ATOM   3219 HG12 ILE X 204      71.787  46.392  49.183  0.00  0.00            
ATOM   3220 HG13 ILE X 204      72.113  46.386  50.926  0.00  0.00            
ATOM   3221  CD1 ILE X 204      70.080  45.931  50.344  0.00  0.00            
ATOM   3222 HD11 ILE X 204      70.258  44.878  50.128  0.00  0.00            
ATOM   3223 HD12 ILE X 204      69.578  46.038  51.305  0.00  0.00            
ATOM   3224 HD13 ILE X 204      69.364  46.307  49.613  0.00  0.00            
ATOM   3225  C   ILE X 204      70.263  50.429  49.295  0.00  0.00            
ATOM   3226  O   ILE X 204      71.107  51.105  48.592  0.00  0.00            
ATOM   3227  N   ARG X 205      69.344  50.949  50.145  0.00  0.00            
ATOM   3228  H   ARG X 205      68.780  50.301  50.677  0.00  0.00            
ATOM   3229  CA  ARG X 205      69.141  52.500  50.172  0.00  0.00            
ATOM   3230  HA  ARG X 205      70.037  53.068  49.922  0.00  0.00            
ATOM   3231  CB  ARG X 205      67.991  52.889  49.258  0.00  0.00            
ATOM   3232  HB2 ARG X 205      67.084  52.313  49.438  0.00  0.00            
ATOM   3233  HB3 ARG X 205      67.660  53.907  49.461  0.00  0.00            
ATOM   3234  CG  ARG X 205      68.283  52.723  47.767  0.00  0.00            
ATOM   3235  HG2 ARG X 205      68.879  53.572  47.435  0.00  0.00            
ATOM   3236  HG3 ARG X 205      68.882  51.848  47.514  0.00  0.00            
ATOM   3237  CD  ARG X 205      67.067  52.624  46.820  0.00  0.00            
ATOM   3238  HD2 ARG X 205      66.288  52.005  47.266  0.00  0.00            
ATOM   3239  HD3 ARG X 205      66.600  53.609  46.824  0.00  0.00            
ATOM   3240  NE  ARG X 205      67.407  52.170  45.456  0.00  0.00            
ATOM   3241  HE  ARG X 205      68.045  52.733  44.913  0.00  0.00            
ATOM   3242  CZ  ARG X 205      66.770  51.251  44.751  0.00  0.00            
ATOM   3243  NH1 ARG X 205      65.982  50.364  45.305  0.00  0.00            
ATOM   3244 HH11 ARG X 205      65.946  50.207  46.302  0.00  0.00            
ATOM   3245 HH12 ARG X 205      65.301  49.962  44.676  0.00  0.00            
ATOM   3246  NH2 ARG X 205      66.877  51.185  43.441  0.00  0.00            
ATOM   3247 HH21 ARG X 205      67.416  51.915  42.997  0.00  0.00            
ATOM   3248 HH22 ARG X 205      66.424  50.384  43.026  0.00  0.00            
ATOM   3249  C   ARG X 205      68.810  52.963  51.585  0.00  0.00            
ATOM   3250  O   ARG X 205      67.636  52.905  51.955  0.00  0.00            
ATOM   3251  N   LEU X 206      69.811  53.391  52.358  0.00  0.00            
ATOM   3252  H   LEU X 206      70.623  53.605  51.796  0.00  0.00            
ATOM   3253  CA  LEU X 206      69.582  53.857  53.716  0.00  0.00            
ATOM   3254  HA  LEU X 206      68.590  53.600  54.086  0.00  0.00            
ATOM   3255  CB  LEU X 206      70.497  53.129  54.732  0.00  0.00            
ATOM   3256  HB2 LEU X 206      71.501  53.524  54.577  0.00  0.00            
ATOM   3257  HB3 LEU X 206      70.155  53.402  55.730  0.00  0.00            
ATOM   3258  CG  LEU X 206      70.636  51.586  54.619  0.00  0.00            
ATOM   3259  HG  LEU X 206      70.766  51.271  53.584  0.00  0.00            
ATOM   3260  CD1 LEU X 206      71.944  51.196  55.276  0.00  0.00            
ATOM   3261 HD11 LEU X 206      71.963  50.109  55.205  0.00  0.00            
ATOM   3262 HD12 LEU X 206      72.868  51.513  54.792  0.00  0.00            
ATOM   3263 HD13 LEU X 206      71.998  51.560  56.302  0.00  0.00            
ATOM   3264  CD2 LEU X 206      69.497  50.866  55.251  0.00  0.00            
ATOM   3265 HD21 LEU X 206      68.582  50.872  54.659  0.00  0.00            
ATOM   3266 HD22 LEU X 206      69.791  49.926  55.718  0.00  0.00            
ATOM   3267 HD23 LEU X 206      69.116  51.381  56.133  0.00  0.00            
ATOM   3268  C   LEU X 206      69.725  55.375  53.832  0.00  0.00            
ATOM   3269  O   LEU X 206      70.025  56.045  52.814  0.00  0.00            
ATOM   3270  N   HIE X 207      69.450  56.034  55.013  0.00  0.00            
ATOM   3271  H   HIE X 207      69.177  55.519  55.838  0.00  0.00            
ATOM   3272  CA  HIE X 207      69.847  57.387  55.338  0.00  0.00            
ATOM   3273  HA  HIE X 207      70.093  57.894  54.405  0.00  0.00            
ATOM   3274  CB  HIE X 207      68.707  58.143  56.042  0.00  0.00            
ATOM   3275  HB2 HIE X 207      67.780  57.984  55.492  0.00  0.00            
ATOM   3276  HB3 HIE X 207      68.575  57.799  57.068  0.00  0.00            
ATOM   3277  CG  HIE X 207      68.884  59.629  56.203  0.00  0.00            
ATOM   3278  ND1 HIE X 207      69.546  60.354  57.257  0.00  0.00            
ATOM   3279  CE1 HIE X 207      69.320  61.650  57.077  0.00  0.00            
ATOM   3280  HE1 HIE X 207      69.796  62.479  57.580  0.00  0.00            
ATOM   3281  NE2 HIE X 207      68.685  61.830  55.933  0.00  0.00            
ATOM   3282  HE2 HIE X 207      68.645  62.720  55.456  0.00  0.00            
ATOM   3283  CD2 HIE X 207      68.338  60.613  55.420  0.00  0.00            
ATOM   3284  HD2 HIE X 207      67.847  60.480  54.467  0.00  0.00            
ATOM   3285  C   HIE X 207      71.224  57.381  56.080  0.00  0.00            
ATOM   3286  O   HIE X 207      72.283  57.345  55.490  0.00  0.00            
ATOM   3287  N   LYS X 208      71.189  57.386  57.383  0.00  0.00            
ATOM   3288  H   LYS X 208      70.239  57.338  57.724  0.00  0.00            
ATOM   3289  CA  LYS X 208      72.327  57.467  58.286  0.00  0.00            
ATOM   3290  HA  LYS X 208      73.184  57.928  57.794  0.00  0.00            
ATOM   3291  CB  LYS X 208      71.990  58.361  59.512  0.00  0.00            
ATOM   3292  HB2 LYS X 208      71.542  59.261  59.091  0.00  0.00            
ATOM   3293  HB3 LYS X 208      71.272  57.799  60.110  0.00  0.00            
ATOM   3294  CG  LYS X 208      73.180  58.728  60.410  0.00  0.00            
ATOM   3295  HG2 LYS X 208      73.580  57.741  60.640  0.00  0.00            
ATOM   3296  HG3 LYS X 208      73.946  59.191  59.789  0.00  0.00            
ATOM   3297  CD  LYS X 208      72.938  59.555  61.609  0.00  0.00            
ATOM   3298  HD2 LYS X 208      72.445  60.439  61.204  0.00  0.00            
ATOM   3299  HD3 LYS X 208      72.242  58.986  62.226  0.00  0.00            
ATOM   3300  CE  LYS X 208      74.199  59.873  62.358  0.00  0.00            
ATOM   3301  HE2 LYS X 208      74.675  58.934  62.638  0.00  0.00            
ATOM   3302  HE3 LYS X 208      74.897  60.407  61.712  0.00  0.00            
ATOM   3303  NZ  LYS X 208      73.945  60.718  63.550  0.00  0.00            
ATOM   3304  HZ1 LYS X 208      73.607  61.645  63.337  0.00  0.00            
ATOM   3305  HZ2 LYS X 208      73.311  60.301  64.216  0.00  0.00            
ATOM   3306  HZ3 LYS X 208      74.857  60.914  63.938  0.00  0.00            
ATOM   3307  C   LYS X 208      72.913  56.069  58.563  0.00  0.00            
ATOM   3308  O   LYS X 208      72.148  55.275  59.101  0.00  0.00            
ATOM   3309  N   LEU X 209      74.202  55.707  58.258  0.00  0.00            
ATOM   3310  H   LEU X 209      74.822  56.341  57.776  0.00  0.00            
ATOM   3311  CA  LEU X 209      74.796  54.377  58.579  0.00  0.00            
ATOM   3312  HA  LEU X 209      74.069  53.800  59.150  0.00  0.00            
ATOM   3313  CB  LEU X 209      74.983  53.551  57.307  0.00  0.00            
ATOM   3314  HB2 LEU X 209      74.008  53.322  56.879  0.00  0.00            
ATOM   3315  HB3 LEU X 209      75.594  54.069  56.568  0.00  0.00            
ATOM   3316  CG  LEU X 209      75.702  52.190  57.495  0.00  0.00            
ATOM   3317  HG  LEU X 209      76.498  52.364  58.219  0.00  0.00            
ATOM   3318  CD1 LEU X 209      74.888  51.063  58.072  0.00  0.00            
ATOM   3319 HD11 LEU X 209      73.910  50.964  57.601  0.00  0.00            
ATOM   3320 HD12 LEU X 209      75.453  50.145  58.228  0.00  0.00            
ATOM   3321 HD13 LEU X 209      74.664  51.390  59.088  0.00  0.00            
ATOM   3322  CD2 LEU X 209      76.260  51.819  56.188  0.00  0.00            
ATOM   3323 HD21 LEU X 209      75.436  51.613  55.505  0.00  0.00            
ATOM   3324 HD22 LEU X 209      76.956  52.616  55.926  0.00  0.00            
ATOM   3325 HD23 LEU X 209      76.949  50.980  56.088  0.00  0.00            
ATOM   3326  C   LEU X 209      75.986  54.700  59.374  0.00  0.00            
ATOM   3327  O   LEU X 209      76.864  55.451  58.930  0.00  0.00            
ATOM   3328  N   THR X 210      76.103  54.113  60.520  0.00  0.00            
ATOM   3329  H   THR X 210      75.277  53.576  60.745  0.00  0.00            
ATOM   3330  CA  THR X 210      77.169  54.323  61.522  0.00  0.00            
ATOM   3331  HA  THR X 210      77.843  55.118  61.204  0.00  0.00            
ATOM   3332  CB  THR X 210      76.627  54.718  62.909  0.00  0.00            
ATOM   3333  HB  THR X 210      76.009  53.936  63.350  0.00  0.00            
ATOM   3334  CG2 THR X 210      77.769  55.114  63.839  0.00  0.00            
ATOM   3335 HG21 THR X 210      77.325  55.461  64.772  0.00  0.00            
ATOM   3336 HG22 THR X 210      78.420  54.296  64.147  0.00  0.00            
ATOM   3337 HG23 THR X 210      78.343  55.839  63.262  0.00  0.00            
ATOM   3338  OG1 THR X 210      75.745  55.776  62.816  0.00  0.00            
ATOM   3339  HG1 THR X 210      74.943  55.537  62.345  0.00  0.00            
ATOM   3340  C   THR X 210      77.976  53.009  61.747  0.00  0.00            
ATOM   3341  O   THR X 210      77.250  52.047  62.040  0.00  0.00            
ATOM   3342  N   LEU X 211      79.274  53.046  61.528  0.00  0.00            
ATOM   3343  H   LEU X 211      79.773  53.916  61.411  0.00  0.00            
ATOM   3344  CA  LEU X 211      80.217  51.935  61.665  0.00  0.00            
ATOM   3345  HA  LEU X 211      79.593  51.166  62.119  0.00  0.00            
ATOM   3346  CB  LEU X 211      80.541  51.391  60.254  0.00  0.00            
ATOM   3347  HB2 LEU X 211      80.805  52.220  59.598  0.00  0.00            
ATOM   3348  HB3 LEU X 211      81.541  50.965  60.336  0.00  0.00            
ATOM   3349  CG  LEU X 211      79.594  50.384  59.567  0.00  0.00            
ATOM   3350  HG  LEU X 211      78.680  50.949  59.383  0.00  0.00            
ATOM   3351  CD1 LEU X 211      80.183  49.901  58.226  0.00  0.00            
ATOM   3352 HD11 LEU X 211      80.253  50.756  57.554  0.00  0.00            
ATOM   3353 HD12 LEU X 211      81.180  49.468  58.310  0.00  0.00            
ATOM   3354 HD13 LEU X 211      79.492  49.211  57.741  0.00  0.00            
ATOM   3355  CD2 LEU X 211      79.320  49.115  60.337  0.00  0.00            
ATOM   3356 HD21 LEU X 211      78.599  48.457  59.853  0.00  0.00            
ATOM   3357 HD22 LEU X 211      80.213  48.491  60.293  0.00  0.00            
ATOM   3358 HD23 LEU X 211      79.093  49.387  61.367  0.00  0.00            
ATOM   3359  C   LEU X 211      81.366  52.280  62.548  0.00  0.00            
ATOM   3360  O   LEU X 211      82.436  52.618  62.000  0.00  0.00            
ATOM   3361  N   ARG X 212      81.263  52.293  63.922  0.00  0.00            
ATOM   3362  H   ARG X 212      80.387  51.989  64.323  0.00  0.00            
ATOM   3363  CA  ARG X 212      82.273  52.758  64.928  0.00  0.00            
ATOM   3364  HA  ARG X 212      83.210  52.970  64.414  0.00  0.00            
ATOM   3365  CB  ARG X 212      81.885  54.033  65.726  0.00  0.00            
ATOM   3366  HB2 ARG X 212      81.039  53.702  66.328  0.00  0.00            
ATOM   3367  HB3 ARG X 212      82.776  54.392  66.241  0.00  0.00            
ATOM   3368  CG  ARG X 212      81.596  55.196  64.782  0.00  0.00            
ATOM   3369  HG2 ARG X 212      82.469  55.489  64.199  0.00  0.00            
ATOM   3370  HG3 ARG X 212      80.904  54.864  64.008  0.00  0.00            
ATOM   3371  CD  ARG X 212      80.934  56.403  65.508  0.00  0.00            
ATOM   3372  HD2 ARG X 212      80.748  57.038  64.642  0.00  0.00            
ATOM   3373  HD3 ARG X 212      79.988  56.055  65.923  0.00  0.00            
ATOM   3374  NE  ARG X 212      81.885  57.051  66.401  0.00  0.00            
ATOM   3375  HE  ARG X 212      82.861  56.935  66.172  0.00  0.00            
ATOM   3376  CZ  ARG X 212      81.592  57.813  67.453  0.00  0.00            
ATOM   3377  NH1 ARG X 212      80.394  58.170  67.831  0.00  0.00            
ATOM   3378 HH11 ARG X 212      79.560  58.008  67.284  0.00  0.00            
ATOM   3379 HH12 ARG X 212      80.430  58.961  68.458  0.00  0.00            
ATOM   3380  NH2 ARG X 212      82.590  58.332  68.075  0.00  0.00            
ATOM   3381 HH21 ARG X 212      83.481  57.936  67.812  0.00  0.00            
ATOM   3382 HH22 ARG X 212      82.339  58.644  69.002  0.00  0.00            
ATOM   3383  C   ARG X 212      82.784  51.644  65.904  0.00  0.00            
ATOM   3384  O   ARG X 212      81.954  50.889  66.399  0.00  0.00            
ATOM   3385  N   ASN X 213      84.086  51.655  66.086  0.00  0.00            
ATOM   3386  H   ASN X 213      84.640  52.316  65.560  0.00  0.00            
ATOM   3387  CA  ASN X 213      84.912  50.626  66.839  0.00  0.00            
ATOM   3388  HA  ASN X 213      85.968  50.677  66.571  0.00  0.00            
ATOM   3389  CB  ASN X 213      84.896  50.909  68.341  0.00  0.00            
ATOM   3390  HB2 ASN X 213      85.211  51.934  68.535  0.00  0.00            
ATOM   3391  HB3 ASN X 213      83.969  50.553  68.791  0.00  0.00            
ATOM   3392  CG  ASN X 213      85.993  50.066  69.121  0.00  0.00            
ATOM   3393  OD1 ASN X 213      85.731  49.122  69.862  0.00  0.00            
ATOM   3394  ND2 ASN X 213      87.278  50.336  68.881  0.00  0.00            
ATOM   3395 HD21 ASN X 213      88.030  49.731  69.181  0.00  0.00            
ATOM   3396 HD22 ASN X 213      87.443  51.238  68.457  0.00  0.00            
ATOM   3397  C   ASN X 213      84.551  49.111  66.545  0.00  0.00            
ATOM   3398  O   ASN X 213      84.511  48.287  67.404  0.00  0.00            
ATOM   3399  N   ASN X 214      84.152  48.831  65.301  0.00  0.00            
ATOM   3400  H   ASN X 214      83.972  49.576  64.644  0.00  0.00            
ATOM   3401  CA  ASN X 214      83.902  47.428  64.870  0.00  0.00            
ATOM   3402  HA  ASN X 214      83.470  46.917  65.730  0.00  0.00            
ATOM   3403  CB  ASN X 214      83.049  47.341  63.647  0.00  0.00            
ATOM   3404  HB2 ASN X 214      83.493  47.870  62.804  0.00  0.00            
ATOM   3405  HB3 ASN X 214      82.962  46.286  63.387  0.00  0.00            
ATOM   3406  CG  ASN X 214      81.649  47.833  63.691  0.00  0.00            
ATOM   3407  OD1 ASN X 214      81.394  49.009  63.553  0.00  0.00            
ATOM   3408  ND2 ASN X 214      80.703  47.015  63.977  0.00  0.00            
ATOM   3409 HD21 ASN X 214      79.773  47.264  63.670  0.00  0.00            
ATOM   3410 HD22 ASN X 214      81.015  46.058  64.058  0.00  0.00            
ATOM   3411  C   ASN X 214      85.269  46.642  64.667  0.00  0.00            
ATOM   3412  O   ASN X 214      85.203  45.382  64.705  0.00  0.00            
ATOM   3413  N   PHE X 215      86.397  47.308  64.373  0.00  0.00            
ATOM   3414  H   PHE X 215      86.201  48.286  64.215  0.00  0.00            
ATOM   3415  CA  PHE X 215      87.600  46.767  63.738  0.00  0.00            
ATOM   3416  HA  PHE X 215      87.499  45.692  63.589  0.00  0.00            
ATOM   3417  CB  PHE X 215      87.783  47.407  62.330  0.00  0.00            
ATOM   3418  HB2 PHE X 215      88.177  48.365  62.670  0.00  0.00            
ATOM   3419  HB3 PHE X 215      88.551  46.912  61.736  0.00  0.00            
ATOM   3420  CG  PHE X 215      86.516  47.541  61.576  0.00  0.00            
ATOM   3421  CD1 PHE X 215      86.176  48.861  61.216  0.00  0.00            
ATOM   3422  HD1 PHE X 215      86.792  49.695  61.519  0.00  0.00            
ATOM   3423  CE1 PHE X 215      84.968  49.089  60.543  0.00  0.00            
ATOM   3424  HE1 PHE X 215      84.703  50.129  60.424  0.00  0.00            
ATOM   3425  CZ  PHE X 215      84.199  48.037  60.082  0.00  0.00            
ATOM   3426  HZ  PHE X 215      83.324  48.259  59.489  0.00  0.00            
ATOM   3427  CE2 PHE X 215      84.574  46.698  60.373  0.00  0.00            
ATOM   3428  HE2 PHE X 215      84.097  45.797  60.017  0.00  0.00            
ATOM   3429  CD2 PHE X 215      85.748  46.461  61.110  0.00  0.00            
ATOM   3430  HD2 PHE X 215      86.089  45.443  61.235  0.00  0.00            
ATOM   3431  C   PHE X 215      88.855  46.933  64.621  0.00  0.00            
ATOM   3432  O   PHE X 215      88.954  47.922  65.324  0.00  0.00            
ATOM   3433  N   ASP X 216      89.797  46.020  64.548  0.00  0.00            
ATOM   3434  H   ASP X 216      89.567  45.174  64.046  0.00  0.00            
ATOM   3435  CA  ASP X 216      91.055  45.984  65.329  0.00  0.00            
ATOM   3436  HA  ASP X 216      90.970  46.639  66.196  0.00  0.00            
ATOM   3437  CB  ASP X 216      91.378  44.554  65.762  0.00  0.00            
ATOM   3438  HB2 ASP X 216      92.288  44.559  66.362  0.00  0.00            
ATOM   3439  HB3 ASP X 216      90.560  44.340  66.450  0.00  0.00            
ATOM   3440  CG  ASP X 216      91.271  43.476  64.672  0.00  0.00            
ATOM   3441  OD1 ASP X 216      90.308  42.634  64.599  0.00  0.00            
ATOM   3442  OD2 ASP X 216      92.205  43.494  63.821  0.00  0.00            
ATOM   3443  C   ASP X 216      92.197  46.537  64.490  0.00  0.00            
ATOM   3444  O   ASP X 216      93.093  47.096  65.145  0.00  0.00            
ATOM   3445  N   SER X 217      92.279  46.241  63.168  0.00  0.00            
ATOM   3446  H   SER X 217      91.496  45.720  62.799  0.00  0.00            
ATOM   3447  CA  SER X 217      93.384  46.668  62.285  0.00  0.00            
ATOM   3448  HA  SER X 217      93.906  47.520  62.721  0.00  0.00            
ATOM   3449  CB  SER X 217      94.439  45.527  62.239  0.00  0.00            
ATOM   3450  HB2 SER X 217      95.218  45.781  61.520  0.00  0.00            
ATOM   3451  HB3 SER X 217      94.790  45.413  63.265  0.00  0.00            
ATOM   3452  OG  SER X 217      93.789  44.328  61.822  0.00  0.00            
ATOM   3453  HG  SER X 217      93.193  44.131  62.549  0.00  0.00            
ATOM   3454  C   SER X 217      92.858  47.059  60.905  0.00  0.00            
ATOM   3455  O   SER X 217      91.723  46.832  60.471  0.00  0.00            
ATOM   3456  N   LEU X 218      93.797  47.634  60.117  0.00  0.00            
ATOM   3457  H   LEU X 218      94.746  47.718  60.454  0.00  0.00            
ATOM   3458  CA  LEU X 218      93.598  48.127  58.734  0.00  0.00            
ATOM   3459  HA  LEU X 218      92.747  48.806  58.772  0.00  0.00            
ATOM   3460  CB  LEU X 218      94.841  48.760  58.267  0.00  0.00            
ATOM   3461  HB2 LEU X 218      95.698  48.136  58.518  0.00  0.00            
ATOM   3462  HB3 LEU X 218      94.959  48.873  57.189  0.00  0.00            
ATOM   3463  CG  LEU X 218      95.058  50.197  58.848  0.00  0.00            
ATOM   3464  HG  LEU X 218      95.009  50.133  59.935  0.00  0.00            
ATOM   3465  CD1 LEU X 218      96.441  50.704  58.382  0.00  0.00            
ATOM   3466 HD11 LEU X 218      96.488  50.825  57.300  0.00  0.00            
ATOM   3467 HD12 LEU X 218      96.724  51.568  58.984  0.00  0.00            
ATOM   3468 HD13 LEU X 218      97.183  49.910  58.465  0.00  0.00            
ATOM   3469  CD2 LEU X 218      94.058  51.232  58.349  0.00  0.00            
ATOM   3470 HD21 LEU X 218      93.165  50.968  58.917  0.00  0.00            
ATOM   3471 HD22 LEU X 218      94.349  52.270  58.506  0.00  0.00            
ATOM   3472 HD23 LEU X 218      93.869  51.157  57.278  0.00  0.00            
ATOM   3473  C   LEU X 218      93.112  47.058  57.755  0.00  0.00            
ATOM   3474  O   LEU X 218      92.235  47.412  56.999  0.00  0.00            
ATOM   3475  N   ASN X 219      93.623  45.882  57.714  0.00  0.00            
ATOM   3476  H   ASN X 219      94.511  45.750  58.177  0.00  0.00            
ATOM   3477  CA  ASN X 219      93.222  45.006  56.597  0.00  0.00            
ATOM   3478  HA  ASN X 219      93.190  45.550  55.653  0.00  0.00            
ATOM   3479  CB  ASN X 219      94.256  43.864  56.498  0.00  0.00            
ATOM   3480  HB2 ASN X 219      95.032  43.995  57.251  0.00  0.00            
ATOM   3481  HB3 ASN X 219      93.821  42.876  56.648  0.00  0.00            
ATOM   3482  CG  ASN X 219      94.852  43.869  55.136  0.00  0.00            
ATOM   3483  OD1 ASN X 219      94.383  43.181  54.213  0.00  0.00            
ATOM   3484  ND2 ASN X 219      95.919  44.613  54.933  0.00  0.00            
ATOM   3485 HD21 ASN X 219      96.205  44.741  53.973  0.00  0.00            
ATOM   3486 HD22 ASN X 219      96.231  45.304  55.600  0.00  0.00            
ATOM   3487  C   ASN X 219      91.797  44.414  56.830  0.00  0.00            
ATOM   3488  O   ASN X 219      91.046  44.245  55.882  0.00  0.00            
ATOM   3489  N   VAL X 220      91.363  44.303  58.084  0.00  0.00            
ATOM   3490  H   VAL X 220      92.048  44.530  58.791  0.00  0.00            
ATOM   3491  CA  VAL X 220      90.060  43.993  58.584  0.00  0.00            
ATOM   3492  HA  VAL X 220      89.688  43.072  58.134  0.00  0.00            
ATOM   3493  CB  VAL X 220      90.166  43.710  60.095  0.00  0.00            
ATOM   3494  HB  VAL X 220      90.757  44.474  60.601  0.00  0.00            
ATOM   3495  CG1 VAL X 220      88.817  43.662  60.773  0.00  0.00            
ATOM   3496 HG11 VAL X 220      88.846  43.287  61.795  0.00  0.00            
ATOM   3497 HG12 VAL X 220      88.383  44.662  60.791  0.00  0.00            
ATOM   3498 HG13 VAL X 220      88.152  43.027  60.188  0.00  0.00            
ATOM   3499  CG2 VAL X 220      90.807  42.312  60.194  0.00  0.00            
ATOM   3500 HG21 VAL X 220      91.161  42.328  61.225  0.00  0.00            
ATOM   3501 HG22 VAL X 220      90.029  41.566  60.032  0.00  0.00            
ATOM   3502 HG23 VAL X 220      91.572  42.203  59.425  0.00  0.00            
ATOM   3503  C   VAL X 220      89.142  45.206  58.240  0.00  0.00            
ATOM   3504  O   VAL X 220      88.059  44.980  57.645  0.00  0.00            
ATOM   3505  N   MET X 221      89.590  46.417  58.556  0.00  0.00            
ATOM   3506  H   MET X 221      90.471  46.489  59.045  0.00  0.00            
ATOM   3507  CA  MET X 221      88.826  47.571  58.018  0.00  0.00            
ATOM   3508  HA  MET X 221      87.799  47.453  58.363  0.00  0.00            
ATOM   3509  CB  MET X 221      89.324  48.826  58.729  0.00  0.00            
ATOM   3510  HB2 MET X 221      89.106  48.685  59.787  0.00  0.00            
ATOM   3511  HB3 MET X 221      90.408  48.850  58.610  0.00  0.00            
ATOM   3512  CG  MET X 221      88.570  50.126  58.212  0.00  0.00            
ATOM   3513  HG2 MET X 221      88.743  50.175  57.137  0.00  0.00            
ATOM   3514  HG3 MET X 221      87.524  49.951  58.461  0.00  0.00            
ATOM   3515  SD  MET X 221      89.011  51.636  59.013  0.00  0.00            
ATOM   3516  CE  MET X 221      87.607  52.560  58.423  0.00  0.00            
ATOM   3517  HE1 MET X 221      87.650  53.568  58.836  0.00  0.00            
ATOM   3518  HE2 MET X 221      87.399  52.474  57.357  0.00  0.00            
ATOM   3519  HE3 MET X 221      86.725  52.168  58.930  0.00  0.00            
ATOM   3520  C   MET X 221      88.602  47.767  56.510  0.00  0.00            
ATOM   3521  O   MET X 221      87.434  47.901  56.032  0.00  0.00            
ATOM   3522  N   LYS X 222      89.676  47.561  55.738  0.00  0.00            
ATOM   3523  H   LYS X 222      90.588  47.441  56.155  0.00  0.00            
ATOM   3524  CA  LYS X 222      89.616  47.590  54.243  0.00  0.00            
ATOM   3525  HA  LYS X 222      89.281  48.555  53.863  0.00  0.00            
ATOM   3526  CB  LYS X 222      90.956  47.359  53.658  0.00  0.00            
ATOM   3527  HB2 LYS X 222      91.614  48.055  54.179  0.00  0.00            
ATOM   3528  HB3 LYS X 222      91.213  46.363  54.019  0.00  0.00            
ATOM   3529  CG  LYS X 222      91.105  47.294  52.178  0.00  0.00            
ATOM   3530  HG2 LYS X 222      90.767  46.341  51.769  0.00  0.00            
ATOM   3531  HG3 LYS X 222      90.472  48.079  51.765  0.00  0.00            
ATOM   3532  CD  LYS X 222      92.566  47.677  51.804  0.00  0.00            
ATOM   3533  HD2 LYS X 222      92.748  48.615  52.329  0.00  0.00            
ATOM   3534  HD3 LYS X 222      93.410  47.030  52.043  0.00  0.00            
ATOM   3535  CE  LYS X 222      92.566  47.650  50.302  0.00  0.00            
ATOM   3536  HE2 LYS X 222      92.452  46.647  49.890  0.00  0.00            
ATOM   3537  HE3 LYS X 222      91.724  48.222  49.911  0.00  0.00            
ATOM   3538  NZ  LYS X 222      93.837  48.152  49.733  0.00  0.00            
ATOM   3539  HZ1 LYS X 222      93.652  48.437  48.781  0.00  0.00            
ATOM   3540  HZ2 LYS X 222      94.219  48.959  50.205  0.00  0.00            
ATOM   3541  HZ3 LYS X 222      94.527  47.415  49.750  0.00  0.00            
ATOM   3542  C   LYS X 222      88.669  46.520  53.706  0.00  0.00            
ATOM   3543  O   LYS X 222      87.817  46.813  52.860  0.00  0.00            
ATOM   3544  N   THR X 223      88.781  45.284  54.273  0.00  0.00            
ATOM   3545  H   THR X 223      89.663  45.039  54.701  0.00  0.00            
ATOM   3546  CA  THR X 223      87.910  44.172  53.912  0.00  0.00            
ATOM   3547  HA  THR X 223      88.039  44.054  52.836  0.00  0.00            
ATOM   3548  CB  THR X 223      88.233  42.891  54.737  0.00  0.00            
ATOM   3549  HB  THR X 223      88.298  43.239  55.768  0.00  0.00            
ATOM   3550  CG2 THR X 223      87.393  41.634  54.588  0.00  0.00            
ATOM   3551 HG21 THR X 223      87.449  41.170  53.604  0.00  0.00            
ATOM   3552 HG22 THR X 223      87.566  40.888  55.363  0.00  0.00            
ATOM   3553 HG23 THR X 223      86.345  41.909  54.710  0.00  0.00            
ATOM   3554  OG1 THR X 223      89.511  42.483  54.394  0.00  0.00            
ATOM   3555  HG1 THR X 223      90.121  43.139  54.738  0.00  0.00            
ATOM   3556  C   THR X 223      86.444  44.566  54.028  0.00  0.00            
ATOM   3557  O   THR X 223      85.713  44.357  53.033  0.00  0.00            
ATOM   3558  N   CYS X 224      85.988  45.143  55.157  0.00  0.00            
ATOM   3559  H   CYS X 224      86.691  45.186  55.881  0.00  0.00            
ATOM   3560  CA  CYS X 224      84.576  45.508  55.386  0.00  0.00            
ATOM   3561  HA  CYS X 224      83.904  44.703  55.091  0.00  0.00            
ATOM   3562  CB  CYS X 224      84.318  45.795  56.877  0.00  0.00            
ATOM   3563  HB2 CYS X 224      84.992  46.591  57.194  0.00  0.00            
ATOM   3564  HB3 CYS X 224      83.320  46.197  57.053  0.00  0.00            
ATOM   3565  SG  CYS X 224      84.454  44.224  57.733  0.00  0.00            
ATOM   3566  HG  CYS X 224      85.708  44.496  58.103  0.00  0.00            
ATOM   3567  C   CYS X 224      84.171  46.644  54.499  0.00  0.00            
ATOM   3568  O   CYS X 224      83.149  46.594  53.839  0.00  0.00            
ATOM   3569  N   ILE X 225      85.006  47.651  54.300  0.00  0.00            
ATOM   3570  H   ILE X 225      85.919  47.542  54.718  0.00  0.00            
ATOM   3571  CA  ILE X 225      84.667  48.885  53.546  0.00  0.00            
ATOM   3572  HA  ILE X 225      83.653  49.053  53.909  0.00  0.00            
ATOM   3573  CB  ILE X 225      85.545  50.129  53.774  0.00  0.00            
ATOM   3574  HB  ILE X 225      86.558  49.747  53.654  0.00  0.00            
ATOM   3575  CG2 ILE X 225      85.255  51.289  52.805  0.00  0.00            
ATOM   3576 HG21 ILE X 225      85.455  50.949  51.788  0.00  0.00            
ATOM   3577 HG22 ILE X 225      84.291  51.733  53.052  0.00  0.00            
ATOM   3578 HG23 ILE X 225      86.070  51.953  53.092  0.00  0.00            
ATOM   3579  CG1 ILE X 225      85.460  50.527  55.249  0.00  0.00            
ATOM   3580 HG12 ILE X 225      85.677  49.668  55.884  0.00  0.00            
ATOM   3581 HG13 ILE X 225      86.263  51.251  55.384  0.00  0.00            
ATOM   3582  CD1 ILE X 225      84.161  51.164  55.761  0.00  0.00            
ATOM   3583 HD11 ILE X 225      84.190  51.282  56.844  0.00  0.00            
ATOM   3584 HD12 ILE X 225      83.995  52.084  55.201  0.00  0.00            
ATOM   3585 HD13 ILE X 225      83.394  50.393  55.675  0.00  0.00            
ATOM   3586  C   ILE X 225      84.550  48.589  52.058  0.00  0.00            
ATOM   3587  O   ILE X 225      83.726  49.214  51.448  0.00  0.00            
ATOM   3588  N   GLN X 226      85.256  47.673  51.464  0.00  0.00            
ATOM   3589  H   GLN X 226      86.084  47.378  51.961  0.00  0.00            
ATOM   3590  CA  GLN X 226      85.032  47.113  50.143  0.00  0.00            
ATOM   3591  HA  GLN X 226      84.941  47.935  49.433  0.00  0.00            
ATOM   3592  CB  GLN X 226      86.259  46.161  49.680  0.00  0.00            
ATOM   3593  HB2 GLN X 226      86.296  45.452  50.507  0.00  0.00            
ATOM   3594  HB3 GLN X 226      86.104  45.657  48.726  0.00  0.00            
ATOM   3595  CG  GLN X 226      87.625  46.896  49.569  0.00  0.00            
ATOM   3596  HG2 GLN X 226      87.636  47.540  48.689  0.00  0.00            
ATOM   3597  HG3 GLN X 226      87.732  47.514  50.461  0.00  0.00            
ATOM   3598  CD  GLN X 226      88.787  45.908  49.614  0.00  0.00            
ATOM   3599  OE1 GLN X 226      88.611  44.774  50.024  0.00  0.00            
ATOM   3600  NE2 GLN X 226      89.971  46.277  49.300  0.00  0.00            
ATOM   3601 HE21 GLN X 226      90.650  45.532  49.234  0.00  0.00            
ATOM   3602 HE22 GLN X 226      90.064  47.110  48.737  0.00  0.00            
ATOM   3603  C   GLN X 226      83.712  46.274  49.954  0.00  0.00            
ATOM   3604  O   GLN X 226      83.329  45.997  48.834  0.00  0.00            
ATOM   3605  N   GLY X 227      83.074  45.901  51.083  0.00  0.00            
ATOM   3606  H   GLY X 227      83.475  46.155  51.974  0.00  0.00            
ATOM   3607  CA  GLY X 227      81.772  45.148  51.127  0.00  0.00            
ATOM   3608  HA2 GLY X 227      81.644  44.660  50.161  0.00  0.00            
ATOM   3609  HA3 GLY X 227      81.825  44.346  51.864  0.00  0.00            
ATOM   3610  C   GLY X 227      80.557  45.989  51.230  0.00  0.00            
ATOM   3611  O   GLY X 227      79.508  45.531  50.836  0.00  0.00            
ATOM   3612  N   LEU X 228      80.671  47.245  51.573  0.00  0.00            
ATOM   3613  H   LEU X 228      81.492  47.568  52.064  0.00  0.00            
ATOM   3614  CA  LEU X 228      79.561  48.284  51.356  0.00  0.00            
ATOM   3615  HA  LEU X 228      78.668  47.990  51.908  0.00  0.00            
ATOM   3616  CB  LEU X 228      79.996  49.542  52.176  0.00  0.00            
ATOM   3617  HB2 LEU X 228      80.712  50.060  51.539  0.00  0.00            
ATOM   3618  HB3 LEU X 228      79.143  50.193  52.369  0.00  0.00            
ATOM   3619  CG  LEU X 228      80.500  49.256  53.580  0.00  0.00            
ATOM   3620  HG  LEU X 228      81.392  48.655  53.406  0.00  0.00            
ATOM   3621  CD1 LEU X 228      80.907  50.661  54.160  0.00  0.00            
ATOM   3622 HD11 LEU X 228      81.843  50.878  53.644  0.00  0.00            
ATOM   3623 HD12 LEU X 228      80.165  51.440  53.986  0.00  0.00            
ATOM   3624 HD13 LEU X 228      81.073  50.441  55.215  0.00  0.00            
ATOM   3625  CD2 LEU X 228      79.482  48.579  54.497  0.00  0.00            
ATOM   3626 HD21 LEU X 228      79.071  47.744  53.929  0.00  0.00            
ATOM   3627 HD22 LEU X 228      80.029  48.410  55.425  0.00  0.00            
ATOM   3628 HD23 LEU X 228      78.665  49.202  54.859  0.00  0.00            
ATOM   3629  C   LEU X 228      79.213  48.580  49.873  0.00  0.00            
ATOM   3630  O   LEU X 228      78.100  49.052  49.640  0.00  0.00            
ATOM   3631  N   ALA X 229      80.053  48.218  48.965  0.00  0.00            
ATOM   3632  H   ALA X 229      80.995  47.926  49.183  0.00  0.00            
ATOM   3633  CA  ALA X 229      79.883  48.465  47.506  0.00  0.00            
ATOM   3634  HA  ALA X 229      80.134  49.473  47.173  0.00  0.00            
ATOM   3635  CB  ALA X 229      80.828  47.578  46.619  0.00  0.00            
ATOM   3636  HB1 ALA X 229      80.536  46.528  46.653  0.00  0.00            
ATOM   3637  HB2 ALA X 229      80.749  47.980  45.609  0.00  0.00            
ATOM   3638  HB3 ALA X 229      81.892  47.749  46.777  0.00  0.00            
ATOM   3639  C   ALA X 229      78.454  48.230  47.030  0.00  0.00            
ATOM   3640  O   ALA X 229      77.680  47.366  47.523  0.00  0.00            
ATOM   3641  N   GLY X 230      78.012  49.070  46.141  0.00  0.00            
ATOM   3642  H   GLY X 230      78.649  49.739  45.735  0.00  0.00            
ATOM   3643  CA  GLY X 230      76.591  49.186  45.690  0.00  0.00            
ATOM   3644  HA2 GLY X 230      76.552  49.582  44.675  0.00  0.00            
ATOM   3645  HA3 GLY X 230      76.030  48.252  45.643  0.00  0.00            
ATOM   3646  C   GLY X 230      75.694  50.092  46.551  0.00  0.00            
ATOM   3647  O   GLY X 230      74.772  50.692  46.014  0.00  0.00            
ATOM   3648  N   LEU X 231      75.954  50.299  47.825  0.00  0.00            
ATOM   3649  H   LEU X 231      76.597  49.680  48.297  0.00  0.00            
ATOM   3650  CA  LEU X 231      74.982  50.942  48.747  0.00  0.00            
ATOM   3651  HA  LEU X 231      74.017  50.439  48.821  0.00  0.00            
ATOM   3652  CB  LEU X 231      75.675  50.905  50.041  0.00  0.00            
ATOM   3653  HB2 LEU X 231      75.787  49.891  50.425  0.00  0.00            
ATOM   3654  HB3 LEU X 231      76.712  51.238  50.010  0.00  0.00            
ATOM   3655  CG  LEU X 231      75.025  51.636  51.239  0.00  0.00            
ATOM   3656  HG  LEU X 231      74.821  52.687  51.031  0.00  0.00            
ATOM   3657  CD1 LEU X 231      73.575  51.200  51.652  0.00  0.00            
ATOM   3658 HD11 LEU X 231      72.980  51.037  50.753  0.00  0.00            
ATOM   3659 HD12 LEU X 231      73.615  50.224  52.136  0.00  0.00            
ATOM   3660 HD13 LEU X 231      73.227  52.014  52.288  0.00  0.00            
ATOM   3661  CD2 LEU X 231      75.887  51.533  52.482  0.00  0.00            
ATOM   3662 HD21 LEU X 231      75.661  52.333  53.188  0.00  0.00            
ATOM   3663 HD22 LEU X 231      75.753  50.518  52.859  0.00  0.00            
ATOM   3664 HD23 LEU X 231      76.955  51.507  52.267  0.00  0.00            
ATOM   3665  C   LEU X 231      74.761  52.400  48.386  0.00  0.00            
ATOM   3666  O   LEU X 231      75.690  53.183  48.181  0.00  0.00            
ATOM   3667  N   GLU X 232      73.478  52.810  48.281  0.00  0.00            
ATOM   3668  H   GLU X 232      72.732  52.183  48.546  0.00  0.00            
ATOM   3669  CA  GLU X 232      73.093  54.248  48.470  0.00  0.00            
ATOM   3670  HA  GLU X 232      73.937  54.802  48.060  0.00  0.00            
ATOM   3671  CB  GLU X 232      71.884  54.609  47.570  0.00  0.00            
ATOM   3672  HB2 GLU X 232      72.192  54.576  46.525  0.00  0.00            
ATOM   3673  HB3 GLU X 232      71.128  53.849  47.770  0.00  0.00            
ATOM   3674  CG  GLU X 232      71.351  55.992  47.920  0.00  0.00            
ATOM   3675  HG2 GLU X 232      71.020  55.935  48.957  0.00  0.00            
ATOM   3676  HG3 GLU X 232      72.127  56.733  47.726  0.00  0.00            
ATOM   3677  CD  GLU X 232      70.146  56.364  47.064  0.00  0.00            
ATOM   3678  OE1 GLU X 232      69.432  57.324  47.478  0.00  0.00            
ATOM   3679  OE2 GLU X 232      69.903  55.821  45.919  0.00  0.00            
ATOM   3680  C   GLU X 232      72.922  54.584  49.934  0.00  0.00            
ATOM   3681  O   GLU X 232      72.124  53.913  50.600  0.00  0.00            
ATOM   3682  N   VAL X 233      73.704  55.571  50.502  0.00  0.00            
ATOM   3683  H   VAL X 233      74.209  56.168  49.862  0.00  0.00            
ATOM   3684  CA  VAL X 233      73.510  56.076  51.877  0.00  0.00            
ATOM   3685  HA  VAL X 233      72.653  55.566  52.316  0.00  0.00            
ATOM   3686  CB  VAL X 233      74.709  55.848  52.846  0.00  0.00            
ATOM   3687  HB  VAL X 233      74.679  56.686  53.543  0.00  0.00            
ATOM   3688  CG1 VAL X 233      74.425  54.663  53.770  0.00  0.00            
ATOM   3689 HG11 VAL X 233      75.326  54.454  54.347  0.00  0.00            
ATOM   3690 HG12 VAL X 233      73.726  55.083  54.492  0.00  0.00            
ATOM   3691 HG13 VAL X 233      74.142  53.776  53.204  0.00  0.00            
ATOM   3692  CG2 VAL X 233      76.100  55.795  52.161  0.00  0.00            
ATOM   3693 HG21 VAL X 233      76.250  54.843  51.652  0.00  0.00            
ATOM   3694 HG22 VAL X 233      76.302  56.621  51.478  0.00  0.00            
ATOM   3695 HG23 VAL X 233      76.862  55.853  52.938  0.00  0.00            
ATOM   3696  C   VAL X 233      73.216  57.548  51.740  0.00  0.00            
ATOM   3697  O   VAL X 233      73.482  58.172  50.745  0.00  0.00            
ATOM   3698  N   HIE X 234      72.539  58.148  52.775  0.00  0.00            
ATOM   3699  H   HIE X 234      72.187  57.586  53.537  0.00  0.00            
ATOM   3700  CA  HIE X 234      72.404  59.614  52.917  0.00  0.00            
ATOM   3701  HA  HIE X 234      72.455  60.127  51.956  0.00  0.00            
ATOM   3702  CB  HIE X 234      71.035  60.010  53.531  0.00  0.00            
ATOM   3703  HB2 HIE X 234      70.230  59.504  52.999  0.00  0.00            
ATOM   3704  HB3 HIE X 234      71.110  59.767  54.591  0.00  0.00            
ATOM   3705  CG  HIE X 234      70.773  61.482  53.348  0.00  0.00            
ATOM   3706  ND1 HIE X 234      71.257  62.572  54.070  0.00  0.00            
ATOM   3707  CE1 HIE X 234      71.087  63.708  53.403  0.00  0.00            
ATOM   3708  HE1 HIE X 234      71.175  64.729  53.744  0.00  0.00            
ATOM   3709  NE2 HIE X 234      70.523  63.362  52.245  0.00  0.00            
ATOM   3710  HE2 HIE X 234      70.083  63.968  51.567  0.00  0.00            
ATOM   3711  CD2 HIE X 234      70.422  62.008  52.160  0.00  0.00            
ATOM   3712  HD2 HIE X 234      70.200  61.465  51.253  0.00  0.00            
ATOM   3713  C   HIE X 234      73.535  60.327  53.705  0.00  0.00            
ATOM   3714  O   HIE X 234      74.090  61.335  53.253  0.00  0.00            
ATOM   3715  N   ARG X 235      73.923  59.607  54.750  0.00  0.00            
ATOM   3716  H   ARG X 235      73.469  58.725  54.940  0.00  0.00            
ATOM   3717  CA  ARG X 235      74.937  60.021  55.714  0.00  0.00            
ATOM   3718  HA  ARG X 235      75.624  60.697  55.205  0.00  0.00            
ATOM   3719  CB  ARG X 235      74.277  60.799  56.882  0.00  0.00            
ATOM   3720  HB2 ARG X 235      73.867  61.758  56.567  0.00  0.00            
ATOM   3721  HB3 ARG X 235      73.458  60.255  57.355  0.00  0.00            
ATOM   3722  CG  ARG X 235      75.336  61.215  57.891  0.00  0.00            
ATOM   3723  HG2 ARG X 235      74.711  61.687  58.650  0.00  0.00            
ATOM   3724  HG3 ARG X 235      75.854  60.325  58.247  0.00  0.00            
ATOM   3725  CD  ARG X 235      76.474  62.169  57.471  0.00  0.00            
ATOM   3726  HD2 ARG X 235      77.202  62.094  58.278  0.00  0.00            
ATOM   3727  HD3 ARG X 235      76.814  61.764  56.517  0.00  0.00            
ATOM   3728  NE  ARG X 235      75.956  63.602  57.325  0.00  0.00            
ATOM   3729  HE  ARG X 235      75.361  63.810  56.536  0.00  0.00            
ATOM   3730  CZ  ARG X 235      76.263  64.603  58.039  0.00  0.00            
ATOM   3731  NH1 ARG X 235      76.899  64.430  59.171  0.00  0.00            
ATOM   3732 HH11 ARG X 235      76.974  63.501  59.558  0.00  0.00            
ATOM   3733 HH12 ARG X 235      77.282  65.259  59.602  0.00  0.00            
ATOM   3734  NH2 ARG X 235      75.797  65.808  57.868  0.00  0.00            
ATOM   3735 HH21 ARG X 235      75.306  66.022  57.011  0.00  0.00            
ATOM   3736 HH22 ARG X 235      76.157  66.536  58.469  0.00  0.00            
ATOM   3737  C   ARG X 235      75.743  58.752  56.220  0.00  0.00            
ATOM   3738  O   ARG X 235      75.202  57.771  56.680  0.00  0.00            
ATOM   3739  N   LEU X 236      77.089  58.833  56.162  0.00  0.00            
ATOM   3740  H   LEU X 236      77.591  59.677  55.928  0.00  0.00            
ATOM   3741  CA  LEU X 236      78.039  57.780  56.471  0.00  0.00            
ATOM   3742  HA  LEU X 236      77.414  56.924  56.725  0.00  0.00            
ATOM   3743  CB  LEU X 236      78.782  57.228  55.223  0.00  0.00            
ATOM   3744  HB2 LEU X 236      77.981  56.790  54.627  0.00  0.00            
ATOM   3745  HB3 LEU X 236      79.245  58.078  54.722  0.00  0.00            
ATOM   3746  CG  LEU X 236      79.678  55.994  55.486  0.00  0.00            
ATOM   3747  HG  LEU X 236      80.464  56.037  56.239  0.00  0.00            
ATOM   3748  CD1 LEU X 236      78.905  54.734  55.770  0.00  0.00            
ATOM   3749 HD11 LEU X 236      78.117  54.845  56.514  0.00  0.00            
ATOM   3750 HD12 LEU X 236      78.313  54.523  54.879  0.00  0.00            
ATOM   3751 HD13 LEU X 236      79.507  53.900  56.131  0.00  0.00            
ATOM   3752  CD2 LEU X 236      80.458  55.812  54.165  0.00  0.00            
ATOM   3753 HD21 LEU X 236      81.084  56.678  53.950  0.00  0.00            
ATOM   3754 HD22 LEU X 236      81.056  54.901  54.147  0.00  0.00            
ATOM   3755 HD23 LEU X 236      79.789  55.671  53.316  0.00  0.00            
ATOM   3756  C   LEU X 236      78.905  58.217  57.692  0.00  0.00            
ATOM   3757  O   LEU X 236      79.738  59.141  57.545  0.00  0.00            
ATOM   3758  N   VAL X 237      78.696  57.650  58.893  0.00  0.00            
ATOM   3759  H   VAL X 237      78.029  56.898  58.991  0.00  0.00            
ATOM   3760  CA  VAL X 237      79.551  57.944  60.033  0.00  0.00            
ATOM   3761  HA  VAL X 237      80.047  58.904  59.889  0.00  0.00            
ATOM   3762  CB  VAL X 237      78.799  58.166  61.346  0.00  0.00            
ATOM   3763  HB  VAL X 237      78.374  57.205  61.637  0.00  0.00            
ATOM   3764  CG1 VAL X 237      79.665  58.721  62.545  0.00  0.00            
ATOM   3765 HG11 VAL X 237      79.054  58.613  63.442  0.00  0.00            
ATOM   3766 HG12 VAL X 237      80.569  58.114  62.510  0.00  0.00            
ATOM   3767 HG13 VAL X 237      79.879  59.769  62.338  0.00  0.00            
ATOM   3768  CG2 VAL X 237      77.580  59.114  61.190  0.00  0.00            
ATOM   3769 HG21 VAL X 237      76.844  58.590  60.580  0.00  0.00            
ATOM   3770 HG22 VAL X 237      77.182  59.310  62.185  0.00  0.00            
ATOM   3771 HG23 VAL X 237      77.950  60.011  60.694  0.00  0.00            
ATOM   3772  C   VAL X 237      80.522  56.778  60.246  0.00  0.00            
ATOM   3773  O   VAL X 237      80.093  55.606  60.418  0.00  0.00            
ATOM   3774  N   LEU X 238      81.861  57.095  60.204  0.00  0.00            
ATOM   3775  H   LEU X 238      82.127  58.033  59.942  0.00  0.00            
ATOM   3776  CA  LEU X 238      82.934  56.195  60.530  0.00  0.00            
ATOM   3777  HA  LEU X 238      82.525  55.204  60.728  0.00  0.00            
ATOM   3778  CB  LEU X 238      83.916  56.087  59.356  0.00  0.00            
ATOM   3779  HB2 LEU X 238      84.472  57.021  59.280  0.00  0.00            
ATOM   3780  HB3 LEU X 238      84.684  55.356  59.606  0.00  0.00            
ATOM   3781  CG  LEU X 238      83.284  55.512  58.042  0.00  0.00            
ATOM   3782  HG  LEU X 238      82.450  56.151  57.752  0.00  0.00            
ATOM   3783  CD1 LEU X 238      84.316  55.455  56.933  0.00  0.00            
ATOM   3784 HD11 LEU X 238      83.800  55.199  56.008  0.00  0.00            
ATOM   3785 HD12 LEU X 238      84.821  56.419  56.888  0.00  0.00            
ATOM   3786 HD13 LEU X 238      84.975  54.602  57.094  0.00  0.00            
ATOM   3787  CD2 LEU X 238      82.699  54.040  58.171  0.00  0.00            
ATOM   3788 HD21 LEU X 238      82.414  53.600  57.215  0.00  0.00            
ATOM   3789 HD22 LEU X 238      83.468  53.390  58.588  0.00  0.00            
ATOM   3790 HD23 LEU X 238      81.790  54.127  58.766  0.00  0.00            
ATOM   3791  C   LEU X 238      83.768  56.618  61.814  0.00  0.00            
ATOM   3792  O   LEU X 238      83.501  57.724  62.280  0.00  0.00            
ATOM   3793  N   GLY X 239      84.696  55.826  62.299  0.00  0.00            
ATOM   3794  H   GLY X 239      84.817  54.974  61.770  0.00  0.00            
ATOM   3795  CA  GLY X 239      85.629  56.271  63.368  0.00  0.00            
ATOM   3796  HA2 GLY X 239      86.602  56.483  62.925  0.00  0.00            
ATOM   3797  HA3 GLY X 239      85.386  57.280  63.700  0.00  0.00            
ATOM   3798  C   GLY X 239      85.686  55.255  64.502  0.00  0.00            
ATOM   3799  O   GLY X 239      85.504  54.040  64.404  0.00  0.00            
ATOM   3800  N   GLU X 240      86.157  55.800  65.642  0.00  0.00            
ATOM   3801  H   GLU X 240      86.244  56.806  65.649  0.00  0.00            
ATOM   3802  CA  GLU X 240      86.397  55.098  66.904  0.00  0.00            
ATOM   3803  HA  GLU X 240      86.304  54.041  66.658  0.00  0.00            
ATOM   3804  CB  GLU X 240      87.847  55.334  67.318  0.00  0.00            
ATOM   3805  HB2 GLU X 240      88.001  56.388  67.086  0.00  0.00            
ATOM   3806  HB3 GLU X 240      88.084  55.107  68.358  0.00  0.00            
ATOM   3807  CG  GLU X 240      88.684  54.592  66.339  0.00  0.00            
ATOM   3808  HG2 GLU X 240      88.379  54.780  65.309  0.00  0.00            
ATOM   3809  HG3 GLU X 240      89.731  54.826  66.535  0.00  0.00            
ATOM   3810  CD  GLU X 240      88.594  53.056  66.629  0.00  0.00            
ATOM   3811  OE1 GLU X 240      89.345  52.333  65.961  0.00  0.00            
ATOM   3812  OE2 GLU X 240      87.883  52.698  67.585  0.00  0.00            
ATOM   3813  C   GLU X 240      85.391  55.519  68.010  0.00  0.00            
ATOM   3814  O   GLU X 240      84.701  56.552  67.935  0.00  0.00            
ATOM   3815  N   PHE X 241      85.513  54.872  69.140  0.00  0.00            
ATOM   3816  H   PHE X 241      86.056  54.020  69.144  0.00  0.00            
ATOM   3817  CA  PHE X 241      85.046  55.487  70.429  0.00  0.00            
ATOM   3818  HA  PHE X 241      84.774  56.517  70.195  0.00  0.00            
ATOM   3819  CB  PHE X 241      83.843  54.689  71.065  0.00  0.00            
ATOM   3820  HB2 PHE X 241      84.147  53.692  71.384  0.00  0.00            
ATOM   3821  HB3 PHE X 241      83.564  55.123  72.026  0.00  0.00            
ATOM   3822  CG  PHE X 241      82.557  54.623  70.294  0.00  0.00            
ATOM   3823  CD1 PHE X 241      82.224  53.512  69.492  0.00  0.00            
ATOM   3824  HD1 PHE X 241      82.971  52.737  69.405  0.00  0.00            
ATOM   3825  CE1 PHE X 241      80.984  53.513  68.849  0.00  0.00            
ATOM   3826  HE1 PHE X 241      80.684  52.621  68.319  0.00  0.00            
ATOM   3827  CZ  PHE X 241      80.092  54.521  68.982  0.00  0.00            
ATOM   3828  HZ  PHE X 241      79.114  54.540  68.524  0.00  0.00            
ATOM   3829  CE2 PHE X 241      80.392  55.646  69.807  0.00  0.00            
ATOM   3830  HE2 PHE X 241      79.756  56.518  69.853  0.00  0.00            
ATOM   3831  CD2 PHE X 241      81.681  55.655  70.393  0.00  0.00            
ATOM   3832  HD2 PHE X 241      81.911  56.486  71.044  0.00  0.00            
ATOM   3833  C   PHE X 241      86.207  55.496  71.444  0.00  0.00            
ATOM   3834  O   PHE X 241      87.105  54.649  71.430  0.00  0.00            
ATOM   3835  N   ARG X 242      86.317  56.576  72.194  0.00  0.00            
ATOM   3836  H   ARG X 242      85.555  57.216  72.019  0.00  0.00            
ATOM   3837  CA  ARG X 242      87.552  56.945  72.946  0.00  0.00            
ATOM   3838  HA  ARG X 242      88.444  56.935  72.320  0.00  0.00            
ATOM   3839  CB  ARG X 242      87.259  58.370  73.356  0.00  0.00            
ATOM   3840  HB2 ARG X 242      87.163  59.046  72.507  0.00  0.00            
ATOM   3841  HB3 ARG X 242      86.368  58.393  73.984  0.00  0.00            
ATOM   3842  CG  ARG X 242      88.307  58.996  74.293  0.00  0.00            
ATOM   3843  HG2 ARG X 242      88.236  58.384  75.193  0.00  0.00            
ATOM   3844  HG3 ARG X 242      89.342  58.732  74.076  0.00  0.00            
ATOM   3845  CD  ARG X 242      88.037  60.496  74.469  0.00  0.00            
ATOM   3846  HD2 ARG X 242      88.205  61.014  73.525  0.00  0.00            
ATOM   3847  HD3 ARG X 242      86.979  60.561  74.722  0.00  0.00            
ATOM   3848  NE  ARG X 242      88.789  61.066  75.543  0.00  0.00            
ATOM   3849  HE  ARG X 242      88.957  60.424  76.305  0.00  0.00            
ATOM   3850  CZ  ARG X 242      89.035  62.346  75.747  0.00  0.00            
ATOM   3851  NH1 ARG X 242      88.686  63.352  75.003  0.00  0.00            
ATOM   3852 HH11 ARG X 242      87.953  63.354  74.308  0.00  0.00            
ATOM   3853 HH12 ARG X 242      89.102  64.247  75.216  0.00  0.00            
ATOM   3854  NH2 ARG X 242      89.707  62.683  76.799  0.00  0.00            
ATOM   3855 HH21 ARG X 242      89.854  62.019  77.545  0.00  0.00            
ATOM   3856 HH22 ARG X 242      89.854  63.661  77.005  0.00  0.00            
ATOM   3857  C   ARG X 242      87.894  56.060  74.198  0.00  0.00            
ATOM   3858  O   ARG X 242      89.096  55.821  74.537  0.00  0.00            
ATOM   3859  N   ASN X 243      86.829  55.470  74.780  0.00  0.00            
ATOM   3860  H   ASN X 243      85.979  55.657  74.268  0.00  0.00            
ATOM   3861  CA  ASN X 243      86.855  54.507  75.904  0.00  0.00            
ATOM   3862  HA  ASN X 243      87.810  54.648  76.410  0.00  0.00            
ATOM   3863  CB  ASN X 243      85.628  54.548  76.776  0.00  0.00            
ATOM   3864  HB2 ASN X 243      85.789  53.881  77.623  0.00  0.00            
ATOM   3865  HB3 ASN X 243      85.680  55.561  77.175  0.00  0.00            
ATOM   3866  CG  ASN X 243      84.333  54.258  76.121  0.00  0.00            
ATOM   3867  OD1 ASN X 243      83.990  54.791  75.093  0.00  0.00            
ATOM   3868  ND2 ASN X 243      83.422  53.666  76.886  0.00  0.00            
ATOM   3869 HD21 ASN X 243      82.738  53.213  76.296  0.00  0.00            
ATOM   3870 HD22 ASN X 243      83.710  53.214  77.742  0.00  0.00            
ATOM   3871  C   ASN X 243      87.085  53.036  75.439  0.00  0.00            
ATOM   3872  O   ASN X 243      86.814  52.077  76.139  0.00  0.00            
ATOM   3873  N   GLU X 244      87.720  52.801  74.250  0.00  0.00            
ATOM   3874  H   GLU X 244      88.127  53.587  73.766  0.00  0.00            
ATOM   3875  CA  GLU X 244      87.856  51.348  73.794  0.00  0.00            
ATOM   3876  HA  GLU X 244      87.720  50.620  74.593  0.00  0.00            
ATOM   3877  CB  GLU X 244      86.839  51.017  72.777  0.00  0.00            
ATOM   3878  HB2 GLU X 244      87.025  51.564  71.853  0.00  0.00            
ATOM   3879  HB3 GLU X 244      86.958  49.952  72.576  0.00  0.00            
ATOM   3880  CG  GLU X 244      85.329  51.218  73.132  0.00  0.00            
ATOM   3881  HG2 GLU X 244      85.168  52.123  73.718  0.00  0.00            
ATOM   3882  HG3 GLU X 244      84.768  51.367  72.209  0.00  0.00            
ATOM   3883  CD  GLU X 244      84.815  50.056  73.913  0.00  0.00            
ATOM   3884  OE1 GLU X 244      85.553  49.282  74.563  0.00  0.00            
ATOM   3885  OE2 GLU X 244      83.550  49.862  73.956  0.00  0.00            
ATOM   3886  C   GLU X 244      89.277  51.082  73.208  0.00  0.00            
ATOM   3887  O   GLU X 244      90.093  51.998  73.126  0.00  0.00            
ATOM   3888  N   GLY X 245      89.613  49.898  72.849  0.00  0.00            
ATOM   3889  H   GLY X 245      88.999  49.162  73.169  0.00  0.00            
ATOM   3890  CA  GLY X 245      90.803  49.557  72.018  0.00  0.00            
ATOM   3891  HA2 GLY X 245      91.664  50.105  72.398  0.00  0.00            
ATOM   3892  HA3 GLY X 245      91.044  48.501  72.143  0.00  0.00            
ATOM   3893  C   GLY X 245      90.595  49.846  70.508  0.00  0.00            
ATOM   3894  O   GLY X 245      89.873  49.148  69.768  0.00  0.00            
ATOM   3895  N   ASN X 246      91.134  50.974  70.075  0.00  0.00            
ATOM   3896  H   ASN X 246      91.633  51.454  70.811  0.00  0.00            
ATOM   3897  CA  ASN X 246      91.140  51.572  68.753  0.00  0.00            
ATOM   3898  HA  ASN X 246      90.167  51.304  68.339  0.00  0.00            
ATOM   3899  CB  ASN X 246      91.199  53.139  68.943  0.00  0.00            
ATOM   3900  HB2 ASN X 246      92.209  53.381  69.275  0.00  0.00            
ATOM   3901  HB3 ASN X 246      90.842  53.746  68.112  0.00  0.00            
ATOM   3902  CG  ASN X 246      90.367  53.642  70.074  0.00  0.00            
ATOM   3903  OD1 ASN X 246      90.779  54.215  71.087  0.00  0.00            
ATOM   3904  ND2 ASN X 246      89.077  53.445  70.018  0.00  0.00            
ATOM   3905 HD21 ASN X 246      88.487  53.580  70.826  0.00  0.00            
ATOM   3906 HD22 ASN X 246      88.684  53.119  69.146  0.00  0.00            
ATOM   3907  C   ASN X 246      92.305  51.055  67.838  0.00  0.00            
ATOM   3908  O   ASN X 246      93.200  50.505  68.403  0.00  0.00            
ATOM   3909  N   LEU X 247      92.281  51.188  66.464  0.00  0.00            
ATOM   3910  H   LEU X 247      91.529  51.767  66.119  0.00  0.00            
ATOM   3911  CA  LEU X 247      93.338  50.737  65.583  0.00  0.00            
ATOM   3912  HA  LEU X 247      93.462  49.656  65.656  0.00  0.00            
ATOM   3913  CB  LEU X 247      93.102  51.155  64.052  0.00  0.00            
ATOM   3914  HB2 LEU X 247      92.762  52.184  63.938  0.00  0.00            
ATOM   3915  HB3 LEU X 247      94.120  51.131  63.665  0.00  0.00            
ATOM   3916  CG  LEU X 247      92.171  50.220  63.309  0.00  0.00            
ATOM   3917  HG  LEU X 247      92.499  49.181  63.308  0.00  0.00            
ATOM   3918  CD1 LEU X 247      90.835  50.209  63.824  0.00  0.00            
ATOM   3919 HD11 LEU X 247      90.863  49.850  64.853  0.00  0.00            
ATOM   3920 HD12 LEU X 247      90.287  51.151  63.805  0.00  0.00            
ATOM   3921 HD13 LEU X 247      90.373  49.421  63.229  0.00  0.00            
ATOM   3922  CD2 LEU X 247      92.129  50.553  61.806  0.00  0.00            
ATOM   3923 HD21 LEU X 247      91.701  49.715  61.257  0.00  0.00            
ATOM   3924 HD22 LEU X 247      91.454  51.371  61.553  0.00  0.00            
ATOM   3925 HD23 LEU X 247      93.116  50.701  61.367  0.00  0.00            
ATOM   3926  C   LEU X 247      94.754  51.378  65.892  0.00  0.00            
ATOM   3927  O   LEU X 247      94.774  52.530  66.391  0.00  0.00            
ATOM   3928  N   GLU X 248      95.869  50.776  65.532  0.00  0.00            
ATOM   3929  H   GLU X 248      95.801  49.970  64.927  0.00  0.00            
ATOM   3930  CA  GLU X 248      97.089  51.513  65.693  0.00  0.00            
ATOM   3931  HA  GLU X 248      97.142  52.007  66.664  0.00  0.00            
ATOM   3932  CB  GLU X 248      98.110  50.422  65.717  0.00  0.00            
ATOM   3933  HB2 GLU X 248      98.052  49.905  66.675  0.00  0.00            
ATOM   3934  HB3 GLU X 248      97.959  49.693  64.922  0.00  0.00            
ATOM   3935  CG  GLU X 248      99.564  50.866  65.665  0.00  0.00            
ATOM   3936  HG2 GLU X 248      99.959  51.665  66.293  0.00  0.00            
ATOM   3937  HG3 GLU X 248     100.109  50.019  66.082  0.00  0.00            
ATOM   3938  CD  GLU X 248     100.281  50.840  64.347  0.00  0.00            
ATOM   3939  OE1 GLU X 248     101.071  51.807  64.151  0.00  0.00            
ATOM   3940  OE2 GLU X 248     100.200  49.907  63.486  0.00  0.00            
ATOM   3941  C   GLU X 248      97.347  52.550  64.712  0.00  0.00            
ATOM   3942  O   GLU X 248      97.993  53.533  65.077  0.00  0.00            
ATOM   3943  N   LYS X 249      96.828  52.384  63.540  0.00  0.00            
ATOM   3944  H   LYS X 249      96.301  51.532  63.411  0.00  0.00            
ATOM   3945  CA  LYS X 249      97.054  53.278  62.341  0.00  0.00            
ATOM   3946  HA  LYS X 249      97.259  54.295  62.674  0.00  0.00            
ATOM   3947  CB  LYS X 249      98.250  52.720  61.504  0.00  0.00            
ATOM   3948  HB2 LYS X 249      99.057  52.644  62.232  0.00  0.00            
ATOM   3949  HB3 LYS X 249      98.140  51.714  61.100  0.00  0.00            
ATOM   3950  CG  LYS X 249      98.599  53.725  60.402  0.00  0.00            
ATOM   3951  HG2 LYS X 249      97.734  53.763  59.740  0.00  0.00            
ATOM   3952  HG3 LYS X 249      98.731  54.764  60.702  0.00  0.00            
ATOM   3953  CD  LYS X 249      99.881  53.474  59.621  0.00  0.00            
ATOM   3954  HD2 LYS X 249      99.701  52.658  58.920  0.00  0.00            
ATOM   3955  HD3 LYS X 249     100.118  54.366  59.042  0.00  0.00            
ATOM   3956  CE  LYS X 249     101.032  53.187  60.545  0.00  0.00            
ATOM   3957  HE2 LYS X 249     101.106  54.008  61.258  0.00  0.00            
ATOM   3958  HE3 LYS X 249     100.916  52.253  61.096  0.00  0.00            
ATOM   3959  NZ  LYS X 249     102.286  53.247  59.755  0.00  0.00            
ATOM   3960  HZ1 LYS X 249     103.085  53.558  60.289  0.00  0.00            
ATOM   3961  HZ2 LYS X 249     102.396  52.318  59.374  0.00  0.00            
ATOM   3962  HZ3 LYS X 249     102.201  53.832  58.936  0.00  0.00            
ATOM   3963  C   LYS X 249      95.800  53.366  61.510  0.00  0.00            
ATOM   3964  O   LYS X 249      95.056  52.417  61.349  0.00  0.00            
ATOM   3965  N   PHE X 250      95.404  54.583  61.138  0.00  0.00            
ATOM   3966  H   PHE X 250      96.122  55.293  61.143  0.00  0.00            
ATOM   3967  CA  PHE X 250      94.298  54.889  60.249  0.00  0.00            
ATOM   3968  HA  PHE X 250      93.735  53.993  59.987  0.00  0.00            
ATOM   3969  CB  PHE X 250      93.407  56.019  60.797  0.00  0.00            
ATOM   3970  HB2 PHE X 250      93.204  55.773  61.840  0.00  0.00            
ATOM   3971  HB3 PHE X 250      94.065  56.863  61.002  0.00  0.00            
ATOM   3972  CG  PHE X 250      92.227  56.589  60.020  0.00  0.00            
ATOM   3973  CD1 PHE X 250      91.032  55.860  59.913  0.00  0.00            
ATOM   3974  HD1 PHE X 250      90.922  54.939  60.466  0.00  0.00            
ATOM   3975  CE1 PHE X 250      89.991  56.297  59.098  0.00  0.00            
ATOM   3976  HE1 PHE X 250      89.098  55.701  58.979  0.00  0.00            
ATOM   3977  CZ  PHE X 250      90.047  57.506  58.465  0.00  0.00            
ATOM   3978  HZ  PHE X 250      89.182  57.867  57.928  0.00  0.00            
ATOM   3979  CE2 PHE X 250      91.218  58.239  58.544  0.00  0.00            
ATOM   3980  HE2 PHE X 250      91.181  59.173  58.004  0.00  0.00            
ATOM   3981  CD2 PHE X 250      92.364  57.822  59.299  0.00  0.00            
ATOM   3982  HD2 PHE X 250      93.277  58.400  59.275  0.00  0.00            
ATOM   3983  C   PHE X 250      94.984  55.355  58.885  0.00  0.00            
ATOM   3984  O   PHE X 250      96.032  55.984  58.952  0.00  0.00            
ATOM   3985  N   ASP X 251      94.462  54.982  57.723  0.00  0.00            
ATOM   3986  H   ASP X 251      93.589  54.475  57.722  0.00  0.00            
ATOM   3987  CA  ASP X 251      95.193  55.169  56.446  0.00  0.00            
ATOM   3988  HA  ASP X 251      95.708  56.130  56.440  0.00  0.00            
ATOM   3989  CB  ASP X 251      96.141  53.995  56.181  0.00  0.00            
ATOM   3990  HB2 ASP X 251      96.621  53.868  57.152  0.00  0.00            
ATOM   3991  HB3 ASP X 251      95.606  53.074  55.951  0.00  0.00            
ATOM   3992  CG  ASP X 251      97.153  54.342  55.096  0.00  0.00            
ATOM   3993  OD1 ASP X 251      96.798  54.279  53.900  0.00  0.00            
ATOM   3994  OD2 ASP X 251      98.312  54.579  55.489  0.00  0.00            
ATOM   3995  C   ASP X 251      94.180  55.272  55.290  0.00  0.00            
ATOM   3996  O   ASP X 251      93.163  54.509  55.312  0.00  0.00            
ATOM   3997  N   LYS X 252      94.564  55.883  54.196  0.00  0.00            
ATOM   3998  H   LYS X 252      95.464  56.341  54.183  0.00  0.00            
ATOM   3999  CA  LYS X 252      93.773  56.044  53.018  0.00  0.00            
ATOM   4000  HA  LYS X 252      92.898  56.676  53.170  0.00  0.00            
ATOM   4001  CB  LYS X 252      94.792  56.706  52.071  0.00  0.00            
ATOM   4002  HB2 LYS X 252      95.097  57.654  52.514  0.00  0.00            
ATOM   4003  HB3 LYS X 252      95.751  56.187  52.080  0.00  0.00            
ATOM   4004  CG  LYS X 252      94.432  56.748  50.584  0.00  0.00            
ATOM   4005  HG2 LYS X 252      94.569  55.746  50.176  0.00  0.00            
ATOM   4006  HG3 LYS X 252      93.390  57.051  50.481  0.00  0.00            
ATOM   4007  CD  LYS X 252      95.323  57.727  49.795  0.00  0.00            
ATOM   4008  HD2 LYS X 252      95.176  58.707  50.249  0.00  0.00            
ATOM   4009  HD3 LYS X 252      96.352  57.374  49.727  0.00  0.00            
ATOM   4010  CE  LYS X 252      94.673  57.783  48.424  0.00  0.00            
ATOM   4011  HE2 LYS X 252      94.277  56.847  48.028  0.00  0.00            
ATOM   4012  HE3 LYS X 252      93.766  58.377  48.528  0.00  0.00            
ATOM   4013  NZ  LYS X 252      95.555  58.495  47.481  0.00  0.00            
ATOM   4014  HZ1 LYS X 252      95.166  58.717  46.576  0.00  0.00            
ATOM   4015  HZ2 LYS X 252      95.983  59.290  47.933  0.00  0.00            
ATOM   4016  HZ3 LYS X 252      96.395  57.986  47.242  0.00  0.00            
ATOM   4017  C   LYS X 252      93.341  54.767  52.434  0.00  0.00            
ATOM   4018  O   LYS X 252      92.282  54.693  51.862  0.00  0.00            
ATOM   4019  N   SER X 253      94.171  53.777  52.428  0.00  0.00            
ATOM   4020  H   SER X 253      95.085  53.982  52.805  0.00  0.00            
ATOM   4021  CA  SER X 253      93.847  52.530  51.767  0.00  0.00            
ATOM   4022  HA  SER X 253      93.659  52.720  50.710  0.00  0.00            
ATOM   4023  CB  SER X 253      95.135  51.657  51.901  0.00  0.00            
ATOM   4024  HB2 SER X 253      96.003  52.256  51.626  0.00  0.00            
ATOM   4025  HB3 SER X 253      95.329  51.473  52.957  0.00  0.00            
ATOM   4026  OG  SER X 253      95.163  50.392  51.274  0.00  0.00            
ATOM   4027  HG  SER X 253      95.771  49.900  51.832  0.00  0.00            
ATOM   4028  C   SER X 253      92.565  51.796  52.273  0.00  0.00            
ATOM   4029  O   SER X 253      91.850  51.111  51.526  0.00  0.00            
ATOM   4030  N   ALA X 254      92.167  52.055  53.549  0.00  0.00            
ATOM   4031  H   ALA X 254      92.798  52.587  54.131  0.00  0.00            
ATOM   4032  CA  ALA X 254      90.865  51.635  54.043  0.00  0.00            
ATOM   4033  HA  ALA X 254      90.660  50.617  53.712  0.00  0.00            
ATOM   4034  CB  ALA X 254      90.984  51.626  55.626  0.00  0.00            
ATOM   4035  HB1 ALA X 254      91.747  50.910  55.930  0.00  0.00            
ATOM   4036  HB2 ALA X 254      91.299  52.565  56.081  0.00  0.00            
ATOM   4037  HB3 ALA X 254      90.014  51.368  56.053  0.00  0.00            
ATOM   4038  C   ALA X 254      89.619  52.478  53.532  0.00  0.00            
ATOM   4039  O   ALA X 254      88.452  51.985  53.505  0.00  0.00            
ATOM   4040  N   LEU X 255      89.853  53.731  53.163  0.00  0.00            
ATOM   4041  H   LEU X 255      90.828  53.973  53.262  0.00  0.00            
ATOM   4042  CA  LEU X 255      88.887  54.717  52.506  0.00  0.00            
ATOM   4043  HA  LEU X 255      87.870  54.448  52.789  0.00  0.00            
ATOM   4044  CB  LEU X 255      89.077  56.091  53.000  0.00  0.00            
ATOM   4045  HB2 LEU X 255      90.077  56.386  52.682  0.00  0.00            
ATOM   4046  HB3 LEU X 255      88.405  56.872  52.645  0.00  0.00            
ATOM   4047  CG  LEU X 255      89.211  56.356  54.502  0.00  0.00            
ATOM   4048  HG  LEU X 255      89.857  55.604  54.954  0.00  0.00            
ATOM   4049  CD1 LEU X 255      89.683  57.746  54.689  0.00  0.00            
ATOM   4050 HD11 LEU X 255      89.712  57.949  55.760  0.00  0.00            
ATOM   4051 HD12 LEU X 255      90.662  57.896  54.235  0.00  0.00            
ATOM   4052 HD13 LEU X 255      88.896  58.435  54.383  0.00  0.00            
ATOM   4053  CD2 LEU X 255      87.748  56.194  55.089  0.00  0.00            
ATOM   4054 HD21 LEU X 255      87.028  56.796  54.535  0.00  0.00            
ATOM   4055 HD22 LEU X 255      87.425  55.153  55.096  0.00  0.00            
ATOM   4056 HD23 LEU X 255      87.793  56.639  56.083  0.00  0.00            
ATOM   4057  C   LEU X 255      88.764  54.570  50.909  0.00  0.00            
ATOM   4058  O   LEU X 255      87.731  54.994  50.371  0.00  0.00            
ATOM   4059  N   GLU X 256      89.756  54.026  50.202  0.00  0.00            
ATOM   4060  H   GLU X 256      90.545  53.698  50.742  0.00  0.00            
ATOM   4061  CA  GLU X 256      89.649  53.781  48.720  0.00  0.00            
ATOM   4062  HA  GLU X 256      89.390  54.716  48.223  0.00  0.00            
ATOM   4063  CB  GLU X 256      90.995  53.218  48.110  0.00  0.00            
ATOM   4064  HB2 GLU X 256      90.965  52.218  48.544  0.00  0.00            
ATOM   4065  HB3 GLU X 256      90.938  53.024  47.039  0.00  0.00            
ATOM   4066  CG  GLU X 256      92.302  54.011  48.416  0.00  0.00            
ATOM   4067  HG2 GLU X 256      92.155  54.544  49.356  0.00  0.00            
ATOM   4068  HG3 GLU X 256      93.070  53.239  48.397  0.00  0.00            
ATOM   4069  CD  GLU X 256      92.637  55.011  47.312  0.00  0.00            
ATOM   4070  OE1 GLU X 256      91.871  55.994  47.201  0.00  0.00            
ATOM   4071  OE2 GLU X 256      93.643  54.894  46.595  0.00  0.00            
ATOM   4072  C   GLU X 256      88.458  52.934  48.402  0.00  0.00            
ATOM   4073  O   GLU X 256      87.908  53.040  47.252  0.00  0.00            
ATOM   4074  N   GLY X 257      87.966  52.132  49.321  0.00  0.00            
ATOM   4075  H   GLY X 257      88.564  51.966  50.118  0.00  0.00            
ATOM   4076  CA  GLY X 257      86.800  51.255  49.152  0.00  0.00            
ATOM   4077  HA2 GLY X 257      87.069  50.741  48.229  0.00  0.00            
ATOM   4078  HA3 GLY X 257      86.912  50.675  50.068  0.00  0.00            
ATOM   4079  C   GLY X 257      85.487  52.013  49.065  0.00  0.00            
ATOM   4080  O   GLY X 257      84.582  51.433  48.453  0.00  0.00            
ATOM   4081  N   LEU X 258      85.460  53.277  49.454  0.00  0.00            
ATOM   4082  H   LEU X 258      86.362  53.678  49.668  0.00  0.00            
ATOM   4083  CA  LEU X 258      84.352  54.199  49.294  0.00  0.00            
ATOM   4084  HA  LEU X 258      83.500  53.582  49.578  0.00  0.00            
ATOM   4085  CB  LEU X 258      84.440  55.340  50.370  0.00  0.00            
ATOM   4086  HB2 LEU X 258      85.413  55.819  50.265  0.00  0.00            
ATOM   4087  HB3 LEU X 258      83.712  56.128  50.179  0.00  0.00            
ATOM   4088  CG  LEU X 258      84.425  54.848  51.847  0.00  0.00            
ATOM   4089  HG  LEU X 258      85.215  54.099  51.888  0.00  0.00            
ATOM   4090  CD1 LEU X 258      84.883  56.040  52.789  0.00  0.00            
ATOM   4091 HD11 LEU X 258      84.632  55.669  53.782  0.00  0.00            
ATOM   4092 HD12 LEU X 258      85.916  56.263  52.520  0.00  0.00            
ATOM   4093 HD13 LEU X 258      84.234  56.910  52.695  0.00  0.00            
ATOM   4094  CD2 LEU X 258      83.150  54.157  52.291  0.00  0.00            
ATOM   4095 HD21 LEU X 258      83.172  53.846  53.336  0.00  0.00            
ATOM   4096 HD22 LEU X 258      82.290  54.819  52.194  0.00  0.00            
ATOM   4097 HD23 LEU X 258      83.088  53.238  51.708  0.00  0.00            
ATOM   4098  C   LEU X 258      84.037  54.630  47.838  0.00  0.00            
ATOM   4099  O   LEU X 258      82.945  55.077  47.480  0.00  0.00            
ATOM   4100  N   CYX X 259      84.935  54.416  46.850  0.00  0.00            
ATOM   4101  H   CYX X 259      85.726  53.854  47.127  0.00  0.00            
ATOM   4102  CA  CYX X 259      84.701  54.775  45.413  0.00  0.00            
ATOM   4103  HA  CYX X 259      84.058  55.654  45.360  0.00  0.00            
ATOM   4104  CB  CYX X 259      85.965  55.241  44.648  0.00  0.00            
ATOM   4105  HB2 CYX X 259      86.637  54.385  44.694  0.00  0.00            
ATOM   4106  HB3 CYX X 259      85.654  55.330  43.607  0.00  0.00            
ATOM   4107  SG  CYX X 259      86.813  56.822  45.069  0.00  0.00            
ATOM   4108  C   CYX X 259      83.854  53.725  44.642  0.00  0.00            
ATOM   4109  O   CYX X 259      83.792  53.765  43.437  0.00  0.00            
ATOM   4110  N   ASN X 260      83.105  52.833  45.292  0.00  0.00            
ATOM   4111  H   ASN X 260      82.936  52.967  46.279  0.00  0.00            
ATOM   4112  CA  ASN X 260      82.250  51.849  44.678  0.00  0.00            
ATOM   4113  HA  ASN X 260      82.132  51.979  43.602  0.00  0.00            
ATOM   4114  CB  ASN X 260      82.955  50.490  44.839  0.00  0.00            
ATOM   4115  HB2 ASN X 260      82.743  50.123  45.843  0.00  0.00            
ATOM   4116  HB3 ASN X 260      82.478  49.842  44.104  0.00  0.00            
ATOM   4117  CG  ASN X 260      84.397  50.582  44.561  0.00  0.00            
ATOM   4118  OD1 ASN X 260      84.835  50.745  43.467  0.00  0.00            
ATOM   4119  ND2 ASN X 260      85.257  50.666  45.541  0.00  0.00            
ATOM   4120 HD21 ASN X 260      86.226  50.778  45.281  0.00  0.00            
ATOM   4121 HD22 ASN X 260      84.958  50.787  46.498  0.00  0.00            
ATOM   4122  C   ASN X 260      80.765  51.829  45.175  0.00  0.00            
ATOM   4123  O   ASN X 260      80.048  50.883  45.226  0.00  0.00            
ATOM   4124  N   LEU X 261      80.350  52.953  45.730  0.00  0.00            
ATOM   4125  H   LEU X 261      80.884  53.810  45.765  0.00  0.00            
ATOM   4126  CA  LEU X 261      79.013  53.162  46.419  0.00  0.00            
ATOM   4127  HA  LEU X 261      78.272  52.618  45.834  0.00  0.00            
ATOM   4128  CB  LEU X 261      78.934  52.441  47.813  0.00  0.00            
ATOM   4129  HB2 LEU X 261      77.896  52.182  48.022  0.00  0.00            
ATOM   4130  HB3 LEU X 261      79.390  51.459  47.688  0.00  0.00            
ATOM   4131  CG  LEU X 261      79.636  53.261  48.923  0.00  0.00            
ATOM   4132  HG  LEU X 261      79.754  54.324  48.715  0.00  0.00            
ATOM   4133  CD1 LEU X 261      78.925  53.185  50.282  0.00  0.00            
ATOM   4134 HD11 LEU X 261      77.852  53.218  50.092  0.00  0.00            
ATOM   4135 HD12 LEU X 261      79.127  52.269  50.838  0.00  0.00            
ATOM   4136 HD13 LEU X 261      79.218  54.020  50.918  0.00  0.00            
ATOM   4137  CD2 LEU X 261      81.081  52.874  49.264  0.00  0.00            
ATOM   4138 HD21 LEU X 261      81.374  53.590  50.032  0.00  0.00            
ATOM   4139 HD22 LEU X 261      81.240  51.867  49.649  0.00  0.00            
ATOM   4140 HD23 LEU X 261      81.722  52.876  48.383  0.00  0.00            
ATOM   4141  C   LEU X 261      78.731  54.613  46.499  0.00  0.00            
ATOM   4142  O   LEU X 261      79.526  55.463  46.073  0.00  0.00            
ATOM   4143  N   THR X 262      77.467  54.946  46.913  0.00  0.00            
ATOM   4144  H   THR X 262      76.841  54.176  47.098  0.00  0.00            
ATOM   4145  CA  THR X 262      76.912  56.315  46.605  0.00  0.00            
ATOM   4146  HA  THR X 262      77.650  56.878  46.034  0.00  0.00            
ATOM   4147  CB  THR X 262      75.727  56.126  45.734  0.00  0.00            
ATOM   4148  HB  THR X 262      74.965  55.476  46.165  0.00  0.00            
ATOM   4149  CG2 THR X 262      75.001  57.397  45.525  0.00  0.00            
ATOM   4150 HG21 THR X 262      75.657  58.138  45.067  0.00  0.00            
ATOM   4151 HG22 THR X 262      74.202  57.222  44.805  0.00  0.00            
ATOM   4152 HG23 THR X 262      74.559  57.763  46.451  0.00  0.00            
ATOM   4153  OG1 THR X 262      76.068  55.450  44.499  0.00  0.00            
ATOM   4154  HG1 THR X 262      76.124  54.517  44.715  0.00  0.00            
ATOM   4155  C   THR X 262      76.577  57.080  47.934  0.00  0.00            
ATOM   4156  O   THR X 262      75.692  56.634  48.713  0.00  0.00            
ATOM   4157  N   ILE X 263      77.282  58.142  48.207  0.00  0.00            
ATOM   4158  H   ILE X 263      78.110  58.269  47.644  0.00  0.00            
ATOM   4159  CA  ILE X 263      77.204  58.980  49.402  0.00  0.00            
ATOM   4160  HA  ILE X 263      76.314  58.626  49.921  0.00  0.00            
ATOM   4161  CB  ILE X 263      78.456  58.739  50.328  0.00  0.00            
ATOM   4162  HB  ILE X 263      79.296  59.259  49.869  0.00  0.00            
ATOM   4163  CG2 ILE X 263      78.211  59.391  51.665  0.00  0.00            
ATOM   4164 HG21 ILE X 263      79.028  59.211  52.363  0.00  0.00            
ATOM   4165 HG22 ILE X 263      78.207  60.481  51.649  0.00  0.00            
ATOM   4166 HG23 ILE X 263      77.302  58.975  52.100  0.00  0.00            
ATOM   4167  CG1 ILE X 263      78.921  57.261  50.598  0.00  0.00            
ATOM   4168 HG12 ILE X 263      78.572  56.923  51.573  0.00  0.00            
ATOM   4169 HG13 ILE X 263      78.454  56.657  49.820  0.00  0.00            
ATOM   4170  CD1 ILE X 263      80.405  57.123  50.564  0.00  0.00            
ATOM   4171 HD11 ILE X 263      80.741  57.612  49.650  0.00  0.00            
ATOM   4172 HD12 ILE X 263      80.738  57.651  51.457  0.00  0.00            
ATOM   4173 HD13 ILE X 263      80.701  56.074  50.525  0.00  0.00            
ATOM   4174  C   ILE X 263      76.955  60.453  49.150  0.00  0.00            
ATOM   4175  O   ILE X 263      77.469  61.150  48.270  0.00  0.00            
ATOM   4176  N   GLU X 264      76.071  61.038  49.881  0.00  0.00            
ATOM   4177  H   GLU X 264      75.572  60.438  50.523  0.00  0.00            
ATOM   4178  CA  GLU X 264      75.679  62.391  49.759  0.00  0.00            
ATOM   4179  HA  GLU X 264      75.969  62.829  48.804  0.00  0.00            
ATOM   4180  CB  GLU X 264      74.111  62.326  49.799  0.00  0.00            
ATOM   4181  HB2 GLU X 264      73.772  61.773  48.923  0.00  0.00            
ATOM   4182  HB3 GLU X 264      73.987  61.726  50.701  0.00  0.00            
ATOM   4183  CG  GLU X 264      73.355  63.556  49.786  0.00  0.00            
ATOM   4184  HG2 GLU X 264      72.328  63.217  49.925  0.00  0.00            
ATOM   4185  HG3 GLU X 264      73.674  64.101  50.674  0.00  0.00            
ATOM   4186  CD  GLU X 264      73.331  64.392  48.473  0.00  0.00            
ATOM   4187  OE1 GLU X 264      74.125  64.129  47.530  0.00  0.00            
ATOM   4188  OE2 GLU X 264      72.482  65.303  48.384  0.00  0.00            
ATOM   4189  C   GLU X 264      76.269  63.241  50.932  0.00  0.00            
ATOM   4190  O   GLU X 264      76.584  64.423  50.734  0.00  0.00            
ATOM   4191  N   GLU X 265      76.475  62.652  52.108  0.00  0.00            
ATOM   4192  H   GLU X 265      76.106  61.731  52.295  0.00  0.00            
ATOM   4193  CA  GLU X 265      77.111  63.346  53.332  0.00  0.00            
ATOM   4194  HA  GLU X 265      77.770  64.133  52.967  0.00  0.00            
ATOM   4195  CB  GLU X 265      76.029  64.031  54.230  0.00  0.00            
ATOM   4196  HB2 GLU X 265      75.592  63.233  54.830  0.00  0.00            
ATOM   4197  HB3 GLU X 265      76.590  64.700  54.883  0.00  0.00            
ATOM   4198  CG  GLU X 265      74.995  64.836  53.455  0.00  0.00            
ATOM   4199  HG2 GLU X 265      75.463  65.649  52.900  0.00  0.00            
ATOM   4200  HG3 GLU X 265      74.411  64.130  52.864  0.00  0.00            
ATOM   4201  CD  GLU X 265      74.041  65.560  54.416  0.00  0.00            
ATOM   4202  OE1 GLU X 265      74.179  65.481  55.627  0.00  0.00            
ATOM   4203  OE2 GLU X 265      73.078  66.255  53.897  0.00  0.00            
ATOM   4204  C   GLU X 265      77.996  62.394  54.162  0.00  0.00            
ATOM   4205  O   GLU X 265      77.676  61.188  54.213  0.00  0.00            
ATOM   4206  N   PHE X 266      79.073  62.902  54.834  0.00  0.00            
ATOM   4207  H   PHE X 266      79.250  63.873  54.623  0.00  0.00            
ATOM   4208  CA  PHE X 266      80.013  62.163  55.698  0.00  0.00            
ATOM   4209  HA  PHE X 266      79.471  61.231  55.857  0.00  0.00            
ATOM   4210  CB  PHE X 266      81.287  61.840  54.882  0.00  0.00            
ATOM   4211  HB2 PHE X 266      80.989  61.200  54.052  0.00  0.00            
ATOM   4212  HB3 PHE X 266      81.753  62.713  54.422  0.00  0.00            
ATOM   4213  CG  PHE X 266      82.353  61.114  55.625  0.00  0.00            
ATOM   4214  CD1 PHE X 266      82.159  59.744  55.857  0.00  0.00            
ATOM   4215  HD1 PHE X 266      81.483  59.162  55.249  0.00  0.00            
ATOM   4216  CE1 PHE X 266      83.095  58.958  56.589  0.00  0.00            
ATOM   4217  HE1 PHE X 266      82.992  57.884  56.627  0.00  0.00            
ATOM   4218  CZ  PHE X 266      84.249  59.612  57.157  0.00  0.00            
ATOM   4219  HZ  PHE X 266      84.963  59.090  57.776  0.00  0.00            
ATOM   4220  CE2 PHE X 266      84.421  60.986  56.933  0.00  0.00            
ATOM   4221  HE2 PHE X 266      85.222  61.543  57.395  0.00  0.00            
ATOM   4222  CD2 PHE X 266      83.444  61.745  56.273  0.00  0.00            
ATOM   4223  HD2 PHE X 266      83.570  62.818  56.245  0.00  0.00            
ATOM   4224  C   PHE X 266      80.297  62.777  57.065  0.00  0.00            
ATOM   4225  O   PHE X 266      80.465  63.995  57.207  0.00  0.00            
ATOM   4226  N   ARG X 267      80.502  61.904  58.081  0.00  0.00            
ATOM   4227  H   ARG X 267      80.474  60.922  57.844  0.00  0.00            
ATOM   4228  CA  ARG X 267      81.120  62.268  59.326  0.00  0.00            
ATOM   4229  HA  ARG X 267      81.657  63.209  59.201  0.00  0.00            
ATOM   4230  CB  ARG X 267      80.067  62.327  60.461  0.00  0.00            
ATOM   4231  HB2 ARG X 267      79.322  63.082  60.208  0.00  0.00            
ATOM   4232  HB3 ARG X 267      79.598  61.365  60.669  0.00  0.00            
ATOM   4233  CG  ARG X 267      80.553  62.672  61.877  0.00  0.00            
ATOM   4234  HG2 ARG X 267      81.155  61.815  62.176  0.00  0.00            
ATOM   4235  HG3 ARG X 267      81.251  63.508  61.830  0.00  0.00            
ATOM   4236  CD  ARG X 267      79.411  62.853  62.912  0.00  0.00            
ATOM   4237  HD2 ARG X 267      78.632  62.118  62.708  0.00  0.00            
ATOM   4238  HD3 ARG X 267      79.755  62.848  63.946  0.00  0.00            
ATOM   4239  NE  ARG X 267      78.862  64.213  62.636  0.00  0.00            
ATOM   4240  HE  ARG X 267      79.480  64.917  62.258  0.00  0.00            
ATOM   4241  CZ  ARG X 267      77.778  64.750  63.181  0.00  0.00            
ATOM   4242  NH1 ARG X 267      76.791  64.084  63.784  0.00  0.00            
ATOM   4243 HH11 ARG X 267      76.871  63.077  63.771  0.00  0.00            
ATOM   4244 HH12 ARG X 267      76.014  64.536  64.245  0.00  0.00            
ATOM   4245  NH2 ARG X 267      77.610  66.057  63.080  0.00  0.00            
ATOM   4246 HH21 ARG X 267      78.267  66.705  62.669  0.00  0.00            
ATOM   4247 HH22 ARG X 267      76.839  66.435  63.611  0.00  0.00            
ATOM   4248  C   ARG X 267      82.255  61.219  59.858  0.00  0.00            
ATOM   4249  O   ARG X 267      81.895  60.024  60.042  0.00  0.00            
ATOM   4250  N   LEU X 268      83.484  61.669  60.102  0.00  0.00            
ATOM   4251  H   LEU X 268      83.711  62.634  59.907  0.00  0.00            
ATOM   4252  CA  LEU X 268      84.452  60.927  60.944  0.00  0.00            
ATOM   4253  HA  LEU X 268      84.379  59.840  60.941  0.00  0.00            
ATOM   4254  CB  LEU X 268      85.914  61.181  60.482  0.00  0.00            
ATOM   4255  HB2 LEU X 268      86.121  60.969  59.433  0.00  0.00            
ATOM   4256  HB3 LEU X 268      86.075  62.257  60.540  0.00  0.00            
ATOM   4257  CG  LEU X 268      86.995  60.418  61.237  0.00  0.00            
ATOM   4258  HG  LEU X 268      86.706  60.390  62.287  0.00  0.00            
ATOM   4259  CD1 LEU X 268      87.099  58.949  60.782  0.00  0.00            
ATOM   4260 HD11 LEU X 268      87.955  58.475  61.262  0.00  0.00            
ATOM   4261 HD12 LEU X 268      86.208  58.408  61.102  0.00  0.00            
ATOM   4262 HD13 LEU X 268      87.171  58.705  59.722  0.00  0.00            
ATOM   4263  CD2 LEU X 268      88.395  61.023  61.007  0.00  0.00            
ATOM   4264 HD21 LEU X 268      88.252  62.030  61.400  0.00  0.00            
ATOM   4265 HD22 LEU X 268      89.157  60.473  61.559  0.00  0.00            
ATOM   4266 HD23 LEU X 268      88.610  61.000  59.939  0.00  0.00            
ATOM   4267  C   LEU X 268      84.306  61.420  62.412  0.00  0.00            
ATOM   4268  O   LEU X 268      84.477  62.573  62.694  0.00  0.00            
ATOM   4269  N   ALA X 269      83.879  60.502  63.311  0.00  0.00            
ATOM   4270  H   ALA X 269      83.691  59.573  62.963  0.00  0.00            
ATOM   4271  CA  ALA X 269      83.450  60.594  64.700  0.00  0.00            
ATOM   4272  HA  ALA X 269      83.322  61.660  64.888  0.00  0.00            
ATOM   4273  CB  ALA X 269      82.061  59.961  64.665  0.00  0.00            
ATOM   4274  HB1 ALA X 269      81.477  60.347  65.501  0.00  0.00            
ATOM   4275  HB2 ALA X 269      81.526  60.146  63.734  0.00  0.00            
ATOM   4276  HB3 ALA X 269      82.126  58.875  64.736  0.00  0.00            
ATOM   4277  C   ALA X 269      84.454  59.948  65.696  0.00  0.00            
ATOM   4278  O   ALA X 269      84.568  58.755  65.852  0.00  0.00            
ATOM   4279  N   TYR X 270      85.212  60.822  66.370  0.00  0.00            
ATOM   4280  H   TYR X 270      85.046  61.806  66.212  0.00  0.00            
ATOM   4281  CA  TYR X 270      86.469  60.543  66.994  0.00  0.00            
ATOM   4282  HA  TYR X 270      86.972  61.508  67.050  0.00  0.00            
ATOM   4283  CB  TYR X 270      86.197  60.070  68.404  0.00  0.00            
ATOM   4284  HB2 TYR X 270      85.508  60.784  68.855  0.00  0.00            
ATOM   4285  HB3 TYR X 270      85.699  59.103  68.477  0.00  0.00            
ATOM   4286  CG  TYR X 270      87.370  60.044  69.347  0.00  0.00            
ATOM   4287  CD1 TYR X 270      87.808  61.247  69.925  0.00  0.00            
ATOM   4288  HD1 TYR X 270      87.342  62.218  69.846  0.00  0.00            
ATOM   4289  CE1 TYR X 270      88.930  61.212  70.758  0.00  0.00            
ATOM   4290  HE1 TYR X 270      89.229  62.072  71.339  0.00  0.00            
ATOM   4291  CZ  TYR X 270      89.594  60.009  70.990  0.00  0.00            
ATOM   4292  OH  TYR X 270      90.582  60.075  71.915  0.00  0.00            
ATOM   4293  HH  TYR X 270      91.253  59.388  71.895  0.00  0.00            
ATOM   4294  CE2 TYR X 270      89.280  58.799  70.266  0.00  0.00            
ATOM   4295  HE2 TYR X 270      89.906  57.920  70.317  0.00  0.00            
ATOM   4296  CD2 TYR X 270      88.039  58.830  69.562  0.00  0.00            
ATOM   4297  HD2 TYR X 270      87.607  57.941  69.127  0.00  0.00            
ATOM   4298  C   TYR X 270      87.506  59.653  66.318  0.00  0.00            
ATOM   4299  O   TYR X 270      87.170  58.716  65.560  0.00  0.00            
ATOM   4300  N   LEU X 271      88.771  59.835  66.693  0.00  0.00            
ATOM   4301  H   LEU X 271      89.072  60.582  67.302  0.00  0.00            
ATOM   4302  CA  LEU X 271      89.838  58.966  66.258  0.00  0.00            
ATOM   4303  HA  LEU X 271      89.566  57.911  66.263  0.00  0.00            
ATOM   4304  CB  LEU X 271      90.257  59.488  64.859  0.00  0.00            
ATOM   4305  HB2 LEU X 271      89.337  59.475  64.275  0.00  0.00            
ATOM   4306  HB3 LEU X 271      90.527  60.527  65.052  0.00  0.00            
ATOM   4307  CG  LEU X 271      91.261  58.594  64.217  0.00  0.00            
ATOM   4308  HG  LEU X 271      91.996  58.244  64.942  0.00  0.00            
ATOM   4309  CD1 LEU X 271      90.649  57.321  63.589  0.00  0.00            
ATOM   4310 HD11 LEU X 271      89.896  57.540  62.832  0.00  0.00            
ATOM   4311 HD12 LEU X 271      91.440  56.631  63.294  0.00  0.00            
ATOM   4312 HD13 LEU X 271      90.181  56.727  64.374  0.00  0.00            
ATOM   4313  CD2 LEU X 271      91.947  59.419  63.166  0.00  0.00            
ATOM   4314 HD21 LEU X 271      92.881  58.907  62.932  0.00  0.00            
ATOM   4315 HD22 LEU X 271      91.203  59.511  62.375  0.00  0.00            
ATOM   4316 HD23 LEU X 271      92.288  60.368  63.581  0.00  0.00            
ATOM   4317  C   LEU X 271      91.013  59.078  67.334  0.00  0.00            
ATOM   4318  O   LEU X 271      91.323  60.169  67.825  0.00  0.00            
ATOM   4319  N   ASP X 272      91.673  57.948  67.685  0.00  0.00            
ATOM   4320  H   ASP X 272      91.340  57.055  67.349  0.00  0.00            
ATOM   4321  CA  ASP X 272      92.796  57.896  68.643  0.00  0.00            
ATOM   4322  HA  ASP X 272      92.694  58.611  69.459  0.00  0.00            
ATOM   4323  CB  ASP X 272      92.714  56.551  69.371  0.00  0.00            
ATOM   4324  HB2 ASP X 272      91.757  56.535  69.894  0.00  0.00            
ATOM   4325  HB3 ASP X 272      92.567  55.820  68.575  0.00  0.00            
ATOM   4326  CG  ASP X 272      93.917  56.215  70.307  0.00  0.00            
ATOM   4327  OD1 ASP X 272      94.483  55.123  70.097  0.00  0.00            
ATOM   4328  OD2 ASP X 272      94.300  56.986  71.216  0.00  0.00            
ATOM   4329  C   ASP X 272      94.164  58.205  68.035  0.00  0.00            
ATOM   4330  O   ASP X 272      94.962  58.999  68.557  0.00  0.00            
ATOM   4331  N   TYR X 273      94.383  57.706  66.836  0.00  0.00            
ATOM   4332  H   TYR X 273      93.685  57.111  66.414  0.00  0.00            
ATOM   4333  CA  TYR X 273      95.493  58.010  65.934  0.00  0.00            
ATOM   4334  HA  TYR X 273      96.414  57.853  66.496  0.00  0.00            
ATOM   4335  CB  TYR X 273      95.578  56.997  64.784  0.00  0.00            
ATOM   4336  HB2 TYR X 273      95.718  55.995  65.191  0.00  0.00            
ATOM   4337  HB3 TYR X 273      94.605  57.023  64.294  0.00  0.00            
ATOM   4338  CG  TYR X 273      96.546  57.172  63.657  0.00  0.00            
ATOM   4339  CD1 TYR X 273      97.870  56.704  63.666  0.00  0.00            
ATOM   4340  HD1 TYR X 273      98.217  56.242  64.578  0.00  0.00            
ATOM   4341  CE1 TYR X 273      98.711  56.732  62.525  0.00  0.00            
ATOM   4342  HE1 TYR X 273      99.716  56.348  62.424  0.00  0.00            
ATOM   4343  CZ  TYR X 273      98.180  57.363  61.403  0.00  0.00            
ATOM   4344  OH  TYR X 273      99.002  57.552  60.363  0.00  0.00            
ATOM   4345  HH  TYR X 273      98.984  58.454  60.035  0.00  0.00            
ATOM   4346  CE2 TYR X 273      96.857  57.933  61.359  0.00  0.00            
ATOM   4347  HE2 TYR X 273      96.582  58.429  60.441  0.00  0.00            
ATOM   4348  CD2 TYR X 273      96.133  57.826  62.530  0.00  0.00            
ATOM   4349  HD2 TYR X 273      95.102  58.140  62.467  0.00  0.00            
ATOM   4350  C   TYR X 273      95.497  59.446  65.386  0.00  0.00            
ATOM   4351  O   TYR X 273      94.462  59.980  65.019  0.00  0.00            
ATOM   4352  N   TYR X 274      96.584  60.263  65.583  0.00  0.00            
ATOM   4353  H   TYR X 274      97.297  59.855  66.170  0.00  0.00            
ATOM   4354  CA  TYR X 274      96.651  61.670  65.209  0.00  0.00            
ATOM   4355  HA  TYR X 274      95.679  62.163  65.256  0.00  0.00            
ATOM   4356  CB  TYR X 274      97.637  62.366  66.100  0.00  0.00            
ATOM   4357  HB2 TYR X 274      98.606  62.167  65.644  0.00  0.00            
ATOM   4358  HB3 TYR X 274      97.444  63.425  65.929  0.00  0.00            
ATOM   4359  CG  TYR X 274      97.833  62.136  67.571  0.00  0.00            
ATOM   4360  CD1 TYR X 274      96.796  61.514  68.272  0.00  0.00            
ATOM   4361  HD1 TYR X 274      95.933  61.049  67.820  0.00  0.00            
ATOM   4362  CE1 TYR X 274      96.917  61.260  69.608  0.00  0.00            
ATOM   4363  HE1 TYR X 274      96.083  60.762  70.079  0.00  0.00            
ATOM   4364  CZ  TYR X 274      98.118  61.640  70.251  0.00  0.00            
ATOM   4365  OH  TYR X 274      98.282  61.291  71.550  0.00  0.00            
ATOM   4366  HH  TYR X 274      98.179  60.348  71.696  0.00  0.00            
ATOM   4367  CE2 TYR X 274      99.099  62.355  69.558  0.00  0.00            
ATOM   4368  HE2 TYR X 274      99.963  62.601  70.157  0.00  0.00            
ATOM   4369  CD2 TYR X 274      98.944  62.723  68.204  0.00  0.00            
ATOM   4370  HD2 TYR X 274      99.741  63.199  67.652  0.00  0.00            
ATOM   4371  C   TYR X 274      97.155  61.751  63.756  0.00  0.00            
ATOM   4372  O   TYR X 274      98.155  61.278  63.340  0.00  0.00            
ATOM   4373  N   LEU X 275      96.369  62.358  62.835  0.00  0.00            
ATOM   4374  H   LEU X 275      95.448  62.643  63.137  0.00  0.00            
ATOM   4375  CA  LEU X 275      96.693  62.619  61.394  0.00  0.00            
ATOM   4376  HA  LEU X 275      97.030  61.697  60.920  0.00  0.00            
ATOM   4377  CB  LEU X 275      95.401  63.112  60.726  0.00  0.00            
ATOM   4378  HB2 LEU X 275      95.202  64.086  61.172  0.00  0.00            
ATOM   4379  HB3 LEU X 275      95.641  63.127  59.663  0.00  0.00            
ATOM   4380  CG  LEU X 275      94.126  62.280  60.848  0.00  0.00            
ATOM   4381  HG  LEU X 275      93.919  62.298  61.918  0.00  0.00            
ATOM   4382  CD1 LEU X 275      93.068  62.889  59.930  0.00  0.00            
ATOM   4383 HD11 LEU X 275      92.131  62.364  60.118  0.00  0.00            
ATOM   4384 HD12 LEU X 275      92.955  63.920  60.267  0.00  0.00            
ATOM   4385 HD13 LEU X 275      93.277  62.860  58.861  0.00  0.00            
ATOM   4386  CD2 LEU X 275      94.251  60.900  60.404  0.00  0.00            
ATOM   4387 HD21 LEU X 275      94.526  60.823  59.352  0.00  0.00            
ATOM   4388 HD22 LEU X 275      95.047  60.424  60.977  0.00  0.00            
ATOM   4389 HD23 LEU X 275      93.343  60.316  60.559  0.00  0.00            
ATOM   4390  C   LEU X 275      97.787  63.713  61.180  0.00  0.00            
ATOM   4391  O   LEU X 275      97.845  64.838  61.735  0.00  0.00            
ATOM   4392  N   ASP X 276      98.583  63.499  60.155  0.00  0.00            
ATOM   4393  H   ASP X 276      98.334  62.700  59.589  0.00  0.00            
ATOM   4394  CA  ASP X 276      99.563  64.386  59.593  0.00  0.00            
ATOM   4395  HA  ASP X 276      99.721  65.280  60.195  0.00  0.00            
ATOM   4396  CB  ASP X 276     100.910  63.685  59.595  0.00  0.00            
ATOM   4397  HB2 ASP X 276     100.833  62.808  58.952  0.00  0.00            
ATOM   4398  HB3 ASP X 276     101.709  64.340  59.249  0.00  0.00            
ATOM   4399  CG  ASP X 276     101.393  63.197  60.890  0.00  0.00            
ATOM   4400  OD1 ASP X 276     101.823  64.067  61.677  0.00  0.00            
ATOM   4401  OD2 ASP X 276     101.301  61.975  61.173  0.00  0.00            
ATOM   4402  C   ASP X 276      99.240  65.003  58.212  0.00  0.00            
ATOM   4403  O   ASP X 276      99.758  66.073  57.827  0.00  0.00            
ATOM   4404  N   ASP X 277      98.242  64.453  57.454  0.00  0.00            
ATOM   4405  H   ASP X 277      97.767  63.641  57.819  0.00  0.00            
ATOM   4406  CA  ASP X 277      97.694  64.881  56.151  0.00  0.00            
ATOM   4407  HA  ASP X 277      97.718  65.969  56.088  0.00  0.00            
ATOM   4408  CB  ASP X 277      98.599  64.392  54.962  0.00  0.00            
ATOM   4409  HB2 ASP X 277      99.554  64.914  55.009  0.00  0.00            
ATOM   4410  HB3 ASP X 277      98.777  63.321  55.055  0.00  0.00            
ATOM   4411  CG  ASP X 277      97.916  64.842  53.657  0.00  0.00            
ATOM   4412  OD1 ASP X 277      97.043  64.054  53.220  0.00  0.00            
ATOM   4413  OD2 ASP X 277      98.222  65.922  53.027  0.00  0.00            
ATOM   4414  C   ASP X 277      96.201  64.456  56.001  0.00  0.00            
ATOM   4415  O   ASP X 277      95.899  63.255  56.045  0.00  0.00            
ATOM   4416  N   ILE X 278      95.232  65.333  55.750  0.00  0.00            
ATOM   4417  H   ILE X 278      95.456  66.315  55.676  0.00  0.00            
ATOM   4418  CA  ILE X 278      93.869  65.068  55.297  0.00  0.00            
ATOM   4419  HA  ILE X 278      93.638  64.076  55.687  0.00  0.00            
ATOM   4420  CB  ILE X 278      92.804  66.006  55.892  0.00  0.00            
ATOM   4421  HB  ILE X 278      91.843  65.524  55.715  0.00  0.00            
ATOM   4422  CG2 ILE X 278      92.911  66.030  57.414  0.00  0.00            
ATOM   4423 HG21 ILE X 278      92.060  66.572  57.825  0.00  0.00            
ATOM   4424 HG22 ILE X 278      92.865  64.960  57.615  0.00  0.00            
ATOM   4425 HG23 ILE X 278      93.847  66.435  57.797  0.00  0.00            
ATOM   4426  CG1 ILE X 278      92.659  67.416  55.238  0.00  0.00            
ATOM   4427 HG12 ILE X 278      93.326  68.168  55.658  0.00  0.00            
ATOM   4428 HG13 ILE X 278      92.878  67.476  54.172  0.00  0.00            
ATOM   4429  CD1 ILE X 278      91.217  67.882  55.461  0.00  0.00            
ATOM   4430 HD11 ILE X 278      91.116  68.060  56.532  0.00  0.00            
ATOM   4431 HD12 ILE X 278      90.961  68.786  54.908  0.00  0.00            
ATOM   4432 HD13 ILE X 278      90.605  67.096  55.020  0.00  0.00            
ATOM   4433  C   ILE X 278      93.628  65.058  53.781  0.00  0.00            
ATOM   4434  O   ILE X 278      92.657  64.429  53.347  0.00  0.00            
ATOM   4435  N   ILE X 279      94.420  65.817  52.999  0.00  0.00            
ATOM   4436  H   ILE X 279      95.168  66.357  53.411  0.00  0.00            
ATOM   4437  CA  ILE X 279      94.204  66.051  51.594  0.00  0.00            
ATOM   4438  HA  ILE X 279      93.163  66.365  51.528  0.00  0.00            
ATOM   4439  CB  ILE X 279      95.082  67.241  51.175  0.00  0.00            
ATOM   4440  HB  ILE X 279      96.147  67.100  51.358  0.00  0.00            
ATOM   4441  CG2 ILE X 279      95.054  67.465  49.697  0.00  0.00            
ATOM   4442 HG21 ILE X 279      94.052  67.756  49.380  0.00  0.00            
ATOM   4443 HG22 ILE X 279      95.795  68.199  49.382  0.00  0.00            
ATOM   4444 HG23 ILE X 279      95.223  66.542  49.142  0.00  0.00            
ATOM   4445  CG1 ILE X 279      94.577  68.621  51.813  0.00  0.00            
ATOM   4446 HG12 ILE X 279      93.589  68.792  51.384  0.00  0.00            
ATOM   4447 HG13 ILE X 279      94.261  68.480  52.847  0.00  0.00            
ATOM   4448  CD1 ILE X 279      95.440  69.847  51.600  0.00  0.00            
ATOM   4449 HD11 ILE X 279      94.921  70.692  52.052  0.00  0.00            
ATOM   4450 HD12 ILE X 279      96.405  69.782  52.102  0.00  0.00            
ATOM   4451 HD13 ILE X 279      95.668  70.185  50.589  0.00  0.00            
ATOM   4452  C   ILE X 279      94.314  64.732  50.668  0.00  0.00            
ATOM   4453  O   ILE X 279      93.473  64.439  49.782  0.00  0.00            
ATOM   4454  N   ASP X 280      95.352  63.876  50.861  0.00  0.00            
ATOM   4455  H   ASP X 280      95.955  64.082  51.645  0.00  0.00            
ATOM   4456  CA  ASP X 280      95.528  62.630  50.065  0.00  0.00            
ATOM   4457  HA  ASP X 280      95.292  62.874  49.029  0.00  0.00            
ATOM   4458  CB  ASP X 280      96.975  62.219  50.046  0.00  0.00            
ATOM   4459  HB2 ASP X 280      97.585  62.983  49.565  0.00  0.00            
ATOM   4460  HB3 ASP X 280      97.370  62.095  51.054  0.00  0.00            
ATOM   4461  CG  ASP X 280      97.150  60.895  49.186  0.00  0.00            
ATOM   4462  OD1 ASP X 280      97.813  60.005  49.721  0.00  0.00            
ATOM   4463  OD2 ASP X 280      96.841  60.825  48.011  0.00  0.00            
ATOM   4464  C   ASP X 280      94.559  61.540  50.622  0.00  0.00            
ATOM   4465  O   ASP X 280      94.019  60.689  49.905  0.00  0.00            
ATOM   4466  N   LEU X 281      94.332  61.638  51.963  0.00  0.00            
ATOM   4467  H   LEU X 281      94.839  62.368  52.442  0.00  0.00            
ATOM   4468  CA  LEU X 281      93.535  60.696  52.707  0.00  0.00            
ATOM   4469  HA  LEU X 281      94.117  59.829  52.395  0.00  0.00            
ATOM   4470  CB  LEU X 281      93.645  61.157  54.181  0.00  0.00            
ATOM   4471  HB2 LEU X 281      94.693  61.441  54.276  0.00  0.00            
ATOM   4472  HB3 LEU X 281      93.180  62.143  54.197  0.00  0.00            
ATOM   4473  CG  LEU X 281      93.116  60.321  55.343  0.00  0.00            
ATOM   4474  HG  LEU X 281      92.067  60.048  55.225  0.00  0.00            
ATOM   4475  CD1 LEU X 281      93.864  58.966  55.428  0.00  0.00            
ATOM   4476 HD11 LEU X 281      93.408  58.240  56.101  0.00  0.00            
ATOM   4477 HD12 LEU X 281      93.998  58.614  54.405  0.00  0.00            
ATOM   4478 HD13 LEU X 281      94.805  59.168  55.939  0.00  0.00            
ATOM   4479  CD2 LEU X 281      93.167  61.136  56.635  0.00  0.00            
ATOM   4480 HD21 LEU X 281      93.152  60.592  57.580  0.00  0.00            
ATOM   4481 HD22 LEU X 281      94.082  61.728  56.628  0.00  0.00            
ATOM   4482 HD23 LEU X 281      92.354  61.861  56.588  0.00  0.00            
ATOM   4483  C   LEU X 281      92.020  60.572  52.304  0.00  0.00            
ATOM   4484  O   LEU X 281      91.496  59.451  52.203  0.00  0.00            
ATOM   4485  N   PHE X 282      91.428  61.662  51.902  0.00  0.00            
ATOM   4486  H   PHE X 282      91.999  62.471  51.707  0.00  0.00            
ATOM   4487  CA  PHE X 282      90.003  61.733  51.597  0.00  0.00            
ATOM   4488  HA  PHE X 282      89.429  60.908  52.020  0.00  0.00            
ATOM   4489  CB  PHE X 282      89.489  62.978  52.367  0.00  0.00            
ATOM   4490  HB2 PHE X 282      90.050  63.841  52.007  0.00  0.00            
ATOM   4491  HB3 PHE X 282      88.422  63.034  52.154  0.00  0.00            
ATOM   4492  CG  PHE X 282      89.609  62.847  53.929  0.00  0.00            
ATOM   4493  CD1 PHE X 282      89.681  63.964  54.738  0.00  0.00            
ATOM   4494  HD1 PHE X 282      89.646  64.962  54.327  0.00  0.00            
ATOM   4495  CE1 PHE X 282      89.819  63.852  56.090  0.00  0.00            
ATOM   4496  HE1 PHE X 282      89.882  64.786  56.628  0.00  0.00            
ATOM   4497  CZ  PHE X 282      89.772  62.595  56.741  0.00  0.00            
ATOM   4498  HZ  PHE X 282      90.013  62.506  57.789  0.00  0.00            
ATOM   4499  CE2 PHE X 282      89.503  61.478  55.958  0.00  0.00            
ATOM   4500  HE2 PHE X 282      89.528  60.469  56.342  0.00  0.00            
ATOM   4501  CD2 PHE X 282      89.443  61.556  54.536  0.00  0.00            
ATOM   4502  HD2 PHE X 282      89.387  60.633  53.978  0.00  0.00            
ATOM   4503  C   PHE X 282      89.597  61.580  50.136  0.00  0.00            
ATOM   4504  O   PHE X 282      88.537  62.079  49.718  0.00  0.00            
ATOM   4505  N   ASN X 283      90.407  60.880  49.308  0.00  0.00            
ATOM   4506  H   ASN X 283      91.251  60.442  49.648  0.00  0.00            
ATOM   4507  CA  ASN X 283      90.126  60.646  47.883  0.00  0.00            
ATOM   4508  HA  ASN X 283      90.182  61.597  47.352  0.00  0.00            
ATOM   4509  CB  ASN X 283      91.248  59.749  47.325  0.00  0.00            
ATOM   4510  HB2 ASN X 283      92.174  60.250  47.606  0.00  0.00            
ATOM   4511  HB3 ASN X 283      91.115  58.761  47.766  0.00  0.00            
ATOM   4512  CG  ASN X 283      91.157  59.726  45.818  0.00  0.00            
ATOM   4513  OD1 ASN X 283      91.338  60.637  45.083  0.00  0.00            
ATOM   4514  ND2 ASN X 283      90.721  58.543  45.369  0.00  0.00            
ATOM   4515 HD21 ASN X 283      90.509  58.426  44.389  0.00  0.00            
ATOM   4516 HD22 ASN X 283      90.400  57.787  45.957  0.00  0.00            
ATOM   4517  C   ASN X 283      88.700  60.163  47.447  0.00  0.00            
ATOM   4518  O   ASN X 283      88.256  60.573  46.351  0.00  0.00            
ATOM   4519  N   CYX X 284      88.037  59.289  48.211  0.00  0.00            
ATOM   4520  H   CYX X 284      88.433  59.125  49.125  0.00  0.00            
ATOM   4521  CA  CYX X 284      86.758  58.808  47.846  0.00  0.00            
ATOM   4522  HA  CYX X 284      86.705  58.945  46.765  0.00  0.00            
ATOM   4523  CB  CYX X 284      86.779  57.259  48.018  0.00  0.00            
ATOM   4524  HB2 CYX X 284      87.134  57.129  49.041  0.00  0.00            
ATOM   4525  HB3 CYX X 284      85.789  56.802  47.995  0.00  0.00            
ATOM   4526  SG  CYX X 284      87.826  56.435  46.819  0.00  0.00            
ATOM   4527  C   CYX X 284      85.554  59.454  48.558  0.00  0.00            
ATOM   4528  O   CYX X 284      84.477  58.816  48.679  0.00  0.00            
ATOM   4529  N   LEU X 285      85.894  60.619  49.159  0.00  0.00            
ATOM   4530  H   LEU X 285      86.902  60.653  49.211  0.00  0.00            
ATOM   4531  CA  LEU X 285      85.066  61.518  49.984  0.00  0.00            
ATOM   4532  HA  LEU X 285      84.066  61.151  49.752  0.00  0.00            
ATOM   4533  CB  LEU X 285      85.517  61.279  51.431  0.00  0.00            
ATOM   4534  HB2 LEU X 285      86.593  61.219  51.600  0.00  0.00            
ATOM   4535  HB3 LEU X 285      85.051  62.061  52.030  0.00  0.00            
ATOM   4536  CG  LEU X 285      85.082  59.875  52.031  0.00  0.00            
ATOM   4537  HG  LEU X 285      85.336  59.024  51.399  0.00  0.00            
ATOM   4538  CD1 LEU X 285      85.753  59.727  53.386  0.00  0.00            
ATOM   4539 HD11 LEU X 285      86.843  59.740  53.398  0.00  0.00            
ATOM   4540 HD12 LEU X 285      85.305  60.448  54.070  0.00  0.00            
ATOM   4541 HD13 LEU X 285      85.632  58.766  53.885  0.00  0.00            
ATOM   4542  CD2 LEU X 285      83.585  59.738  52.238  0.00  0.00            
ATOM   4543 HD21 LEU X 285      83.041  59.583  51.307  0.00  0.00            
ATOM   4544 HD22 LEU X 285      83.446  58.879  52.894  0.00  0.00            
ATOM   4545 HD23 LEU X 285      83.159  60.576  52.790  0.00  0.00            
ATOM   4546  C   LEU X 285      85.106  63.005  49.640  0.00  0.00            
ATOM   4547  O   LEU X 285      84.627  63.913  50.350  0.00  0.00            
ATOM   4548  N   THR X 286      85.692  63.370  48.536  0.00  0.00            
ATOM   4549  H   THR X 286      86.085  62.643  47.956  0.00  0.00            
ATOM   4550  CA  THR X 286      86.146  64.798  48.162  0.00  0.00            
ATOM   4551  HA  THR X 286      86.554  65.287  49.047  0.00  0.00            
ATOM   4552  CB  THR X 286      87.273  64.796  47.096  0.00  0.00            
ATOM   4553  HB  THR X 286      87.496  65.850  46.929  0.00  0.00            
ATOM   4554  CG2 THR X 286      88.604  64.111  47.317  0.00  0.00            
ATOM   4555 HG21 THR X 286      89.366  64.422  46.602  0.00  0.00            
ATOM   4556 HG22 THR X 286      89.023  64.557  48.219  0.00  0.00            
ATOM   4557 HG23 THR X 286      88.405  63.040  47.340  0.00  0.00            
ATOM   4558  OG1 THR X 286      86.895  64.342  45.806  0.00  0.00            
ATOM   4559  HG1 THR X 286      86.286  65.041  45.556  0.00  0.00            
ATOM   4560  C   THR X 286      85.051  65.742  47.678  0.00  0.00            
ATOM   4561  O   THR X 286      85.354  66.934  47.518  0.00  0.00            
ATOM   4562  N   ASN X 287      83.853  65.202  47.461  0.00  0.00            
ATOM   4563  H   ASN X 287      83.866  64.193  47.486  0.00  0.00            
ATOM   4564  CA  ASN X 287      82.651  65.860  46.825  0.00  0.00            
ATOM   4565  HA  ASN X 287      82.808  66.939  46.821  0.00  0.00            
ATOM   4566  CB  ASN X 287      82.734  65.458  45.311  0.00  0.00            
ATOM   4567  HB2 ASN X 287      82.889  64.390  45.157  0.00  0.00            
ATOM   4568  HB3 ASN X 287      81.744  65.701  44.926  0.00  0.00            
ATOM   4569  CG  ASN X 287      83.798  66.221  44.560  0.00  0.00            
ATOM   4570  OD1 ASN X 287      84.999  65.910  44.582  0.00  0.00            
ATOM   4571  ND2 ASN X 287      83.457  67.333  43.986  0.00  0.00            
ATOM   4572 HD21 ASN X 287      84.102  67.982  43.558  0.00  0.00            
ATOM   4573 HD22 ASN X 287      82.501  67.564  43.756  0.00  0.00            
ATOM   4574  C   ASN X 287      81.281  65.684  47.466  0.00  0.00            
ATOM   4575  O   ASN X 287      80.321  66.267  46.900  0.00  0.00            
ATOM   4576  N   VAL X 288      81.166  64.924  48.568  0.00  0.00            
ATOM   4577  H   VAL X 288      81.960  64.538  49.059  0.00  0.00            
ATOM   4578  CA  VAL X 288      79.890  64.860  49.230  0.00  0.00            
ATOM   4579  HA  VAL X 288      79.209  64.526  48.447  0.00  0.00            
ATOM   4580  CB  VAL X 288      79.980  63.898  50.470  0.00  0.00            
ATOM   4581  HB  VAL X 288      78.999  63.787  50.932  0.00  0.00            
ATOM   4582  CG1 VAL X 288      80.224  62.478  49.882  0.00  0.00            
ATOM   4583 HG11 VAL X 288      79.835  61.790  50.633  0.00  0.00            
ATOM   4584 HG12 VAL X 288      79.748  62.380  48.906  0.00  0.00            
ATOM   4585 HG13 VAL X 288      81.306  62.381  49.800  0.00  0.00            
ATOM   4586  CG2 VAL X 288      81.088  64.216  51.502  0.00  0.00            
ATOM   4587 HG21 VAL X 288      80.941  65.158  52.030  0.00  0.00            
ATOM   4588 HG22 VAL X 288      81.184  63.407  52.226  0.00  0.00            
ATOM   4589 HG23 VAL X 288      82.022  64.377  50.964  0.00  0.00            
ATOM   4590  C   VAL X 288      79.380  66.234  49.705  0.00  0.00            
ATOM   4591  O   VAL X 288      80.161  67.102  50.032  0.00  0.00            
ATOM   4592  N   SER X 289      78.070  66.487  49.640  0.00  0.00            
ATOM   4593  H   SER X 289      77.485  65.717  49.349  0.00  0.00            
ATOM   4594  CA  SER X 289      77.396  67.761  49.869  0.00  0.00            
ATOM   4595  HA  SER X 289      77.806  68.454  49.134  0.00  0.00            
ATOM   4596  CB  SER X 289      75.910  67.618  49.584  0.00  0.00            
ATOM   4597  HB2 SER X 289      75.408  68.556  49.822  0.00  0.00            
ATOM   4598  HB3 SER X 289      75.721  67.243  48.578  0.00  0.00            
ATOM   4599  OG  SER X 289      75.386  66.664  50.515  0.00  0.00            
ATOM   4600  HG  SER X 289      75.892  65.859  50.383  0.00  0.00            
ATOM   4601  C   SER X 289      77.743  68.274  51.299  0.00  0.00            
ATOM   4602  O   SER X 289      77.834  69.511  51.308  0.00  0.00            
ATOM   4603  N   SER X 290      77.899  67.475  52.362  0.00  0.00            
ATOM   4604  H   SER X 290      77.888  66.478  52.199  0.00  0.00            
ATOM   4605  CA  SER X 290      78.212  67.906  53.748  0.00  0.00            
ATOM   4606  HA  SER X 290      78.517  68.952  53.732  0.00  0.00            
ATOM   4607  CB  SER X 290      76.889  67.957  54.538  0.00  0.00            
ATOM   4608  HB2 SER X 290      76.214  68.653  54.041  0.00  0.00            
ATOM   4609  HB3 SER X 290      76.494  66.943  54.464  0.00  0.00            
ATOM   4610  OG  SER X 290      77.093  68.210  55.906  0.00  0.00            
ATOM   4611  HG  SER X 290      76.287  68.490  56.346  0.00  0.00            
ATOM   4612  C   SER X 290      79.225  66.981  54.368  0.00  0.00            
ATOM   4613  O   SER X 290      79.059  65.747  54.307  0.00  0.00            
ATOM   4614  N   PHE X 291      80.366  67.474  54.849  0.00  0.00            
ATOM   4615  H   PHE X 291      80.457  68.471  54.716  0.00  0.00            
ATOM   4616  CA  PHE X 291      81.364  66.630  55.448  0.00  0.00            
ATOM   4617  HA  PHE X 291      80.977  65.622  55.595  0.00  0.00            
ATOM   4618  CB  PHE X 291      82.619  66.703  54.515  0.00  0.00            
ATOM   4619  HB2 PHE X 291      82.333  66.356  53.522  0.00  0.00            
ATOM   4620  HB3 PHE X 291      82.885  67.737  54.296  0.00  0.00            
ATOM   4621  CG  PHE X 291      83.846  65.940  54.965  0.00  0.00            
ATOM   4622  CD1 PHE X 291      84.226  64.767  54.310  0.00  0.00            
ATOM   4623  HD1 PHE X 291      83.673  64.421  53.449  0.00  0.00            
ATOM   4624  CE1 PHE X 291      85.365  64.035  54.643  0.00  0.00            
ATOM   4625  HE1 PHE X 291      85.622  63.147  54.085  0.00  0.00            
ATOM   4626  CZ  PHE X 291      86.165  64.547  55.713  0.00  0.00            
ATOM   4627  HZ  PHE X 291      87.085  64.031  55.945  0.00  0.00            
ATOM   4628  CE2 PHE X 291      85.827  65.783  56.303  0.00  0.00            
ATOM   4629  HE2 PHE X 291      86.556  66.266  56.937  0.00  0.00            
ATOM   4630  CD2 PHE X 291      84.721  66.471  55.972  0.00  0.00            
ATOM   4631  HD2 PHE X 291      84.587  67.501  56.268  0.00  0.00            
ATOM   4632  C   PHE X 291      81.677  67.188  56.869  0.00  0.00            
ATOM   4633  O   PHE X 291      81.405  68.382  57.149  0.00  0.00            
ATOM   4634  N   SER X 292      82.076  66.286  57.774  0.00  0.00            
ATOM   4635  H   SER X 292      82.037  65.311  57.512  0.00  0.00            
ATOM   4636  CA  SER X 292      82.197  66.623  59.228  0.00  0.00            
ATOM   4637  HA  SER X 292      82.376  67.693  59.331  0.00  0.00            
ATOM   4638  CB  SER X 292      80.867  66.215  59.929  0.00  0.00            
ATOM   4639  HB2 SER X 292      80.040  66.811  59.541  0.00  0.00            
ATOM   4640  HB3 SER X 292      80.635  65.175  59.702  0.00  0.00            
ATOM   4641  OG  SER X 292      80.767  66.320  61.357  0.00  0.00            
ATOM   4642  HG  SER X 292      80.586  67.225  61.621  0.00  0.00            
ATOM   4643  C   SER X 292      83.286  65.864  59.968  0.00  0.00            
ATOM   4644  O   SER X 292      83.375  64.658  59.824  0.00  0.00            
ATOM   4645  N   LEU X 293      84.034  66.489  60.919  0.00  0.00            
ATOM   4646  H   LEU X 293      83.812  67.447  61.147  0.00  0.00            
ATOM   4647  CA  LEU X 293      84.988  65.924  61.888  0.00  0.00            
ATOM   4648  HA  LEU X 293      84.955  64.838  61.804  0.00  0.00            
ATOM   4649  CB  LEU X 293      86.431  66.385  61.475  0.00  0.00            
ATOM   4650  HB2 LEU X 293      86.508  67.446  61.715  0.00  0.00            
ATOM   4651  HB3 LEU X 293      87.009  65.830  62.214  0.00  0.00            
ATOM   4652  CG  LEU X 293      87.058  66.234  60.074  0.00  0.00            
ATOM   4653  HG  LEU X 293      86.528  66.974  59.473  0.00  0.00            
ATOM   4654  CD1 LEU X 293      88.481  66.509  60.207  0.00  0.00            
ATOM   4655 HD11 LEU X 293      88.769  66.626  59.163  0.00  0.00            
ATOM   4656 HD12 LEU X 293      88.660  67.493  60.641  0.00  0.00            
ATOM   4657 HD13 LEU X 293      89.061  65.800  60.798  0.00  0.00            
ATOM   4658  CD2 LEU X 293      86.891  64.871  59.471  0.00  0.00            
ATOM   4659 HD21 LEU X 293      85.839  64.584  59.470  0.00  0.00            
ATOM   4660 HD22 LEU X 293      87.430  64.810  58.526  0.00  0.00            
ATOM   4661 HD23 LEU X 293      87.540  64.251  60.089  0.00  0.00            
ATOM   4662  C   LEU X 293      84.594  66.347  63.326  0.00  0.00            
ATOM   4663  O   LEU X 293      84.333  67.496  63.584  0.00  0.00            
ATOM   4664  N   VAL X 294      84.319  65.356  64.101  0.00  0.00            
ATOM   4665  H   VAL X 294      84.399  64.420  63.729  0.00  0.00            
ATOM   4666  CA  VAL X 294      83.974  65.441  65.525  0.00  0.00            
ATOM   4667  HA  VAL X 294      83.875  66.495  65.784  0.00  0.00            
ATOM   4668  CB  VAL X 294      82.622  64.701  65.783  0.00  0.00            
ATOM   4669  HB  VAL X 294      82.548  63.653  65.494  0.00  0.00            
ATOM   4670  CG1 VAL X 294      82.278  64.898  67.215  0.00  0.00            
ATOM   4671 HG11 VAL X 294      82.459  65.934  67.503  0.00  0.00            
ATOM   4672 HG12 VAL X 294      81.252  64.574  67.384  0.00  0.00            
ATOM   4673 HG13 VAL X 294      82.881  64.272  67.874  0.00  0.00            
ATOM   4674  CG2 VAL X 294      81.534  65.393  64.941  0.00  0.00            
ATOM   4675 HG21 VAL X 294      80.665  64.892  65.368  0.00  0.00            
ATOM   4676 HG22 VAL X 294      81.500  66.432  65.272  0.00  0.00            
ATOM   4677 HG23 VAL X 294      81.668  65.171  63.883  0.00  0.00            
ATOM   4678  C   VAL X 294      85.109  64.799  66.328  0.00  0.00            
ATOM   4679  O   VAL X 294      85.322  63.584  66.186  0.00  0.00            
ATOM   4680  N   SER X 295      85.814  65.612  67.109  0.00  0.00            
ATOM   4681  H   SER X 295      85.473  66.555  67.225  0.00  0.00            
ATOM   4682  CA  SER X 295      86.756  65.160  68.078  0.00  0.00            
ATOM   4683  HA  SER X 295      87.236  66.020  68.544  0.00  0.00            
ATOM   4684  CB  SER X 295      86.037  64.348  69.268  0.00  0.00            
ATOM   4685  HB2 SER X 295      85.696  63.449  68.755  0.00  0.00            
ATOM   4686  HB3 SER X 295      86.788  64.241  70.050  0.00  0.00            
ATOM   4687  OG  SER X 295      84.950  65.094  69.829  0.00  0.00            
ATOM   4688  HG  SER X 295      84.411  64.422  70.252  0.00  0.00            
ATOM   4689  C   SER X 295      87.885  64.380  67.477  0.00  0.00            
ATOM   4690  O   SER X 295      88.226  63.322  67.942  0.00  0.00            
ATOM   4691  N   VAL X 296      88.510  64.953  66.457  0.00  0.00            
ATOM   4692  H   VAL X 296      88.096  65.791  66.075  0.00  0.00            
ATOM   4693  CA  VAL X 296      89.736  64.285  65.881  0.00  0.00            
ATOM   4694  HA  VAL X 296      89.852  63.265  66.246  0.00  0.00            
ATOM   4695  CB  VAL X 296      89.575  64.240  64.361  0.00  0.00            
ATOM   4696  HB  VAL X 296      89.911  65.207  63.987  0.00  0.00            
ATOM   4697  CG1 VAL X 296      90.404  63.136  63.739  0.00  0.00            
ATOM   4698 HG11 VAL X 296      90.488  63.293  62.664  0.00  0.00            
ATOM   4699 HG12 VAL X 296      91.398  63.088  64.182  0.00  0.00            
ATOM   4700 HG13 VAL X 296      89.771  62.252  63.816  0.00  0.00            
ATOM   4701  CG2 VAL X 296      88.089  64.023  63.983  0.00  0.00            
ATOM   4702 HG21 VAL X 296      88.018  63.744  62.932  0.00  0.00            
ATOM   4703 HG22 VAL X 296      87.706  63.276  64.677  0.00  0.00            
ATOM   4704 HG23 VAL X 296      87.634  65.005  64.114  0.00  0.00            
ATOM   4705  C   VAL X 296      91.029  65.094  66.198  0.00  0.00            
ATOM   4706  O   VAL X 296      90.996  66.315  66.184  0.00  0.00            
ATOM   4707  N   THR X 297      92.189  64.456  66.286  0.00  0.00            
ATOM   4708  H   THR X 297      92.318  63.506  65.966  0.00  0.00            
ATOM   4709  CA  THR X 297      93.483  65.120  66.489  0.00  0.00            
ATOM   4710  HA  THR X 297      93.339  66.028  67.075  0.00  0.00            
ATOM   4711  CB  THR X 297      94.451  64.292  67.348  0.00  0.00            
ATOM   4712  HB  THR X 297      94.904  63.442  66.838  0.00  0.00            
ATOM   4713  CG2 THR X 297      95.631  65.083  67.979  0.00  0.00            
ATOM   4714 HG21 THR X 297      96.503  65.060  67.325  0.00  0.00            
ATOM   4715 HG22 THR X 297      95.380  66.134  68.116  0.00  0.00            
ATOM   4716 HG23 THR X 297      95.936  64.722  68.961  0.00  0.00            
ATOM   4717  OG1 THR X 297      93.771  63.929  68.458  0.00  0.00            
ATOM   4718  HG1 THR X 297      93.295  63.127  68.232  0.00  0.00            
ATOM   4719  C   THR X 297      94.073  65.532  65.159  0.00  0.00            
ATOM   4720  O   THR X 297      94.652  64.730  64.462  0.00  0.00            
ATOM   4721  N   ILE X 298      93.902  66.809  64.806  0.00  0.00            
ATOM   4722  H   ILE X 298      93.284  67.360  65.384  0.00  0.00            
ATOM   4723  CA  ILE X 298      94.389  67.474  63.574  0.00  0.00            
ATOM   4724  HA  ILE X 298      94.877  66.744  62.928  0.00  0.00            
ATOM   4725  CB  ILE X 298      93.205  68.068  62.776  0.00  0.00            
ATOM   4726  HB  ILE X 298      93.605  68.554  61.887  0.00  0.00            
ATOM   4727  CG2 ILE X 298      92.331  66.967  62.216  0.00  0.00            
ATOM   4728 HG21 ILE X 298      91.879  66.408  63.035  0.00  0.00            
ATOM   4729 HG22 ILE X 298      91.564  67.238  61.490  0.00  0.00            
ATOM   4730 HG23 ILE X 298      92.840  66.256  61.565  0.00  0.00            
ATOM   4731  CG1 ILE X 298      92.507  69.196  63.524  0.00  0.00            
ATOM   4732 HG12 ILE X 298      91.828  68.732  64.239  0.00  0.00            
ATOM   4733 HG13 ILE X 298      93.184  69.925  63.971  0.00  0.00            
ATOM   4734  CD1 ILE X 298      91.510  70.016  62.692  0.00  0.00            
ATOM   4735 HD11 ILE X 298      91.322  70.964  63.196  0.00  0.00            
ATOM   4736 HD12 ILE X 298      91.814  70.329  61.693  0.00  0.00            
ATOM   4737 HD13 ILE X 298      90.542  69.516  62.674  0.00  0.00            
ATOM   4738  C   ILE X 298      95.598  68.414  63.774  0.00  0.00            
ATOM   4739  O   ILE X 298      95.896  69.220  62.916  0.00  0.00            
ATOM   4740  N   GLU X 299      96.019  68.517  65.003  0.00  0.00            
ATOM   4741  H   GLU X 299      95.466  68.136  65.757  0.00  0.00            
ATOM   4742  CA  GLU X 299      97.089  69.461  65.371  0.00  0.00            
ATOM   4743  HA  GLU X 299      96.798  70.493  65.174  0.00  0.00            
ATOM   4744  CB  GLU X 299      97.364  69.434  66.897  0.00  0.00            
ATOM   4745  HB2 GLU X 299      98.161  70.099  67.229  0.00  0.00            
ATOM   4746  HB3 GLU X 299      96.441  69.846  67.306  0.00  0.00            
ATOM   4747  CG  GLU X 299      97.644  68.092  67.549  0.00  0.00            
ATOM   4748  HG2 GLU X 299      96.762  67.809  68.124  0.00  0.00            
ATOM   4749  HG3 GLU X 299      97.735  67.330  66.775  0.00  0.00            
ATOM   4750  CD  GLU X 299      98.811  68.114  68.598  0.00  0.00            
ATOM   4751  OE1 GLU X 299      99.975  68.386  68.255  0.00  0.00            
ATOM   4752  OE2 GLU X 299      98.573  67.914  69.806  0.00  0.00            
ATOM   4753  C   GLU X 299      98.491  69.219  64.691  0.00  0.00            
ATOM   4754  O   GLU X 299      99.364  70.013  64.827  0.00  0.00            
ATOM   4755  N   ARG X 300      98.694  68.128  63.977  0.00  0.00            
ATOM   4756  H   ARG X 300      98.040  67.376  64.136  0.00  0.00            
ATOM   4757  CA  ARG X 300      99.862  67.997  63.133  0.00  0.00            
ATOM   4758  HA  ARG X 300     100.500  68.879  63.181  0.00  0.00            
ATOM   4759  CB  ARG X 300     100.499  66.694  63.457  0.00  0.00            
ATOM   4760  HB2 ARG X 300      99.804  65.924  63.122  0.00  0.00            
ATOM   4761  HB3 ARG X 300     101.425  66.537  62.904  0.00  0.00            
ATOM   4762  CG  ARG X 300     100.745  66.615  64.940  0.00  0.00            
ATOM   4763  HG2 ARG X 300     101.061  67.594  65.298  0.00  0.00            
ATOM   4764  HG3 ARG X 300      99.778  66.396  65.393  0.00  0.00            
ATOM   4765  CD  ARG X 300     101.849  65.526  65.320  0.00  0.00            
ATOM   4766  HD2 ARG X 300     102.826  65.954  65.095  0.00  0.00            
ATOM   4767  HD3 ARG X 300     101.903  65.235  66.369  0.00  0.00            
ATOM   4768  NE  ARG X 300     101.581  64.386  64.474  0.00  0.00            
ATOM   4769  HE  ARG X 300     101.227  64.531  63.540  0.00  0.00            
ATOM   4770  CZ  ARG X 300     101.472  63.138  64.885  0.00  0.00            
ATOM   4771  NH1 ARG X 300     101.554  62.731  66.083  0.00  0.00            
ATOM   4772 HH11 ARG X 300     101.751  63.451  66.765  0.00  0.00            
ATOM   4773 HH12 ARG X 300     101.450  61.770  66.375  0.00  0.00            
ATOM   4774  NH2 ARG X 300     101.240  62.254  63.994  0.00  0.00            
ATOM   4775 HH21 ARG X 300     101.151  62.489  63.016  0.00  0.00            
ATOM   4776 HH22 ARG X 300     101.188  61.281  64.260  0.00  0.00            
ATOM   4777  C   ARG X 300      99.484  68.065  61.603  0.00  0.00            
ATOM   4778  O   ARG X 300     100.417  68.194  60.775  0.00  0.00            
ATOM   4779  N   VAL X 301      98.180  68.217  61.354  0.00  0.00            
ATOM   4780  H   VAL X 301      97.569  68.106  62.151  0.00  0.00            
ATOM   4781  CA  VAL X 301      97.740  68.823  60.069  0.00  0.00            
ATOM   4782  HA  VAL X 301      98.382  68.461  59.266  0.00  0.00            
ATOM   4783  CB  VAL X 301      96.332  68.473  59.651  0.00  0.00            
ATOM   4784  HB  VAL X 301      95.655  69.022  60.306  0.00  0.00            
ATOM   4785  CG1 VAL X 301      95.875  68.791  58.232  0.00  0.00            
ATOM   4786 HG11 VAL X 301      95.785  69.866  58.075  0.00  0.00            
ATOM   4787 HG12 VAL X 301      96.635  68.303  57.622  0.00  0.00            
ATOM   4788 HG13 VAL X 301      94.919  68.353  57.947  0.00  0.00            
ATOM   4789  CG2 VAL X 301      96.048  67.000  59.775  0.00  0.00            
ATOM   4790 HG21 VAL X 301      94.969  66.905  59.654  0.00  0.00            
ATOM   4791 HG22 VAL X 301      96.526  66.514  58.925  0.00  0.00            
ATOM   4792 HG23 VAL X 301      96.327  66.667  60.775  0.00  0.00            
ATOM   4793  C   VAL X 301      98.002  70.334  60.048  0.00  0.00            
ATOM   4794  O   VAL X 301      97.517  71.039  60.970  0.00  0.00            
ATOM   4795  N   LYS X 302      98.551  70.900  58.975  0.00  0.00            
ATOM   4796  H   LYS X 302      98.938  70.227  58.329  0.00  0.00            
ATOM   4797  CA  LYS X 302      98.809  72.302  58.691  0.00  0.00            
ATOM   4798  HA  LYS X 302      98.291  72.949  59.399  0.00  0.00            
ATOM   4799  CB  LYS X 302     100.322  72.531  58.726  0.00  0.00            
ATOM   4800  HB2 LYS X 302     100.745  71.641  58.260  0.00  0.00            
ATOM   4801  HB3 LYS X 302     100.538  73.394  58.096  0.00  0.00            
ATOM   4802  CG  LYS X 302     100.862  72.696  60.112  0.00  0.00            
ATOM   4803  HG2 LYS X 302     100.309  73.427  60.701  0.00  0.00            
ATOM   4804  HG3 LYS X 302     100.928  71.700  60.551  0.00  0.00            
ATOM   4805  CD  LYS X 302     102.269  73.255  59.999  0.00  0.00            
ATOM   4806  HD2 LYS X 302     102.233  74.213  59.482  0.00  0.00            
ATOM   4807  HD3 LYS X 302     102.506  73.548  61.022  0.00  0.00            
ATOM   4808  CE  LYS X 302     103.274  72.279  59.456  0.00  0.00            
ATOM   4809  HE2 LYS X 302     103.476  71.536  60.226  0.00  0.00            
ATOM   4810  HE3 LYS X 302     102.813  71.786  58.600  0.00  0.00            
ATOM   4811  NZ  LYS X 302     104.579  72.948  59.086  0.00  0.00            
ATOM   4812  HZ1 LYS X 302     105.297  72.295  58.806  0.00  0.00            
ATOM   4813  HZ2 LYS X 302     104.377  73.607  58.349  0.00  0.00            
ATOM   4814  HZ3 LYS X 302     104.900  73.541  59.838  0.00  0.00            
ATOM   4815  C   LYS X 302      98.328  72.788  57.301  0.00  0.00            
ATOM   4816  O   LYS X 302      98.073  74.023  57.179  0.00  0.00            
ATOM   4817  N   ASP X 303      98.261  71.836  56.314  0.00  0.00            
ATOM   4818  H   ASP X 303      98.486  70.868  56.497  0.00  0.00            
ATOM   4819  CA  ASP X 303      97.671  72.214  55.011  0.00  0.00            
ATOM   4820  HA  ASP X 303      97.652  73.303  55.029  0.00  0.00            
ATOM   4821  CB  ASP X 303      98.630  71.791  53.908  0.00  0.00            
ATOM   4822  HB2 ASP X 303      99.574  72.286  54.134  0.00  0.00            
ATOM   4823  HB3 ASP X 303      98.685  70.704  53.843  0.00  0.00            
ATOM   4824  CG  ASP X 303      98.105  72.428  52.575  0.00  0.00            
ATOM   4825  OD1 ASP X 303      97.424  73.425  52.564  0.00  0.00            
ATOM   4826  OD2 ASP X 303      98.469  71.902  51.524  0.00  0.00            
ATOM   4827  C   ASP X 303      96.241  71.614  54.738  0.00  0.00            
ATOM   4828  O   ASP X 303      96.073  70.411  54.921  0.00  0.00            
ATOM   4829  N   PHE X 304      95.308  72.415  54.256  0.00  0.00            
ATOM   4830  H   PHE X 304      95.571  73.390  54.241  0.00  0.00            
ATOM   4831  CA  PHE X 304      93.916  72.067  53.931  0.00  0.00            
ATOM   4832  HA  PHE X 304      93.839  70.987  53.806  0.00  0.00            
ATOM   4833  CB  PHE X 304      93.004  72.528  55.091  0.00  0.00            
ATOM   4834  HB2 PHE X 304      92.978  73.618  55.105  0.00  0.00            
ATOM   4835  HB3 PHE X 304      92.022  72.220  54.730  0.00  0.00            
ATOM   4836  CG  PHE X 304      93.214  71.988  56.469  0.00  0.00            
ATOM   4837  CD1 PHE X 304      94.177  72.499  57.231  0.00  0.00            
ATOM   4838  HD1 PHE X 304      94.886  73.155  56.748  0.00  0.00            
ATOM   4839  CE1 PHE X 304      94.406  72.091  58.549  0.00  0.00            
ATOM   4840  HE1 PHE X 304      95.192  72.575  59.109  0.00  0.00            
ATOM   4841  CZ  PHE X 304      93.456  71.222  59.141  0.00  0.00            
ATOM   4842  HZ  PHE X 304      93.530  70.928  60.177  0.00  0.00            
ATOM   4843  CE2 PHE X 304      92.366  70.678  58.376  0.00  0.00            
ATOM   4844  HE2 PHE X 304      91.664  69.973  58.797  0.00  0.00            
ATOM   4845  CD2 PHE X 304      92.263  71.146  57.019  0.00  0.00            
ATOM   4846  HD2 PHE X 304      91.458  70.784  56.397  0.00  0.00            
ATOM   4847  C   PHE X 304      93.457  72.711  52.608  0.00  0.00            
ATOM   4848  O   PHE X 304      92.283  72.495  52.293  0.00  0.00            
ATOM   4849  N   SER X 305      94.357  73.422  51.946  0.00  0.00            
ATOM   4850  H   SER X 305      95.280  73.405  52.356  0.00  0.00            
ATOM   4851  CA  SER X 305      94.059  74.359  50.750  0.00  0.00            
ATOM   4852  HA  SER X 305      93.363  75.139  51.060  0.00  0.00            
ATOM   4853  CB  SER X 305      95.317  75.177  50.447  0.00  0.00            
ATOM   4854  HB2 SER X 305      95.079  75.835  49.612  0.00  0.00            
ATOM   4855  HB3 SER X 305      95.614  75.672  51.371  0.00  0.00            
ATOM   4856  OG  SER X 305      96.455  74.369  50.147  0.00  0.00            
ATOM   4857  HG  SER X 305      96.833  74.139  50.999  0.00  0.00            
ATOM   4858  C   SER X 305      93.430  73.821  49.447  0.00  0.00            
ATOM   4859  O   SER X 305      92.902  74.558  48.602  0.00  0.00            
ATOM   4860  N   TYR X 306      93.332  72.556  49.166  0.00  0.00            
ATOM   4861  H   TYR X 306      93.681  71.895  49.845  0.00  0.00            
ATOM   4862  CA  TYR X 306      92.743  71.988  47.927  0.00  0.00            
ATOM   4863  HA  TYR X 306      93.214  72.456  47.062  0.00  0.00            
ATOM   4864  CB  TYR X 306      93.015  70.387  48.049  0.00  0.00            
ATOM   4865  HB2 TYR X 306      94.033  70.270  48.420  0.00  0.00            
ATOM   4866  HB3 TYR X 306      92.412  69.884  48.805  0.00  0.00            
ATOM   4867  CG  TYR X 306      92.716  69.677  46.735  0.00  0.00            
ATOM   4868  CD1 TYR X 306      93.756  69.357  45.860  0.00  0.00            
ATOM   4869  HD1 TYR X 306      94.770  69.492  46.206  0.00  0.00            
ATOM   4870  CE1 TYR X 306      93.440  68.819  44.591  0.00  0.00            
ATOM   4871  HE1 TYR X 306      94.282  68.513  43.988  0.00  0.00            
ATOM   4872  CZ  TYR X 306      92.144  68.586  44.175  0.00  0.00            
ATOM   4873  OH  TYR X 306      91.845  68.133  42.924  0.00  0.00            
ATOM   4874  HH  TYR X 306      92.643  68.177  42.391  0.00  0.00            
ATOM   4875  CE2 TYR X 306      91.097  68.919  45.116  0.00  0.00            
ATOM   4876  HE2 TYR X 306      90.075  68.689  44.854  0.00  0.00            
ATOM   4877  CD2 TYR X 306      91.427  69.488  46.309  0.00  0.00            
ATOM   4878  HD2 TYR X 306      90.623  69.742  46.984  0.00  0.00            
ATOM   4879  C   TYR X 306      91.303  72.356  47.757  0.00  0.00            
ATOM   4880  O   TYR X 306      90.595  72.686  48.691  0.00  0.00            
ATOM   4881  N   ASN X 307      90.864  72.284  46.478  0.00  0.00            
ATOM   4882  H   ASN X 307      91.533  72.174  45.730  0.00  0.00            
ATOM   4883  CA  ASN X 307      89.526  72.652  46.078  0.00  0.00            
ATOM   4884  HA  ASN X 307      89.220  73.324  46.880  0.00  0.00            
ATOM   4885  CB  ASN X 307      89.434  73.401  44.716  0.00  0.00            
ATOM   4886  HB2 ASN X 307      90.331  74.020  44.718  0.00  0.00            
ATOM   4887  HB3 ASN X 307      89.630  72.761  43.855  0.00  0.00            
ATOM   4888  CG  ASN X 307      88.194  74.243  44.505  0.00  0.00            
ATOM   4889  OD1 ASN X 307      87.315  74.408  45.346  0.00  0.00            
ATOM   4890  ND2 ASN X 307      88.108  74.711  43.251  0.00  0.00            
ATOM   4891 HD21 ASN X 307      87.134  74.791  42.997  0.00  0.00            
ATOM   4892 HD22 ASN X 307      88.793  74.344  42.606  0.00  0.00            
ATOM   4893  C   ASN X 307      88.466  71.542  46.148  0.00  0.00            
ATOM   4894  O   ASN X 307      87.878  71.156  45.135  0.00  0.00            
ATOM   4895  N   PHE X 308      88.192  71.143  47.379  0.00  0.00            
ATOM   4896  H   PHE X 308      88.616  71.630  48.156  0.00  0.00            
ATOM   4897  CA  PHE X 308      87.174  70.173  47.589  0.00  0.00            
ATOM   4898  HA  PHE X 308      87.372  69.244  47.055  0.00  0.00            
ATOM   4899  CB  PHE X 308      87.136  69.765  49.092  0.00  0.00            
ATOM   4900  HB2 PHE X 308      86.722  70.548  49.727  0.00  0.00            
ATOM   4901  HB3 PHE X 308      86.471  68.908  49.202  0.00  0.00            
ATOM   4902  CG  PHE X 308      88.452  69.303  49.777  0.00  0.00            
ATOM   4903  CD1 PHE X 308      88.913  67.953  49.458  0.00  0.00            
ATOM   4904  HD1 PHE X 308      88.378  67.488  48.643  0.00  0.00            
ATOM   4905  CE1 PHE X 308      89.990  67.345  50.125  0.00  0.00            
ATOM   4906  HE1 PHE X 308      90.345  66.359  49.862  0.00  0.00            
ATOM   4907  CZ  PHE X 308      90.550  68.071  51.149  0.00  0.00            
ATOM   4908  HZ  PHE X 308      91.307  67.680  51.813  0.00  0.00            
ATOM   4909  CE2 PHE X 308      90.165  69.389  51.469  0.00  0.00            
ATOM   4910  HE2 PHE X 308      90.628  69.891  52.305  0.00  0.00            
ATOM   4911  CD2 PHE X 308      89.090  70.024  50.806  0.00  0.00            
ATOM   4912  HD2 PHE X 308      88.778  71.021  51.080  0.00  0.00            
ATOM   4913  C   PHE X 308      85.710  70.583  47.191  0.00  0.00            
ATOM   4914  O   PHE X 308      85.404  71.779  47.189  0.00  0.00            
ATOM   4915  N   GLY X 309      84.821  69.625  46.969  0.00  0.00            
ATOM   4916  H   GLY X 309      85.185  68.720  47.230  0.00  0.00            
ATOM   4917  CA  GLY X 309      83.492  69.813  46.425  0.00  0.00            
ATOM   4918  HA2 GLY X 309      83.427  70.744  45.861  0.00  0.00            
ATOM   4919  HA3 GLY X 309      83.276  68.959  45.783  0.00  0.00            
ATOM   4920  C   GLY X 309      82.365  69.836  47.469  0.00  0.00            
ATOM   4921  O   GLY X 309      81.192  69.639  47.162  0.00  0.00            
ATOM   4922  N   TRP X 310      82.735  69.979  48.738  0.00  0.00            
ATOM   4923  H   TRP X 310      83.681  70.257  48.958  0.00  0.00            
ATOM   4924  CA  TRP X 310      81.755  70.069  49.762  0.00  0.00            
ATOM   4925  HA  TRP X 310      81.093  69.211  49.650  0.00  0.00            
ATOM   4926  CB  TRP X 310      82.482  69.878  51.109  0.00  0.00            
ATOM   4927  HB2 TRP X 310      82.958  70.817  51.393  0.00  0.00            
ATOM   4928  HB3 TRP X 310      81.713  69.718  51.864  0.00  0.00            
ATOM   4929  CG  TRP X 310      83.459  68.739  51.149  0.00  0.00            
ATOM   4930  CD1 TRP X 310      83.241  67.514  50.605  0.00  0.00            
ATOM   4931  HD1 TRP X 310      82.398  67.256  49.982  0.00  0.00            
ATOM   4932  NE1 TRP X 310      84.285  66.656  50.832  0.00  0.00            
ATOM   4933  HE1 TRP X 310      84.367  65.657  50.705  0.00  0.00            
ATOM   4934  CE2 TRP X 310      85.214  67.323  51.689  0.00  0.00            
ATOM   4935  CZ2 TRP X 310      86.499  66.872  52.077  0.00  0.00            
ATOM   4936  HZ2 TRP X 310      86.789  65.838  51.965  0.00  0.00            
ATOM   4937  CH2 TRP X 310      87.281  67.775  52.820  0.00  0.00            
ATOM   4938  HH2 TRP X 310      88.271  67.503  53.155  0.00  0.00            
ATOM   4939  CZ3 TRP X 310      86.722  68.994  53.263  0.00  0.00            
ATOM   4940  HZ3 TRP X 310      87.370  69.586  53.892  0.00  0.00            
ATOM   4941  CE3 TRP X 310      85.449  69.452  52.812  0.00  0.00            
ATOM   4942  HE3 TRP X 310      85.092  70.461  52.956  0.00  0.00            
ATOM   4943  CD2 TRP X 310      84.684  68.564  51.962  0.00  0.00            
ATOM   4944  C   TRP X 310      80.946  71.407  49.805  0.00  0.00            
ATOM   4945  O   TRP X 310      81.546  72.448  49.588  0.00  0.00            
ATOM   4946  N   GLN X 311      79.627  71.364  50.092  0.00  0.00            
ATOM   4947  H   GLN X 311      79.189  70.475  50.286  0.00  0.00            
ATOM   4948  CA  GLN X 311      78.805  72.574  50.341  0.00  0.00            
ATOM   4949  HA  GLN X 311      79.211  73.416  49.780  0.00  0.00            
ATOM   4950  CB  GLN X 311      77.394  72.392  49.766  0.00  0.00            
ATOM   4951  HB2 GLN X 311      76.924  71.599  50.348  0.00  0.00            
ATOM   4952  HB3 GLN X 311      76.746  73.259  49.888  0.00  0.00            
ATOM   4953  CG  GLN X 311      77.475  72.018  48.297  0.00  0.00            
ATOM   4954  HG2 GLN X 311      77.809  72.912  47.770  0.00  0.00            
ATOM   4955  HG3 GLN X 311      78.201  71.222  48.131  0.00  0.00            
ATOM   4956  CD  GLN X 311      76.214  71.413  47.752  0.00  0.00            
ATOM   4957  OE1 GLN X 311      75.126  71.935  47.905  0.00  0.00            
ATOM   4958  NE2 GLN X 311      76.244  70.203  47.187  0.00  0.00            
ATOM   4959 HE21 GLN X 311      75.339  69.805  46.981  0.00  0.00            
ATOM   4960 HE22 GLN X 311      77.067  69.671  46.943  0.00  0.00            
ATOM   4961  C   GLN X 311      78.660  72.900  51.823  0.00  0.00            
ATOM   4962  O   GLN X 311      78.556  74.067  52.141  0.00  0.00            
ATOM   4963  N   HIE X 312      78.605  71.931  52.707  0.00  0.00            
ATOM   4964  H   HIE X 312      78.518  70.981  52.374  0.00  0.00            
ATOM   4965  CA  HIE X 312      78.744  72.316  54.080  0.00  0.00            
ATOM   4966  HA  HIE X 312      78.967  73.376  54.200  0.00  0.00            
ATOM   4967  CB  HIE X 312      77.359  72.030  54.760  0.00  0.00            
ATOM   4968  HB2 HIE X 312      77.256  70.945  54.794  0.00  0.00            
ATOM   4969  HB3 HIE X 312      77.277  72.432  55.770  0.00  0.00            
ATOM   4970  CG  HIE X 312      76.086  72.447  54.002  0.00  0.00            
ATOM   4971  ND1 HIE X 312      75.348  73.624  54.183  0.00  0.00            
ATOM   4972  CE1 HIE X 312      74.397  73.623  53.213  0.00  0.00            
ATOM   4973  HE1 HIE X 312      73.705  74.446  53.112  0.00  0.00            
ATOM   4974  NE2 HIE X 312      74.493  72.571  52.473  0.00  0.00            
ATOM   4975  HE2 HIE X 312      73.800  72.247  51.814  0.00  0.00            
ATOM   4976  CD2 HIE X 312      75.508  71.753  53.033  0.00  0.00            
ATOM   4977  HD2 HIE X 312      75.839  70.800  52.646  0.00  0.00            
ATOM   4978  C   HIE X 312      79.800  71.569  54.763  0.00  0.00            
ATOM   4979  O   HIE X 312      80.067  70.421  54.505  0.00  0.00            
ATOM   4980  N   LEU X 313      80.413  72.198  55.804  0.00  0.00            
ATOM   4981  H   LEU X 313      80.215  73.169  55.998  0.00  0.00            
ATOM   4982  CA  LEU X 313      81.611  71.633  56.401  0.00  0.00            
ATOM   4983  HA  LEU X 313      81.690  70.568  56.184  0.00  0.00            
ATOM   4984  CB  LEU X 313      82.873  72.145  55.664  0.00  0.00            
ATOM   4985  HB2 LEU X 313      82.873  71.721  54.660  0.00  0.00            
ATOM   4986  HB3 LEU X 313      82.745  73.227  55.641  0.00  0.00            
ATOM   4987  CG  LEU X 313      84.218  71.775  56.285  0.00  0.00            
ATOM   4988  HG  LEU X 313      84.262  72.093  57.327  0.00  0.00            
ATOM   4989  CD1 LEU X 313      84.542  70.253  56.194  0.00  0.00            
ATOM   4990 HD11 LEU X 313      85.591  70.066  56.427  0.00  0.00            
ATOM   4991 HD12 LEU X 313      84.015  69.775  57.020  0.00  0.00            
ATOM   4992 HD13 LEU X 313      84.298  69.787  55.240  0.00  0.00            
ATOM   4993  CD2 LEU X 313      85.222  72.431  55.307  0.00  0.00            
ATOM   4994 HD21 LEU X 313      86.221  72.219  55.688  0.00  0.00            
ATOM   4995 HD22 LEU X 313      85.040  72.081  54.291  0.00  0.00            
ATOM   4996 HD23 LEU X 313      85.272  73.520  55.306  0.00  0.00            
ATOM   4997  C   LEU X 313      81.452  71.844  57.906  0.00  0.00            
ATOM   4998  O   LEU X 313      81.021  72.897  58.358  0.00  0.00            
ATOM   4999  N   GLU X 314      81.941  70.925  58.695  0.00  0.00            
ATOM   5000  H   GLU X 314      82.190  70.090  58.185  0.00  0.00            
ATOM   5001  CA  GLU X 314      81.816  70.992  60.158  0.00  0.00            
ATOM   5002  HA  GLU X 314      81.765  72.014  60.532  0.00  0.00            
ATOM   5003  CB  GLU X 314      80.426  70.337  60.641  0.00  0.00            
ATOM   5004  HB2 GLU X 314      79.546  70.803  60.198  0.00  0.00            
ATOM   5005  HB3 GLU X 314      80.411  69.347  60.184  0.00  0.00            
ATOM   5006  CG  GLU X 314      80.255  70.247  62.135  0.00  0.00            
ATOM   5007  HG2 GLU X 314      81.135  69.820  62.615  0.00  0.00            
ATOM   5008  HG3 GLU X 314      80.255  71.298  62.422  0.00  0.00            
ATOM   5009  CD  GLU X 314      78.942  69.573  62.500  0.00  0.00            
ATOM   5010  OE1 GLU X 314      78.900  68.339  62.293  0.00  0.00            
ATOM   5011  OE2 GLU X 314      77.910  70.236  62.892  0.00  0.00            
ATOM   5012  C   GLU X 314      83.152  70.428  60.785  0.00  0.00            
ATOM   5013  O   GLU X 314      83.588  69.333  60.578  0.00  0.00            
ATOM   5014  N   LEU X 315      83.759  71.201  61.626  0.00  0.00            
ATOM   5015  H   LEU X 315      83.338  72.112  61.740  0.00  0.00            
ATOM   5016  CA  LEU X 315      84.876  70.715  62.546  0.00  0.00            
ATOM   5017  HA  LEU X 315      84.915  69.626  62.566  0.00  0.00            
ATOM   5018  CB  LEU X 315      86.240  71.290  62.052  0.00  0.00            
ATOM   5019  HB2 LEU X 315      86.222  72.365  61.878  0.00  0.00            
ATOM   5020  HB3 LEU X 315      86.982  71.206  62.845  0.00  0.00            
ATOM   5021  CG  LEU X 315      86.748  70.638  60.748  0.00  0.00            
ATOM   5022  HG  LEU X 315      86.388  69.614  60.641  0.00  0.00            
ATOM   5023  CD1 LEU X 315      86.451  71.392  59.472  0.00  0.00            
ATOM   5024 HD11 LEU X 315      87.194  72.187  59.414  0.00  0.00            
ATOM   5025 HD12 LEU X 315      86.713  70.761  58.622  0.00  0.00            
ATOM   5026 HD13 LEU X 315      85.399  71.679  59.476  0.00  0.00            
ATOM   5027  CD2 LEU X 315      88.217  70.391  60.807  0.00  0.00            
ATOM   5028 HD21 LEU X 315      88.428  69.740  59.958  0.00  0.00            
ATOM   5029 HD22 LEU X 315      88.778  71.326  60.798  0.00  0.00            
ATOM   5030 HD23 LEU X 315      88.547  69.746  61.621  0.00  0.00            
ATOM   5031  C   LEU X 315      84.698  71.138  63.965  0.00  0.00            
ATOM   5032  O   LEU X 315      84.646  72.356  64.262  0.00  0.00            
ATOM   5033  N   VAL X 316      84.513  70.177  64.833  0.00  0.00            
ATOM   5034  H   VAL X 316      84.692  69.236  64.512  0.00  0.00            
ATOM   5035  CA  VAL X 316      83.943  70.328  66.202  0.00  0.00            
ATOM   5036  HA  VAL X 316      84.149  71.325  66.592  0.00  0.00            
ATOM   5037  CB  VAL X 316      82.429  70.079  66.125  0.00  0.00            
ATOM   5038  HB  VAL X 316      82.332  69.138  65.583  0.00  0.00            
ATOM   5039  CG1 VAL X 316      81.878  70.000  67.566  0.00  0.00            
ATOM   5040 HG11 VAL X 316      82.345  69.327  68.286  0.00  0.00            
ATOM   5041 HG12 VAL X 316      82.008  70.994  67.993  0.00  0.00            
ATOM   5042 HG13 VAL X 316      80.830  69.704  67.529  0.00  0.00            
ATOM   5043  CG2 VAL X 316      81.733  71.223  65.422  0.00  0.00            
ATOM   5044 HG21 VAL X 316      81.911  71.124  64.351  0.00  0.00            
ATOM   5045 HG22 VAL X 316      80.646  71.155  65.436  0.00  0.00            
ATOM   5046 HG23 VAL X 316      82.063  72.178  65.829  0.00  0.00            
ATOM   5047  C   VAL X 316      84.710  69.555  67.254  0.00  0.00            
ATOM   5048  O   VAL X 316      85.085  68.434  67.012  0.00  0.00            
ATOM   5049  N   ASN X 317      85.081  70.169  68.385  0.00  0.00            
ATOM   5050  H   ASN X 317      84.828  71.146  68.333  0.00  0.00            
ATOM   5051  CA  ASN X 317      85.849  69.682  69.534  0.00  0.00            
ATOM   5052  HA  ASN X 317      86.061  70.517  70.202  0.00  0.00            
ATOM   5053  CB  ASN X 317      84.861  68.771  70.311  0.00  0.00            
ATOM   5054  HB2 ASN X 317      83.893  69.264  70.401  0.00  0.00            
ATOM   5055  HB3 ASN X 317      84.852  67.819  69.779  0.00  0.00            
ATOM   5056  CG  ASN X 317      85.336  68.473  71.715  0.00  0.00            
ATOM   5057  OD1 ASN X 317      85.823  69.228  72.507  0.00  0.00            
ATOM   5058  ND2 ASN X 317      85.293  67.194  72.129  0.00  0.00            
ATOM   5059 HD21 ASN X 317      85.755  66.920  72.985  0.00  0.00            
ATOM   5060 HD22 ASN X 317      84.899  66.558  71.451  0.00  0.00
[truncated: 1,504,339 more chars]
