# Supplementary material for: New Glucosamine-Based TLR4 Agonists: Design, Synthesis, Mechanism of Action, and In Vivo Activity as Vaccine Adjuvants
Source: J Med Chem. 2023 Feb 2;66(4):3010–29. doi: 10.1021/acs.jmedchem.2c01998 (PMC9969399; doi:10.1021/acs.jmedchem.2c01998)
Supplement: Supplementary file 5 — jm2c01998_si_005.pdb [file jm2c01998_si_005.pdb]

REMARK Authors: Alejandra Matamoros-Recio, Marina Minguez-Toral, and Sonsoles Martin-Santamaria. CIB Margarita Salas, CSIC. smsantamaria@cib.csic.es
REMARK Figure S5 
REMARK FP22 type-A orientation
ATOM      1 HH31 ACE X   1      44.113  42.176  94.879  0.00  0.00            
ATOM      2  CH3 ACE X   1      44.040  41.160  95.264  0.00  0.00            
ATOM      3 HH32 ACE X   1      43.332  40.641  94.618  0.00  0.00            
ATOM      4 HH33 ACE X   1      43.720  41.324  96.293  0.00  0.00            
ATOM      5  C   ACE X   1      45.318  40.444  95.318  0.00  0.00            
ATOM      6  O   ACE X   1      45.526  39.592  96.250  0.00  0.00            
ATOM      7  N   GLU X   2      46.235  40.805  94.438  0.00  0.00            
ATOM      8  H   GLU X   2      46.087  41.575  93.802  0.00  0.00            
ATOM      9  CA  GLU X   2      47.616  40.158  94.366  0.00  0.00            
ATOM     10  HA  GLU X   2      47.469  39.245  94.942  0.00  0.00            
ATOM     11  CB  GLU X   2      47.814  39.761  92.825  0.00  0.00            
ATOM     12  HB2 GLU X   2      48.001  40.715  92.331  0.00  0.00            
ATOM     13  HB3 GLU X   2      48.748  39.211  92.708  0.00  0.00            
ATOM     14  CG  GLU X   2      46.808  38.860  92.095  0.00  0.00            
ATOM     15  HG2 GLU X   2      45.857  39.378  91.970  0.00  0.00            
ATOM     16  HG3 GLU X   2      47.133  38.539  91.105  0.00  0.00            
ATOM     17  CD  GLU X   2      46.382  37.503  92.827  0.00  0.00            
ATOM     18  OE1 GLU X   2      45.460  36.814  92.359  0.00  0.00            
ATOM     19  OE2 GLU X   2      46.987  37.078  93.828  0.00  0.00            
ATOM     20  C   GLU X   2      48.774  40.940  94.936  0.00  0.00            
ATOM     21  O   GLU X   2      49.904  40.438  94.942  0.00  0.00            
ATOM     22  N   SER X   3      48.496  42.137  95.455  0.00  0.00            
ATOM     23  H   SER X   3      47.564  42.474  95.263  0.00  0.00            
ATOM     24  CA  SER X   3      49.433  43.022  95.936  0.00  0.00            
ATOM     25  HA  SER X   3      50.325  42.529  96.322  0.00  0.00            
ATOM     26  CB  SER X   3      49.901  43.873  94.736  0.00  0.00            
ATOM     27  HB2 SER X   3      50.857  44.348  94.959  0.00  0.00            
ATOM     28  HB3 SER X   3      50.111  43.120  93.977  0.00  0.00            
ATOM     29  OG  SER X   3      48.867  44.876  94.387  0.00  0.00            
ATOM     30  HG  SER X   3      48.072  44.427  94.091  0.00  0.00            
ATOM     31  C   SER X   3      48.823  43.865  97.027  0.00  0.00            
ATOM     32  O   SER X   3      47.597  43.870  97.210  0.00  0.00            
ATOM     33  N   TRP X   4      49.668  44.484  97.861  0.00  0.00            
ATOM     34  H   TRP X   4      50.667  44.402  97.737  0.00  0.00            
ATOM     35  CA  TRP X   4      49.250  45.190  99.139  0.00  0.00            
ATOM     36  HA  TRP X   4      48.277  45.682  99.141  0.00  0.00            
ATOM     37  CB  TRP X   4      48.983  44.187 100.219  0.00  0.00            
ATOM     38  HB2 TRP X   4      48.877  44.703 101.173  0.00  0.00            
ATOM     39  HB3 TRP X   4      48.073  43.607 100.070  0.00  0.00            
ATOM     40  CG  TRP X   4      50.191  43.297 100.453  0.00  0.00            
ATOM     41  CD1 TRP X   4      51.226  43.485 101.280  0.00  0.00            
ATOM     42  HD1 TRP X   4      51.358  44.345 101.920  0.00  0.00            
ATOM     43  NE1 TRP X   4      52.168  42.447 101.219  0.00  0.00            
ATOM     44  HE1 TRP X   4      53.044  42.372 101.716  0.00  0.00            
ATOM     45  CE2 TRP X   4      51.800  41.553 100.251  0.00  0.00            
ATOM     46  CZ2 TRP X   4      52.407  40.344  99.775  0.00  0.00            
ATOM     47  HZ2 TRP X   4      53.348  40.108 100.252  0.00  0.00            
ATOM     48  CH2 TRP X   4      51.748  39.520  98.808  0.00  0.00            
ATOM     49  HH2 TRP X   4      52.214  38.597  98.498  0.00  0.00            
ATOM     50  CZ3 TRP X   4      50.497  39.986  98.316  0.00  0.00            
ATOM     51  HZ3 TRP X   4      49.844  39.328  97.760  0.00  0.00            
ATOM     52  CE3 TRP X   4      49.963  41.227  98.772  0.00  0.00            
ATOM     53  HE3 TRP X   4      48.944  41.514  98.559  0.00  0.00            
ATOM     54  CD2 TRP X   4      50.594  42.091  99.722  0.00  0.00            
ATOM     55  C   TRP X   4      50.182  46.329  99.603  0.00  0.00            
ATOM     56  O   TRP X   4      49.763  47.228 100.358  0.00  0.00            
ATOM     57  N   GLU X   5      51.453  46.309  99.116  0.00  0.00            
ATOM     58  H   GLU X   5      51.922  45.486  98.766  0.00  0.00            
ATOM     59  CA  GLU X   5      52.247  47.557  99.111  0.00  0.00            
ATOM     60  HA  GLU X   5      52.227  47.912 100.141  0.00  0.00            
ATOM     61  CB  GLU X   5      53.789  47.270  98.879  0.00  0.00            
ATOM     62  HB2 GLU X   5      54.024  46.360  99.432  0.00  0.00            
ATOM     63  HB3 GLU X   5      54.100  47.035  97.862  0.00  0.00            
ATOM     64  CG  GLU X   5      54.742  48.470  99.130  0.00  0.00            
ATOM     65  HG2 GLU X   5      55.728  48.168  98.777  0.00  0.00            
ATOM     66  HG3 GLU X   5      54.478  49.266  98.435  0.00  0.00            
ATOM     67  CD  GLU X   5      54.905  48.810 100.554  0.00  0.00            
ATOM     68  OE1 GLU X   5      55.271  49.976 100.878  0.00  0.00            
ATOM     69  OE2 GLU X   5      54.745  47.933 101.390  0.00  0.00            
ATOM     70  C   GLU X   5      51.794  48.748  98.090  0.00  0.00            
ATOM     71  O   GLU X   5      51.841  48.515  96.922  0.00  0.00            
ATOM     72  N   PRO X   6      51.682  50.039  98.523  0.00  0.00            
ATOM     73  CD  PRO X   6      51.456  50.557  99.884  0.00  0.00            
ATOM     74  HD2 PRO X   6      52.319  50.421 100.536  0.00  0.00            
ATOM     75  HD3 PRO X   6      50.608  50.181 100.456  0.00  0.00            
ATOM     76  CG  PRO X   6      51.145  52.105  99.759  0.00  0.00            
ATOM     77  HG2 PRO X   6      52.025  52.736  99.879  0.00  0.00            
ATOM     78  HG3 PRO X   6      50.312  52.366 100.412  0.00  0.00            
ATOM     79  CB  PRO X   6      50.683  52.251  98.269  0.00  0.00            
ATOM     80  HB2 PRO X   6      50.743  53.238  97.809  0.00  0.00            
ATOM     81  HB3 PRO X   6      49.639  51.954  98.369  0.00  0.00            
ATOM     82  CA  PRO X   6      51.454  51.118  97.590  0.00  0.00            
ATOM     83  HA  PRO X   6      50.898  50.720  96.741  0.00  0.00            
ATOM     84  C   PRO X   6      52.863  51.715  97.131  0.00  0.00            
ATOM     85  O   PRO X   6      53.684  52.216  97.999  0.00  0.00            
ATOM     86  N   CYX X   7      52.990  51.825  95.827  0.00  0.00            
ATOM     87  H   CYX X   7      52.284  51.399  95.244  0.00  0.00            
ATOM     88  CA  CYX X   7      54.207  52.316  95.141  0.00  0.00            
ATOM     89  HA  CYX X   7      55.077  51.782  95.523  0.00  0.00            
ATOM     90  CB  CYX X   7      54.200  51.966  93.679  0.00  0.00            
ATOM     91  HB2 CYX X   7      53.390  52.526  93.211  0.00  0.00            
ATOM     92  HB3 CYX X   7      55.126  52.208  93.159  0.00  0.00            
ATOM     93  SG  CYX X   7      54.032  50.267  93.277  0.00  0.00            
ATOM     94  C   CYX X   7      54.519  53.766  95.332  0.00  0.00            
ATOM     95  O   CYX X   7      53.699  54.564  95.799  0.00  0.00            
ATOM     96  N   VAL X   8      55.705  54.184  94.898  0.00  0.00            
ATOM     97  H   VAL X   8      56.175  53.539  94.279  0.00  0.00            
ATOM     98  CA  VAL X   8      56.181  55.603  94.859  0.00  0.00            
ATOM     99  HA  VAL X   8      55.815  56.063  95.777  0.00  0.00            
ATOM    100  CB  VAL X   8      57.766  55.709  94.881  0.00  0.00            
ATOM    101  HB  VAL X   8      58.146  55.186  94.003  0.00  0.00            
ATOM    102  CG1 VAL X   8      58.366  57.119  94.972  0.00  0.00            
ATOM    103 HG11 VAL X   8      57.829  57.750  95.680  0.00  0.00            
ATOM    104 HG12 VAL X   8      59.423  56.984  95.203  0.00  0.00            
ATOM    105 HG13 VAL X   8      58.315  57.504  93.953  0.00  0.00            
ATOM    106  CG2 VAL X   8      58.262  54.928  96.082  0.00  0.00            
ATOM    107 HG21 VAL X   8      57.795  55.216  97.024  0.00  0.00            
ATOM    108 HG22 VAL X   8      58.083  53.862  95.939  0.00  0.00            
ATOM    109 HG23 VAL X   8      59.348  54.908  96.162  0.00  0.00            
ATOM    110  C   VAL X   8      55.527  56.390  93.698  0.00  0.00            
ATOM    111  O   VAL X   8      55.698  56.002  92.562  0.00  0.00            
ATOM    112  N   GLU X   9      54.843  57.468  94.089  0.00  0.00            
ATOM    113  H   GLU X   9      54.804  57.752  95.057  0.00  0.00            
ATOM    114  CA  GLU X   9      53.950  58.081  93.100  0.00  0.00            
ATOM    115  HA  GLU X   9      53.595  57.360  92.363  0.00  0.00            
ATOM    116  CB  GLU X   9      52.687  58.611  93.825  0.00  0.00            
ATOM    117  HB2 GLU X   9      52.383  57.747  94.416  0.00  0.00            
ATOM    118  HB3 GLU X   9      53.019  59.400  94.499  0.00  0.00            
ATOM    119  CG  GLU X   9      51.619  59.217  92.963  0.00  0.00            
ATOM    120  HG2 GLU X   9      51.957  60.184  92.588  0.00  0.00            
ATOM    121  HG3 GLU X   9      51.289  58.614  92.117  0.00  0.00            
ATOM    122  CD  GLU X   9      50.439  59.484  93.856  0.00  0.00            
ATOM    123  OE1 GLU X   9      50.480  60.478  94.641  0.00  0.00            
ATOM    124  OE2 GLU X   9      49.401  58.758  93.771  0.00  0.00            
ATOM    125  C   GLU X   9      54.666  59.202  92.354  0.00  0.00            
ATOM    126  O   GLU X   9      54.973  60.231  92.931  0.00  0.00            
ATOM    127  N   VAL X  10      54.897  59.102  91.076  0.00  0.00            
ATOM    128  H   VAL X  10      54.590  58.264  90.603  0.00  0.00            
ATOM    129  CA  VAL X  10      55.686  59.990  90.238  0.00  0.00            
ATOM    130  HA  VAL X  10      56.511  60.369  90.841  0.00  0.00            
ATOM    131  CB  VAL X  10      56.355  59.096  89.079  0.00  0.00            
ATOM    132  HB  VAL X  10      55.646  58.327  88.776  0.00  0.00            
ATOM    133  CG1 VAL X  10      56.822  59.780  87.819  0.00  0.00            
ATOM    134 HG11 VAL X  10      56.052  60.287  87.239  0.00  0.00            
ATOM    135 HG12 VAL X  10      57.469  60.588  88.160  0.00  0.00            
ATOM    136 HG13 VAL X  10      57.350  59.022  87.240  0.00  0.00            
ATOM    137  CG2 VAL X  10      57.551  58.257  89.690  0.00  0.00            
ATOM    138 HG21 VAL X  10      57.951  57.574  88.941  0.00  0.00            
ATOM    139 HG22 VAL X  10      58.348  58.937  89.990  0.00  0.00            
ATOM    140 HG23 VAL X  10      57.263  57.504  90.423  0.00  0.00            
ATOM    141  C   VAL X  10      54.909  61.170  89.675  0.00  0.00            
ATOM    142  O   VAL X  10      55.399  62.270  89.570  0.00  0.00            
ATOM    143  N   VAL X  11      53.623  60.941  89.255  0.00  0.00            
ATOM    144  H   VAL X  11      53.270  59.999  89.351  0.00  0.00            
ATOM    145  CA  VAL X  11      52.601  61.977  88.937  0.00  0.00            
ATOM    146  HA  VAL X  11      52.817  62.958  89.360  0.00  0.00            
ATOM    147  CB  VAL X  11      52.556  62.229  87.415  0.00  0.00            
ATOM    148  HB  VAL X  11      52.226  61.319  86.913  0.00  0.00            
ATOM    149  CG1 VAL X  11      51.546  63.360  87.197  0.00  0.00            
ATOM    150 HG11 VAL X  11      50.557  62.905  87.150  0.00  0.00            
ATOM    151 HG12 VAL X  11      51.636  64.100  87.993  0.00  0.00            
ATOM    152 HG13 VAL X  11      51.787  63.865  86.262  0.00  0.00            
ATOM    153  CG2 VAL X  11      53.935  62.686  86.865  0.00  0.00            
ATOM    154 HG21 VAL X  11      53.802  63.114  85.872  0.00  0.00            
ATOM    155 HG22 VAL X  11      54.387  63.414  87.539  0.00  0.00            
ATOM    156 HG23 VAL X  11      54.511  61.766  86.767  0.00  0.00            
ATOM    157  C   VAL X  11      51.270  61.586  89.533  0.00  0.00            
ATOM    158  O   VAL X  11      50.814  60.521  89.112  0.00  0.00            
ATOM    159  N   PRO X  12      50.563  62.419  90.344  0.00  0.00            
ATOM    160  CD  PRO X  12      50.826  63.826  90.628  0.00  0.00            
ATOM    161  HD2 PRO X  12      50.465  64.452  89.813  0.00  0.00            
ATOM    162  HD3 PRO X  12      51.857  64.104  90.846  0.00  0.00            
ATOM    163  CG  PRO X  12      49.990  64.204  91.799  0.00  0.00            
ATOM    164  HG2 PRO X  12      49.730  65.262  91.825  0.00  0.00            
ATOM    165  HG3 PRO X  12      50.542  63.948  92.704  0.00  0.00            
ATOM    166  CB  PRO X  12      48.764  63.270  91.769  0.00  0.00            
ATOM    167  HB2 PRO X  12      48.040  63.692  91.073  0.00  0.00            
ATOM    168  HB3 PRO X  12      48.290  63.149  92.743  0.00  0.00            
ATOM    169  CA  PRO X  12      49.360  61.977  91.244  0.00  0.00            
ATOM    170  HA  PRO X  12      49.739  61.293  92.004  0.00  0.00            
ATOM    171  C   PRO X  12      48.275  61.094  90.547  0.00  0.00            
ATOM    172  O   PRO X  12      47.668  61.478  89.539  0.00  0.00            
ATOM    173  N   ASN X  13      48.116  59.839  90.995  0.00  0.00            
ATOM    174  H   ASN X  13      48.545  59.466  91.830  0.00  0.00            
ATOM    175  CA  ASN X  13      47.124  58.904  90.372  0.00  0.00            
ATOM    176  HA  ASN X  13      47.171  58.095  91.102  0.00  0.00            
ATOM    177  CB  ASN X  13      45.734  59.465  90.505  0.00  0.00            
ATOM    178  HB2 ASN X  13      45.531  60.241  89.767  0.00  0.00            
ATOM    179  HB3 ASN X  13      45.108  58.599  90.290  0.00  0.00            
ATOM    180  CG  ASN X  13      45.361  60.156  91.832  0.00  0.00            
ATOM    181  OD1 ASN X  13      45.215  59.448  92.860  0.00  0.00            
ATOM    182  ND2 ASN X  13      45.245  61.479  91.946  0.00  0.00            
ATOM    183 HD21 ASN X  13      44.929  61.780  92.857  0.00  0.00            
ATOM    184 HD22 ASN X  13      45.373  62.029  91.108  0.00  0.00            
ATOM    185  C   ASN X  13      47.333  58.263  88.968  0.00  0.00            
ATOM    186  O   ASN X  13      46.622  57.313  88.666  0.00  0.00            
ATOM    187  N   ILE X  14      48.405  58.699  88.216  0.00  0.00            
ATOM    188  H   ILE X  14      48.882  59.496  88.612  0.00  0.00            
ATOM    189  CA  ILE X  14      48.574  58.539  86.786  0.00  0.00            
ATOM    190  HA  ILE X  14      47.924  57.708  86.513  0.00  0.00            
ATOM    191  CB  ILE X  14      48.177  59.894  86.168  0.00  0.00            
ATOM    192  HB  ILE X  14      48.872  60.615  86.597  0.00  0.00            
ATOM    193  CG2 ILE X  14      48.285  59.888  84.625  0.00  0.00            
ATOM    194 HG21 ILE X  14      49.238  59.427  84.365  0.00  0.00            
ATOM    195 HG22 ILE X  14      47.433  59.353  84.206  0.00  0.00            
ATOM    196 HG23 ILE X  14      48.346  60.930  84.310  0.00  0.00            
ATOM    197  CG1 ILE X  14      46.709  60.266  86.442  0.00  0.00            
ATOM    198 HG12 ILE X  14      46.024  59.759  85.763  0.00  0.00            
ATOM    199 HG13 ILE X  14      46.421  60.274  87.493  0.00  0.00            
ATOM    200  CD1 ILE X  14      46.406  61.756  86.152  0.00  0.00            
ATOM    201 HD11 ILE X  14      46.532  61.956  85.088  0.00  0.00            
ATOM    202 HD12 ILE X  14      45.397  61.978  86.499  0.00  0.00            
ATOM    203 HD13 ILE X  14      47.146  62.398  86.630  0.00  0.00            
ATOM    204  C   ILE X  14      49.974  57.991  86.381  0.00  0.00            
ATOM    205  O   ILE X  14      49.980  57.209  85.428  0.00  0.00            
ATOM    206  N   THR X  15      51.104  58.196  87.120  0.00  0.00            
ATOM    207  H   THR X  15      50.918  58.694  87.978  0.00  0.00            
ATOM    208  CA  THR X  15      52.381  57.562  86.854  0.00  0.00            
ATOM    209  HA  THR X  15      52.306  56.588  86.370  0.00  0.00            
ATOM    210  CB  THR X  15      53.375  58.359  85.988  0.00  0.00            
ATOM    211  HB  THR X  15      53.481  59.324  86.484  0.00  0.00            
ATOM    212  CG2 THR X  15      54.729  57.707  85.710  0.00  0.00            
ATOM    213 HG21 THR X  15      54.609  56.703  85.303  0.00  0.00            
ATOM    214 HG22 THR X  15      55.257  58.283  84.949  0.00  0.00            
ATOM    215 HG23 THR X  15      55.353  57.664  86.602  0.00  0.00            
ATOM    216  OG1 THR X  15      52.812  58.805  84.720  0.00  0.00            
ATOM    217  HG1 THR X  15      52.382  59.624  84.976  0.00  0.00            
ATOM    218  C   THR X  15      53.070  57.208  88.165  0.00  0.00            
ATOM    219  O   THR X  15      53.179  57.997  89.078  0.00  0.00            
ATOM    220  N   TYR X  16      53.637  56.038  88.173  0.00  0.00            
ATOM    221  H   TYR X  16      53.784  55.508  87.326  0.00  0.00            
ATOM    222  CA  TYR X  16      54.220  55.434  89.387  0.00  0.00            
ATOM    223  HA  TYR X  16      54.315  56.185  90.170  0.00  0.00            
ATOM    224  CB  TYR X  16      53.286  54.233  89.795  0.00  0.00            
ATOM    225  HB2 TYR X  16      52.977  53.643  88.933  0.00  0.00            
ATOM    226  HB3 TYR X  16      53.901  53.701  90.522  0.00  0.00            
ATOM    227  CG  TYR X  16      52.071  54.841  90.419  0.00  0.00            
ATOM    228  CD1 TYR X  16      50.862  54.925  89.649  0.00  0.00            
ATOM    229  HD1 TYR X  16      50.826  54.476  88.668  0.00  0.00            
ATOM    230  CE1 TYR X  16      49.682  55.526  90.143  0.00  0.00            
ATOM    231  HE1 TYR X  16      48.714  55.549  89.665  0.00  0.00            
ATOM    232  CZ  TYR X  16      49.786  56.110  91.445  0.00  0.00            
ATOM    233  OH  TYR X  16      48.683  56.676  91.965  0.00  0.00            
ATOM    234  HH  TYR X  16      48.918  57.192  92.740  0.00  0.00            
ATOM    235  CE2 TYR X  16      50.971  56.088  92.188  0.00  0.00            
ATOM    236  HE2 TYR X  16      50.988  56.597  93.141  0.00  0.00            
ATOM    237  CD2 TYR X  16      52.103  55.433  91.705  0.00  0.00            
ATOM    238  HD2 TYR X  16      52.970  55.241  92.320  0.00  0.00            
ATOM    239  C   TYR X  16      55.628  54.853  89.079  0.00  0.00            
ATOM    240  O   TYR X  16      55.910  54.678  87.910  0.00  0.00            
ATOM    241  N   GLN X  17      56.466  54.640  90.130  0.00  0.00            
ATOM    242  H   GLN X  17      56.248  55.054  91.025  0.00  0.00            
ATOM    243  CA  GLN X  17      57.466  53.569  90.156  0.00  0.00            
ATOM    244  HA  GLN X  17      57.288  52.850  89.356  0.00  0.00            
ATOM    245  CB  GLN X  17      58.810  54.221  89.952  0.00  0.00            
ATOM    246  HB2 GLN X  17      59.583  53.457  89.870  0.00  0.00            
ATOM    247  HB3 GLN X  17      58.838  54.772  89.012  0.00  0.00            
ATOM    248  CG  GLN X  17      59.379  55.202  90.975  0.00  0.00            
ATOM    249  HG2 GLN X  17      59.810  56.107  90.547  0.00  0.00            
ATOM    250  HG3 GLN X  17      58.631  55.720  91.576  0.00  0.00            
ATOM    251  CD  GLN X  17      60.411  54.683  92.044  0.00  0.00            
ATOM    252  OE1 GLN X  17      60.549  53.512  92.315  0.00  0.00            
ATOM    253  NE2 GLN X  17      61.146  55.502  92.755  0.00  0.00            
ATOM    254 HE21 GLN X  17      61.900  55.077  93.276  0.00  0.00            
ATOM    255 HE22 GLN X  17      61.267  56.461  92.461  0.00  0.00            
ATOM    256  C   GLN X  17      57.418  52.735  91.459  0.00  0.00            
ATOM    257  O   GLN X  17      57.147  53.208  92.558  0.00  0.00            
ATOM    258  N   CYX X  18      57.911  51.497  91.393  0.00  0.00            
ATOM    259  H   CYX X  18      58.214  51.183  90.483  0.00  0.00            
ATOM    260  CA  CYX X  18      57.844  50.562  92.477  0.00  0.00            
ATOM    261  HA  CYX X  18      57.521  51.070  93.385  0.00  0.00            
ATOM    262  CB  CYX X  18      56.729  49.631  92.044  0.00  0.00            
ATOM    263  HB2 CYX X  18      57.206  48.966  91.324  0.00  0.00            
ATOM    264  HB3 CYX X  18      56.600  48.980  92.910  0.00  0.00            
ATOM    265  SG  CYX X  18      55.103  50.097  91.393  0.00  0.00            
ATOM    266  C   CYX X  18      59.131  49.889  92.615  0.00  0.00            
ATOM    267  O   CYX X  18      59.180  48.703  92.949  0.00  0.00            
ATOM    268  N   MET X  19      60.269  50.515  92.296  0.00  0.00            
ATOM    269  H   MET X  19      60.231  51.510  92.129  0.00  0.00            
ATOM    270  CA  MET X  19      61.606  49.817  92.098  0.00  0.00            
ATOM    271  HA  MET X  19      61.548  49.024  91.352  0.00  0.00            
ATOM    272  CB  MET X  19      62.661  50.735  91.636  0.00  0.00            
ATOM    273  HB2 MET X  19      62.821  51.549  92.342  0.00  0.00            
ATOM    274  HB3 MET X  19      63.580  50.161  91.748  0.00  0.00            
ATOM    275  CG  MET X  19      62.630  51.217  90.174  0.00  0.00            
ATOM    276  HG2 MET X  19      62.312  50.426  89.495  0.00  0.00            
ATOM    277  HG3 MET X  19      61.778  51.877  90.016  0.00  0.00            
ATOM    278  SD  MET X  19      64.159  51.959  89.446  0.00  0.00            
ATOM    279  CE  MET X  19      64.348  53.446  90.296  0.00  0.00            
ATOM    280  HE1 MET X  19      65.178  53.940  89.792  0.00  0.00            
ATOM    281  HE2 MET X  19      63.451  54.064  90.277  0.00  0.00            
ATOM    282  HE3 MET X  19      64.710  53.250  91.305  0.00  0.00            
ATOM    283  C   MET X  19      62.130  49.081  93.328  0.00  0.00            
ATOM    284  O   MET X  19      62.316  49.675  94.361  0.00  0.00            
ATOM    285  N   GLU X  20      62.678  47.857  93.192  0.00  0.00            
ATOM    286  H   GLU X  20      62.835  47.600  92.228  0.00  0.00            
ATOM    287  CA  GLU X  20      63.290  47.039  94.222  0.00  0.00            
ATOM    288  HA  GLU X  20      63.323  46.054  93.756  0.00  0.00            
ATOM    289  CB  GLU X  20      64.720  47.512  94.305  0.00  0.00            
ATOM    290  HB2 GLU X  20      65.113  47.738  93.314  0.00  0.00            
ATOM    291  HB3 GLU X  20      64.681  48.341  95.010  0.00  0.00            
ATOM    292  CG  GLU X  20      65.663  46.417  94.882  0.00  0.00            
ATOM    293  HG2 GLU X  20      65.731  46.454  95.969  0.00  0.00            
ATOM    294  HG3 GLU X  20      65.357  45.405  94.616  0.00  0.00            
ATOM    295  CD  GLU X  20      67.151  46.582  94.331  0.00  0.00            
ATOM    296  OE1 GLU X  20      67.679  47.692  94.066  0.00  0.00            
ATOM    297  OE2 GLU X  20      67.908  45.552  94.320  0.00  0.00            
ATOM    298  C   GLU X  20      62.565  46.797  95.589  0.00  0.00            
ATOM    299  O   GLU X  20      63.141  46.425  96.604  0.00  0.00            
ATOM    300  N   LEU X  21      61.253  47.035  95.666  0.00  0.00            
ATOM    301  H   LEU X  21      60.747  47.072  94.793  0.00  0.00            
ATOM    302  CA  LEU X  21      60.388  46.944  96.943  0.00  0.00            
ATOM    303  HA  LEU X  21      60.996  47.347  97.753  0.00  0.00            
ATOM    304  CB  LEU X  21      59.212  47.891  96.768  0.00  0.00            
ATOM    305  HB2 LEU X  21      58.588  47.363  96.048  0.00  0.00            
ATOM    306  HB3 LEU X  21      58.737  47.877  97.749  0.00  0.00            
ATOM    307  CG  LEU X  21      59.415  49.327  96.208  0.00  0.00            
ATOM    308  HG  LEU X  21      59.927  49.285  95.246  0.00  0.00            
ATOM    309  CD1 LEU X  21      58.113  50.157  96.103  0.00  0.00            
ATOM    310 HD11 LEU X  21      58.420  51.113  95.679  0.00  0.00            
ATOM    311 HD12 LEU X  21      57.365  49.639  95.502  0.00  0.00            
ATOM    312 HD13 LEU X  21      57.627  50.314  97.066  0.00  0.00            
ATOM    313  CD2 LEU X  21      60.423  50.117  97.095  0.00  0.00            
ATOM    314 HD21 LEU X  21      61.271  49.485  97.357  0.00  0.00            
ATOM    315 HD22 LEU X  21      60.720  50.905  96.402  0.00  0.00            
ATOM    316 HD23 LEU X  21      59.992  50.547  97.999  0.00  0.00            
ATOM    317  C   LEU X  21      59.994  45.460  97.251  0.00  0.00            
ATOM    318  O   LEU X  21      59.227  45.226  98.173  0.00  0.00            
ATOM    319  N   ASN X  22      60.566  44.460  96.675  0.00  0.00            
ATOM    320  H   ASN X  22      61.321  44.674  96.040  0.00  0.00            
ATOM    321  CA  ASN X  22      60.290  43.030  96.954  0.00  0.00            
ATOM    322  HA  ASN X  22      60.944  42.512  96.252  0.00  0.00            
ATOM    323  CB  ASN X  22      60.872  42.617  98.336  0.00  0.00            
ATOM    324  HB2 ASN X  22      60.195  42.968  99.115  0.00  0.00            
ATOM    325  HB3 ASN X  22      60.815  41.542  98.502  0.00  0.00            
ATOM    326  CG  ASN X  22      62.206  43.149  98.764  0.00  0.00            
ATOM    327  OD1 ASN X  22      63.234  42.940  98.137  0.00  0.00            
ATOM    328  ND2 ASN X  22      62.272  44.012  99.779  0.00  0.00            
ATOM    329 HD21 ASN X  22      63.030  44.675  99.848  0.00  0.00            
ATOM    330 HD22 ASN X  22      61.442  44.270 100.294  0.00  0.00            
ATOM    331  C   ASN X  22      58.972  42.389  96.425  0.00  0.00            
ATOM    332  O   ASN X  22      58.418  41.502  97.098  0.00  0.00            
ATOM    333  N   PHE X  23      58.462  42.934  95.360  0.00  0.00            
ATOM    334  H   PHE X  23      58.987  43.662  94.896  0.00  0.00            
ATOM    335  CA  PHE X  23      57.414  42.245  94.517  0.00  0.00            
ATOM    336  HA  PHE X  23      56.539  42.095  95.150  0.00  0.00            
ATOM    337  CB  PHE X  23      56.895  43.232  93.431  0.00  0.00            
ATOM    338  HB2 PHE X  23      57.733  43.653  92.875  0.00  0.00            
ATOM    339  HB3 PHE X  23      56.295  42.657  92.726  0.00  0.00            
ATOM    340  CG  PHE X  23      56.023  44.327  94.056  0.00  0.00            
ATOM    341  CD1 PHE X  23      54.766  44.024  94.493  0.00  0.00            
ATOM    342  HD1 PHE X  23      54.341  43.049  94.307  0.00  0.00            
ATOM    343  CE1 PHE X  23      53.985  45.035  95.130  0.00  0.00            
ATOM    344  HE1 PHE X  23      53.004  44.704  95.436  0.00  0.00            
ATOM    345  CZ  PHE X  23      54.461  46.351  95.362  0.00  0.00            
ATOM    346  HZ  PHE X  23      53.881  47.126  95.841  0.00  0.00            
ATOM    347  CE2 PHE X  23      55.750  46.669  94.840  0.00  0.00            
ATOM    348  HE2 PHE X  23      56.122  47.680  94.928  0.00  0.00            
ATOM    349  CD2 PHE X  23      56.569  45.673  94.228  0.00  0.00            
ATOM    350  HD2 PHE X  23      57.496  45.998  93.777  0.00  0.00            
ATOM    351  C   PHE X  23      57.871  40.973  93.882  0.00  0.00            
ATOM    352  O   PHE X  23      59.097  40.796  93.640  0.00  0.00            
ATOM    353  N   TYR X  24      56.976  40.064  93.622  0.00  0.00            
ATOM    354  H   TYR X  24      56.059  40.302  93.972  0.00  0.00            
ATOM    355  CA  TYR X  24      57.035  38.742  92.927  0.00  0.00            
ATOM    356  HA  TYR X  24      57.918  38.717  92.289  0.00  0.00            
ATOM    357  CB  TYR X  24      56.966  37.602  94.001  0.00  0.00            
ATOM    358  HB2 TYR X  24      57.873  37.700  94.598  0.00  0.00            
ATOM    359  HB3 TYR X  24      56.095  37.867  94.601  0.00  0.00            
ATOM    360  CG  TYR X  24      56.711  36.233  93.436  0.00  0.00            
ATOM    361  CD1 TYR X  24      55.625  35.487  93.943  0.00  0.00            
ATOM    362  HD1 TYR X  24      54.899  35.916  94.618  0.00  0.00            
ATOM    363  CE1 TYR X  24      55.348  34.216  93.539  0.00  0.00            
ATOM    364  HE1 TYR X  24      54.472  33.683  93.878  0.00  0.00            
ATOM    365  CZ  TYR X  24      56.239  33.501  92.694  0.00  0.00            
ATOM    366  OH  TYR X  24      56.108  32.197  92.319  0.00  0.00            
ATOM    367  HH  TYR X  24      56.986  31.936  92.031  0.00  0.00            
ATOM    368  CE2 TYR X  24      57.469  34.147  92.395  0.00  0.00            
ATOM    369  HE2 TYR X  24      58.184  33.597  91.803  0.00  0.00            
ATOM    370  CD2 TYR X  24      57.735  35.538  92.745  0.00  0.00            
ATOM    371  HD2 TYR X  24      58.667  36.005  92.461  0.00  0.00            
ATOM    372  C   TYR X  24      55.890  38.803  91.891  0.00  0.00            
ATOM    373  O   TYR X  24      56.139  38.299  90.770  0.00  0.00            
ATOM    374  N   LYS X  25      54.760  39.385  92.228  0.00  0.00            
ATOM    375  H   LYS X  25      54.692  39.700  93.186  0.00  0.00            
ATOM    376  CA  LYS X  25      53.569  39.596  91.290  0.00  0.00            
ATOM    377  HA  LYS X  25      53.686  39.157  90.299  0.00  0.00            
ATOM    378  CB  LYS X  25      52.298  38.961  91.918  0.00  0.00            
ATOM    379  HB2 LYS X  25      52.008  39.509  92.814  0.00  0.00            
ATOM    380  HB3 LYS X  25      51.501  39.078  91.184  0.00  0.00            
ATOM    381  CG  LYS X  25      52.378  37.445  92.294  0.00  0.00            
ATOM    382  HG2 LYS X  25      52.849  36.813  91.541  0.00  0.00            
ATOM    383  HG3 LYS X  25      53.040  37.459  93.161  0.00  0.00            
ATOM    384  CD  LYS X  25      51.008  36.753  92.618  0.00  0.00            
ATOM    385  HD2 LYS X  25      50.366  37.444  93.165  0.00  0.00            
ATOM    386  HD3 LYS X  25      50.456  36.616  91.688  0.00  0.00            
ATOM    387  CE  LYS X  25      51.363  35.407  93.267  0.00  0.00            
ATOM    388  HE2 LYS X  25      52.289  35.035  92.828  0.00  0.00            
ATOM    389  HE3 LYS X  25      51.465  35.515  94.347  0.00  0.00            
ATOM    390  NZ  LYS X  25      50.288  34.363  93.011  0.00  0.00            
ATOM    391  HZ1 LYS X  25      49.417  34.707  93.391  0.00  0.00            
ATOM    392  HZ2 LYS X  25      50.065  34.225  92.036  0.00  0.00            
ATOM    393  HZ3 LYS X  25      50.578  33.446  93.320  0.00  0.00            
ATOM    394  C   LYS X  25      53.349  41.106  91.042  0.00  0.00            
ATOM    395  O   LYS X  25      54.151  41.861  91.529  0.00  0.00            
ATOM    396  N   ILE X  26      52.430  41.536  90.184  0.00  0.00            
ATOM    397  H   ILE X  26      51.785  40.821  89.880  0.00  0.00            
ATOM    398  CA  ILE X  26      52.308  42.978  89.712  0.00  0.00            
ATOM    399  HA  ILE X  26      53.330  43.356  89.677  0.00  0.00            
ATOM    400  CB  ILE X  26      51.808  43.108  88.247  0.00  0.00            
ATOM    401  HB  ILE X  26      51.189  42.249  87.987  0.00  0.00            
ATOM    402  CG2 ILE X  26      51.064  44.444  87.977  0.00  0.00            
ATOM    403 HG21 ILE X  26      51.847  45.196  87.881  0.00  0.00            
ATOM    404 HG22 ILE X  26      50.558  44.367  87.015  0.00  0.00            
ATOM    405 HG23 ILE X  26      50.278  44.692  88.691  0.00  0.00            
ATOM    406  CG1 ILE X  26      52.950  43.040  87.225  0.00  0.00            
ATOM    407 HG12 ILE X  26      52.525  42.880  86.234  0.00  0.00            
ATOM    408 HG13 ILE X  26      53.461  44.002  87.272  0.00  0.00            
ATOM    409  CD1 ILE X  26      53.998  41.927  87.475  0.00  0.00            
ATOM    410 HD11 ILE X  26      53.485  40.967  87.528  0.00  0.00            
ATOM    411 HD12 ILE X  26      54.736  41.906  86.673  0.00  0.00            
ATOM    412 HD13 ILE X  26      54.577  42.163  88.367  0.00  0.00            
ATOM    413  C   ILE X  26      51.457  43.786  90.691  0.00  0.00            
ATOM    414  O   ILE X  26      50.495  43.093  91.176  0.00  0.00            
ATOM    415  N   PRO X  27      51.721  45.070  91.050  0.00  0.00            
ATOM    416  CD  PRO X  27      52.926  45.832  90.772  0.00  0.00            
ATOM    417  HD2 PRO X  27      53.125  45.957  89.708  0.00  0.00            
ATOM    418  HD3 PRO X  27      53.682  45.254  91.302  0.00  0.00            
ATOM    419  CG  PRO X  27      52.707  47.209  91.391  0.00  0.00            
ATOM    420  HG2 PRO X  27      52.317  47.957  90.700  0.00  0.00            
ATOM    421  HG3 PRO X  27      53.647  47.577  91.801  0.00  0.00            
ATOM    422  CB  PRO X  27      51.814  46.901  92.582  0.00  0.00            
ATOM    423  HB2 PRO X  27      51.260  47.781  92.908  0.00  0.00            
ATOM    424  HB3 PRO X  27      52.391  46.461  93.396  0.00  0.00            
ATOM    425  CA  PRO X  27      50.951  45.751  91.996  0.00  0.00            
ATOM    426  HA  PRO X  27      50.872  45.121  92.882  0.00  0.00            
ATOM    427  C   PRO X  27      49.619  46.166  91.316  0.00  0.00            
ATOM    428  O   PRO X  27      49.354  47.298  90.995  0.00  0.00            
ATOM    429  N   ASP X  28      48.668  45.266  91.335  0.00  0.00            
ATOM    430  H   ASP X  28      49.003  44.334  91.535  0.00  0.00            
ATOM    431  CA  ASP X  28      47.268  45.489  90.927  0.00  0.00            
ATOM    432  HA  ASP X  28      47.311  45.855  89.902  0.00  0.00            
ATOM    433  CB  ASP X  28      46.534  44.158  90.927  0.00  0.00            
ATOM    434  HB2 ASP X  28      45.622  44.347  90.360  0.00  0.00            
ATOM    435  HB3 ASP X  28      47.179  43.461  90.392  0.00  0.00            
ATOM    436  CG  ASP X  28      46.180  43.556  92.285  0.00  0.00            
ATOM    437  OD1 ASP X  28      46.876  43.789  93.296  0.00  0.00            
ATOM    438  OD2 ASP X  28      45.210  42.824  92.343  0.00  0.00            
ATOM    439  C   ASP X  28      46.544  46.546  91.830  0.00  0.00            
ATOM    440  O   ASP X  28      45.426  46.942  91.516  0.00  0.00            
ATOM    441  N   ASN X  29      47.080  47.028  92.940  0.00  0.00            
ATOM    442  H   ASN X  29      47.998  46.714  93.222  0.00  0.00            
ATOM    443  CA  ASN X  29      46.403  47.996  93.814  0.00  0.00            
ATOM    444  HA  ASN X  29      45.369  47.652  93.799  0.00  0.00            
ATOM    445  CB  ASN X  29      47.031  47.826  95.250  0.00  0.00            
ATOM    446  HB2 ASN X  29      46.413  48.458  95.887  0.00  0.00            
ATOM    447  HB3 ASN X  29      46.974  46.791  95.585  0.00  0.00            
ATOM    448  CG  ASN X  29      48.422  48.388  95.423  0.00  0.00            
ATOM    449  OD1 ASN X  29      48.604  49.632  95.545  0.00  0.00            
ATOM    450  ND2 ASN X  29      49.414  47.626  95.290  0.00  0.00            
ATOM    451 HD21 ASN X  29      50.356  47.977  95.387  0.00  0.00            
ATOM    452 HD22 ASN X  29      49.236  46.635  95.209  0.00  0.00            
ATOM    453  C   ASN X  29      46.522  49.494  93.382  0.00  0.00            
ATOM    454  O   ASN X  29      45.850  50.396  93.952  0.00  0.00            
ATOM    455  N   LEU X  30      47.255  49.733  92.291  0.00  0.00            
ATOM    456  H   LEU X  30      47.588  48.955  91.740  0.00  0.00            
ATOM    457  CA  LEU X  30      47.487  51.091  91.686  0.00  0.00            
ATOM    458  HA  LEU X  30      47.498  51.762  92.545  0.00  0.00            
ATOM    459  CB  LEU X  30      48.705  51.128  90.754  0.00  0.00            
ATOM    460  HB2 LEU X  30      48.606  50.312  90.038  0.00  0.00            
ATOM    461  HB3 LEU X  30      48.810  52.045  90.174  0.00  0.00            
ATOM    462  CG  LEU X  30      50.114  50.930  91.420  0.00  0.00            
ATOM    463  HG  LEU X  30      50.227  50.005  91.986  0.00  0.00            
ATOM    464  CD1 LEU X  30      51.242  50.978  90.337  0.00  0.00            
ATOM    465 HD11 LEU X  30      52.174  50.797  90.873  0.00  0.00            
ATOM    466 HD12 LEU X  30      50.986  50.190  89.629  0.00  0.00            
ATOM    467 HD13 LEU X  30      51.259  51.892  89.743  0.00  0.00            
ATOM    468  CD2 LEU X  30      50.474  52.044  92.386  0.00  0.00            
ATOM    469 HD21 LEU X  30      51.315  51.625  92.938  0.00  0.00            
ATOM    470 HD22 LEU X  30      50.549  53.025  91.918  0.00  0.00            
ATOM    471 HD23 LEU X  30      49.670  52.020  93.123  0.00  0.00            
ATOM    472  C   LEU X  30      46.168  51.404  90.972  0.00  0.00            
ATOM    473  O   LEU X  30      45.453  50.589  90.403  0.00  0.00            
ATOM    474  N   PRO X  31      45.945  52.738  90.851  0.00  0.00            
ATOM    475  CD  PRO X  31      46.722  53.871  91.339  0.00  0.00            
ATOM    476  HD2 PRO X  31      47.592  54.028  90.701  0.00  0.00            
ATOM    477  HD3 PRO X  31      47.143  53.740  92.336  0.00  0.00            
ATOM    478  CG  PRO X  31      45.765  55.073  91.372  0.00  0.00            
ATOM    479  HG2 PRO X  31      46.061  56.081  91.084  0.00  0.00            
ATOM    480  HG3 PRO X  31      45.308  55.177  92.356  0.00  0.00            
ATOM    481  CB  PRO X  31      44.742  54.722  90.244  0.00  0.00            
ATOM    482  HB2 PRO X  31      45.030  55.195  89.305  0.00  0.00            
ATOM    483  HB3 PRO X  31      43.753  55.088  90.520  0.00  0.00            
ATOM    484  CA  PRO X  31      44.707  53.205  90.197  0.00  0.00            
ATOM    485  HA  PRO X  31      43.829  52.875  90.752  0.00  0.00            
ATOM    486  C   PRO X  31      44.550  52.738  88.734  0.00  0.00            
ATOM    487  O   PRO X  31      45.572  52.773  88.026  0.00  0.00            
ATOM    488  N   PHE X  32      43.279  52.697  88.164  0.00  0.00            
ATOM    489  H   PHE X  32      42.523  52.783  88.827  0.00  0.00            
ATOM    490  CA  PHE X  32      42.859  52.439  86.847  0.00  0.00            
ATOM    491  HA  PHE X  32      43.052  51.408  86.552  0.00  0.00            
ATOM    492  CB  PHE X  32      41.334  52.536  86.586  0.00  0.00            
ATOM    493  HB2 PHE X  32      41.150  51.866  85.746  0.00  0.00            
ATOM    494  HB3 PHE X  32      40.918  52.038  87.461  0.00  0.00            
ATOM    495  CG  PHE X  32      40.683  53.966  86.470  0.00  0.00            
ATOM    496  CD1 PHE X  32      40.212  54.406  85.286  0.00  0.00            
ATOM    497  HD1 PHE X  32      40.394  53.845  84.381  0.00  0.00            
ATOM    498  CE1 PHE X  32      39.409  55.546  85.153  0.00  0.00            
ATOM    499  HE1 PHE X  32      39.108  55.849  84.161  0.00  0.00            
ATOM    500  CZ  PHE X  32      39.448  56.517  86.159  0.00  0.00            
ATOM    501  HZ  PHE X  32      39.076  57.498  85.904  0.00  0.00            
ATOM    502  CE2 PHE X  32      40.065  56.103  87.407  0.00  0.00            
ATOM    503  HE2 PHE X  32      40.108  56.802  88.229  0.00  0.00            
ATOM    504  CD2 PHE X  32      40.601  54.834  87.598  0.00  0.00            
ATOM    505  HD2 PHE X  32      41.078  54.575  88.532  0.00  0.00            
ATOM    506  C   PHE X  32      43.529  53.478  85.821  0.00  0.00            
ATOM    507  O   PHE X  32      43.897  53.102  84.768  0.00  0.00            
ATOM    508  N   SER X  33      43.670  54.738  86.130  0.00  0.00            
ATOM    509  H   SER X  33      43.276  54.980  87.028  0.00  0.00            
ATOM    510  CA  SER X  33      44.322  55.884  85.438  0.00  0.00            
ATOM    511  HA  SER X  33      43.813  55.950  84.477  0.00  0.00            
ATOM    512  CB  SER X  33      43.998  57.235  86.152  0.00  0.00            
ATOM    513  HB2 SER X  33      44.501  58.075  85.673  0.00  0.00            
ATOM    514  HB3 SER X  33      42.922  57.405  86.106  0.00  0.00            
ATOM    515  OG  SER X  33      44.244  57.291  87.517  0.00  0.00            
ATOM    516  HG  SER X  33      45.188  57.262  87.686  0.00  0.00            
ATOM    517  C   SER X  33      45.887  55.759  85.279  0.00  0.00            
ATOM    518  O   SER X  33      46.574  56.627  84.747  0.00  0.00            
ATOM    519  N   THR X  34      46.507  54.738  85.726  0.00  0.00            
ATOM    520  H   THR X  34      45.926  54.018  86.131  0.00  0.00            
ATOM    521  CA  THR X  34      47.950  54.475  85.701  0.00  0.00            
ATOM    522  HA  THR X  34      48.578  55.260  86.123  0.00  0.00            
ATOM    523  CB  THR X  34      48.382  53.292  86.593  0.00  0.00            
ATOM    524  HB  THR X  34      47.796  52.419  86.305  0.00  0.00            
ATOM    525  CG2 THR X  34      49.850  52.926  86.432  0.00  0.00            
ATOM    526 HG21 THR X  34      50.543  53.738  86.213  0.00  0.00            
ATOM    527 HG22 THR X  34      50.172  52.345  87.296  0.00  0.00            
ATOM    528 HG23 THR X  34      50.021  52.346  85.525  0.00  0.00            
ATOM    529  OG1 THR X  34      48.147  53.523  87.939  0.00  0.00            
ATOM    530  HG1 THR X  34      47.290  53.122  88.098  0.00  0.00            
ATOM    531  C   THR X  34      48.449  54.272  84.297  0.00  0.00            
ATOM    532  O   THR X  34      48.246  53.237  83.648  0.00  0.00            
ATOM    533  N   LYS X  35      49.028  55.368  83.747  0.00  0.00            
ATOM    534  H   LYS X  35      49.173  56.157  84.362  0.00  0.00            
ATOM    535  CA  LYS X  35      49.360  55.551  82.329  0.00  0.00            
ATOM    536  HA  LYS X  35      48.682  55.032  81.651  0.00  0.00            
ATOM    537  CB  LYS X  35      49.095  57.044  82.029  0.00  0.00            
ATOM    538  HB2 LYS X  35      49.065  57.544  82.997  0.00  0.00            
ATOM    539  HB3 LYS X  35      50.025  57.375  81.567  0.00  0.00            
ATOM    540  CG  LYS X  35      47.938  57.464  81.038  0.00  0.00            
ATOM    541  HG2 LYS X  35      47.159  56.718  81.191  0.00  0.00            
ATOM    542  HG3 LYS X  35      47.643  58.479  81.306  0.00  0.00            
ATOM    543  CD  LYS X  35      48.293  57.462  79.562  0.00  0.00            
ATOM    544  HD2 LYS X  35      49.005  58.261  79.357  0.00  0.00            
ATOM    545  HD3 LYS X  35      48.758  56.501  79.344  0.00  0.00            
ATOM    546  CE  LYS X  35      46.984  57.643  78.773  0.00  0.00            
ATOM    547  HE2 LYS X  35      46.358  56.752  78.775  0.00  0.00            
ATOM    548  HE3 LYS X  35      46.369  58.455  79.160  0.00  0.00            
ATOM    549  NZ  LYS X  35      47.366  58.080  77.369  0.00  0.00            
ATOM    550  HZ1 LYS X  35      46.617  58.091  76.691  0.00  0.00            
ATOM    551  HZ2 LYS X  35      47.705  59.031  77.369  0.00  0.00            
ATOM    552  HZ3 LYS X  35      48.121  57.509  77.017  0.00  0.00            
ATOM    553  C   LYS X  35      50.774  55.175  81.939  0.00  0.00            
ATOM    554  O   LYS X  35      50.989  54.832  80.829  0.00  0.00            
ATOM    555  N   ASN X  36      51.739  55.218  82.833  0.00  0.00            
ATOM    556  H   ASN X  36      51.436  55.262  83.795  0.00  0.00            
ATOM    557  CA  ASN X  36      53.106  54.660  82.715  0.00  0.00            
ATOM    558  HA  ASN X  36      52.992  54.010  81.848  0.00  0.00            
ATOM    559  CB  ASN X  36      54.028  55.853  82.514  0.00  0.00            
ATOM    560  HB2 ASN X  36      53.987  56.465  83.416  0.00  0.00            
ATOM    561  HB3 ASN X  36      55.058  55.529  82.367  0.00  0.00            
ATOM    562  CG  ASN X  36      53.624  56.698  81.276  0.00  0.00            
ATOM    563  OD1 ASN X  36      53.774  56.355  80.130  0.00  0.00            
ATOM    564  ND2 ASN X  36      53.034  57.837  81.483  0.00  0.00            
ATOM    565 HD21 ASN X  36      52.977  58.450  80.683  0.00  0.00            
ATOM    566 HD22 ASN X  36      52.893  58.127  82.440  0.00  0.00            
ATOM    567  C   ASN X  36      53.425  53.834  83.935  0.00  0.00            
ATOM    568  O   ASN X  36      52.776  54.030  84.948  0.00  0.00            
ATOM    569  N   LEU X  37      54.352  52.835  83.881  0.00  0.00            
ATOM    570  H   LEU X  37      54.675  52.541  82.970  0.00  0.00            
ATOM    571  CA  LEU X  37      54.763  52.179  85.114  0.00  0.00            
ATOM    572  HA  LEU X  37      54.586  52.848  85.956  0.00  0.00            
ATOM    573  CB  LEU X  37      53.734  51.040  85.275  0.00  0.00            
ATOM    574  HB2 LEU X  37      52.742  51.471  85.411  0.00  0.00            
ATOM    575  HB3 LEU X  37      53.711  50.364  84.420  0.00  0.00            
ATOM    576  CG  LEU X  37      53.796  50.184  86.559  0.00  0.00            
ATOM    577  HG  LEU X  37      54.757  49.676  86.639  0.00  0.00            
ATOM    578  CD1 LEU X  37      53.537  50.957  87.859  0.00  0.00            
ATOM    579 HD11 LEU X  37      53.476  50.198  88.639  0.00  0.00            
ATOM    580 HD12 LEU X  37      54.463  51.491  88.074  0.00  0.00            
ATOM    581 HD13 LEU X  37      52.679  51.624  87.764  0.00  0.00            
ATOM    582  CD2 LEU X  37      52.508  49.220  86.504  0.00  0.00            
ATOM    583 HD21 LEU X  37      52.425  48.502  87.320  0.00  0.00            
ATOM    584 HD22 LEU X  37      51.599  49.771  86.747  0.00  0.00            
ATOM    585 HD23 LEU X  37      52.551  48.716  85.538  0.00  0.00            
ATOM    586  C   LEU X  37      56.294  51.847  85.109  0.00  0.00            
ATOM    587  O   LEU X  37      57.002  51.919  84.053  0.00  0.00            
ATOM    588  N   ASP X  38      56.739  51.433  86.313  0.00  0.00            
ATOM    589  H   ASP X  38      56.072  51.248  87.049  0.00  0.00            
ATOM    590  CA  ASP X  38      58.065  50.780  86.527  0.00  0.00            
ATOM    591  HA  ASP X  38      58.409  50.296  85.612  0.00  0.00            
ATOM    592  CB  ASP X  38      59.036  51.928  86.843  0.00  0.00            
ATOM    593  HB2 ASP X  38      59.154  52.676  86.059  0.00  0.00            
ATOM    594  HB3 ASP X  38      58.538  52.499  87.627  0.00  0.00            
ATOM    595  CG  ASP X  38      60.387  51.645  87.297  0.00  0.00            
ATOM    596  OD1 ASP X  38      60.908  50.582  87.096  0.00  0.00            
ATOM    597  OD2 ASP X  38      61.019  52.589  87.762  0.00  0.00            
ATOM    598  C   ASP X  38      58.052  49.753  87.749  0.00  0.00            
ATOM    599  O   ASP X  38      57.498  50.064  88.850  0.00  0.00            
ATOM    600  N   LEU X  39      58.471  48.536  87.514  0.00  0.00            
ATOM    601  H   LEU X  39      58.672  48.326  86.547  0.00  0.00            
ATOM    602  CA  LEU X  39      58.540  47.411  88.539  0.00  0.00            
ATOM    603  HA  LEU X  39      58.245  47.845  89.494  0.00  0.00            
ATOM    604  CB  LEU X  39      57.475  46.366  88.291  0.00  0.00            
ATOM    605  HB2 LEU X  39      56.510  46.868  88.221  0.00  0.00            
ATOM    606  HB3 LEU X  39      57.768  45.777  87.422  0.00  0.00            
ATOM    607  CG  LEU X  39      57.251  45.273  89.374  0.00  0.00            
ATOM    608  HG  LEU X  39      58.126  44.626  89.426  0.00  0.00            
ATOM    609  CD1 LEU X  39      56.846  45.789  90.723  0.00  0.00            
ATOM    610 HD11 LEU X  39      57.673  46.223  91.284  0.00  0.00            
ATOM    611 HD12 LEU X  39      56.053  46.537  90.736  0.00  0.00            
ATOM    612 HD13 LEU X  39      56.328  45.005  91.274  0.00  0.00            
ATOM    613  CD2 LEU X  39      56.055  44.460  88.879  0.00  0.00            
ATOM    614 HD21 LEU X  39      55.124  45.021  88.962  0.00  0.00            
ATOM    615 HD22 LEU X  39      56.259  44.128  87.861  0.00  0.00            
ATOM    616 HD23 LEU X  39      56.103  43.539  89.460  0.00  0.00            
ATOM    617  C   LEU X  39      60.021  47.019  88.753  0.00  0.00            
ATOM    618  O   LEU X  39      60.271  45.966  89.328  0.00  0.00            
ATOM    619  N   SER X  40      60.983  47.733  88.172  0.00  0.00            
ATOM    620  H   SER X  40      60.887  48.615  87.690  0.00  0.00            
ATOM    621  CA  SER X  40      62.367  47.240  87.904  0.00  0.00            
ATOM    622  HA  SER X  40      62.384  46.495  87.108  0.00  0.00            
ATOM    623  CB  SER X  40      63.207  48.327  87.309  0.00  0.00            
ATOM    624  HB2 SER X  40      63.217  49.165  88.006  0.00  0.00            
ATOM    625  HB3 SER X  40      64.222  48.034  87.042  0.00  0.00            
ATOM    626  OG  SER X  40      62.577  48.832  86.152  0.00  0.00            
ATOM    627  HG  SER X  40      61.862  49.426  86.392  0.00  0.00            
ATOM    628  C   SER X  40      62.983  46.667  89.180  0.00  0.00            
ATOM    629  O   SER X  40      62.667  47.202  90.272  0.00  0.00            
ATOM    630  N   PHE X  41      63.979  45.800  88.997  0.00  0.00            
ATOM    631  H   PHE X  41      64.320  45.599  88.068  0.00  0.00            
ATOM    632  CA  PHE X  41      64.792  45.315  90.104  0.00  0.00            
ATOM    633  HA  PHE X  41      65.419  44.539  89.667  0.00  0.00            
ATOM    634  CB  PHE X  41      65.771  46.331  90.595  0.00  0.00            
ATOM    635  HB2 PHE X  41      65.217  46.986  91.269  0.00  0.00            
ATOM    636  HB3 PHE X  41      66.519  45.934  91.281  0.00  0.00            
ATOM    637  CG  PHE X  41      66.449  47.295  89.589  0.00  0.00            
ATOM    638  CD1 PHE X  41      67.556  46.819  88.925  0.00  0.00            
ATOM    639  HD1 PHE X  41      67.943  45.819  89.055  0.00  0.00            
ATOM    640  CE1 PHE X  41      68.209  47.617  87.989  0.00  0.00            
ATOM    641  HE1 PHE X  41      68.923  47.107  87.359  0.00  0.00            
ATOM    642  CZ  PHE X  41      67.678  48.961  87.749  0.00  0.00            
ATOM    643  HZ  PHE X  41      68.174  49.601  87.034  0.00  0.00            
ATOM    644  CE2 PHE X  41      66.570  49.415  88.388  0.00  0.00            
ATOM    645  HE2 PHE X  41      66.187  50.410  88.212  0.00  0.00            
ATOM    646  CD2 PHE X  41      65.999  48.593  89.372  0.00  0.00            
ATOM    647  HD2 PHE X  41      65.159  48.990  89.924  0.00  0.00            
ATOM    648  C   PHE X  41      64.069  44.532  91.224  0.00  0.00            
ATOM    649  O   PHE X  41      64.732  44.150  92.183  0.00  0.00            
ATOM    650  N   ASN X  42      62.745  44.232  91.135  0.00  0.00            
ATOM    651  H   ASN X  42      62.327  44.593  90.290  0.00  0.00            
ATOM    652  CA  ASN X  42      62.035  43.191  91.880  0.00  0.00            
ATOM    653  HA  ASN X  42      62.371  43.177  92.917  0.00  0.00            
ATOM    654  CB  ASN X  42      60.549  43.638  91.922  0.00  0.00            
ATOM    655  HB2 ASN X  42      60.151  43.719  90.911  0.00  0.00            
ATOM    656  HB3 ASN X  42      59.971  42.861  92.423  0.00  0.00            
ATOM    657  CG  ASN X  42      60.221  44.900  92.711  0.00  0.00            
ATOM    658  OD1 ASN X  42      60.030  44.904  93.936  0.00  0.00            
ATOM    659  ND2 ASN X  42      60.181  46.098  92.145  0.00  0.00            
ATOM    660 HD21 ASN X  42      60.022  46.908  92.728  0.00  0.00            
ATOM    661 HD22 ASN X  42      60.509  46.144  91.191  0.00  0.00            
ATOM    662  C   ASN X  42      62.127  41.869  91.131  0.00  0.00            
ATOM    663  O   ASN X  42      61.898  41.858  89.987  0.00  0.00            
ATOM    664  N   PRO X  43      62.510  40.721  91.753  0.00  0.00            
ATOM    665  CD  PRO X  43      62.885  40.538  93.154  0.00  0.00            
ATOM    666  HD2 PRO X  43      61.895  40.392  93.587  0.00  0.00            
ATOM    667  HD3 PRO X  43      63.340  41.292  93.795  0.00  0.00            
ATOM    668  CG  PRO X  43      63.736  39.267  93.210  0.00  0.00            
ATOM    669  HG2 PRO X  43      63.225  38.608  93.912  0.00  0.00            
ATOM    670  HG3 PRO X  43      64.749  39.511  93.530  0.00  0.00            
ATOM    671  CB  PRO X  43      63.744  38.675  91.758  0.00  0.00            
ATOM    672  HB2 PRO X  43      63.617  37.592  91.741  0.00  0.00            
ATOM    673  HB3 PRO X  43      64.698  38.886  91.274  0.00  0.00            
ATOM    674  CA  PRO X  43      62.699  39.457  91.060  0.00  0.00            
ATOM    675  HA  PRO X  43      63.079  39.672  90.062  0.00  0.00            
ATOM    676  C   PRO X  43      61.372  38.697  90.858  0.00  0.00            
ATOM    677  O   PRO X  43      60.928  37.889  91.671  0.00  0.00            
ATOM    678  N   LEU X  44      60.726  38.989  89.722  0.00  0.00            
ATOM    679  H   LEU X  44      61.141  39.688  89.122  0.00  0.00            
ATOM    680  CA  LEU X  44      59.417  38.435  89.449  0.00  0.00            
ATOM    681  HA  LEU X  44      58.775  38.520  90.325  0.00  0.00            
ATOM    682  CB  LEU X  44      58.935  39.423  88.321  0.00  0.00            
ATOM    683  HB2 LEU X  44      59.583  39.341  87.449  0.00  0.00            
ATOM    684  HB3 LEU X  44      57.901  39.215  88.047  0.00  0.00            
ATOM    685  CG  LEU X  44      58.997  40.935  88.780  0.00  0.00            
ATOM    686  HG  LEU X  44      60.071  41.066  88.647  0.00  0.00            
ATOM    687  CD1 LEU X  44      58.260  41.778  87.686  0.00  0.00            
ATOM    688 HD11 LEU X  44      57.176  41.789  87.798  0.00  0.00            
ATOM    689 HD12 LEU X  44      58.676  42.786  87.663  0.00  0.00            
ATOM    690 HD13 LEU X  44      58.342  41.304  86.708  0.00  0.00            
ATOM    691  CD2 LEU X  44      58.408  41.267  90.142  0.00  0.00            
ATOM    692 HD21 LEU X  44      57.476  40.766  90.403  0.00  0.00            
ATOM    693 HD22 LEU X  44      59.212  41.078  90.854  0.00  0.00            
ATOM    694 HD23 LEU X  44      58.295  42.341  90.293  0.00  0.00            
ATOM    695  C   LEU X  44      59.502  37.014  88.833  0.00  0.00            
ATOM    696  O   LEU X  44      58.532  36.274  88.869  0.00  0.00            
ATOM    697  N   ARG X  45      60.664  36.676  88.304  0.00  0.00            
ATOM    698  H   ARG X  45      61.434  37.321  88.413  0.00  0.00            
ATOM    699  CA  ARG X  45      61.025  35.432  87.673  0.00  0.00            
ATOM    700  HA  ARG X  45      62.048  35.519  87.308  0.00  0.00            
ATOM    701  CB  ARG X  45      61.108  34.303  88.670  0.00  0.00            
ATOM    702  HB2 ARG X  45      60.152  33.974  89.078  0.00  0.00            
ATOM    703  HB3 ARG X  45      61.614  33.410  88.300  0.00  0.00            
ATOM    704  CG  ARG X  45      62.060  34.776  89.814  0.00  0.00            
ATOM    705  HG2 ARG X  45      62.875  35.248  89.265  0.00  0.00            
ATOM    706  HG3 ARG X  45      61.559  35.478  90.480  0.00  0.00            
ATOM    707  CD  ARG X  45      62.624  33.686  90.857  0.00  0.00            
ATOM    708  HD2 ARG X  45      61.724  33.300  91.336  0.00  0.00            
ATOM    709  HD3 ARG X  45      63.122  32.868  90.338  0.00  0.00            
ATOM    710  NE  ARG X  45      63.588  34.379  91.745  0.00  0.00            
ATOM    711  HE  ARG X  45      63.181  34.576  92.647  0.00  0.00            
ATOM    712  CZ  ARG X  45      64.876  34.519  91.564  0.00  0.00            
ATOM    713  NH1 ARG X  45      65.507  34.195  90.430  0.00  0.00            
ATOM    714 HH11 ARG X  45      64.963  34.031  89.595  0.00  0.00            
ATOM    715 HH12 ARG X  45      66.488  34.383  90.280  0.00  0.00            
ATOM    716  NH2 ARG X  45      65.641  35.024  92.479  0.00  0.00            
ATOM    717 HH21 ARG X  45      65.186  35.253  93.351  0.00  0.00            
ATOM    718 HH22 ARG X  45      66.636  35.096  92.321  0.00  0.00            
ATOM    719  C   ARG X  45      60.217  34.905  86.515  0.00  0.00            
ATOM    720  O   ARG X  45      60.798  34.169  85.700  0.00  0.00            
ATOM    721  N   HIE X  46      58.934  35.258  86.451  0.00  0.00            
ATOM    722  H   HIE X  46      58.544  35.843  87.176  0.00  0.00            
ATOM    723  CA  HIE X  46      57.987  34.862  85.373  0.00  0.00            
ATOM    724  HA  HIE X  46      58.409  34.794  84.371  0.00  0.00            
ATOM    725  CB  HIE X  46      57.446  33.455  85.775  0.00  0.00            
ATOM    726  HB2 HIE X  46      58.215  32.697  85.926  0.00  0.00            
ATOM    727  HB3 HIE X  46      56.943  33.624  86.727  0.00  0.00            
ATOM    728  CG  HIE X  46      56.372  32.854  84.863  0.00  0.00            
ATOM    729  ND1 HIE X  46      56.372  32.840  83.451  0.00  0.00            
ATOM    730  CE1 HIE X  46      55.253  32.158  83.069  0.00  0.00            
ATOM    731  HE1 HIE X  46      54.784  32.049  82.103  0.00  0.00            
ATOM    732  NE2 HIE X  46      54.577  31.825  84.178  0.00  0.00            
ATOM    733  HE2 HIE X  46      53.711  31.314  84.082  0.00  0.00            
ATOM    734  CD2 HIE X  46      55.270  32.213  85.258  0.00  0.00            
ATOM    735  HD2 HIE X  46      55.004  32.093  86.298  0.00  0.00            
ATOM    736  C   HIE X  46      56.804  35.837  85.301  0.00  0.00            
ATOM    737  O   HIE X  46      56.480  36.479  86.301  0.00  0.00            
ATOM    738  N   LEU X  47      56.069  35.818  84.196  0.00  0.00            
ATOM    739  H   LEU X  47      56.294  35.142  83.481  0.00  0.00            
ATOM    740  CA  LEU X  47      54.773  36.566  84.037  0.00  0.00            
ATOM    741  HA  LEU X  47      54.412  36.908  85.008  0.00  0.00            
ATOM    742  CB  LEU X  47      54.876  37.785  83.213  0.00  0.00            
ATOM    743  HB2 LEU X  47      55.379  37.510  82.286  0.00  0.00            
ATOM    744  HB3 LEU X  47      53.829  38.057  83.079  0.00  0.00            
ATOM    745  CG  LEU X  47      55.766  38.986  83.674  0.00  0.00            
ATOM    746  HG  LEU X  47      56.801  38.664  83.786  0.00  0.00            
ATOM    747  CD1 LEU X  47      55.662  40.090  82.626  0.00  0.00            
ATOM    748 HD11 LEU X  47      54.673  40.521  82.472  0.00  0.00            
ATOM    749 HD12 LEU X  47      56.358  40.916  82.770  0.00  0.00            
ATOM    750 HD13 LEU X  47      56.029  39.724  81.667  0.00  0.00            
ATOM    751  CD2 LEU X  47      55.298  39.624  84.975  0.00  0.00            
ATOM    752 HD21 LEU X  47      55.849  40.538  85.194  0.00  0.00            
ATOM    753 HD22 LEU X  47      54.226  39.789  84.871  0.00  0.00            
ATOM    754 HD23 LEU X  47      55.482  39.019  85.863  0.00  0.00            
ATOM    755  C   LEU X  47      53.756  35.589  83.371  0.00  0.00            
ATOM    756  O   LEU X  47      54.038  34.996  82.301  0.00  0.00            
ATOM    757  N   GLY X  48      52.561  35.460  83.862  0.00  0.00            
ATOM    758  H   GLY X  48      52.315  35.941  84.716  0.00  0.00            
ATOM    759  CA  GLY X  48      51.454  34.781  83.127  0.00  0.00            
ATOM    760  HA2 GLY X  48      51.885  34.284  82.258  0.00  0.00            
ATOM    761  HA3 GLY X  48      50.870  34.067  83.707  0.00  0.00            
ATOM    762  C   GLY X  48      50.420  35.731  82.594  0.00  0.00            
ATOM    763  O   GLY X  48      50.296  36.863  83.023  0.00  0.00            
ATOM    764  N   SER X  49      49.476  35.188  81.767  0.00  0.00            
ATOM    765  H   SER X  49      49.514  34.211  81.516  0.00  0.00            
ATOM    766  CA  SER X  49      48.307  35.969  81.228  0.00  0.00            
ATOM    767  HA  SER X  49      48.713  36.837  80.709  0.00  0.00            
ATOM    768  CB  SER X  49      47.628  35.169  80.124  0.00  0.00            
ATOM    769  HB2 SER X  49      46.719  35.680  79.805  0.00  0.00            
ATOM    770  HB3 SER X  49      48.316  34.913  79.318  0.00  0.00            
ATOM    771  OG  SER X  49      47.075  34.022  80.678  0.00  0.00            
ATOM    772  HG  SER X  49      47.807  33.520  81.045  0.00  0.00            
ATOM    773  C   SER X  49      47.373  36.349  82.390  0.00  0.00            
ATOM    774  O   SER X  49      47.339  35.776  83.463  0.00  0.00            
ATOM    775  N   TYR X  50      46.609  37.382  82.051  0.00  0.00            
ATOM    776  H   TYR X  50      46.635  37.717  81.098  0.00  0.00            
ATOM    777  CA  TYR X  50      45.891  38.331  82.923  0.00  0.00            
ATOM    778  HA  TYR X  50      45.603  39.124  82.232  0.00  0.00            
ATOM    779  CB  TYR X  50      44.618  37.542  83.481  0.00  0.00            
ATOM    780  HB2 TYR X  50      44.863  36.778  84.219  0.00  0.00            
ATOM    781  HB3 TYR X  50      44.133  38.349  84.030  0.00  0.00            
ATOM    782  CG  TYR X  50      43.744  37.041  82.408  0.00  0.00            
ATOM    783  CD1 TYR X  50      42.703  37.850  81.858  0.00  0.00            
ATOM    784  HD1 TYR X  50      42.453  38.838  82.215  0.00  0.00            
ATOM    785  CE1 TYR X  50      41.897  37.341  80.843  0.00  0.00            
ATOM    786  HE1 TYR X  50      41.063  37.887  80.426  0.00  0.00            
ATOM    787  CZ  TYR X  50      42.016  35.963  80.578  0.00  0.00            
ATOM    788  OH  TYR X  50      41.159  35.445  79.698  0.00  0.00            
ATOM    789  HH  TYR X  50      40.581  36.105  79.310  0.00  0.00            
ATOM    790  CE2 TYR X  50      43.067  35.149  81.063  0.00  0.00            
ATOM    791  HE2 TYR X  50      43.183  34.136  80.707  0.00  0.00            
ATOM    792  CD2 TYR X  50      43.904  35.675  81.986  0.00  0.00            
ATOM    793  HD2 TYR X  50      44.557  35.037  82.565  0.00  0.00            
ATOM    794  C   TYR X  50      46.657  39.063  84.090  0.00  0.00            
ATOM    795  O   TYR X  50      46.036  39.830  84.830  0.00  0.00            
ATOM    796  N   SER X  51      48.002  38.927  84.113  0.00  0.00            
ATOM    797  H   SER X  51      48.509  38.434  83.392  0.00  0.00            
ATOM    798  CA  SER X  51      48.821  39.760  85.092  0.00  0.00            
ATOM    799  HA  SER X  51      48.281  39.676  86.035  0.00  0.00            
ATOM    800  CB  SER X  51      50.262  39.248  85.235  0.00  0.00            
ATOM    801  HB2 SER X  51      50.853  39.934  85.842  0.00  0.00            
ATOM    802  HB3 SER X  51      50.207  38.217  85.585  0.00  0.00            
ATOM    803  OG  SER X  51      50.901  39.356  83.965  0.00  0.00            
ATOM    804  HG  SER X  51      50.810  38.501  83.539  0.00  0.00            
ATOM    805  C   SER X  51      48.778  41.337  84.835  0.00  0.00            
ATOM    806  O   SER X  51      48.686  42.133  85.791  0.00  0.00            
ATOM    807  N   PHE X  52      48.646  41.748  83.593  0.00  0.00            
ATOM    808  H   PHE X  52      48.633  41.020  82.894  0.00  0.00            
ATOM    809  CA  PHE X  52      48.340  43.119  83.284  0.00  0.00            
ATOM    810  HA  PHE X  52      48.606  43.790  84.101  0.00  0.00            
ATOM    811  CB  PHE X  52      49.382  43.625  82.191  0.00  0.00            
ATOM    812  HB2 PHE X  52      49.718  42.782  81.587  0.00  0.00            
ATOM    813  HB3 PHE X  52      48.825  44.345  81.592  0.00  0.00            
ATOM    814  CG  PHE X  52      50.599  44.315  82.814  0.00  0.00            
ATOM    815  CD1 PHE X  52      50.553  45.584  83.344  0.00  0.00            
ATOM    816  HD1 PHE X  52      49.619  46.066  83.095  0.00  0.00            
ATOM    817  CE1 PHE X  52      51.444  46.125  84.202  0.00  0.00            
ATOM    818  HE1 PHE X  52      51.424  47.127  84.604  0.00  0.00            
ATOM    819  CZ  PHE X  52      52.603  45.417  84.447  0.00  0.00            
ATOM    820  HZ  PHE X  52      53.266  45.704  85.250  0.00  0.00            
ATOM    821  CE2 PHE X  52      52.772  44.166  83.852  0.00  0.00            
ATOM    822  HE2 PHE X  52      53.603  43.596  84.243  0.00  0.00            
ATOM    823  CD2 PHE X  52      51.724  43.581  83.111  0.00  0.00            
ATOM    824  HD2 PHE X  52      51.654  42.557  82.776  0.00  0.00            
ATOM    825  C   PHE X  52      46.843  43.422  83.117  0.00  0.00            
ATOM    826  O   PHE X  52      46.490  44.520  82.764  0.00  0.00            
ATOM    827  N   PHE X  53      45.883  42.499  83.383  0.00  0.00            
ATOM    828  H   PHE X  53      46.130  41.679  83.918  0.00  0.00            
ATOM    829  CA  PHE X  53      44.534  42.723  82.982  0.00  0.00            
ATOM    830  HA  PHE X  53      44.447  42.929  81.915  0.00  0.00            
ATOM    831  CB  PHE X  53      43.774  41.446  83.254  0.00  0.00            
ATOM    832  HB2 PHE X  53      44.246  40.601  82.752  0.00  0.00            
ATOM    833  HB3 PHE X  53      43.945  41.191  84.300  0.00  0.00            
ATOM    834  CG  PHE X  53      42.325  41.429  82.781  0.00  0.00            
ATOM    835  CD1 PHE X  53      41.997  41.822  81.419  0.00  0.00            
ATOM    836  HD1 PHE X  53      42.826  42.203  80.841  0.00  0.00            
ATOM    837  CE1 PHE X  53      40.663  41.759  80.945  0.00  0.00            
ATOM    838  HE1 PHE X  53      40.388  42.024  79.934  0.00  0.00            
ATOM    839  CZ  PHE X  53      39.625  41.304  81.845  0.00  0.00            
ATOM    840  HZ  PHE X  53      38.628  41.312  81.429  0.00  0.00            
ATOM    841  CE2 PHE X  53      40.023  40.820  83.108  0.00  0.00            
ATOM    842  HE2 PHE X  53      39.209  40.347  83.637  0.00  0.00            
ATOM    843  CD2 PHE X  53      41.319  40.893  83.602  0.00  0.00            
ATOM    844  HD2 PHE X  53      41.568  40.500  84.577  0.00  0.00            
ATOM    845  C   PHE X  53      43.921  43.939  83.676  0.00  0.00            
ATOM    846  O   PHE X  53      43.004  44.522  83.144  0.00  0.00            
ATOM    847  N   SER X  54      44.255  44.163  84.951  0.00  0.00            
ATOM    848  H   SER X  54      44.852  43.490  85.411  0.00  0.00            
ATOM    849  CA  SER X  54      43.704  45.347  85.737  0.00  0.00            
ATOM    850  HA  SER X  54      42.624  45.450  85.633  0.00  0.00            
ATOM    851  CB  SER X  54      43.910  45.207  87.289  0.00  0.00            
ATOM    852  HB2 SER X  54      43.498  46.047  87.847  0.00  0.00            
ATOM    853  HB3 SER X  54      43.459  44.247  87.544  0.00  0.00            
ATOM    854  OG  SER X  54      45.288  45.098  87.481  0.00  0.00            
ATOM    855  HG  SER X  54      45.541  44.194  87.282  0.00  0.00            
ATOM    856  C   SER X  54      44.280  46.688  85.297  0.00  0.00            
ATOM    857  O   SER X  54      43.968  47.649  85.967  0.00  0.00            
ATOM    858  N   PHE X  55      45.043  46.889  84.163  0.00  0.00            
ATOM    859  H   PHE X  55      45.148  46.095  83.548  0.00  0.00            
ATOM    860  CA  PHE X  55      45.686  48.155  83.759  0.00  0.00            
ATOM    861  HA  PHE X  55      45.398  49.023  84.353  0.00  0.00            
ATOM    862  CB  PHE X  55      47.192  47.992  83.778  0.00  0.00            
ATOM    863  HB2 PHE X  55      47.450  47.139  83.151  0.00  0.00            
ATOM    864  HB3 PHE X  55      47.722  48.866  83.399  0.00  0.00            
ATOM    865  CG  PHE X  55      47.738  47.749  85.171  0.00  0.00            
ATOM    866  CD1 PHE X  55      48.381  48.767  85.829  0.00  0.00            
ATOM    867  HD1 PHE X  55      48.395  49.758  85.399  0.00  0.00            
ATOM    868  CE1 PHE X  55      48.913  48.585  87.109  0.00  0.00            
ATOM    869  HE1 PHE X  55      49.353  49.432  87.613  0.00  0.00            
ATOM    870  CZ  PHE X  55      48.987  47.318  87.657  0.00  0.00            
ATOM    871  HZ  PHE X  55      49.406  47.216  88.647  0.00  0.00            
ATOM    872  CE2 PHE X  55      48.389  46.232  86.982  0.00  0.00            
ATOM    873  HE2 PHE X  55      48.401  45.261  87.455  0.00  0.00            
ATOM    874  CD2 PHE X  55      47.687  46.495  85.784  0.00  0.00            
ATOM    875  HD2 PHE X  55      47.141  45.700  85.298  0.00  0.00            
ATOM    876  C   PHE X  55      45.229  48.482  82.340  0.00  0.00            
ATOM    877  O   PHE X  55      45.994  48.246  81.362  0.00  0.00            
ATOM    878  N   PRO X  56      43.990  49.075  82.173  0.00  0.00            
ATOM    879  CD  PRO X  56      42.972  49.221  83.219  0.00  0.00            
ATOM    880  HD2 PRO X  56      43.289  49.897  84.013  0.00  0.00            
ATOM    881  HD3 PRO X  56      42.663  48.217  83.511  0.00  0.00            
ATOM    882  CG  PRO X  56      41.792  49.894  82.560  0.00  0.00            
ATOM    883  HG2 PRO X  56      41.841  50.982  82.528  0.00  0.00            
ATOM    884  HG3 PRO X  56      40.834  49.677  83.033  0.00  0.00            
ATOM    885  CB  PRO X  56      41.900  49.235  81.143  0.00  0.00            
ATOM    886  HB2 PRO X  56      41.434  49.762  80.311  0.00  0.00            
ATOM    887  HB3 PRO X  56      41.618  48.187  81.246  0.00  0.00            
ATOM    888  CA  PRO X  56      43.451  49.277  80.856  0.00  0.00            
ATOM    889  HA  PRO X  56      43.640  48.405  80.229  0.00  0.00            
ATOM    890  C   PRO X  56      43.959  50.631  80.203  0.00  0.00            
ATOM    891  O   PRO X  56      43.458  50.907  79.121  0.00  0.00            
ATOM    892  N   GLU X  57      44.785  51.442  80.849  0.00  0.00            
ATOM    893  H   GLU X  57      44.946  51.316  81.838  0.00  0.00            
ATOM    894  CA  GLU X  57      45.198  52.757  80.298  0.00  0.00            
ATOM    895  HA  GLU X  57      44.754  52.859  79.308  0.00  0.00            
ATOM    896  CB  GLU X  57      44.623  53.859  81.210  0.00  0.00            
ATOM    897  HB2 GLU X  57      45.094  53.801  82.191  0.00  0.00            
ATOM    898  HB3 GLU X  57      44.899  54.833  80.808  0.00  0.00            
ATOM    899  CG  GLU X  57      43.107  53.868  81.437  0.00  0.00            
ATOM    900  HG2 GLU X  57      42.727  53.082  82.090  0.00  0.00            
ATOM    901  HG3 GLU X  57      43.016  54.821  81.959  0.00  0.00            
ATOM    902  CD  GLU X  57      42.310  53.881  80.100  0.00  0.00            
ATOM    903  OE1 GLU X  57      42.745  54.542  79.117  0.00  0.00            
ATOM    904  OE2 GLU X  57      41.170  53.410  80.096  0.00  0.00            
ATOM    905  C   GLU X  57      46.699  52.824  80.164  0.00  0.00            
ATOM    906  O   GLU X  57      47.168  53.637  79.345  0.00  0.00            
ATOM    907  N   LEU X  58      47.466  51.878  80.736  0.00  0.00            
ATOM    908  H   LEU X  58      46.857  51.189  81.154  0.00  0.00            
ATOM    909  CA  LEU X  58      48.933  51.750  80.766  0.00  0.00            
ATOM    910  HA  LEU X  58      49.326  52.638  81.261  0.00  0.00            
ATOM    911  CB  LEU X  58      49.279  50.565  81.716  0.00  0.00            
ATOM    912  HB2 LEU X  58      48.926  50.877  82.699  0.00  0.00            
ATOM    913  HB3 LEU X  58      48.710  49.722  81.326  0.00  0.00            
ATOM    914  CG  LEU X  58      50.707  50.220  81.727  0.00  0.00            
ATOM    915  HG  LEU X  58      51.139  50.048  80.741  0.00  0.00            
ATOM    916  CD1 LEU X  58      51.577  51.277  82.476  0.00  0.00            
ATOM    917 HD11 LEU X  58      51.550  52.186  81.875  0.00  0.00            
ATOM    918 HD12 LEU X  58      51.133  51.316  83.471  0.00  0.00            
ATOM    919 HD13 LEU X  58      52.601  50.913  82.560  0.00  0.00            
ATOM    920  CD2 LEU X  58      50.890  48.841  82.335  0.00  0.00            
ATOM    921 HD21 LEU X  58      50.669  48.927  83.399  0.00  0.00            
ATOM    922 HD22 LEU X  58      50.216  48.108  81.892  0.00  0.00            
ATOM    923 HD23 LEU X  58      51.908  48.509  82.131  0.00  0.00            
ATOM    924  C   LEU X  58      49.440  51.641  79.343  0.00  0.00            
ATOM    925  O   LEU X  58      49.229  50.627  78.711  0.00  0.00            
ATOM    926  N   GLN X  59      50.131  52.703  78.900  0.00  0.00            
ATOM    927  H   GLN X  59      50.105  53.545  79.456  0.00  0.00            
ATOM    928  CA  GLN X  59      50.710  52.951  77.625  0.00  0.00            
ATOM    929  HA  GLN X  59      50.209  52.473  76.784  0.00  0.00            
ATOM    930  CB  GLN X  59      50.582  54.502  77.472  0.00  0.00            
ATOM    931  HB2 GLN X  59      49.511  54.686  77.550  0.00  0.00            
ATOM    932  HB3 GLN X  59      51.037  54.979  78.341  0.00  0.00            
ATOM    933  CG  GLN X  59      51.104  55.029  76.087  0.00  0.00            
ATOM    934  HG2 GLN X  59      52.185  55.100  76.212  0.00  0.00            
ATOM    935  HG3 GLN X  59      50.885  54.272  75.335  0.00  0.00            
ATOM    936  CD  GLN X  59      50.510  56.339  75.639  0.00  0.00            
ATOM    937  OE1 GLN X  59      49.391  56.724  76.076  0.00  0.00            
ATOM    938  NE2 GLN X  59      51.218  57.066  74.779  0.00  0.00            
ATOM    939 HE21 GLN X  59      50.699  57.852  74.414  0.00  0.00            
ATOM    940 HE22 GLN X  59      52.028  56.597  74.399  0.00  0.00            
ATOM    941  C   GLN X  59      52.191  52.579  77.486  0.00  0.00            
ATOM    942  O   GLN X  59      52.670  52.228  76.411  0.00  0.00            
ATOM    943  N   VAL X  60      53.032  52.715  78.537  0.00  0.00            
ATOM    944  H   VAL X  60      52.745  53.073  79.437  0.00  0.00            
ATOM    945  CA  VAL X  60      54.533  52.497  78.647  0.00  0.00            
ATOM    946  HA  VAL X  60      54.750  51.845  77.801  0.00  0.00            
ATOM    947  CB  VAL X  60      55.441  53.812  78.589  0.00  0.00            
ATOM    948  HB  VAL X  60      55.212  54.424  79.462  0.00  0.00            
ATOM    949  CG1 VAL X  60      56.959  53.499  78.632  0.00  0.00            
ATOM    950 HG11 VAL X  60      57.209  52.941  77.730  0.00  0.00            
ATOM    951 HG12 VAL X  60      57.534  54.409  78.804  0.00  0.00            
ATOM    952 HG13 VAL X  60      57.209  52.862  79.481  0.00  0.00            
ATOM    953  CG2 VAL X  60      55.078  54.855  77.557  0.00  0.00            
ATOM    954 HG21 VAL X  60      55.462  55.862  77.720  0.00  0.00            
ATOM    955 HG22 VAL X  60      55.453  54.534  76.586  0.00  0.00            
ATOM    956 HG23 VAL X  60      54.016  55.066  77.430  0.00  0.00            
ATOM    957  C   VAL X  60      54.755  51.717  79.933  0.00  0.00            
ATOM    958  O   VAL X  60      54.228  52.119  80.979  0.00  0.00            
ATOM    959  N   LEU X  61      55.577  50.675  79.843  0.00  0.00            
ATOM    960  H   LEU X  61      55.908  50.385  78.934  0.00  0.00            
ATOM    961  CA  LEU X  61      55.799  49.785  80.935  0.00  0.00            
ATOM    962  HA  LEU X  61      55.416  50.235  81.851  0.00  0.00            
ATOM    963  CB  LEU X  61      54.890  48.595  80.636  0.00  0.00            
ATOM    964  HB2 LEU X  61      53.847  48.911  80.644  0.00  0.00            
ATOM    965  HB3 LEU X  61      55.108  48.277  79.616  0.00  0.00            
ATOM    966  CG  LEU X  61      55.090  47.371  81.581  0.00  0.00            
ATOM    967  HG  LEU X  61      56.040  46.898  81.332  0.00  0.00            
ATOM    968  CD1 LEU X  61      54.962  47.708  83.086  0.00  0.00            
ATOM    969 HD11 LEU X  61      55.884  48.118  83.498  0.00  0.00            
ATOM    970 HD12 LEU X  61      54.143  48.351  83.408  0.00  0.00            
ATOM    971 HD13 LEU X  61      54.871  46.777  83.645  0.00  0.00            
ATOM    972  CD2 LEU X  61      54.046  46.284  81.353  0.00  0.00            
ATOM    973 HD21 LEU X  61      53.026  46.664  81.412  0.00  0.00            
ATOM    974 HD22 LEU X  61      54.039  45.853  80.352  0.00  0.00            
ATOM    975 HD23 LEU X  61      54.159  45.427  82.016  0.00  0.00            
ATOM    976  C   LEU X  61      57.278  49.293  81.039  0.00  0.00            
ATOM    977  O   LEU X  61      57.867  48.647  80.232  0.00  0.00            
ATOM    978  N   ASP X  62      57.903  49.675  82.184  0.00  0.00            
ATOM    979  H   ASP X  62      57.461  50.332  82.811  0.00  0.00            
ATOM    980  CA  ASP X  62      59.321  49.309  82.531  0.00  0.00            
ATOM    981  HA  ASP X  62      59.787  49.034  81.585  0.00  0.00            
ATOM    982  CB  ASP X  62      60.133  50.632  82.986  0.00  0.00            
ATOM    983  HB2 ASP X  62      59.891  51.311  82.169  0.00  0.00            
ATOM    984  HB3 ASP X  62      59.796  50.994  83.957  0.00  0.00            
ATOM    985  CG  ASP X  62      61.658  50.460  83.106  0.00  0.00            
ATOM    986  OD1 ASP X  62      62.168  49.339  82.875  0.00  0.00            
ATOM    987  OD2 ASP X  62      62.348  51.462  83.367  0.00  0.00            
ATOM    988  C   ASP X  62      59.315  48.074  83.493  0.00  0.00            
ATOM    989  O   ASP X  62      58.708  48.003  84.525  0.00  0.00            
ATOM    990  N   LEU X  63      60.050  47.024  83.084  0.00  0.00            
ATOM    991  H   LEU X  63      60.598  47.188  82.252  0.00  0.00            
ATOM    992  CA  LEU X  63      60.367  45.783  83.771  0.00  0.00            
ATOM    993  HA  LEU X  63      60.074  45.865  84.818  0.00  0.00            
ATOM    994  CB  LEU X  63      59.541  44.658  83.074  0.00  0.00            
ATOM    995  HB2 LEU X  63      59.739  44.595  82.004  0.00  0.00            
ATOM    996  HB3 LEU X  63      59.864  43.665  83.385  0.00  0.00            
ATOM    997  CG  LEU X  63      58.014  44.758  83.285  0.00  0.00            
ATOM    998  HG  LEU X  63      57.686  45.797  83.309  0.00  0.00            
ATOM    999  CD1 LEU X  63      57.187  43.969  82.275  0.00  0.00            
ATOM   1000 HD11 LEU X  63      56.143  44.229  82.450  0.00  0.00            
ATOM   1001 HD12 LEU X  63      57.597  44.268  81.311  0.00  0.00            
ATOM   1002 HD13 LEU X  63      57.292  42.885  82.331  0.00  0.00            
ATOM   1003  CD2 LEU X  63      57.646  44.096  84.654  0.00  0.00            
ATOM   1004 HD21 LEU X  63      57.903  43.043  84.542  0.00  0.00            
ATOM   1005 HD22 LEU X  63      58.266  44.364  85.509  0.00  0.00            
ATOM   1006 HD23 LEU X  63      56.587  44.233  84.874  0.00  0.00            
ATOM   1007  C   LEU X  63      61.901  45.496  83.805  0.00  0.00            
ATOM   1008  O   LEU X  63      62.390  44.356  83.613  0.00  0.00            
ATOM   1009  N   SER X  64      62.733  46.508  84.010  0.00  0.00            
ATOM   1010  H   SER X  64      62.358  47.435  84.153  0.00  0.00            
ATOM   1011  CA  SER X  64      64.210  46.344  83.846  0.00  0.00            
ATOM   1012  HA  SER X  64      64.357  45.807  82.909  0.00  0.00            
ATOM   1013  CB  SER X  64      64.879  47.766  83.803  0.00  0.00            
ATOM   1014  HB2 SER X  64      64.474  48.364  84.619  0.00  0.00            
ATOM   1015  HB3 SER X  64      65.956  47.632  83.903  0.00  0.00            
ATOM   1016  OG  SER X  64      64.518  48.312  82.567  0.00  0.00            
ATOM   1017  HG  SER X  64      63.580  48.513  82.593  0.00  0.00            
ATOM   1018  C   SER X  64      64.763  45.519  85.010  0.00  0.00            
ATOM   1019  O   SER X  64      64.743  45.856  86.205  0.00  0.00            
ATOM   1020  N   ARG X  65      65.468  44.563  84.563  0.00  0.00            
ATOM   1021  H   ARG X  65      65.661  44.565  83.572  0.00  0.00            
ATOM   1022  CA  ARG X  65      66.130  43.452  85.366  0.00  0.00            
ATOM   1023  HA  ARG X  65      66.298  42.648  84.650  0.00  0.00            
ATOM   1024  CB  ARG X  65      67.513  44.059  85.934  0.00  0.00            
ATOM   1025  HB2 ARG X  65      67.883  44.815  85.241  0.00  0.00            
ATOM   1026  HB3 ARG X  65      67.330  44.699  86.797  0.00  0.00            
ATOM   1027  CG  ARG X  65      68.757  43.044  86.110  0.00  0.00            
ATOM   1028  HG2 ARG X  65      68.525  42.419  86.973  0.00  0.00            
ATOM   1029  HG3 ARG X  65      68.868  42.476  85.187  0.00  0.00            
ATOM   1030  CD  ARG X  65      70.105  43.704  86.251  0.00  0.00            
ATOM   1031  HD2 ARG X  65      70.104  44.679  85.763  0.00  0.00            
ATOM   1032  HD3 ARG X  65      70.317  43.842  87.311  0.00  0.00            
ATOM   1033  NE  ARG X  65      71.141  42.820  85.742  0.00  0.00            
ATOM   1034  HE  ARG X  65      71.348  42.029  86.336  0.00  0.00            
ATOM   1035  CZ  ARG X  65      71.808  42.950  84.578  0.00  0.00            
ATOM   1036  NH1 ARG X  65      71.438  43.849  83.704  0.00  0.00            
ATOM   1037 HH11 ARG X  65      70.850  44.632  83.951  0.00  0.00            
ATOM   1038 HH12 ARG X  65      71.956  43.779  82.840  0.00  0.00            
ATOM   1039  NH2 ARG X  65      72.673  42.019  84.332  0.00  0.00            
ATOM   1040 HH21 ARG X  65      72.981  41.399  85.067  0.00  0.00            
ATOM   1041 HH22 ARG X  65      73.148  41.994  83.441  0.00  0.00            
ATOM   1042  C   ARG X  65      65.193  42.711  86.334  0.00  0.00            
ATOM   1043  O   ARG X  65      65.686  42.413  87.419  0.00  0.00            
ATOM   1044  N   CYS X  66      63.947  42.507  85.950  0.00  0.00            
ATOM   1045  H   CYS X  66      63.658  42.820  85.034  0.00  0.00            
ATOM   1046  CA  CYS X  66      63.016  41.749  86.805  0.00  0.00            
ATOM   1047  HA  CYS X  66      63.117  42.042  87.850  0.00  0.00            
ATOM   1048  CB  CYS X  66      61.655  42.128  86.307  0.00  0.00            
ATOM   1049  HB2 CYS X  66      61.563  42.062  85.223  0.00  0.00            
ATOM   1050  HB3 CYS X  66      61.036  41.447  86.892  0.00  0.00            
ATOM   1051  SG  CYS X  66      61.241  43.792  86.699  0.00  0.00            
ATOM   1052  HG  CYS X  66      61.595  43.720  87.985  0.00  0.00            
ATOM   1053  C   CYS X  66      63.224  40.241  86.999  0.00  0.00            
ATOM   1054  O   CYS X  66      62.259  39.542  87.360  0.00  0.00            
ATOM   1055  N   GLU X  67      64.403  39.645  86.580  0.00  0.00            
ATOM   1056  H   GLU X  67      65.209  40.167  86.268  0.00  0.00            
ATOM   1057  CA  GLU X  67      64.768  38.218  86.626  0.00  0.00            
ATOM   1058  HA  GLU X  67      65.665  38.139  86.011  0.00  0.00            
ATOM   1059  CB  GLU X  67      65.051  37.677  88.042  0.00  0.00            
ATOM   1060  HB2 GLU X  67      64.122  37.741  88.610  0.00  0.00            
ATOM   1061  HB3 GLU X  67      65.449  36.665  88.119  0.00  0.00            
ATOM   1062  CG  GLU X  67      66.046  38.508  88.862  0.00  0.00            
ATOM   1063  HG2 GLU X  67      65.628  39.485  89.101  0.00  0.00            
ATOM   1064  HG3 GLU X  67      66.255  38.015  89.811  0.00  0.00            
ATOM   1065  CD  GLU X  67      67.423  38.662  88.107  0.00  0.00            
ATOM   1066  OE1 GLU X  67      68.049  37.662  87.905  0.00  0.00            
ATOM   1067  OE2 GLU X  67      67.941  39.790  87.832  0.00  0.00            
ATOM   1068  C   GLU X  67      63.840  37.328  85.802  0.00  0.00            
ATOM   1069  O   GLU X  67      63.855  36.140  86.072  0.00  0.00            
ATOM   1070  N   ILE X  68      63.030  37.871  84.895  0.00  0.00            
ATOM   1071  H   ILE X  68      63.228  38.834  84.660  0.00  0.00            
ATOM   1072  CA  ILE X  68      62.103  37.248  84.009  0.00  0.00            
ATOM   1073  HA  ILE X  68      61.445  36.673  84.662  0.00  0.00            
ATOM   1074  CB  ILE X  68      61.210  38.275  83.263  0.00  0.00            
ATOM   1075  HB  ILE X  68      61.828  38.659  82.452  0.00  0.00            
ATOM   1076  CG2 ILE X  68      60.022  37.483  82.717  0.00  0.00            
ATOM   1077 HG21 ILE X  68      60.316  36.485  82.393  0.00  0.00            
ATOM   1078 HG22 ILE X  68      59.248  37.499  83.485  0.00  0.00            
ATOM   1079 HG23 ILE X  68      59.680  38.014  81.828  0.00  0.00            
ATOM   1080  CG1 ILE X  68      60.644  39.485  84.111  0.00  0.00            
ATOM   1081 HG12 ILE X  68      59.931  39.178  84.876  0.00  0.00            
ATOM   1082 HG13 ILE X  68      61.520  40.023  84.473  0.00  0.00            
ATOM   1083  CD1 ILE X  68      59.880  40.474  83.106  0.00  0.00            
ATOM   1084 HD11 ILE X  68      60.408  40.535  82.154  0.00  0.00            
ATOM   1085 HD12 ILE X  68      58.919  40.014  82.878  0.00  0.00            
ATOM   1086 HD13 ILE X  68      59.664  41.432  83.579  0.00  0.00            
ATOM   1087  C   ILE X  68      62.862  36.264  83.069  0.00  0.00            
ATOM   1088  O   ILE X  68      63.505  36.618  82.085  0.00  0.00            
ATOM   1089  N   GLN X  69      62.719  34.992  83.527  0.00  0.00            
ATOM   1090  H   GLN X  69      62.194  34.781  84.364  0.00  0.00            
ATOM   1091  CA  GLN X  69      63.337  33.776  82.943  0.00  0.00            
ATOM   1092  HA  GLN X  69      64.345  33.987  82.587  0.00  0.00            
ATOM   1093  CB  GLN X  69      63.368  32.752  84.101  0.00  0.00            
ATOM   1094  HB2 GLN X  69      63.819  33.334  84.905  0.00  0.00            
ATOM   1095  HB3 GLN X  69      62.370  32.510  84.466  0.00  0.00            
ATOM   1096  CG  GLN X  69      64.212  31.516  83.770  0.00  0.00            
ATOM   1097  HG2 GLN X  69      63.961  30.706  84.455  0.00  0.00            
ATOM   1098  HG3 GLN X  69      63.995  31.100  82.785  0.00  0.00            
ATOM   1099  CD  GLN X  69      65.747  31.716  84.022  0.00  0.00            
ATOM   1100  OE1 GLN X  69      66.246  32.824  83.957  0.00  0.00            
ATOM   1101  NE2 GLN X  69      66.530  30.735  84.350  0.00  0.00            
ATOM   1102 HE21 GLN X  69      67.497  30.949  84.549  0.00  0.00            
ATOM   1103 HE22 GLN X  69      66.175  29.844  84.667  0.00  0.00            
ATOM   1104  C   GLN X  69      62.530  33.209  81.708  0.00  0.00            
ATOM   1105  O   GLN X  69      63.095  32.743  80.711  0.00  0.00            
ATOM   1106  N   THR X  70      61.179  33.329  81.876  0.00  0.00            
ATOM   1107  H   THR X  70      60.791  33.731  82.717  0.00  0.00            
ATOM   1108  CA  THR X  70      60.207  32.846  80.964  0.00  0.00            
ATOM   1109  HA  THR X  70      60.688  32.919  79.988  0.00  0.00            
ATOM   1110  CB  THR X  70      59.969  31.284  81.235  0.00  0.00            
ATOM   1111  HB  THR X  70      60.921  30.760  81.319  0.00  0.00            
ATOM   1112  CG2 THR X  70      59.068  30.952  82.422  0.00  0.00            
ATOM   1113 HG21 THR X  70      58.296  31.708  82.557  0.00  0.00            
ATOM   1114 HG22 THR X  70      58.554  30.029  82.156  0.00  0.00            
ATOM   1115 HG23 THR X  70      59.777  30.797  83.236  0.00  0.00            
ATOM   1116  OG1 THR X  70      59.373  30.887  80.081  0.00  0.00            
ATOM   1117  HG1 THR X  70      60.076  30.784  79.434  0.00  0.00            
ATOM   1118  C   THR X  70      58.892  33.694  81.031  0.00  0.00            
ATOM   1119  O   THR X  70      58.761  34.444  81.974  0.00  0.00            
ATOM   1120  N   ILE X  71      58.114  33.657  79.930  0.00  0.00            
ATOM   1121  H   ILE X  71      58.361  32.945  79.256  0.00  0.00            
ATOM   1122  CA  ILE X  71      56.822  34.478  79.821  0.00  0.00            
ATOM   1123  HA  ILE X  71      56.534  34.741  80.839  0.00  0.00            
ATOM   1124  CB  ILE X  71      57.071  35.766  78.923  0.00  0.00            
ATOM   1125  HB  ILE X  71      57.153  35.358  77.916  0.00  0.00            
ATOM   1126  CG2 ILE X  71      55.811  36.642  78.880  0.00  0.00            
ATOM   1127 HG21 ILE X  71      55.832  37.221  79.803  0.00  0.00            
ATOM   1128 HG22 ILE X  71      55.920  37.241  77.976  0.00  0.00            
ATOM   1129 HG23 ILE X  71      54.925  36.007  78.898  0.00  0.00            
ATOM   1130  CG1 ILE X  71      58.363  36.509  79.217  0.00  0.00            
ATOM   1131 HG12 ILE X  71      58.459  36.818  80.258  0.00  0.00            
ATOM   1132 HG13 ILE X  71      59.213  35.827  79.191  0.00  0.00            
ATOM   1133  CD1 ILE X  71      58.648  37.638  78.233  0.00  0.00            
ATOM   1134 HD11 ILE X  71      58.490  37.335  77.198  0.00  0.00            
ATOM   1135 HD12 ILE X  71      58.093  38.540  78.490  0.00  0.00            
ATOM   1136 HD13 ILE X  71      59.666  37.996  78.384  0.00  0.00            
ATOM   1137  C   ILE X  71      55.785  33.470  79.276  0.00  0.00            
ATOM   1138  O   ILE X  71      56.037  32.667  78.465  0.00  0.00            
ATOM   1139  N   GLU X  72      54.579  33.554  79.731  0.00  0.00            
ATOM   1140  H   GLU X  72      54.462  34.231  80.471  0.00  0.00            
ATOM   1141  CA  GLU X  72      53.433  32.731  79.236  0.00  0.00            
ATOM   1142  HA  GLU X  72      53.725  31.688  79.107  0.00  0.00            
ATOM   1143  CB  GLU X  72      52.238  32.766  80.193  0.00  0.00            
ATOM   1144  HB2 GLU X  72      52.351  32.475  81.238  0.00  0.00            
ATOM   1145  HB3 GLU X  72      51.939  33.809  80.293  0.00  0.00            
ATOM   1146  CG  GLU X  72      51.034  31.944  79.595  0.00  0.00            
ATOM   1147  HG2 GLU X  72      50.472  32.423  78.794  0.00  0.00            
ATOM   1148  HG3 GLU X  72      51.321  30.957  79.233  0.00  0.00            
ATOM   1149  CD  GLU X  72      50.034  31.642  80.739  0.00  0.00            
ATOM   1150  OE1 GLU X  72      49.272  32.517  81.118  0.00  0.00            
ATOM   1151  OE2 GLU X  72      49.907  30.531  81.232  0.00  0.00            
ATOM   1152  C   GLU X  72      53.065  33.094  77.791  0.00  0.00            
ATOM   1153  O   GLU X  72      53.155  34.282  77.391  0.00  0.00            
ATOM   1154  N   ASP X  73      52.538  32.153  77.035  0.00  0.00            
ATOM   1155  H   ASP X  73      52.274  31.278  77.464  0.00  0.00            
ATOM   1156  CA  ASP X  73      52.175  32.325  75.635  0.00  0.00            
ATOM   1157  HA  ASP X  73      52.998  32.876  75.179  0.00  0.00            
ATOM   1158  CB  ASP X  73      52.193  30.950  74.880  0.00  0.00            
ATOM   1159  HB2 ASP X  73      52.096  31.239  73.833  0.00  0.00            
ATOM   1160  HB3 ASP X  73      53.188  30.505  74.888  0.00  0.00            
ATOM   1161  CG  ASP X  73      51.086  29.998  75.421  0.00  0.00            
ATOM   1162  OD1 ASP X  73      50.860  29.008  74.654  0.00  0.00            
ATOM   1163  OD2 ASP X  73      50.458  30.150  76.483  0.00  0.00            
ATOM   1164  C   ASP X  73      50.947  33.170  75.291  0.00  0.00            
ATOM   1165  O   ASP X  73      50.276  32.822  74.319  0.00  0.00            
ATOM   1166  N   GLY X  74      50.691  34.227  76.086  0.00  0.00            
ATOM   1167  H   GLY X  74      51.473  34.441  76.689  0.00  0.00            
ATOM   1168  CA  GLY X  74      49.605  35.178  75.948  0.00  0.00            
ATOM   1169  HA2 GLY X  74      49.496  35.650  74.971  0.00  0.00            
ATOM   1170  HA3 GLY X  74      48.689  34.636  76.180  0.00  0.00            
ATOM   1171  C   GLY X  74      49.761  36.348  76.984  0.00  0.00            
ATOM   1172  O   GLY X  74      48.792  36.970  77.327  0.00  0.00            
ATOM   1173  N   ALA X  75      50.920  36.618  77.532  0.00  0.00            
ATOM   1174  H   ALA X  75      51.694  36.042  77.234  0.00  0.00            
ATOM   1175  CA  ALA X  75      51.176  37.465  78.710  0.00  0.00            
ATOM   1176  HA  ALA X  75      50.619  36.975  79.509  0.00  0.00            
ATOM   1177  CB  ALA X  75      52.682  37.266  79.015  0.00  0.00            
ATOM   1178  HB1 ALA X  75      52.670  37.589  80.056  0.00  0.00            
ATOM   1179  HB2 ALA X  75      52.941  36.207  79.001  0.00  0.00            
ATOM   1180  HB3 ALA X  75      53.311  37.910  78.400  0.00  0.00            
ATOM   1181  C   ALA X  75      50.687  38.927  78.710  0.00  0.00            
ATOM   1182  O   ALA X  75      50.615  39.473  79.830  0.00  0.00            
ATOM   1183  N   TYR X  76      50.407  39.479  77.507  0.00  0.00            
ATOM   1184  H   TYR X  76      50.708  38.996  76.673  0.00  0.00            
ATOM   1185  CA  TYR X  76      50.132  40.930  77.467  0.00  0.00            
ATOM   1186  HA  TYR X  76      49.904  41.376  78.435  0.00  0.00            
ATOM   1187  CB  TYR X  76      51.354  41.569  76.803  0.00  0.00            
ATOM   1188  HB2 TYR X  76      51.393  41.423  75.723  0.00  0.00            
ATOM   1189  HB3 TYR X  76      51.210  42.644  76.908  0.00  0.00            
ATOM   1190  CG  TYR X  76      52.682  41.258  77.487  0.00  0.00            
ATOM   1191  CD1 TYR X  76      53.112  41.910  78.692  0.00  0.00            
ATOM   1192  HD1 TYR X  76      52.543  42.719  79.126  0.00  0.00            
ATOM   1193  CE1 TYR X  76      54.392  41.753  79.257  0.00  0.00            
ATOM   1194  HE1 TYR X  76      54.719  42.296  80.131  0.00  0.00            
ATOM   1195  CZ  TYR X  76      55.209  40.765  78.589  0.00  0.00            
ATOM   1196  OH  TYR X  76      56.443  40.520  79.037  0.00  0.00            
ATOM   1197  HH  TYR X  76      56.522  40.974  79.880  0.00  0.00            
ATOM   1198  CE2 TYR X  76      54.831  40.118  77.388  0.00  0.00            
ATOM   1199  HE2 TYR X  76      55.493  39.519  76.781  0.00  0.00            
ATOM   1200  CD2 TYR X  76      53.569  40.450  76.856  0.00  0.00            
ATOM   1201  HD2 TYR X  76      53.198  40.079  75.912  0.00  0.00            
ATOM   1202  C   TYR X  76      48.931  41.331  76.498  0.00  0.00            
ATOM   1203  O   TYR X  76      48.772  42.507  76.094  0.00  0.00            
ATOM   1204  N   GLN X  77      48.077  40.333  76.200  0.00  0.00            
ATOM   1205  H   GLN X  77      48.279  39.403  76.536  0.00  0.00            
ATOM   1206  CA  GLN X  77      47.011  40.429  75.186  0.00  0.00            
ATOM   1207  HA  GLN X  77      47.526  40.704  74.266  0.00  0.00            
ATOM   1208  CB  GLN X  77      46.295  39.064  74.918  0.00  0.00            
ATOM   1209  HB2 GLN X  77      45.979  38.752  75.913  0.00  0.00            
ATOM   1210  HB3 GLN X  77      45.436  39.276  74.282  0.00  0.00            
ATOM   1211  CG  GLN X  77      47.163  37.963  74.304  0.00  0.00            
ATOM   1212  HG2 GLN X  77      47.388  38.285  73.287  0.00  0.00            
ATOM   1213  HG3 GLN X  77      48.078  37.917  74.894  0.00  0.00            
ATOM   1214  CD  GLN X  77      46.463  36.552  74.373  0.00  0.00            
ATOM   1215  OE1 GLN X  77      45.309  36.444  74.610  0.00  0.00            
ATOM   1216  NE2 GLN X  77      47.211  35.526  74.011  0.00  0.00            
ATOM   1217 HE21 GLN X  77      46.808  34.641  74.286  0.00  0.00            
ATOM   1218 HE22 GLN X  77      48.040  35.739  73.474  0.00  0.00            
ATOM   1219  C   GLN X  77      45.967  41.591  75.365  0.00  0.00            
ATOM   1220  O   GLN X  77      45.596  42.249  74.366  0.00  0.00            
ATOM   1221  N   SER X  78      45.620  41.880  76.659  0.00  0.00            
ATOM   1222  H   SER X  78      46.170  41.448  77.388  0.00  0.00            
ATOM   1223  CA  SER X  78      44.795  43.068  76.938  0.00  0.00            
ATOM   1224  HA  SER X  78      43.810  42.935  76.490  0.00  0.00            
ATOM   1225  CB  SER X  78      44.562  43.065  78.464  0.00  0.00            
ATOM   1226  HB2 SER X  78      43.826  43.853  78.626  0.00  0.00            
ATOM   1227  HB3 SER X  78      44.179  42.088  78.759  0.00  0.00            
ATOM   1228  OG  SER X  78      45.772  43.236  79.167  0.00  0.00            
ATOM   1229  HG  SER X  78      45.818  44.173  79.373  0.00  0.00            
ATOM   1230  C   SER X  78      45.389  44.409  76.522  0.00  0.00            
ATOM   1231  O   SER X  78      44.576  45.303  76.160  0.00  0.00            
ATOM   1232  N   LEU X  79      46.704  44.602  76.369  0.00  0.00            
ATOM   1233  H   LEU X  79      47.305  43.824  76.602  0.00  0.00            
ATOM   1234  CA  LEU X  79      47.404  45.857  76.178  0.00  0.00            
ATOM   1235  HA  LEU X  79      47.047  46.761  76.673  0.00  0.00            
ATOM   1236  CB  LEU X  79      48.757  45.755  76.931  0.00  0.00            
ATOM   1237  HB2 LEU X  79      49.278  44.870  76.566  0.00  0.00            
ATOM   1238  HB3 LEU X  79      49.412  46.542  76.558  0.00  0.00            
ATOM   1239  CG  LEU X  79      48.848  45.583  78.459  0.00  0.00            
ATOM   1240  HG  LEU X  79      48.064  44.913  78.810  0.00  0.00            
ATOM   1241  CD1 LEU X  79      50.255  45.133  78.844  0.00  0.00            
ATOM   1242 HD11 LEU X  79      50.197  44.838  79.892  0.00  0.00            
ATOM   1243 HD12 LEU X  79      50.451  44.174  78.364  0.00  0.00            
ATOM   1244 HD13 LEU X  79      51.066  45.829  78.630  0.00  0.00            
ATOM   1245  CD2 LEU X  79      48.563  46.935  79.169  0.00  0.00            
ATOM   1246 HD21 LEU X  79      48.506  46.690  80.230  0.00  0.00            
ATOM   1247 HD22 LEU X  79      49.348  47.690  79.118  0.00  0.00            
ATOM   1248 HD23 LEU X  79      47.743  47.535  78.775  0.00  0.00            
ATOM   1249  C   LEU X  79      47.556  46.176  74.711  0.00  0.00            
ATOM   1250  O   LEU X  79      48.607  46.706  74.302  0.00  0.00            
ATOM   1251  N   SER X  80      46.467  46.031  73.921  0.00  0.00            
ATOM   1252  H   SER X  80      45.600  45.615  74.229  0.00  0.00            
ATOM   1253  CA  SER X  80      46.526  46.258  72.422  0.00  0.00            
ATOM   1254  HA  SER X  80      47.475  45.864  72.059  0.00  0.00            
ATOM   1255  CB  SER X  80      45.359  45.587  71.710  0.00  0.00            
ATOM   1256  HB2 SER X  80      44.448  46.185  71.706  0.00  0.00            
ATOM   1257  HB3 SER X  80      45.697  45.469  70.681  0.00  0.00            
ATOM   1258  OG  SER X  80      45.086  44.243  72.110  0.00  0.00            
ATOM   1259  HG  SER X  80      45.955  43.842  72.034  0.00  0.00            
ATOM   1260  C   SER X  80      46.619  47.741  72.031  0.00  0.00            
ATOM   1261  O   SER X  80      46.606  47.976  70.795  0.00  0.00            
ATOM   1262  N   HIE X  81      46.828  48.664  72.997  0.00  0.00            
ATOM   1263  H   HIE X  81      47.131  48.349  73.907  0.00  0.00            
ATOM   1264  CA  HIE X  81      47.032  50.125  72.854  0.00  0.00            
ATOM   1265  HA  HIE X  81      47.107  50.579  71.865  0.00  0.00            
ATOM   1266  CB  HIE X  81      45.862  50.779  73.687  0.00  0.00            
ATOM   1267  HB2 HIE X  81      45.945  51.851  73.507  0.00  0.00            
ATOM   1268  HB3 HIE X  81      44.918  50.379  73.318  0.00  0.00            
ATOM   1269  CG  HIE X  81      45.925  50.308  75.158  0.00  0.00            
ATOM   1270  ND1 HIE X  81      45.442  49.145  75.716  0.00  0.00            
ATOM   1271  CE1 HIE X  81      45.905  49.062  76.994  0.00  0.00            
ATOM   1272  HE1 HIE X  81      45.634  48.259  77.664  0.00  0.00            
ATOM   1273  NE2 HIE X  81      46.734  50.138  77.243  0.00  0.00            
ATOM   1274  HE2 HIE X  81      47.382  50.238  78.012  0.00  0.00            
ATOM   1275  CD2 HIE X  81      46.694  50.910  76.114  0.00  0.00            
ATOM   1276  HD2 HIE X  81      47.132  51.889  75.987  0.00  0.00            
ATOM   1277  C   HIE X  81      48.340  50.547  73.483  0.00  0.00            
ATOM   1278  O   HIE X  81      48.745  51.682  73.267  0.00  0.00            
ATOM   1279  N   LEU X  82      49.082  49.647  74.174  0.00  0.00            
ATOM   1280  H   LEU X  82      48.729  48.702  74.222  0.00  0.00            
ATOM   1281  CA  LEU X  82      50.404  49.907  74.692  0.00  0.00            
ATOM   1282  HA  LEU X  82      50.240  50.786  75.314  0.00  0.00            
ATOM   1283  CB  LEU X  82      50.799  48.794  75.731  0.00  0.00            
ATOM   1284  HB2 LEU X  82      50.103  48.873  76.565  0.00  0.00            
ATOM   1285  HB3 LEU X  82      50.644  47.822  75.264  0.00  0.00            
ATOM   1286  CG  LEU X  82      52.270  48.902  76.168  0.00  0.00            
ATOM   1287  HG  LEU X  82      52.706  49.755  75.648  0.00  0.00            
ATOM   1288  CD1 LEU X  82      52.258  49.126  77.668  0.00  0.00            
ATOM   1289 HD11 LEU X  82      51.689  50.022  77.914  0.00  0.00            
ATOM   1290 HD12 LEU X  82      51.812  48.301  78.225  0.00  0.00            
ATOM   1291 HD13 LEU X  82      53.309  49.323  77.880  0.00  0.00            
ATOM   1292  CD2 LEU X  82      53.104  47.595  75.892  0.00  0.00            
ATOM   1293 HD21 LEU X  82      54.005  47.516  76.500  0.00  0.00            
ATOM   1294 HD22 LEU X  82      52.480  46.734  76.134  0.00  0.00            
ATOM   1295 HD23 LEU X  82      53.445  47.567  74.857  0.00  0.00            
ATOM   1296  C   LEU X  82      51.413  50.303  73.559  0.00  0.00            
ATOM   1297  O   LEU X  82      51.586  49.545  72.622  0.00  0.00            
ATOM   1298  N   SER X  83      52.059  51.499  73.646  0.00  0.00            
ATOM   1299  H   SER X  83      52.100  51.998  74.523  0.00  0.00            
ATOM   1300  CA  SER X  83      52.954  51.918  72.545  0.00  0.00            
ATOM   1301  HA  SER X  83      52.574  51.625  71.566  0.00  0.00            
ATOM   1302  CB  SER X  83      53.181  53.428  72.553  0.00  0.00            
ATOM   1303  HB2 SER X  83      53.781  53.815  71.730  0.00  0.00            
ATOM   1304  HB3 SER X  83      52.223  53.926  72.408  0.00  0.00            
ATOM   1305  OG  SER X  83      53.762  53.888  73.808  0.00  0.00            
ATOM   1306  HG  SER X  83      53.635  54.839  73.848  0.00  0.00            
ATOM   1307  C   SER X  83      54.303  51.260  72.668  0.00  0.00            
ATOM   1308  O   SER X  83      54.899  50.877  71.653  0.00  0.00            
ATOM   1309  N   THR X  84      54.788  51.087  73.905  0.00  0.00            
ATOM   1310  H   THR X  84      54.162  51.341  74.656  0.00  0.00            
ATOM   1311  CA  THR X  84      56.189  50.888  74.307  0.00  0.00            
ATOM   1312  HA  THR X  84      56.754  50.639  73.408  0.00  0.00            
ATOM   1313  CB  THR X  84      56.738  52.182  74.867  0.00  0.00            
ATOM   1314  HB  THR X  84      56.347  52.404  75.860  0.00  0.00            
ATOM   1315  CG2 THR X  84      58.306  52.251  75.048  0.00  0.00            
ATOM   1316 HG21 THR X  84      58.716  51.917  74.095  0.00  0.00            
ATOM   1317 HG22 THR X  84      58.676  53.269  75.160  0.00  0.00            
ATOM   1318 HG23 THR X  84      58.608  51.635  75.895  0.00  0.00            
ATOM   1319  OG1 THR X  84      56.469  53.317  73.987  0.00  0.00            
ATOM   1320  HG1 THR X  84      55.516  53.376  73.896  0.00  0.00            
ATOM   1321  C   THR X  84      56.320  49.863  75.430  0.00  0.00            
ATOM   1322  O   THR X  84      55.444  49.798  76.281  0.00  0.00            
ATOM   1323  N   LEU X  85      57.472  49.145  75.492  0.00  0.00            
ATOM   1324  H   LEU X  85      58.144  49.331  74.761  0.00  0.00            
ATOM   1325  CA  LEU X  85      57.814  48.123  76.494  0.00  0.00            
ATOM   1326  HA  LEU X  85      57.342  48.361  77.448  0.00  0.00            
ATOM   1327  CB  LEU X  85      57.067  46.802  76.007  0.00  0.00            
ATOM   1328  HB2 LEU X  85      56.015  47.077  76.081  0.00  0.00            
ATOM   1329  HB3 LEU X  85      57.152  46.769  74.921  0.00  0.00            
ATOM   1330  CG  LEU X  85      57.226  45.482  76.809  0.00  0.00            
ATOM   1331  HG  LEU X  85      58.274  45.183  76.781  0.00  0.00            
ATOM   1332  CD1 LEU X  85      56.781  45.725  78.216  0.00  0.00            
ATOM   1333 HD11 LEU X  85      55.786  46.171  78.204  0.00  0.00            
ATOM   1334 HD12 LEU X  85      56.767  44.765  78.731  0.00  0.00            
ATOM   1335 HD13 LEU X  85      57.444  46.444  78.696  0.00  0.00            
ATOM   1336  CD2 LEU X  85      56.489  44.366  76.108  0.00  0.00            
ATOM   1337 HD21 LEU X  85      56.346  43.483  76.732  0.00  0.00            
ATOM   1338 HD22 LEU X  85      55.429  44.616  76.119  0.00  0.00            
ATOM   1339 HD23 LEU X  85      56.837  44.222  75.085  0.00  0.00            
ATOM   1340  C   LEU X  85      59.315  47.932  76.693  0.00  0.00            
ATOM   1341  O   LEU X  85      60.039  47.812  75.719  0.00  0.00            
ATOM   1342  N   ILE X  86      59.898  47.848  77.881  0.00  0.00            
ATOM   1343  H   ILE X  86      59.323  47.891  78.710  0.00  0.00            
ATOM   1344  CA  ILE X  86      61.339  47.869  78.107  0.00  0.00            
ATOM   1345  HA  ILE X  86      61.906  47.659  77.200  0.00  0.00            
ATOM   1346  CB  ILE X  86      61.770  49.156  78.699  0.00  0.00            
ATOM   1347  HB  ILE X  86      61.156  49.323  79.583  0.00  0.00            
ATOM   1348  CG2 ILE X  86      63.258  49.120  79.032  0.00  0.00            
ATOM   1349 HG21 ILE X  86      63.297  48.485  79.916  0.00  0.00            
ATOM   1350 HG22 ILE X  86      63.866  48.716  78.222  0.00  0.00            
ATOM   1351 HG23 ILE X  86      63.484  50.110  79.429  0.00  0.00            
ATOM   1352  CG1 ILE X  86      61.356  50.391  77.849  0.00  0.00            
ATOM   1353 HG12 ILE X  86      61.603  50.142  76.817  0.00  0.00            
ATOM   1354 HG13 ILE X  86      60.275  50.522  77.912  0.00  0.00            
ATOM   1355  CD1 ILE X  86      61.940  51.761  78.097  0.00  0.00            
ATOM   1356 HD11 ILE X  86      62.024  51.900  79.174  0.00  0.00            
ATOM   1357 HD12 ILE X  86      62.905  51.880  77.603  0.00  0.00            
ATOM   1358 HD13 ILE X  86      61.225  52.532  77.808  0.00  0.00            
ATOM   1359  C   ILE X  86      61.638  46.661  79.039  0.00  0.00            
ATOM   1360  O   ILE X  86      61.340  46.627  80.215  0.00  0.00            
ATOM   1361  N   LEU X  87      62.184  45.567  78.485  0.00  0.00            
ATOM   1362  H   LEU X  87      62.503  45.718  77.539  0.00  0.00            
ATOM   1363  CA  LEU X  87      62.584  44.322  79.104  0.00  0.00            
ATOM   1364  HA  LEU X  87      62.257  44.299  80.143  0.00  0.00            
ATOM   1365  CB  LEU X  87      61.826  43.124  78.380  0.00  0.00            
ATOM   1366  HB2 LEU X  87      61.959  43.452  77.349  0.00  0.00            
ATOM   1367  HB3 LEU X  87      62.270  42.147  78.574  0.00  0.00            
ATOM   1368  CG  LEU X  87      60.298  43.229  78.702  0.00  0.00            
ATOM   1369  HG  LEU X  87      59.853  44.223  78.651  0.00  0.00            
ATOM   1370  CD1 LEU X  87      59.596  42.364  77.635  0.00  0.00            
ATOM   1371 HD11 LEU X  87      58.545  42.238  77.894  0.00  0.00            
ATOM   1372 HD12 LEU X  87      59.792  42.859  76.684  0.00  0.00            
ATOM   1373 HD13 LEU X  87      60.080  41.393  77.529  0.00  0.00            
ATOM   1374  CD2 LEU X  87      59.945  42.556  80.059  0.00  0.00            
ATOM   1375 HD21 LEU X  87      58.905  42.685  80.359  0.00  0.00            
ATOM   1376 HD22 LEU X  87      60.180  41.494  79.988  0.00  0.00            
ATOM   1377 HD23 LEU X  87      60.583  42.902  80.871  0.00  0.00            
ATOM   1378  C   LEU X  87      64.140  44.098  79.105  0.00  0.00            
ATOM   1379  O   LEU X  87      64.521  42.988  79.336  0.00  0.00            
ATOM   1380  N   THR X  88      64.929  45.193  79.187  0.00  0.00            
ATOM   1381  H   THR X  88      64.559  46.120  79.036  0.00  0.00            
ATOM   1382  CA  THR X  88      66.382  45.210  79.383  0.00  0.00            
ATOM   1383  HA  THR X  88      66.892  44.957  78.453  0.00  0.00            
ATOM   1384  CB  THR X  88      66.665  46.701  79.693  0.00  0.00            
ATOM   1385  HB  THR X  88      66.198  47.079  80.602  0.00  0.00            
ATOM   1386  CG2 THR X  88      68.209  46.855  79.679  0.00  0.00            
ATOM   1387 HG21 THR X  88      68.594  46.055  79.047  0.00  0.00            
ATOM   1388 HG22 THR X  88      68.598  47.847  79.450  0.00  0.00            
ATOM   1389 HG23 THR X  88      68.537  46.647  80.698  0.00  0.00            
ATOM   1390  OG1 THR X  88      66.256  47.509  78.627  0.00  0.00            
ATOM   1391  HG1 THR X  88      66.411  48.433  78.835  0.00  0.00            
ATOM   1392  C   THR X  88      66.860  44.402  80.581  0.00  0.00            
ATOM   1393  O   THR X  88      66.273  44.509  81.640  0.00  0.00            
ATOM   1394  N   GLY X  89      67.891  43.580  80.451  0.00  0.00            
ATOM   1395  H   GLY X  89      68.311  43.508  79.535  0.00  0.00            
ATOM   1396  CA  GLY X  89      68.511  42.869  81.512  0.00  0.00            
ATOM   1397  HA2 GLY X  89      69.522  42.672  81.157  0.00  0.00            
ATOM   1398  HA3 GLY X  89      68.740  43.490  82.378  0.00  0.00            
ATOM   1399  C   GLY X  89      67.872  41.522  81.978  0.00  0.00            
ATOM   1400  O   GLY X  89      68.482  40.907  82.879  0.00  0.00            
ATOM   1401  N   ASN X  90      66.704  41.057  81.485  0.00  0.00            
ATOM   1402  H   ASN X  90      66.333  41.710  80.810  0.00  0.00            
ATOM   1403  CA  ASN X  90      65.994  39.868  81.910  0.00  0.00            
ATOM   1404  HA  ASN X  90      66.188  39.830  82.982  0.00  0.00            
ATOM   1405  CB  ASN X  90      64.477  40.173  81.626  0.00  0.00            
ATOM   1406  HB2 ASN X  90      64.322  40.545  80.613  0.00  0.00            
ATOM   1407  HB3 ASN X  90      63.890  39.270  81.795  0.00  0.00            
ATOM   1408  CG  ASN X  90      64.000  41.172  82.629  0.00  0.00            
ATOM   1409  OD1 ASN X  90      63.680  40.776  83.683  0.00  0.00            
ATOM   1410  ND2 ASN X  90      63.871  42.430  82.281  0.00  0.00            
ATOM   1411 HD21 ASN X  90      63.355  43.001  82.936  0.00  0.00            
ATOM   1412 HD22 ASN X  90      64.102  42.739  81.348  0.00  0.00            
ATOM   1413  C   ASN X  90      66.498  38.615  81.232  0.00  0.00            
ATOM   1414  O   ASN X  90      66.565  38.505  79.970  0.00  0.00            
ATOM   1415  N   PRO X  91      66.753  37.504  81.910  0.00  0.00            
ATOM   1416  CD  PRO X  91      66.588  37.462  83.384  0.00  0.00            
ATOM   1417  HD2 PRO X  91      65.544  37.667  83.622  0.00  0.00            
ATOM   1418  HD3 PRO X  91      67.311  38.120  83.866  0.00  0.00            
ATOM   1419  CG  PRO X  91      66.974  36.063  83.843  0.00  0.00            
ATOM   1420  HG2 PRO X  91      66.107  35.402  83.822  0.00  0.00            
ATOM   1421  HG3 PRO X  91      67.478  36.062  84.809  0.00  0.00            
ATOM   1422  CB  PRO X  91      67.927  35.576  82.719  0.00  0.00            
ATOM   1423  HB2 PRO X  91      68.038  34.492  82.698  0.00  0.00            
ATOM   1424  HB3 PRO X  91      68.886  36.057  82.913  0.00  0.00            
ATOM   1425  CA  PRO X  91      67.368  36.219  81.436  0.00  0.00            
ATOM   1426  HA  PRO X  91      68.152  36.436  80.711  0.00  0.00            
ATOM   1427  C   PRO X  91      66.337  35.282  80.689  0.00  0.00            
ATOM   1428  O   PRO X  91      66.315  34.025  80.833  0.00  0.00            
ATOM   1429  N   ILE X  92      65.586  35.839  79.793  0.00  0.00            
ATOM   1430  H   ILE X  92      65.685  36.844  79.837  0.00  0.00            
ATOM   1431  CA  ILE X  92      64.816  35.154  78.668  0.00  0.00            
ATOM   1432  HA  ILE X  92      64.206  34.351  79.081  0.00  0.00            
ATOM   1433  CB  ILE X  92      63.791  36.093  77.915  0.00  0.00            
ATOM   1434  HB  ILE X  92      63.227  35.558  77.151  0.00  0.00            
ATOM   1435  CG2 ILE X  92      62.847  36.554  78.984  0.00  0.00            
ATOM   1436 HG21 ILE X  92      63.404  37.095  79.749  0.00  0.00            
ATOM   1437 HG22 ILE X  92      62.083  37.237  78.615  0.00  0.00            
ATOM   1438 HG23 ILE X  92      62.408  35.736  79.556  0.00  0.00            
ATOM   1439  CG1 ILE X  92      64.487  37.353  77.292  0.00  0.00            
ATOM   1440 HG12 ILE X  92      64.819  38.076  78.038  0.00  0.00            
ATOM   1441 HG13 ILE X  92      65.387  36.952  76.827  0.00  0.00            
ATOM   1442  CD1 ILE X  92      63.598  37.976  76.107  0.00  0.00            
ATOM   1443 HD11 ILE X  92      64.259  38.598  75.504  0.00  0.00            
ATOM   1444 HD12 ILE X  92      63.271  37.146  75.481  0.00  0.00            
ATOM   1445 HD13 ILE X  92      62.685  38.442  76.477  0.00  0.00            
ATOM   1446  C   ILE X  92      65.774  34.463  77.657  0.00  0.00            
ATOM   1447  O   ILE X  92      66.940  34.846  77.542  0.00  0.00            
ATOM   1448  N   GLN X  93      65.281  33.383  77.035  0.00  0.00            
ATOM   1449  H   GLN X  93      64.372  33.022  77.286  0.00  0.00            
ATOM   1450  CA  GLN X  93      66.191  32.476  76.241  0.00  0.00            
ATOM   1451  HA  GLN X  93      67.074  33.033  75.927  0.00  0.00            
ATOM   1452  CB  GLN X  93      66.785  31.451  77.213  0.00  0.00            
ATOM   1453  HB2 GLN X  93      67.258  32.010  78.020  0.00  0.00            
ATOM   1454  HB3 GLN X  93      66.029  30.743  77.551  0.00  0.00            
ATOM   1455  CG  GLN X  93      67.897  30.703  76.482  0.00  0.00            
ATOM   1456  HG2 GLN X  93      67.418  30.210  75.635  0.00  0.00            
ATOM   1457  HG3 GLN X  93      68.611  31.362  75.988  0.00  0.00            
ATOM   1458  CD  GLN X  93      68.673  29.784  77.471  0.00  0.00            
ATOM   1459  OE1 GLN X  93      68.318  28.634  77.720  0.00  0.00            
ATOM   1460  NE2 GLN X  93      69.843  30.207  77.992  0.00  0.00            
ATOM   1461 HE21 GLN X  93      70.342  29.568  78.595  0.00  0.00            
ATOM   1462 HE22 GLN X  93      70.255  31.119  77.851  0.00  0.00            
ATOM   1463  C   GLN X  93      65.478  31.865  75.061  0.00  0.00            
ATOM   1464  O   GLN X  93      66.121  31.733  74.028  0.00  0.00            
ATOM   1465  N   SER X  94      64.154  31.642  75.158  0.00  0.00            
ATOM   1466  H   SER X  94      63.639  31.918  75.983  0.00  0.00            
ATOM   1467  CA  SER X  94      63.310  31.409  73.967  0.00  0.00            
ATOM   1468  HA  SER X  94      63.569  32.088  73.154  0.00  0.00            
ATOM   1469  CB  SER X  94      63.493  29.963  73.427  0.00  0.00            
ATOM   1470  HB2 SER X  94      64.552  29.841  73.199  0.00  0.00            
ATOM   1471  HB3 SER X  94      63.216  29.275  74.226  0.00  0.00            
ATOM   1472  OG  SER X  94      62.759  29.599  72.245  0.00  0.00            
ATOM   1473  HG  SER X  94      62.557  28.667  72.351  0.00  0.00            
ATOM   1474  C   SER X  94      61.816  31.534  74.386  0.00  0.00            
ATOM   1475  O   SER X  94      61.435  31.057  75.450  0.00  0.00            
ATOM   1476  N   LEU X  95      61.038  32.281  73.570  0.00  0.00            
ATOM   1477  H   LEU X  95      61.396  32.529  72.659  0.00  0.00            
ATOM   1478  CA  LEU X  95      59.540  32.411  73.768  0.00  0.00            
ATOM   1479  HA  LEU X  95      59.280  31.928  74.710  0.00  0.00            
ATOM   1480  CB  LEU X  95      59.257  33.888  73.845  0.00  0.00            
ATOM   1481  HB2 LEU X  95      59.382  34.348  72.865  0.00  0.00            
ATOM   1482  HB3 LEU X  95      58.207  34.023  74.105  0.00  0.00            
ATOM   1483  CG  LEU X  95      60.196  34.712  74.786  0.00  0.00            
ATOM   1484  HG  LEU X  95      61.253  34.582  74.550  0.00  0.00            
ATOM   1485  CD1 LEU X  95      59.896  36.278  74.622  0.00  0.00            
ATOM   1486 HD11 LEU X  95      60.459  36.905  75.312  0.00  0.00            
ATOM   1487 HD12 LEU X  95      59.989  36.606  73.587  0.00  0.00            
ATOM   1488 HD13 LEU X  95      58.839  36.453  74.823  0.00  0.00            
ATOM   1489  CD2 LEU X  95      59.935  34.412  76.230  0.00  0.00            
ATOM   1490 HD21 LEU X  95      60.419  33.450  76.401  0.00  0.00            
ATOM   1491 HD22 LEU X  95      60.403  35.128  76.906  0.00  0.00            
ATOM   1492 HD23 LEU X  95      58.884  34.203  76.431  0.00  0.00            
ATOM   1493  C   LEU X  95      58.798  31.662  72.637  0.00  0.00            
ATOM   1494  O   LEU X  95      59.211  31.478  71.489  0.00  0.00            
ATOM   1495  N   ALA X  96      57.590  31.339  73.018  0.00  0.00            
ATOM   1496  H   ALA X  96      57.324  31.605  73.955  0.00  0.00            
ATOM   1497  CA  ALA X  96      56.522  30.902  72.111  0.00  0.00            
ATOM   1498  HA  ALA X  96      56.952  30.174  71.424  0.00  0.00            
ATOM   1499  CB  ALA X  96      55.481  30.126  72.970  0.00  0.00            
ATOM   1500  HB1 ALA X  96      55.328  30.714  73.876  0.00  0.00            
ATOM   1501  HB2 ALA X  96      54.527  29.982  72.463  0.00  0.00            
ATOM   1502  HB3 ALA X  96      55.908  29.192  73.333  0.00  0.00            
ATOM   1503  C   ALA X  96      55.878  32.092  71.343  0.00  0.00            
ATOM   1504  O   ALA X  96      56.021  33.248  71.784  0.00  0.00            
ATOM   1505  N   LEU X  97      55.175  31.710  70.252  0.00  0.00            
ATOM   1506  H   LEU X  97      55.160  30.734  69.990  0.00  0.00            
ATOM   1507  CA  LEU X  97      54.792  32.694  69.240  0.00  0.00            
ATOM   1508  HA  LEU X  97      55.677  33.288  69.009  0.00  0.00            
ATOM   1509  CB  LEU X  97      54.181  31.933  68.017  0.00  0.00            
ATOM   1510  HB2 LEU X  97      53.246  31.495  68.367  0.00  0.00            
ATOM   1511  HB3 LEU X  97      53.858  32.701  67.315  0.00  0.00            
ATOM   1512  CG  LEU X  97      55.125  30.919  67.438  0.00  0.00            
ATOM   1513  HG  LEU X  97      55.637  30.287  68.164  0.00  0.00            
ATOM   1514  CD1 LEU X  97      54.501  29.913  66.553  0.00  0.00            
ATOM   1515 HD11 LEU X  97      54.082  30.364  65.654  0.00  0.00            
ATOM   1516 HD12 LEU X  97      55.240  29.218  66.155  0.00  0.00            
ATOM   1517 HD13 LEU X  97      53.664  29.514  67.126  0.00  0.00            
ATOM   1518  CD2 LEU X  97      56.227  31.736  66.724  0.00  0.00            
ATOM   1519 HD21 LEU X  97      55.726  32.451  66.071  0.00  0.00            
ATOM   1520 HD22 LEU X  97      56.842  32.408  67.322  0.00  0.00            
ATOM   1521 HD23 LEU X  97      56.793  31.105  66.038  0.00  0.00            
ATOM   1522  C   LEU X  97      53.753  33.655  69.835  0.00  0.00            
ATOM   1523  O   LEU X  97      53.769  34.777  69.341  0.00  0.00            
ATOM   1524  N   GLY X  98      52.910  33.195  70.769  0.00  0.00            
ATOM   1525  H   GLY X  98      53.000  32.223  71.031  0.00  0.00            
ATOM   1526  CA  GLY X  98      51.851  33.990  71.435  0.00  0.00            
ATOM   1527  HA2 GLY X  98      51.344  34.702  70.784  0.00  0.00            
ATOM   1528  HA3 GLY X  98      51.123  33.285  71.836  0.00  0.00            
ATOM   1529  C   GLY X  98      52.354  34.804  72.615  0.00  0.00            
ATOM   1530  O   GLY X  98      51.548  35.555  73.182  0.00  0.00            
ATOM   1531  N   ALA X  99      53.622  34.843  72.930  0.00  0.00            
ATOM   1532  H   ALA X  99      54.317  34.299  72.439  0.00  0.00            
ATOM   1533  CA  ALA X  99      54.067  35.481  74.137  0.00  0.00            
ATOM   1534  HA  ALA X  99      53.630  35.183  75.090  0.00  0.00            
ATOM   1535  CB  ALA X  99      55.460  35.070  74.342  0.00  0.00            
ATOM   1536  HB1 ALA X  99      55.383  34.028  74.653  0.00  0.00            
ATOM   1537  HB2 ALA X  99      55.945  35.017  73.367  0.00  0.00            
ATOM   1538  HB3 ALA X  99      55.846  35.743  75.107  0.00  0.00            
ATOM   1539  C   ALA X  99      53.917  37.045  73.962  0.00  0.00            
ATOM   1540  O   ALA X  99      53.404  37.695  74.886  0.00  0.00            
ATOM   1541  N   PHE X 100      54.160  37.698  72.815  0.00  0.00            
ATOM   1542  H   PHE X 100      54.431  37.153  72.009  0.00  0.00            
ATOM   1543  CA  PHE X 100      53.832  39.100  72.548  0.00  0.00            
ATOM   1544  HA  PHE X 100      53.516  39.492  73.514  0.00  0.00            
ATOM   1545  CB  PHE X 100      55.056  39.804  72.033  0.00  0.00            
ATOM   1546  HB2 PHE X 100      55.279  39.415  71.040  0.00  0.00            
ATOM   1547  HB3 PHE X 100      54.764  40.846  71.907  0.00  0.00            
ATOM   1548  CG  PHE X 100      56.301  39.722  72.901  0.00  0.00            
ATOM   1549  CD1 PHE X 100      57.541  39.210  72.573  0.00  0.00            
ATOM   1550  HD1 PHE X 100      57.548  38.526  71.737  0.00  0.00            
ATOM   1551  CE1 PHE X 100      58.725  39.359  73.370  0.00  0.00            
ATOM   1552  HE1 PHE X 100      59.648  38.909  73.036  0.00  0.00            
ATOM   1553  CZ  PHE X 100      58.609  39.973  74.624  0.00  0.00            
ATOM   1554  HZ  PHE X 100      59.498  40.069  75.229  0.00  0.00            
ATOM   1555  CE2 PHE X 100      57.353  40.521  75.007  0.00  0.00            
ATOM   1556  HE2 PHE X 100      57.225  41.012  75.961  0.00  0.00            
ATOM   1557  CD2 PHE X 100      56.249  40.271  74.191  0.00  0.00            
ATOM   1558  HD2 PHE X 100      55.317  40.749  74.456  0.00  0.00            
ATOM   1559  C   PHE X 100      52.559  39.287  71.663  0.00  0.00            
ATOM   1560  O   PHE X 100      52.413  40.301  71.054  0.00  0.00            
ATOM   1561  N   SER X 101      51.614  38.296  71.663  0.00  0.00            
ATOM   1562  H   SER X 101      51.688  37.415  72.151  0.00  0.00            
ATOM   1563  CA  SER X 101      50.376  38.485  70.923  0.00  0.00            
ATOM   1564  HA  SER X 101      50.641  38.710  69.890  0.00  0.00            
ATOM   1565  CB  SER X 101      49.515  37.207  70.951  0.00  0.00            
ATOM   1566  HB2 SER X 101      48.557  37.479  70.510  0.00  0.00            
ATOM   1567  HB3 SER X 101      50.048  36.416  70.423  0.00  0.00            
ATOM   1568  OG  SER X 101      49.278  36.726  72.211  0.00  0.00            
ATOM   1569  HG  SER X 101      50.145  36.398  72.462  0.00  0.00            
ATOM   1570  C   SER X 101      49.566  39.626  71.507  0.00  0.00            
ATOM   1571  O   SER X 101      49.751  40.086  72.669  0.00  0.00            
ATOM   1572  N   GLY X 102      48.762  40.240  70.621  0.00  0.00            
ATOM   1573  H   GLY X 102      48.737  39.823  69.701  0.00  0.00            
ATOM   1574  CA  GLY X 102      47.844  41.274  71.026  0.00  0.00            
ATOM   1575  HA2 GLY X 102      47.075  41.360  70.258  0.00  0.00            
ATOM   1576  HA3 GLY X 102      47.349  41.068  71.975  0.00  0.00            
ATOM   1577  C   GLY X 102      48.451  42.635  71.357  0.00  0.00            
ATOM   1578  O   GLY X 102      47.671  43.549  71.437  0.00  0.00            
ATOM   1579  N   LEU X 103      49.783  42.856  71.436  0.00  0.00            
ATOM   1580  H   LEU X 103      50.372  42.039  71.358  0.00  0.00            
ATOM   1581  CA  LEU X 103      50.505  44.211  71.290  0.00  0.00            
ATOM   1582  HA  LEU X 103      50.052  44.914  71.988  0.00  0.00            
ATOM   1583  CB  LEU X 103      52.003  44.186  71.907  0.00  0.00            
ATOM   1584  HB2 LEU X 103      52.556  43.566  71.201  0.00  0.00            
ATOM   1585  HB3 LEU X 103      52.381  45.208  71.930  0.00  0.00            
ATOM   1586  CG  LEU X 103      52.163  43.475  73.284  0.00  0.00            
ATOM   1587  HG  LEU X 103      51.632  42.524  73.320  0.00  0.00            
ATOM   1588  CD1 LEU X 103      53.673  43.292  73.520  0.00  0.00            
ATOM   1589 HD11 LEU X 103      53.840  42.892  74.520  0.00  0.00            
ATOM   1590 HD12 LEU X 103      53.959  42.697  72.652  0.00  0.00            
ATOM   1591 HD13 LEU X 103      54.064  44.307  73.441  0.00  0.00            
ATOM   1592  CD2 LEU X 103      51.469  44.313  74.367  0.00  0.00            
ATOM   1593 HD21 LEU X 103      51.756  45.347  74.177  0.00  0.00            
ATOM   1594 HD22 LEU X 103      50.387  44.218  74.455  0.00  0.00            
ATOM   1595 HD23 LEU X 103      51.841  44.034  75.353  0.00  0.00            
ATOM   1596  C   LEU X 103      50.283  45.033  69.944  0.00  0.00            
ATOM   1597  O   LEU X 103      51.250  45.503  69.347  0.00  0.00            
ATOM   1598  N   SER X 104      49.033  45.093  69.520  0.00  0.00            
ATOM   1599  H   SER X 104      48.377  44.637  70.139  0.00  0.00            
ATOM   1600  CA  SER X 104      48.569  45.649  68.170  0.00  0.00            
ATOM   1601  HA  SER X 104      48.939  44.953  67.417  0.00  0.00            
ATOM   1602  CB  SER X 104      47.068  45.537  68.232  0.00  0.00            
ATOM   1603  HB2 SER X 104      46.740  46.149  69.073  0.00  0.00            
ATOM   1604  HB3 SER X 104      46.596  46.016  67.374  0.00  0.00            
ATOM   1605  OG  SER X 104      46.698  44.197  68.434  0.00  0.00            
ATOM   1606  HG  SER X 104      46.433  43.888  67.565  0.00  0.00            
ATOM   1607  C   SER X 104      49.054  47.097  67.794  0.00  0.00            
ATOM   1608  O   SER X 104      48.934  47.451  66.627  0.00  0.00            
ATOM   1609  N   SER X 105      49.560  47.840  68.766  0.00  0.00            
ATOM   1610  H   SER X 105      49.803  47.424  69.653  0.00  0.00            
ATOM   1611  CA  SER X 105      50.035  49.261  68.597  0.00  0.00            
ATOM   1612  HA  SER X 105      50.099  49.594  67.561  0.00  0.00            
ATOM   1613  CB  SER X 105      49.080  50.254  69.342  0.00  0.00            
ATOM   1614  HB2 SER X 105      49.355  50.229  70.396  0.00  0.00            
ATOM   1615  HB3 SER X 105      49.219  51.223  68.862  0.00  0.00            
ATOM   1616  OG  SER X 105      47.749  49.857  69.169  0.00  0.00            
ATOM   1617  HG  SER X 105      47.394  49.376  69.920  0.00  0.00            
ATOM   1618  C   SER X 105      51.477  49.518  69.096  0.00  0.00            
ATOM   1619  O   SER X 105      51.872  50.700  69.127  0.00  0.00            
ATOM   1620  N   LEU X 106      52.238  48.529  69.450  0.00  0.00            
ATOM   1621  H   LEU X 106      51.837  47.661  69.774  0.00  0.00            
ATOM   1622  CA  LEU X 106      53.659  48.627  69.889  0.00  0.00            
ATOM   1623  HA  LEU X 106      53.664  49.224  70.801  0.00  0.00            
ATOM   1624  CB  LEU X 106      54.284  47.283  70.380  0.00  0.00            
ATOM   1625  HB2 LEU X 106      53.465  46.771  70.885  0.00  0.00            
ATOM   1626  HB3 LEU X 106      54.479  46.707  69.476  0.00  0.00            
ATOM   1627  CG  LEU X 106      55.546  47.467  71.217  0.00  0.00            
ATOM   1628  HG  LEU X 106      56.180  48.314  70.956  0.00  0.00            
ATOM   1629  CD1 LEU X 106      55.239  47.741  72.654  0.00  0.00            
ATOM   1630 HD11 LEU X 106      54.668  46.905  73.057  0.00  0.00            
ATOM   1631 HD12 LEU X 106      56.120  47.917  73.272  0.00  0.00            
ATOM   1632 HD13 LEU X 106      54.640  48.650  72.698  0.00  0.00            
ATOM   1633  CD2 LEU X 106      56.315  46.205  71.252  0.00  0.00            
ATOM   1634 HD21 LEU X 106      56.849  46.096  70.308  0.00  0.00            
ATOM   1635 HD22 LEU X 106      56.942  46.152  72.142  0.00  0.00            
ATOM   1636 HD23 LEU X 106      55.680  45.321  71.204  0.00  0.00            
ATOM   1637  C   LEU X 106      54.540  49.294  68.771  0.00  0.00            
ATOM   1638  O   LEU X 106      54.873  48.609  67.801  0.00  0.00            
ATOM   1639  N   GLN X 107      55.124  50.452  68.999  0.00  0.00            
ATOM   1640  H   GLN X 107      54.881  50.910  69.866  0.00  0.00            
ATOM   1641  CA  GLN X 107      56.198  51.182  68.325  0.00  0.00            
ATOM   1642  HA  GLN X 107      56.133  50.844  67.290  0.00  0.00            
ATOM   1643  CB  GLN X 107      55.938  52.693  68.385  0.00  0.00            
ATOM   1644  HB2 GLN X 107      56.088  53.025  69.412  0.00  0.00            
ATOM   1645  HB3 GLN X 107      56.671  53.217  67.772  0.00  0.00            
ATOM   1646  CG  GLN X 107      54.542  53.019  67.870  0.00  0.00            
ATOM   1647  HG2 GLN X 107      54.320  52.423  66.986  0.00  0.00            
ATOM   1648  HG3 GLN X 107      53.842  52.829  68.684  0.00  0.00            
ATOM   1649  CD  GLN X 107      54.405  54.493  67.378  0.00  0.00            
ATOM   1650  OE1 GLN X 107      55.346  55.094  66.957  0.00  0.00            
ATOM   1651  NE2 GLN X 107      53.207  55.042  67.476  0.00  0.00            
ATOM   1652 HE21 GLN X 107      53.116  55.867  66.901  0.00  0.00            
ATOM   1653 HE22 GLN X 107      52.398  54.539  67.814  0.00  0.00            
ATOM   1654  C   GLN X 107      57.609  50.975  68.823  0.00  0.00            
ATOM   1655  O   GLN X 107      58.555  51.050  68.014  0.00  0.00            
ATOM   1656  N   LYS X 108      57.824  50.669  70.085  0.00  0.00            
ATOM   1657  H   LYS X 108      57.064  50.600  70.746  0.00  0.00            
ATOM   1658  CA  LYS X 108      59.237  50.608  70.561  0.00  0.00            
ATOM   1659  HA  LYS X 108      59.970  50.471  69.766  0.00  0.00            
ATOM   1660  CB  LYS X 108      59.568  52.006  71.103  0.00  0.00            
ATOM   1661  HB2 LYS X 108      59.543  52.719  70.279  0.00  0.00            
ATOM   1662  HB3 LYS X 108      58.750  52.231  71.787  0.00  0.00            
ATOM   1663  CG  LYS X 108      60.883  52.027  71.876  0.00  0.00            
ATOM   1664  HG2 LYS X 108      60.750  51.252  72.631  0.00  0.00            
ATOM   1665  HG3 LYS X 108      61.662  51.829  71.139  0.00  0.00            
ATOM   1666  CD  LYS X 108      61.227  53.428  72.467  0.00  0.00            
ATOM   1667  HD2 LYS X 108      60.421  53.874  73.050  0.00  0.00            
ATOM   1668  HD3 LYS X 108      62.156  53.451  73.037  0.00  0.00            
ATOM   1669  CE  LYS X 108      61.415  54.416  71.280  0.00  0.00            
ATOM   1670  HE2 LYS X 108      61.987  53.940  70.483  0.00  0.00            
ATOM   1671  HE3 LYS X 108      60.427  54.663  70.891  0.00  0.00            
ATOM   1672  NZ  LYS X 108      62.022  55.652  71.809  0.00  0.00            
ATOM   1673  HZ1 LYS X 108      62.177  56.264  71.021  0.00  0.00            
ATOM   1674  HZ2 LYS X 108      61.440  56.100  72.502  0.00  0.00            
ATOM   1675  HZ3 LYS X 108      62.947  55.456  72.163  0.00  0.00            
ATOM   1676  C   LYS X 108      59.338  49.426  71.552  0.00  0.00            
ATOM   1677  O   LYS X 108      58.581  49.355  72.473  0.00  0.00            
ATOM   1678  N   LEU X 109      60.195  48.506  71.209  0.00  0.00            
ATOM   1679  H   LEU X 109      60.713  48.889  70.431  0.00  0.00            
ATOM   1680  CA  LEU X 109      60.584  47.317  71.906  0.00  0.00            
ATOM   1681  HA  LEU X 109      60.095  47.420  72.875  0.00  0.00            
ATOM   1682  CB  LEU X 109      60.151  46.009  71.240  0.00  0.00            
ATOM   1683  HB2 LEU X 109      59.065  46.054  71.154  0.00  0.00            
ATOM   1684  HB3 LEU X 109      60.487  45.967  70.204  0.00  0.00            
ATOM   1685  CG  LEU X 109      60.461  44.659  71.938  0.00  0.00            
ATOM   1686  HG  LEU X 109      61.537  44.503  72.018  0.00  0.00            
ATOM   1687  CD1 LEU X 109      59.749  44.633  73.329  0.00  0.00            
ATOM   1688 HD11 LEU X 109      58.789  45.142  73.242  0.00  0.00            
ATOM   1689 HD12 LEU X 109      59.640  43.614  73.702  0.00  0.00            
ATOM   1690 HD13 LEU X 109      60.452  45.128  73.999  0.00  0.00            
ATOM   1691  CD2 LEU X 109      59.911  43.521  71.095  0.00  0.00            
ATOM   1692 HD21 LEU X 109      60.151  42.533  71.487  0.00  0.00            
ATOM   1693 HD22 LEU X 109      58.881  43.733  70.810  0.00  0.00            
ATOM   1694 HD23 LEU X 109      60.382  43.566  70.113  0.00  0.00            
ATOM   1695  C   LEU X 109      62.033  47.487  72.101  0.00  0.00            
ATOM   1696  O   LEU X 109      62.777  47.799  71.180  0.00  0.00            
ATOM   1697  N   VAL X 110      62.404  47.219  73.409  0.00  0.00            
ATOM   1698  H   VAL X 110      61.720  46.782  74.011  0.00  0.00            
ATOM   1699  CA  VAL X 110      63.697  47.277  74.016  0.00  0.00            
ATOM   1700  HA  VAL X 110      64.483  47.323  73.262  0.00  0.00            
ATOM   1701  CB  VAL X 110      63.717  48.568  74.886  0.00  0.00            
ATOM   1702  HB  VAL X 110      62.961  48.470  75.665  0.00  0.00            
ATOM   1703  CG1 VAL X 110      65.108  48.522  75.639  0.00  0.00            
ATOM   1704 HG11 VAL X 110      65.907  48.568  74.899  0.00  0.00            
ATOM   1705 HG12 VAL X 110      65.102  49.340  76.359  0.00  0.00            
ATOM   1706 HG13 VAL X 110      65.111  47.616  76.246  0.00  0.00            
ATOM   1707  CG2 VAL X 110      63.630  49.817  74.069  0.00  0.00            
ATOM   1708 HG21 VAL X 110      63.852  50.674  74.705  0.00  0.00            
ATOM   1709 HG22 VAL X 110      64.302  49.736  73.215  0.00  0.00            
ATOM   1710 HG23 VAL X 110      62.588  49.978  73.793  0.00  0.00            
ATOM   1711  C   VAL X 110      63.902  45.975  74.786  0.00  0.00            
ATOM   1712  O   VAL X 110      63.031  45.631  75.591  0.00  0.00            
ATOM   1713  N   ALA X 111      65.051  45.319  74.636  0.00  0.00            
ATOM   1714  H   ALA X 111      65.685  45.568  73.890  0.00  0.00            
ATOM   1715  CA  ALA X 111      65.307  44.009  75.183  0.00  0.00            
ATOM   1716  HA  ALA X 111      64.981  43.979  76.223  0.00  0.00            
ATOM   1717  CB  ALA X 111      64.386  43.013  74.557  0.00  0.00            
ATOM   1718  HB1 ALA X 111      64.566  41.975  74.836  0.00  0.00            
ATOM   1719  HB2 ALA X 111      63.400  43.281  74.937  0.00  0.00            
ATOM   1720  HB3 ALA X 111      64.405  42.911  73.472  0.00  0.00            
ATOM   1721  C   ALA X 111      66.855  43.659  75.103  0.00  0.00            
ATOM   1722  O   ALA X 111      67.356  42.655  74.634  0.00  0.00            
ATOM   1723  N   VAL X 112      67.606  44.704  75.399  0.00  0.00            
ATOM   1724  H   VAL X 112      67.089  45.480  75.787  0.00  0.00            
ATOM   1725  CA  VAL X 112      69.059  44.828  75.636  0.00  0.00            
ATOM   1726  HA  VAL X 112      69.604  44.589  74.723  0.00  0.00            
ATOM   1727  CB  VAL X 112      69.341  46.308  76.068  0.00  0.00            
ATOM   1728  HB  VAL X 112      68.538  46.648  76.722  0.00  0.00            
ATOM   1729  CG1 VAL X 112      70.694  46.665  76.795  0.00  0.00            
ATOM   1730 HG11 VAL X 112      70.814  46.004  77.654  0.00  0.00            
ATOM   1731 HG12 VAL X 112      71.559  46.636  76.132  0.00  0.00            
ATOM   1732 HG13 VAL X 112      70.521  47.652  77.223  0.00  0.00            
ATOM   1733  CG2 VAL X 112      69.236  47.207  74.792  0.00  0.00            
ATOM   1734 HG21 VAL X 112      68.224  47.190  74.386  0.00  0.00            
ATOM   1735 HG22 VAL X 112      69.322  48.266  75.034  0.00  0.00            
ATOM   1736 HG23 VAL X 112      70.066  47.001  74.117  0.00  0.00            
ATOM   1737  C   VAL X 112      69.543  43.809  76.685  0.00  0.00            
ATOM   1738  O   VAL X 112      68.837  43.720  77.651  0.00  0.00            
ATOM   1739  N   GLU X 113      70.713  43.227  76.484  0.00  0.00            
ATOM   1740  H   GLU X 113      71.158  43.484  75.615  0.00  0.00            
ATOM   1741  CA  GLU X 113      71.421  42.434  77.511  0.00  0.00            
ATOM   1742  HA  GLU X 113      72.295  41.935  77.092  0.00  0.00            
ATOM   1743  CB  GLU X 113      72.103  43.367  78.653  0.00  0.00            
ATOM   1744  HB2 GLU X 113      72.563  44.172  78.080  0.00  0.00            
ATOM   1745  HB3 GLU X 113      71.277  43.653  79.305  0.00  0.00            
ATOM   1746  CG  GLU X 113      73.188  42.673  79.475  0.00  0.00            
ATOM   1747  HG2 GLU X 113      73.180  41.588  79.364  0.00  0.00            
ATOM   1748  HG3 GLU X 113      74.177  42.922  79.088  0.00  0.00            
ATOM   1749  CD  GLU X 113      73.270  43.100  80.888  0.00  0.00            
ATOM   1750  OE1 GLU X 113      72.632  44.064  81.339  0.00  0.00            
ATOM   1751  OE2 GLU X 113      73.913  42.328  81.700  0.00  0.00            
ATOM   1752  C   GLU X 113      70.547  41.242  78.101  0.00  0.00            
ATOM   1753  O   GLU X 113      70.763  40.912  79.297  0.00  0.00            
ATOM   1754  N   THR X 114      69.527  40.719  77.382  0.00  0.00            
ATOM   1755  H   THR X 114      69.396  41.120  76.465  0.00  0.00            
ATOM   1756  CA  THR X 114      68.831  39.413  77.716  0.00  0.00            
ATOM   1757  HA  THR X 114      68.524  39.375  78.761  0.00  0.00            
ATOM   1758  CB  THR X 114      67.482  39.128  76.861  0.00  0.00            
ATOM   1759  HB  THR X 114      67.014  38.209  77.214  0.00  0.00            
ATOM   1760  CG2 THR X 114      66.552  40.281  77.166  0.00  0.00            
ATOM   1761 HG21 THR X 114      66.205  40.179  78.194  0.00  0.00            
ATOM   1762 HG22 THR X 114      66.957  41.285  77.043  0.00  0.00            
ATOM   1763 HG23 THR X 114      65.617  40.080  76.643  0.00  0.00            
ATOM   1764  OG1 THR X 114      67.806  39.213  75.491  0.00  0.00            
ATOM   1765  HG1 THR X 114      68.299  40.021  75.330  0.00  0.00            
ATOM   1766  C   THR X 114      69.738  38.265  77.455  0.00  0.00            
ATOM   1767  O   THR X 114      69.623  37.167  78.041  0.00  0.00            
ATOM   1768  N   ASN X 115      70.791  38.465  76.613  0.00  0.00            
ATOM   1769  H   ASN X 115      70.849  39.319  76.077  0.00  0.00            
ATOM   1770  CA  ASN X 115      71.601  37.373  76.095  0.00  0.00            
ATOM   1771  HA  ASN X 115      72.308  37.724  75.343  0.00  0.00            
ATOM   1772  CB  ASN X 115      72.581  36.876  77.236  0.00  0.00            
ATOM   1773  HB2 ASN X 115      72.024  36.708  78.158  0.00  0.00            
ATOM   1774  HB3 ASN X 115      73.091  35.961  76.935  0.00  0.00            
ATOM   1775  CG  ASN X 115      73.689  37.862  77.583  0.00  0.00            
ATOM   1776  OD1 ASN X 115      73.890  38.948  77.111  0.00  0.00            
ATOM   1777  ND2 ASN X 115      74.559  37.445  78.526  0.00  0.00            
ATOM   1778 HD21 ASN X 115      75.098  38.233  78.856  0.00  0.00            
ATOM   1779 HD22 ASN X 115      74.236  36.787  79.221  0.00  0.00            
ATOM   1780  C   ASN X 115      70.792  36.291  75.327  0.00  0.00            
ATOM   1781  O   ASN X 115      71.024  35.098  75.438  0.00  0.00            
ATOM   1782  N   LEU X 116      69.904  36.745  74.442  0.00  0.00            
ATOM   1783  H   LEU X 116      69.696  37.730  74.522  0.00  0.00            
ATOM   1784  CA  LEU X 116      69.411  35.930  73.350  0.00  0.00            
ATOM   1785  HA  LEU X 116      69.054  35.000  73.794  0.00  0.00            
ATOM   1786  CB  LEU X 116      68.286  36.675  72.566  0.00  0.00            
ATOM   1787  HB2 LEU X 116      68.697  37.668  72.383  0.00  0.00            
ATOM   1788  HB3 LEU X 116      68.111  36.193  71.605  0.00  0.00            
ATOM   1789  CG  LEU X 116      66.879  36.738  73.297  0.00  0.00            
ATOM   1790  HG  LEU X 116      66.906  36.997  74.356  0.00  0.00            
ATOM   1791  CD1 LEU X 116      66.050  37.843  72.651  0.00  0.00            
ATOM   1792 HD11 LEU X 116      65.883  37.686  71.585  0.00  0.00            
ATOM   1793 HD12 LEU X 116      65.057  37.896  73.097  0.00  0.00            
ATOM   1794 HD13 LEU X 116      66.555  38.806  72.731  0.00  0.00            
ATOM   1795  CD2 LEU X 116      66.286  35.385  73.098  0.00  0.00            
ATOM   1796 HD21 LEU X 116      65.967  35.297  72.059  0.00  0.00            
ATOM   1797 HD22 LEU X 116      66.765  34.417  73.241  0.00  0.00            
ATOM   1798 HD23 LEU X 116      65.396  35.192  73.696  0.00  0.00            
ATOM   1799  C   LEU X 116      70.614  35.522  72.398  0.00  0.00            
ATOM   1800  O   LEU X 116      71.373  36.380  72.096  0.00  0.00            
ATOM   1801  N   ALA X 117      70.685  34.241  72.011  0.00  0.00            
ATOM   1802  H   ALA X 117      69.949  33.618  72.309  0.00  0.00            
ATOM   1803  CA  ALA X 117      71.625  33.823  70.965  0.00  0.00            
ATOM   1804  HA  ALA X 117      72.555  34.387  71.045  0.00  0.00            
ATOM   1805  CB  ALA X 117      71.914  32.343  71.201  0.00  0.00            
ATOM   1806  HB1 ALA X 117      71.045  31.772  70.875  0.00  0.00            
ATOM   1807  HB2 ALA X 117      72.700  32.020  70.519  0.00  0.00            
ATOM   1808  HB3 ALA X 117      72.145  32.110  72.241  0.00  0.00            
ATOM   1809  C   ALA X 117      71.115  33.993  69.513  0.00  0.00            
ATOM   1810  O   ALA X 117      71.965  34.086  68.604  0.00  0.00            
ATOM   1811  N   SER X 118      69.776  34.051  69.334  0.00  0.00            
ATOM   1812  H   SER X 118      69.187  33.931  70.145  0.00  0.00            
ATOM   1813  CA  SER X 118      69.135  34.231  68.070  0.00  0.00            
ATOM   1814  HA  SER X 118      69.778  34.833  67.429  0.00  0.00            
ATOM   1815  CB  SER X 118      68.986  32.892  67.369  0.00  0.00            
ATOM   1816  HB2 SER X 118      69.999  32.495  67.297  0.00  0.00            
ATOM   1817  HB3 SER X 118      68.368  32.269  68.016  0.00  0.00            
ATOM   1818  OG  SER X 118      68.466  33.080  66.092  0.00  0.00            
ATOM   1819  HG  SER X 118      68.501  32.296  65.538  0.00  0.00            
ATOM   1820  C   SER X 118      67.799  34.996  68.098  0.00  0.00            
ATOM   1821  O   SER X 118      67.038  34.782  69.025  0.00  0.00            
ATOM   1822  N   LEU X 119      67.584  35.823  67.044  0.00  0.00            
ATOM   1823  H   LEU X 119      68.214  35.645  66.275  0.00  0.00            
ATOM   1824  CA  LEU X 119      66.388  36.604  66.812  0.00  0.00            
ATOM   1825  HA  LEU X 119      66.208  37.289  67.640  0.00  0.00            
ATOM   1826  CB  LEU X 119      66.573  37.522  65.655  0.00  0.00            
ATOM   1827  HB2 LEU X 119      66.888  36.905  64.814  0.00  0.00            
ATOM   1828  HB3 LEU X 119      65.579  37.902  65.419  0.00  0.00            
ATOM   1829  CG  LEU X 119      67.635  38.639  65.785  0.00  0.00            
ATOM   1830  HG  LEU X 119      68.666  38.329  65.960  0.00  0.00            
ATOM   1831  CD1 LEU X 119      67.743  39.415  64.428  0.00  0.00            
ATOM   1832 HD11 LEU X 119      68.158  38.676  63.742  0.00  0.00            
ATOM   1833 HD12 LEU X 119      66.754  39.692  64.064  0.00  0.00            
ATOM   1834 HD13 LEU X 119      68.284  40.354  64.540  0.00  0.00            
ATOM   1835  CD2 LEU X 119      67.310  39.702  66.837  0.00  0.00            
ATOM   1836 HD21 LEU X 119      68.051  40.500  66.780  0.00  0.00            
ATOM   1837 HD22 LEU X 119      66.382  40.220  66.597  0.00  0.00            
ATOM   1838 HD23 LEU X 119      67.306  39.274  67.839  0.00  0.00            
ATOM   1839  C   LEU X 119      65.114  35.742  66.571  0.00  0.00            
ATOM   1840  O   LEU X 119      63.933  36.067  66.905  0.00  0.00            
ATOM   1841  N   GLU X 120      65.421  34.485  66.113  0.00  0.00            
ATOM   1842  H   GLU X 120      66.408  34.290  66.021  0.00  0.00            
ATOM   1843  CA  GLU X 120      64.418  33.359  66.001  0.00  0.00            
ATOM   1844  HA  GLU X 120      63.633  33.688  65.320  0.00  0.00            
ATOM   1845  CB  GLU X 120      65.180  32.116  65.383  0.00  0.00            
ATOM   1846  HB2 GLU X 120      65.930  31.650  66.023  0.00  0.00            
ATOM   1847  HB3 GLU X 120      64.502  31.266  65.311  0.00  0.00            
ATOM   1848  CG  GLU X 120      65.798  32.359  64.015  0.00  0.00            
ATOM   1849  HG2 GLU X 120      65.034  32.874  63.433  0.00  0.00            
ATOM   1850  HG3 GLU X 120      66.685  32.972  64.174  0.00  0.00            
ATOM   1851  CD  GLU X 120      66.092  31.098  63.213  0.00  0.00            
ATOM   1852  OE1 GLU X 120      67.179  30.849  62.671  0.00  0.00            
ATOM   1853  OE2 GLU X 120      65.081  30.346  63.052  0.00  0.00            
ATOM   1854  C   GLU X 120      63.752  32.976  67.372  0.00  0.00            
ATOM   1855  O   GLU X 120      62.586  32.509  67.421  0.00  0.00            
ATOM   1856  N   ASN X 121      64.398  33.109  68.464  0.00  0.00            
ATOM   1857  H   ASN X 121      65.373  33.365  68.396  0.00  0.00            
ATOM   1858  CA  ASN X 121      63.949  32.749  69.805  0.00  0.00            
ATOM   1859  HA  ASN X 121      63.258  31.908  69.749  0.00  0.00            
ATOM   1860  CB  ASN X 121      65.236  32.361  70.556  0.00  0.00            
ATOM   1861  HB2 ASN X 121      65.774  33.294  70.724  0.00  0.00            
ATOM   1862  HB3 ASN X 121      64.916  32.200  71.585  0.00  0.00            
ATOM   1863  CG  ASN X 121      66.083  31.190  70.093  0.00  0.00            
ATOM   1864  OD1 ASN X 121      65.689  30.433  69.221  0.00  0.00            
ATOM   1865  ND2 ASN X 121      67.284  30.981  70.538  0.00  0.00            
ATOM   1866 HD21 ASN X 121      67.835  30.210  70.190  0.00  0.00            
ATOM   1867 HD22 ASN X 121      67.692  31.533  71.279  0.00  0.00            
ATOM   1868  C   ASN X 121      63.258  33.904  70.525  0.00  0.00            
ATOM   1869  O   ASN X 121      62.963  33.890  71.723  0.00  0.00            
ATOM   1870  N   PHE X 122      62.861  34.939  69.729  0.00  0.00            
ATOM   1871  H   PHE X 122      63.155  34.913  68.763  0.00  0.00            
ATOM   1872  CA  PHE X 122      62.128  36.152  70.159  0.00  0.00            
ATOM   1873  HA  PHE X 122      61.727  36.014  71.163  0.00  0.00            
ATOM   1874  CB  PHE X 122      63.216  37.225  70.241  0.00  0.00            
ATOM   1875  HB2 PHE X 122      63.966  36.760  70.881  0.00  0.00            
ATOM   1876  HB3 PHE X 122      63.611  37.495  69.261  0.00  0.00            
ATOM   1877  CG  PHE X 122      62.783  38.501  70.989  0.00  0.00            
ATOM   1878  CD1 PHE X 122      63.001  39.774  70.404  0.00  0.00            
ATOM   1879  HD1 PHE X 122      63.413  39.878  69.411  0.00  0.00            
ATOM   1880  CE1 PHE X 122      62.841  40.939  71.160  0.00  0.00            
ATOM   1881  HE1 PHE X 122      63.044  41.921  70.758  0.00  0.00            
ATOM   1882  CZ  PHE X 122      62.272  40.914  72.449  0.00  0.00            
ATOM   1883  HZ  PHE X 122      62.032  41.828  72.971  0.00  0.00            
ATOM   1884  CE2 PHE X 122      62.005  39.669  73.046  0.00  0.00            
ATOM   1885  HE2 PHE X 122      61.653  39.590  74.064  0.00  0.00            
ATOM   1886  CD2 PHE X 122      62.248  38.486  72.340  0.00  0.00            
ATOM   1887  HD2 PHE X 122      62.158  37.471  72.695  0.00  0.00            
ATOM   1888  C   PHE X 122      61.125  36.558  69.065  0.00  0.00            
ATOM   1889  O   PHE X 122      61.372  37.536  68.298  0.00  0.00            
ATOM   1890  N   PRO X 123      60.070  35.738  68.826  0.00  0.00            
ATOM   1891  CD  PRO X 123      59.657  34.658  69.706  0.00  0.00            
ATOM   1892  HD2 PRO X 123      59.615  35.016  70.735  0.00  0.00            
ATOM   1893  HD3 PRO X 123      60.350  33.821  69.614  0.00  0.00            
ATOM   1894  CG  PRO X 123      58.203  34.290  69.278  0.00  0.00            
ATOM   1895  HG2 PRO X 123      57.567  35.011  69.792  0.00  0.00            
ATOM   1896  HG3 PRO X 123      57.980  33.231  69.407  0.00  0.00            
ATOM   1897  CB  PRO X 123      58.089  34.753  67.800  0.00  0.00            
ATOM   1898  HB2 PRO X 123      57.073  35.107  67.626  0.00  0.00            
ATOM   1899  HB3 PRO X 123      58.410  33.984  67.098  0.00  0.00            
ATOM   1900  CA  PRO X 123      59.008  35.978  67.778  0.00  0.00            
ATOM   1901  HA  PRO X 123      59.568  36.024  66.844  0.00  0.00            
ATOM   1902  C   PRO X 123      58.287  37.366  67.898  0.00  0.00            
ATOM   1903  O   PRO X 123      57.693  37.603  68.972  0.00  0.00            
ATOM   1904  N   ILE X 124      58.356  38.227  66.930  0.00  0.00            
ATOM   1905  H   ILE X 124      58.806  37.981  66.060  0.00  0.00            
ATOM   1906  CA  ILE X 124      57.908  39.633  66.930  0.00  0.00            
ATOM   1907  HA  ILE X 124      57.130  39.730  67.688  0.00  0.00            
ATOM   1908  CB  ILE X 124      59.005  40.590  67.511  0.00  0.00            
ATOM   1909  HB  ILE X 124      58.629  41.613  67.491  0.00  0.00            
ATOM   1910  CG2 ILE X 124      59.244  40.324  69.031  0.00  0.00            
ATOM   1911 HG21 ILE X 124      59.897  41.108  69.414  0.00  0.00            
ATOM   1912 HG22 ILE X 124      58.291  40.378  69.557  0.00  0.00            
ATOM   1913 HG23 ILE X 124      59.724  39.356  69.172  0.00  0.00            
ATOM   1914  CG1 ILE X 124      60.162  40.524  66.543  0.00  0.00            
ATOM   1915 HG12 ILE X 124      60.645  39.550  66.616  0.00  0.00            
ATOM   1916 HG13 ILE X 124      59.904  40.622  65.489  0.00  0.00            
ATOM   1917  CD1 ILE X 124      61.283  41.520  66.777  0.00  0.00            
ATOM   1918 HD11 ILE X 124      61.809  41.429  67.728  0.00  0.00            
ATOM   1919 HD12 ILE X 124      62.017  41.255  66.015  0.00  0.00            
ATOM   1920 HD13 ILE X 124      61.063  42.572  66.595  0.00  0.00            
ATOM   1921  C   ILE X 124      57.361  40.135  65.567  0.00  0.00            
ATOM   1922  O   ILE X 124      56.978  41.288  65.356  0.00  0.00            
ATOM   1923  N   GLY X 125      57.345  39.256  64.593  0.00  0.00            
ATOM   1924  H   GLY X 125      57.838  38.375  64.633  0.00  0.00            
ATOM   1925  CA  GLY X 125      56.991  39.582  63.228  0.00  0.00            
ATOM   1926  HA2 GLY X 125      57.629  40.291  62.700  0.00  0.00            
ATOM   1927  HA3 GLY X 125      57.157  38.651  62.687  0.00  0.00            
ATOM   1928  C   GLY X 125      55.581  39.993  62.989  0.00  0.00            
ATOM   1929  O   GLY X 125      55.398  40.694  62.059  0.00  0.00            
ATOM   1930  N   HIE X 126      54.610  39.660  63.907  0.00  0.00            
ATOM   1931  H   HIE X 126      55.005  39.175  64.700  0.00  0.00            
ATOM   1932  CA  HIE X 126      53.240  40.144  63.830  0.00  0.00            
ATOM   1933  HA  HIE X 126      52.890  40.011  62.806  0.00  0.00            
ATOM   1934  CB  HIE X 126      52.475  39.239  64.860  0.00  0.00            
ATOM   1935  HB2 HIE X 126      51.492  39.699  64.766  0.00  0.00            
ATOM   1936  HB3 HIE X 126      52.540  38.208  64.512  0.00  0.00            
ATOM   1937  CG  HIE X 126      53.004  39.363  66.354  0.00  0.00            
ATOM   1938  ND1 HIE X 126      54.255  39.045  66.821  0.00  0.00            
ATOM   1939  CE1 HIE X 126      54.305  39.337  68.125  0.00  0.00            
ATOM   1940  HE1 HIE X 126      55.194  39.133  68.704  0.00  0.00            
ATOM   1941  NE2 HIE X 126      53.151  39.873  68.479  0.00  0.00            
ATOM   1942  HE2 HIE X 126      52.907  40.287  69.367  0.00  0.00            
ATOM   1943  CD2 HIE X 126      52.294  39.787  67.380  0.00  0.00            
ATOM   1944  HD2 HIE X 126      51.266  40.114  67.350  0.00  0.00            
ATOM   1945  C   HIE X 126      52.912  41.657  64.166  0.00  0.00            
ATOM   1946  O   HIE X 126      51.913  42.270  63.818  0.00  0.00            
ATOM   1947  N   LEU X 127      53.791  42.353  64.921  0.00  0.00            
ATOM   1948  H   LEU X 127      54.511  41.776  65.330  0.00  0.00            
ATOM   1949  CA  LEU X 127      53.878  43.682  65.411  0.00  0.00            
ATOM   1950  HA  LEU X 127      52.850  43.920  65.682  0.00  0.00            
ATOM   1951  CB  LEU X 127      54.983  43.706  66.499  0.00  0.00            
ATOM   1952  HB2 LEU X 127      55.935  43.608  65.977  0.00  0.00            
ATOM   1953  HB3 LEU X 127      54.806  44.708  66.890  0.00  0.00            
ATOM   1954  CG  LEU X 127      54.899  42.864  67.743  0.00  0.00            
ATOM   1955  HG  LEU X 127      54.860  41.794  67.541  0.00  0.00            
ATOM   1956  CD1 LEU X 127      56.144  43.239  68.596  0.00  0.00            
ATOM   1957 HD11 LEU X 127      56.003  42.765  69.568  0.00  0.00            
ATOM   1958 HD12 LEU X 127      57.061  42.847  68.156  0.00  0.00            
ATOM   1959 HD13 LEU X 127      56.276  44.315  68.707  0.00  0.00            
ATOM   1960  CD2 LEU X 127      53.725  43.097  68.617  0.00  0.00            
ATOM   1961 HD21 LEU X 127      52.865  42.718  68.065  0.00  0.00            
ATOM   1962 HD22 LEU X 127      53.776  42.524  69.542  0.00  0.00            
ATOM   1963 HD23 LEU X 127      53.663  44.156  68.869  0.00  0.00            
ATOM   1964  C   LEU X 127      54.124  44.718  64.291  0.00  0.00            
ATOM   1965  O   LEU X 127      55.040  45.563  64.427  0.00  0.00            
ATOM   1966  N   LYS X 128      53.232  44.757  63.263  0.00  0.00            
ATOM   1967  H   LYS X 128      52.628  43.954  63.165  0.00  0.00            
ATOM   1968  CA  LYS X 128      53.254  45.713  62.187  0.00  0.00            
ATOM   1969  HA  LYS X 128      54.106  45.451  61.559  0.00  0.00            
ATOM   1970  CB  LYS X 128      51.943  45.557  61.441  0.00  0.00            
ATOM   1971  HB2 LYS X 128      51.142  45.507  62.178  0.00  0.00            
ATOM   1972  HB3 LYS X 128      51.729  46.488  60.917  0.00  0.00            
ATOM   1973  CG  LYS X 128      51.973  44.365  60.472  0.00  0.00            
ATOM   1974  HG2 LYS X 128      52.377  43.475  60.953  0.00  0.00            
ATOM   1975  HG3 LYS X 128      50.951  44.070  60.234  0.00  0.00            
ATOM   1976  CD  LYS X 128      52.704  44.753  59.167  0.00  0.00            
ATOM   1977  HD2 LYS X 128      52.370  45.735  58.835  0.00  0.00            
ATOM   1978  HD3 LYS X 128      53.746  44.707  59.486  0.00  0.00            
ATOM   1979  CE  LYS X 128      52.458  43.824  58.021  0.00  0.00            
ATOM   1980  HE2 LYS X 128      52.612  42.787  58.322  0.00  0.00            
ATOM   1981  HE3 LYS X 128      51.374  43.905  57.950  0.00  0.00            
ATOM   1982  NZ  LYS X 128      53.131  44.120  56.735  0.00  0.00            
ATOM   1983  HZ1 LYS X 128      52.815  43.502  56.000  0.00  0.00            
ATOM   1984  HZ2 LYS X 128      52.882  45.070  56.500  0.00  0.00            
ATOM   1985  HZ3 LYS X 128      54.127  43.976  56.826  0.00  0.00            
ATOM   1986  C   LYS X 128      53.545  47.184  62.573  0.00  0.00            
ATOM   1987  O   LYS X 128      54.052  47.900  61.760  0.00  0.00            
ATOM   1988  N   THR X 129      53.291  47.736  63.755  0.00  0.00            
ATOM   1989  H   THR X 129      52.865  47.128  64.440  0.00  0.00            
ATOM   1990  CA  THR X 129      53.626  49.104  64.213  0.00  0.00            
ATOM   1991  HA  THR X 129      53.543  49.795  63.373  0.00  0.00            
ATOM   1992  CB  THR X 129      52.535  49.572  65.237  0.00  0.00            
ATOM   1993  HB  THR X 129      52.670  50.645  65.368  0.00  0.00            
ATOM   1994  CG2 THR X 129      51.092  49.362  64.742  0.00  0.00            
ATOM   1995 HG21 THR X 129      50.979  49.924  63.815  0.00  0.00            
ATOM   1996 HG22 THR X 129      50.826  48.306  64.798  0.00  0.00            
ATOM   1997 HG23 THR X 129      50.405  49.869  65.419  0.00  0.00            
ATOM   1998  OG1 THR X 129      52.631  48.891  66.370  0.00  0.00            
ATOM   1999  HG1 THR X 129      53.446  49.100  66.832  0.00  0.00            
ATOM   2000  C   THR X 129      55.036  49.434  64.755  0.00  0.00            
ATOM   2001  O   THR X 129      55.334  50.636  64.905  0.00  0.00            
ATOM   2002  N   LEU X 130      55.854  48.371  64.897  0.00  0.00            
ATOM   2003  H   LEU X 130      55.436  47.465  64.742  0.00  0.00            
ATOM   2004  CA  LEU X 130      57.212  48.390  65.355  0.00  0.00            
ATOM   2005  HA  LEU X 130      57.301  48.677  66.403  0.00  0.00            
ATOM   2006  CB  LEU X 130      57.883  46.960  65.239  0.00  0.00            
ATOM   2007  HB2 LEU X 130      57.298  46.388  64.520  0.00  0.00            
ATOM   2008  HB3 LEU X 130      58.914  46.984  64.886  0.00  0.00            
ATOM   2009  CG  LEU X 130      57.924  46.217  66.640  0.00  0.00            
ATOM   2010  HG  LEU X 130      56.953  45.977  67.074  0.00  0.00            
ATOM   2011  CD1 LEU X 130      58.668  44.903  66.442  0.00  0.00            
ATOM   2012 HD11 LEU X 130      58.969  44.529  67.421  0.00  0.00            
ATOM   2013 HD12 LEU X 130      58.077  44.137  65.940  0.00  0.00            
ATOM   2014 HD13 LEU X 130      59.596  44.983  65.875  0.00  0.00            
ATOM   2015  CD2 LEU X 130      58.601  47.085  67.746  0.00  0.00            
ATOM   2016 HD21 LEU X 130      58.868  46.388  68.540  0.00  0.00            
ATOM   2017 HD22 LEU X 130      59.498  47.631  67.454  0.00  0.00            
ATOM   2018 HD23 LEU X 130      57.923  47.759  68.269  0.00  0.00            
ATOM   2019  C   LEU X 130      58.025  49.419  64.522  0.00  0.00            
ATOM   2020  O   LEU X 130      58.127  49.281  63.341  0.00  0.00            
ATOM   2021  N   LYS X 131      58.570  50.473  65.194  0.00  0.00            
ATOM   2022  H   LYS X 131      58.414  50.394  66.189  0.00  0.00            
ATOM   2023  CA  LYS X 131      59.392  51.530  64.639  0.00  0.00            
ATOM   2024  HA  LYS X 131      59.265  51.425  63.561  0.00  0.00            
ATOM   2025  CB  LYS X 131      58.788  52.864  64.995  0.00  0.00            
ATOM   2026  HB2 LYS X 131      57.708  52.932  64.865  0.00  0.00            
ATOM   2027  HB3 LYS X 131      59.079  52.951  66.042  0.00  0.00            
ATOM   2028  CG  LYS X 131      59.355  54.065  64.225  0.00  0.00            
ATOM   2029  HG2 LYS X 131      60.304  54.325  64.694  0.00  0.00            
ATOM   2030  HG3 LYS X 131      59.562  53.816  63.184  0.00  0.00            
ATOM   2031  CD  LYS X 131      58.362  55.224  64.450  0.00  0.00            
ATOM   2032  HD2 LYS X 131      57.639  55.101  63.643  0.00  0.00            
ATOM   2033  HD3 LYS X 131      57.737  55.221  65.343  0.00  0.00            
ATOM   2034  CE  LYS X 131      59.069  56.559  64.200  0.00  0.00            
ATOM   2035  HE2 LYS X 131      59.594  56.814  65.121  0.00  0.00            
ATOM   2036  HE3 LYS X 131      59.755  56.469  63.358  0.00  0.00            
ATOM   2037  NZ  LYS X 131      58.077  57.650  63.958  0.00  0.00            
ATOM   2038  HZ1 LYS X 131      57.727  57.969  64.850  0.00  0.00            
ATOM   2039  HZ2 LYS X 131      58.546  58.405  63.477  0.00  0.00            
ATOM   2040  HZ3 LYS X 131      57.312  57.294  63.403  0.00  0.00            
ATOM   2041  C   LYS X 131      60.829  51.519  65.128  0.00  0.00            
ATOM   2042  O   LYS X 131      61.671  51.644  64.217  0.00  0.00            
ATOM   2043  N   GLU X 132      61.040  51.210  66.410  0.00  0.00            
ATOM   2044  H   GLU X 132      60.260  51.310  67.044  0.00  0.00            
ATOM   2045  CA  GLU X 132      62.310  51.047  67.112  0.00  0.00            
ATOM   2046  HA  GLU X 132      63.035  51.134  66.304  0.00  0.00            
ATOM   2047  CB  GLU X 132      62.637  52.111  68.127  0.00  0.00            
ATOM   2048  HB2 GLU X 132      62.661  53.034  67.547  0.00  0.00            
ATOM   2049  HB3 GLU X 132      61.835  52.021  68.859  0.00  0.00            
ATOM   2050  CG  GLU X 132      64.052  52.028  68.777  0.00  0.00            
ATOM   2051  HG2 GLU X 132      64.109  51.085  69.321  0.00  0.00            
ATOM   2052  HG3 GLU X 132      64.885  51.953  68.078  0.00  0.00            
ATOM   2053  CD  GLU X 132      64.350  53.093  69.785  0.00  0.00            
ATOM   2054  OE1 GLU X 132      64.130  54.286  69.545  0.00  0.00            
ATOM   2055  OE2 GLU X 132      65.097  52.883  70.761  0.00  0.00            
ATOM   2056  C   GLU X 132      62.474  49.614  67.729  0.00  0.00            
ATOM   2057  O   GLU X 132      61.616  49.182  68.504  0.00  0.00            
ATOM   2058  N   LEU X 133      63.622  48.944  67.507  0.00  0.00            
ATOM   2059  H   LEU X 133      64.252  49.336  66.822  0.00  0.00            
ATOM   2060  CA  LEU X 133      64.037  47.628  68.082  0.00  0.00            
ATOM   2061  HA  LEU X 133      63.447  47.307  68.940  0.00  0.00            
ATOM   2062  CB  LEU X 133      63.762  46.610  66.954  0.00  0.00            
ATOM   2063  HB2 LEU X 133      62.727  46.786  66.663  0.00  0.00            
ATOM   2064  HB3 LEU X 133      64.466  46.763  66.136  0.00  0.00            
ATOM   2065  CG  LEU X 133      63.859  45.167  67.598  0.00  0.00            
ATOM   2066  HG  LEU X 133      64.691  45.041  68.291  0.00  0.00            
ATOM   2067  CD1 LEU X 133      62.574  44.810  68.248  0.00  0.00            
ATOM   2068 HD11 LEU X 133      62.718  43.925  68.868  0.00  0.00            
ATOM   2069 HD12 LEU X 133      62.232  45.571  68.949  0.00  0.00            
ATOM   2070 HD13 LEU X 133      61.888  44.723  67.405  0.00  0.00            
ATOM   2071  CD2 LEU X 133      64.090  44.028  66.579  0.00  0.00            
ATOM   2072 HD21 LEU X 133      63.538  44.390  65.712  0.00  0.00            
ATOM   2073 HD22 LEU X 133      65.138  43.886  66.315  0.00  0.00            
ATOM   2074 HD23 LEU X 133      63.815  43.101  67.082  0.00  0.00            
ATOM   2075  C   LEU X 133      65.484  47.698  68.629  0.00  0.00            
ATOM   2076  O   LEU X 133      66.428  47.323  67.933  0.00  0.00            
ATOM   2077  N   ASN X 134      65.699  48.051  69.868  0.00  0.00            
ATOM   2078  H   ASN X 134      64.884  48.342  70.388  0.00  0.00            
ATOM   2079  CA  ASN X 134      66.959  48.016  70.591  0.00  0.00            
ATOM   2080  HA  ASN X 134      67.778  48.083  69.875  0.00  0.00            
ATOM   2081  CB  ASN X 134      67.069  49.236  71.418  0.00  0.00            
ATOM   2082  HB2 ASN X 134      66.780  50.070  70.780  0.00  0.00            
ATOM   2083  HB3 ASN X 134      66.307  49.123  72.190  0.00  0.00            
ATOM   2084  CG  ASN X 134      68.361  49.437  72.176  0.00  0.00            
ATOM   2085  OD1 ASN X 134      69.431  48.822  72.094  0.00  0.00            
ATOM   2086  ND2 ASN X 134      68.413  50.517  72.907  0.00  0.00            
ATOM   2087 HD21 ASN X 134      69.211  50.707  73.495  0.00  0.00            
ATOM   2088 HD22 ASN X 134      67.560  51.056  72.963  0.00  0.00            
ATOM   2089  C   ASN X 134      67.130  46.684  71.320  0.00  0.00            
ATOM   2090  O   ASN X 134      66.395  46.305  72.228  0.00  0.00            
ATOM   2091  N   VAL X 135      68.170  45.998  70.931  0.00  0.00            
ATOM   2092  H   VAL X 135      68.798  46.314  70.206  0.00  0.00            
ATOM   2093  CA  VAL X 135      68.521  44.589  71.392  0.00  0.00            
ATOM   2094  HA  VAL X 135      68.290  44.448  72.448  0.00  0.00            
ATOM   2095  CB  VAL X 135      67.850  43.475  70.543  0.00  0.00            
ATOM   2096  HB  VAL X 135      68.372  42.586  70.896  0.00  0.00            
ATOM   2097  CG1 VAL X 135      66.331  43.303  70.897  0.00  0.00            
ATOM   2098 HG11 VAL X 135      65.937  44.318  70.947  0.00  0.00            
ATOM   2099 HG12 VAL X 135      65.703  42.678  70.263  0.00  0.00            
ATOM   2100 HG13 VAL X 135      66.381  42.796  71.861  0.00  0.00            
ATOM   2101  CG2 VAL X 135      67.899  43.705  69.008  0.00  0.00            
ATOM   2102 HG21 VAL X 135      68.924  43.971  68.748  0.00  0.00            
ATOM   2103 HG22 VAL X 135      67.530  42.836  68.465  0.00  0.00            
ATOM   2104 HG23 VAL X 135      67.406  44.614  68.664  0.00  0.00            
ATOM   2105  C   VAL X 135      70.018  44.462  71.337  0.00  0.00            
ATOM   2106  O   VAL X 135      70.655  43.456  71.010  0.00  0.00            
ATOM   2107  N   ALA X 136      70.724  45.574  71.668  0.00  0.00            
ATOM   2108  H   ALA X 136      70.206  46.437  71.761  0.00  0.00            
ATOM   2109  CA  ALA X 136      72.125  45.619  71.925  0.00  0.00            
ATOM   2110  HA  ALA X 136      72.777  45.344  71.096  0.00  0.00            
ATOM   2111  CB  ALA X 136      72.560  47.122  72.099  0.00  0.00            
ATOM   2112  HB1 ALA X 136      72.351  47.713  71.207  0.00  0.00            
ATOM   2113  HB2 ALA X 136      72.097  47.545  72.991  0.00  0.00            
ATOM   2114  HB3 ALA X 136      73.640  47.242  72.182  0.00  0.00            
ATOM   2115  C   ALA X 136      72.637  44.823  73.194  0.00  0.00            
ATOM   2116  O   ALA X 136      71.907  44.607  74.155  0.00  0.00            
ATOM   2117  N   HIE X 137      73.891  44.447  73.133  0.00  0.00            
ATOM   2118  H   HIE X 137      74.494  44.679  72.357  0.00  0.00            
ATOM   2119  CA  HIE X 137      74.505  43.631  74.198  0.00  0.00            
ATOM   2120  HA  HIE X 137      75.540  43.495  73.886  0.00  0.00            
ATOM   2121  CB  HIE X 137      74.693  44.395  75.568  0.00  0.00            
ATOM   2122  HB2 HIE X 137      73.762  44.637  76.081  0.00  0.00            
ATOM   2123  HB3 HIE X 137      75.140  43.683  76.263  0.00  0.00            
ATOM   2124  CG  HIE X 137      75.706  45.443  75.511  0.00  0.00            
ATOM   2125  ND1 HIE X 137      77.099  45.215  75.476  0.00  0.00            
ATOM   2126  CE1 HIE X 137      77.670  46.438  75.367  0.00  0.00            
ATOM   2127  HE1 HIE X 137      78.729  46.632  75.275  0.00  0.00            
ATOM   2128  NE2 HIE X 137      76.675  47.382  75.264  0.00  0.00            
ATOM   2129  HE2 HIE X 137      76.864  48.360  75.095  0.00  0.00            
ATOM   2130  CD2 HIE X 137      75.441  46.798  75.438  0.00  0.00            
ATOM   2131  HD2 HIE X 137      74.503  47.327  75.516  0.00  0.00            
ATOM   2132  C   HIE X 137      73.980  42.209  74.401  0.00  0.00            
ATOM   2133  O   HIE X 137      74.354  41.547  75.348  0.00  0.00            
ATOM   2134  N   ASN X 138      73.129  41.711  73.485  0.00  0.00            
ATOM   2135  H   ASN X 138      72.912  42.331  72.719  0.00  0.00            
ATOM   2136  CA  ASN X 138      72.748  40.379  73.326  0.00  0.00            
ATOM   2137  HA  ASN X 138      72.593  40.029  74.347  0.00  0.00            
ATOM   2138  CB  ASN X 138      71.438  40.319  72.570  0.00  0.00            
ATOM   2139  HB2 ASN X 138      71.387  40.870  71.631  0.00  0.00            
ATOM   2140  HB3 ASN X 138      71.118  39.285  72.439  0.00  0.00            
ATOM   2141  CG  ASN X 138      70.333  40.927  73.524  0.00  0.00            
ATOM   2142  OD1 ASN X 138      70.118  40.588  74.615  0.00  0.00            
ATOM   2143  ND2 ASN X 138      69.638  41.860  73.098  0.00  0.00            
ATOM   2144 HD21 ASN X 138      68.952  42.119  73.792  0.00  0.00            
ATOM   2145 HD22 ASN X 138      69.634  42.168  72.136  0.00  0.00            
ATOM   2146  C   ASN X 138      73.847  39.495  72.744  0.00  0.00            
ATOM   2147  O   ASN X 138      74.933  39.956  72.313  0.00  0.00            
ATOM   2148  N   LEU X 139      73.670  38.211  72.676  0.00  0.00            
ATOM   2149  H   LEU X 139      72.726  37.904  72.862  0.00  0.00            
ATOM   2150  CA  LEU X 139      74.635  37.151  72.251  0.00  0.00            
ATOM   2151  HA  LEU X 139      75.630  37.595  72.214  0.00  0.00            
ATOM   2152  CB  LEU X 139      74.700  35.898  73.185  0.00  0.00            
ATOM   2153  HB2 LEU X 139      73.696  35.484  73.277  0.00  0.00            
ATOM   2154  HB3 LEU X 139      75.284  35.068  72.785  0.00  0.00            
ATOM   2155  CG  LEU X 139      75.116  36.343  74.645  0.00  0.00            
ATOM   2156  HG  LEU X 139      74.403  37.032  75.097  0.00  0.00            
ATOM   2157  CD1 LEU X 139      75.358  35.085  75.491  0.00  0.00            
ATOM   2158 HD11 LEU X 139      75.491  35.331  76.545  0.00  0.00            
ATOM   2159 HD12 LEU X 139      74.485  34.434  75.454  0.00  0.00            
ATOM   2160 HD13 LEU X 139      76.178  34.512  75.057  0.00  0.00            
ATOM   2161  CD2 LEU X 139      76.431  37.168  74.740  0.00  0.00            
ATOM   2162 HD21 LEU X 139      76.142  38.189  74.494  0.00  0.00            
ATOM   2163 HD22 LEU X 139      76.880  37.155  75.733  0.00  0.00            
ATOM   2164 HD23 LEU X 139      77.138  36.782  74.005  0.00  0.00            
ATOM   2165  C   LEU X 139      74.239  36.749  70.777  0.00  0.00            
ATOM   2166  O   LEU X 139      74.416  35.592  70.390  0.00  0.00            
ATOM   2167  N   ILE X 140      73.591  37.643  69.980  0.00  0.00            
ATOM   2168  H   ILE X 140      73.265  38.525  70.347  0.00  0.00            
ATOM   2169  CA  ILE X 140      73.180  37.320  68.600  0.00  0.00            
ATOM   2170  HA  ILE X 140      72.549  36.442  68.741  0.00  0.00            
ATOM   2171  CB  ILE X 140      72.212  38.393  67.963  0.00  0.00            
ATOM   2172  HB  ILE X 140      72.779  39.320  67.868  0.00  0.00            
ATOM   2173  CG2 ILE X 140      71.635  37.909  66.595  0.00  0.00            
ATOM   2174 HG21 ILE X 140      72.405  37.614  65.882  0.00  0.00            
ATOM   2175 HG22 ILE X 140      70.983  37.045  66.732  0.00  0.00            
ATOM   2176 HG23 ILE X 140      70.913  38.620  66.192  0.00  0.00            
ATOM   2177  CG1 ILE X 140      71.064  38.776  68.932  0.00  0.00            
ATOM   2178 HG12 ILE X 140      71.464  39.346  69.770  0.00  0.00            
ATOM   2179 HG13 ILE X 140      70.491  39.516  68.373  0.00  0.00            
ATOM   2180  CD1 ILE X 140      70.044  37.740  69.475  0.00  0.00            
ATOM   2181 HD11 ILE X 140      69.368  37.561  68.639  0.00  0.00            
ATOM   2182 HD12 ILE X 140      70.525  36.788  69.696  0.00  0.00            
ATOM   2183 HD13 ILE X 140      69.590  38.204  70.351  0.00  0.00            
ATOM   2184  C   ILE X 140      74.355  36.908  67.652  0.00  0.00            
ATOM   2185  O   ILE X 140      75.158  37.700  67.332  0.00  0.00            
ATOM   2186  N   GLN X 141      74.490  35.611  67.488  0.00  0.00            
ATOM   2187  H   GLN X 141      73.943  35.033  68.110  0.00  0.00            
ATOM   2188  CA  GLN X 141      75.541  35.028  66.712  0.00  0.00            
ATOM   2189  HA  GLN X 141      76.463  35.375  67.180  0.00  0.00            
ATOM   2190  CB  GLN X 141      75.377  33.498  66.869  0.00  0.00            
ATOM   2191  HB2 GLN X 141      74.443  33.079  66.494  0.00  0.00            
ATOM   2192  HB3 GLN X 141      76.189  33.118  66.249  0.00  0.00            
ATOM   2193  CG  GLN X 141      75.456  32.982  68.270  0.00  0.00            
ATOM   2194  HG2 GLN X 141      74.598  33.273  68.876  0.00  0.00            
ATOM   2195  HG3 GLN X 141      75.398  31.896  68.192  0.00  0.00            
ATOM   2196  CD  GLN X 141      76.748  33.285  68.910  0.00  0.00            
ATOM   2197  OE1 GLN X 141      77.786  32.896  68.409  0.00  0.00            
ATOM   2198  NE2 GLN X 141      76.765  33.894  70.038  0.00  0.00            
ATOM   2199 HE21 GLN X 141      77.614  33.814  70.579  0.00  0.00            
ATOM   2200 HE22 GLN X 141      75.918  34.156  70.521  0.00  0.00            
ATOM   2201  C   GLN X 141      75.523  35.377  65.251  0.00  0.00            
ATOM   2202  O   GLN X 141      76.525  35.164  64.589  0.00  0.00            
ATOM   2203  N   SER X 142      74.374  35.856  64.766  0.00  0.00            
ATOM   2204  H   SER X 142      73.607  35.871  65.423  0.00  0.00            
ATOM   2205  CA  SER X 142      73.973  35.875  63.277  0.00  0.00            
ATOM   2206  HA  SER X 142      74.822  35.860  62.595  0.00  0.00            
ATOM   2207  CB  SER X 142      73.134  34.645  62.875  0.00  0.00            
ATOM   2208  HB2 SER X 142      73.593  33.871  63.491  0.00  0.00            
ATOM   2209  HB3 SER X 142      72.095  34.714  63.195  0.00  0.00            
ATOM   2210  OG  SER X 142      73.454  34.346  61.583  0.00  0.00            
ATOM   2211  HG  SER X 142      74.228  33.779  61.613  0.00  0.00            
ATOM   2212  C   SER X 142      73.184  37.029  62.783  0.00  0.00            
ATOM   2213  O   SER X 142      72.170  37.356  63.335  0.00  0.00            
ATOM   2214  N   PHE X 143      73.555  37.456  61.508  0.00  0.00            
ATOM   2215  H   PHE X 143      74.375  37.031  61.099  0.00  0.00            
ATOM   2216  CA  PHE X 143      72.775  38.386  60.763  0.00  0.00            
ATOM   2217  HA  PHE X 143      72.391  39.034  61.551  0.00  0.00            
ATOM   2218  CB  PHE X 143      73.513  39.396  59.861  0.00  0.00            
ATOM   2219  HB2 PHE X 143      74.479  39.612  60.317  0.00  0.00            
ATOM   2220  HB3 PHE X 143      73.793  38.961  58.902  0.00  0.00            
ATOM   2221  CG  PHE X 143      72.732  40.666  59.457  0.00  0.00            
ATOM   2222  CD1 PHE X 143      72.174  41.507  60.445  0.00  0.00            
ATOM   2223  HD1 PHE X 143      72.279  41.300  61.500  0.00  0.00            
ATOM   2224  CE1 PHE X 143      71.535  42.655  59.997  0.00  0.00            
ATOM   2225  HE1 PHE X 143      70.903  43.151  60.718  0.00  0.00            
ATOM   2226  CZ  PHE X 143      71.558  43.134  58.718  0.00  0.00            
ATOM   2227  HZ  PHE X 143      70.959  43.978  58.409  0.00  0.00            
ATOM   2228  CE2 PHE X 143      72.267  42.335  57.764  0.00  0.00            
ATOM   2229  HE2 PHE X 143      72.136  42.624  56.732  0.00  0.00            
ATOM   2230  CD2 PHE X 143      72.735  41.069  58.113  0.00  0.00            
ATOM   2231  HD2 PHE X 143      73.192  40.488  57.325  0.00  0.00            
ATOM   2232  C   PHE X 143      71.572  37.753  60.038  0.00  0.00            
ATOM   2233  O   PHE X 143      70.676  38.453  59.471  0.00  0.00            
ATOM   2234  N   LYS X 144      71.379  36.418  60.224  0.00  0.00            
ATOM   2235  H   LYS X 144      72.118  35.773  60.464  0.00  0.00            
ATOM   2236  CA  LYS X 144      70.147  35.783  59.809  0.00  0.00            
ATOM   2237  HA  LYS X 144      69.893  35.925  58.758  0.00  0.00            
ATOM   2238  CB  LYS X 144      70.396  34.270  59.826  0.00  0.00            
ATOM   2239  HB2 LYS X 144      71.134  34.058  59.052  0.00  0.00            
ATOM   2240  HB3 LYS X 144      70.753  33.989  60.816  0.00  0.00            
ATOM   2241  CG  LYS X 144      69.121  33.446  59.517  0.00  0.00            
ATOM   2242  HG2 LYS X 144      68.223  33.843  59.992  0.00  0.00            
ATOM   2243  HG3 LYS X 144      68.896  33.570  58.458  0.00  0.00            
ATOM   2244  CD  LYS X 144      69.285  32.046  59.993  0.00  0.00            
ATOM   2245  HD2 LYS X 144      70.133  31.546  59.525  0.00  0.00            
ATOM   2246  HD3 LYS X 144      69.404  32.008  61.076  0.00  0.00            
ATOM   2247  CE  LYS X 144      68.021  31.311  59.688  0.00  0.00            
ATOM   2248  HE2 LYS X 144      67.177  31.918  60.015  0.00  0.00            
ATOM   2249  HE3 LYS X 144      68.046  31.175  58.607  0.00  0.00            
ATOM   2250  NZ  LYS X 144      68.089  29.985  60.283  0.00  0.00            
ATOM   2251  HZ1 LYS X 144      67.353  29.347  60.016  0.00  0.00            
ATOM   2252  HZ2 LYS X 144      68.977  29.581  60.020  0.00  0.00            
ATOM   2253  HZ3 LYS X 144      67.934  30.129  61.270  0.00  0.00            
ATOM   2254  C   LYS X 144      68.880  36.192  60.651  0.00  0.00            
ATOM   2255  O   LYS X 144      68.909  36.104  61.866  0.00  0.00            
ATOM   2256  N   LEU X 145      67.879  36.677  59.901  0.00  0.00            
ATOM   2257  H   LEU X 145      68.033  36.687  58.903  0.00  0.00            
ATOM   2258  CA  LEU X 145      66.525  36.934  60.358  0.00  0.00            
ATOM   2259  HA  LEU X 145      66.623  37.144  61.423  0.00  0.00            
ATOM   2260  CB  LEU X 145      65.950  38.208  59.763  0.00  0.00            
ATOM   2261  HB2 LEU X 145      65.660  37.962  58.742  0.00  0.00            
ATOM   2262  HB3 LEU X 145      65.063  38.478  60.336  0.00  0.00            
ATOM   2263  CG  LEU X 145      66.806  39.455  59.600  0.00  0.00            
ATOM   2264  HG  LEU X 145      67.712  39.166  59.069  0.00  0.00            
ATOM   2265  CD1 LEU X 145      66.088  40.559  58.721  0.00  0.00            
ATOM   2266 HD11 LEU X 145      66.706  41.448  58.600  0.00  0.00            
ATOM   2267 HD12 LEU X 145      65.990  40.119  57.729  0.00  0.00            
ATOM   2268 HD13 LEU X 145      65.104  40.720  59.162  0.00  0.00            
ATOM   2269  CD2 LEU X 145      67.128  40.011  60.982  0.00  0.00            
ATOM   2270 HD21 LEU X 145      67.935  39.394  61.378  0.00  0.00            
ATOM   2271 HD22 LEU X 145      67.729  40.872  60.689  0.00  0.00            
ATOM   2272 HD23 LEU X 145      66.255  40.211  61.603  0.00  0.00            
ATOM   2273  C   LEU X 145      65.694  35.686  60.229  0.00  0.00            
ATOM   2274  O   LEU X 145      65.836  34.983  59.169  0.00  0.00            
ATOM   2275  N   PRO X 146      64.684  35.421  61.088  0.00  0.00            
ATOM   2276  CD  PRO X 146      64.501  36.076  62.454  0.00  0.00            
ATOM   2277  HD2 PRO X 146      64.719  37.141  62.532  0.00  0.00            
ATOM   2278  HD3 PRO X 146      65.053  35.439  63.145  0.00  0.00            
ATOM   2279  CG  PRO X 146      63.036  35.852  62.760  0.00  0.00            
ATOM   2280  HG2 PRO X 146      62.446  36.567  62.186  0.00  0.00            
ATOM   2281  HG3 PRO X 146      62.776  35.872  63.818  0.00  0.00            
ATOM   2282  CB  PRO X 146      62.784  34.441  62.148  0.00  0.00            
ATOM   2283  HB2 PRO X 146      61.710  34.369  61.977  0.00  0.00            
ATOM   2284  HB3 PRO X 146      63.073  33.637  62.825  0.00  0.00            
ATOM   2285  CA  PRO X 146      63.502  34.441  60.830  0.00  0.00            
ATOM   2286  HA  PRO X 146      63.897  33.450  60.606  0.00  0.00            
ATOM   2287  C   PRO X 146      62.674  34.978  59.655  0.00  0.00            
ATOM   2288  O   PRO X 146      62.582  36.157  59.408  0.00  0.00            
ATOM   2289  N   GLU X 147      62.101  34.126  58.870  0.00  0.00            
ATOM   2290  H   GLU X 147      62.069  33.174  59.206  0.00  0.00            
ATOM   2291  CA  GLU X 147      61.535  34.439  57.576  0.00  0.00            
ATOM   2292  HA  GLU X 147      62.340  34.741  56.906  0.00  0.00            
ATOM   2293  CB  GLU X 147      60.830  33.200  57.054  0.00  0.00            
ATOM   2294  HB2 GLU X 147      60.033  32.834  57.701  0.00  0.00            
ATOM   2295  HB3 GLU X 147      60.358  33.434  56.100  0.00  0.00            
ATOM   2296  CG  GLU X 147      61.759  31.989  56.693  0.00  0.00            
ATOM   2297  HG2 GLU X 147      62.002  31.440  57.603  0.00  0.00            
ATOM   2298  HG3 GLU X 147      61.293  31.194  56.111  0.00  0.00            
ATOM   2299  CD  GLU X 147      63.129  32.397  56.039  0.00  0.00            
ATOM   2300  OE1 GLU X 147      63.120  32.781  54.860  0.00  0.00            
ATOM   2301  OE2 GLU X 147      64.154  32.192  56.651  0.00  0.00            
ATOM   2302  C   GLU X 147      60.487  35.587  57.648  0.00  0.00            
ATOM   2303  O   GLU X 147      60.306  36.389  56.719  0.00  0.00            
ATOM   2304  N   TYR X 148      59.672  35.525  58.737  0.00  0.00            
ATOM   2305  H   TYR X 148      59.839  34.836  59.456  0.00  0.00            
ATOM   2306  CA  TYR X 148      58.465  36.426  58.963  0.00  0.00            
ATOM   2307  HA  TYR X 148      57.829  36.568  58.089  0.00  0.00            
ATOM   2308  CB  TYR X 148      57.639  35.690  59.977  0.00  0.00            
ATOM   2309  HB2 TYR X 148      57.470  34.701  59.552  0.00  0.00            
ATOM   2310  HB3 TYR X 148      58.161  35.449  60.903  0.00  0.00            
ATOM   2311  CG  TYR X 148      56.288  36.374  60.331  0.00  0.00            
ATOM   2312  CD1 TYR X 148      55.371  36.730  59.393  0.00  0.00            
ATOM   2313  HD1 TYR X 148      55.609  36.595  58.348  0.00  0.00            
ATOM   2314  CE1 TYR X 148      54.185  37.346  59.727  0.00  0.00            
ATOM   2315  HE1 TYR X 148      53.521  37.526  58.894  0.00  0.00            
ATOM   2316  CZ  TYR X 148      53.783  37.524  61.069  0.00  0.00            
ATOM   2317  OH  TYR X 148      52.634  38.125  61.363  0.00  0.00            
ATOM   2318  HH  TYR X 148      51.968  38.272  60.688  0.00  0.00            
ATOM   2319  CE2 TYR X 148      54.705  37.105  62.069  0.00  0.00            
ATOM   2320  HE2 TYR X 148      54.426  37.270  63.100  0.00  0.00            
ATOM   2321  CD2 TYR X 148      55.943  36.496  61.694  0.00  0.00            
ATOM   2322  HD2 TYR X 148      56.563  36.258  62.546  0.00  0.00            
ATOM   2323  C   TYR X 148      58.890  37.854  59.446  0.00  0.00            
ATOM   2324  O   TYR X 148      58.068  38.765  59.488  0.00  0.00            
ATOM   2325  N   PHE X 149      60.208  38.089  59.762  0.00  0.00            
ATOM   2326  H   PHE X 149      60.876  37.339  59.867  0.00  0.00            
ATOM   2327  CA  PHE X 149      60.778  39.391  60.187  0.00  0.00            
ATOM   2328  HA  PHE X 149      60.394  39.682  61.164  0.00  0.00            
ATOM   2329  CB  PHE X 149      62.305  39.305  60.515  0.00  0.00            
ATOM   2330  HB2 PHE X 149      62.501  38.322  60.943  0.00  0.00            
ATOM   2331  HB3 PHE X 149      62.792  39.301  59.540  0.00  0.00            
ATOM   2332  CG  PHE X 149      62.857  40.366  61.443  0.00  0.00            
ATOM   2333  CD1 PHE X 149      62.997  40.094  62.834  0.00  0.00            
ATOM   2334  HD1 PHE X 149      62.655  39.146  63.223  0.00  0.00            
ATOM   2335  CE1 PHE X 149      63.579  41.058  63.683  0.00  0.00            
ATOM   2336  HE1 PHE X 149      63.632  40.880  64.747  0.00  0.00            
ATOM   2337  CZ  PHE X 149      64.086  42.264  63.193  0.00  0.00            
ATOM   2338  HZ  PHE X 149      64.577  42.983  63.833  0.00  0.00            
ATOM   2339  CE2 PHE X 149      63.898  42.525  61.856  0.00  0.00            
ATOM   2340  HE2 PHE X 149      64.233  43.507  61.556  0.00  0.00            
ATOM   2341  CD2 PHE X 149      63.373  41.577  60.975  0.00  0.00            
ATOM   2342  HD2 PHE X 149      63.292  41.921  59.954  0.00  0.00            
ATOM   2343  C   PHE X 149      60.528  40.441  59.151  0.00  0.00            
ATOM   2344  O   PHE X 149      60.143  41.547  59.485  0.00  0.00            
ATOM   2345  N   SER X 150      60.531  40.038  57.860  0.00  0.00            
ATOM   2346  H   SER X 150      60.831  39.083  57.727  0.00  0.00            
ATOM   2347  CA  SER X 150      59.993  40.764  56.657  0.00  0.00            
ATOM   2348  HA  SER X 150      60.614  41.609  56.359  0.00  0.00            
ATOM   2349  CB  SER X 150      59.921  39.799  55.417  0.00  0.00            
ATOM   2350  HB2 SER X 150      59.450  40.293  54.568  0.00  0.00            
ATOM   2351  HB3 SER X 150      60.915  39.537  55.054  0.00  0.00            
ATOM   2352  OG  SER X 150      59.237  38.614  55.701  0.00  0.00            
ATOM   2353  HG  SER X 150      59.801  37.956  56.113  0.00  0.00            
ATOM   2354  C   SER X 150      58.557  41.346  56.730  0.00  0.00            
ATOM   2355  O   SER X 150      58.302  42.268  55.961  0.00  0.00            
ATOM   2356  N   ASN X 151      57.675  40.925  57.613  0.00  0.00            
ATOM   2357  H   ASN X 151      57.879  40.163  58.244  0.00  0.00            
ATOM   2358  CA  ASN X 151      56.340  41.402  57.695  0.00  0.00            
ATOM   2359  HA  ASN X 151      55.815  41.544  56.750  0.00  0.00            
ATOM   2360  CB  ASN X 151      55.587  40.411  58.575  0.00  0.00            
ATOM   2361  HB2 ASN X 151      55.608  39.365  58.270  0.00  0.00            
ATOM   2362  HB3 ASN X 151      55.931  40.436  59.609  0.00  0.00            
ATOM   2363  CG  ASN X 151      54.117  40.776  58.669  0.00  0.00            
ATOM   2364  OD1 ASN X 151      53.401  40.882  57.715  0.00  0.00            
ATOM   2365  ND2 ASN X 151      53.646  41.017  59.872  0.00  0.00            
ATOM   2366 HD21 ASN X 151      52.731  41.440  59.936  0.00  0.00            
ATOM   2367 HD22 ASN X 151      54.243  40.751  60.642  0.00  0.00            
ATOM   2368  C   ASN X 151      56.324  42.858  58.289  0.00  0.00            
ATOM   2369  O   ASN X 151      55.432  43.636  58.025  0.00  0.00            
ATOM   2370  N   LEU X 152      57.338  43.238  59.119  0.00  0.00            
ATOM   2371  H   LEU X 152      58.024  42.501  59.201  0.00  0.00            
ATOM   2372  CA  LEU X 152      57.563  44.518  59.868  0.00  0.00            
ATOM   2373  HA  LEU X 152      56.656  44.895  60.340  0.00  0.00            
ATOM   2374  CB  LEU X 152      58.625  44.193  60.972  0.00  0.00            
ATOM   2375  HB2 LEU X 152      59.547  43.947  60.445  0.00  0.00            
ATOM   2376  HB3 LEU X 152      58.863  45.111  61.509  0.00  0.00            
ATOM   2377  CG  LEU X 152      58.213  43.169  62.051  0.00  0.00            
ATOM   2378  HG  LEU X 152      57.752  42.322  61.543  0.00  0.00            
ATOM   2379  CD1 LEU X 152      59.392  42.742  62.838  0.00  0.00            
ATOM   2380 HD11 LEU X 152      59.091  41.983  63.560  0.00  0.00            
ATOM   2381 HD12 LEU X 152      60.085  42.347  62.095  0.00  0.00            
ATOM   2382 HD13 LEU X 152      59.871  43.494  63.464  0.00  0.00            
ATOM   2383  CD2 LEU X 152      57.060  43.722  62.810  0.00  0.00            
ATOM   2384 HD21 LEU X 152      57.367  44.492  63.517  0.00  0.00            
ATOM   2385 HD22 LEU X 152      56.243  44.112  62.203  0.00  0.00            
ATOM   2386 HD23 LEU X 152      56.602  42.955  63.434  0.00  0.00            
ATOM   2387  C   LEU X 152      58.085  45.659  59.044  0.00  0.00            
ATOM   2388  O   LEU X 152      59.161  46.256  59.259  0.00  0.00            
ATOM   2389  N   THR X 153      57.316  45.909  58.006  0.00  0.00            
ATOM   2390  H   THR X 153      56.495  45.321  57.985  0.00  0.00            
ATOM   2391  CA  THR X 153      57.515  46.912  56.940  0.00  0.00            
ATOM   2392  HA  THR X 153      58.493  46.696  56.511  0.00  0.00            
ATOM   2393  CB  THR X 153      56.529  46.624  55.771  0.00  0.00            
ATOM   2394  HB  THR X 153      56.591  47.405  55.014  0.00  0.00            
ATOM   2395  CG2 THR X 153      56.669  45.270  55.138  0.00  0.00            
ATOM   2396 HG21 THR X 153      56.453  44.570  55.945  0.00  0.00            
ATOM   2397 HG22 THR X 153      55.854  45.209  54.418  0.00  0.00            
ATOM   2398 HG23 THR X 153      57.645  45.091  54.686  0.00  0.00            
ATOM   2399  OG1 THR X 153      55.242  46.708  56.306  0.00  0.00            
ATOM   2400  HG1 THR X 153      55.107  47.650  56.429  0.00  0.00            
ATOM   2401  C   THR X 153      57.450  48.387  57.462  0.00  0.00            
ATOM   2402  O   THR X 153      57.463  49.292  56.616  0.00  0.00            
ATOM   2403  N   ASN X 154      57.390  48.729  58.785  0.00  0.00            
ATOM   2404  H   ASN X 154      57.251  47.982  59.451  0.00  0.00            
ATOM   2405  CA  ASN X 154      57.560  50.113  59.273  0.00  0.00            
ATOM   2406  HA  ASN X 154      57.553  50.819  58.443  0.00  0.00            
ATOM   2407  CB  ASN X 154      56.249  50.538  59.968  0.00  0.00            
ATOM   2408  HB2 ASN X 154      56.106  49.860  60.809  0.00  0.00            
ATOM   2409  HB3 ASN X 154      56.320  51.576  60.292  0.00  0.00            
ATOM   2410  CG  ASN X 154      55.015  50.467  59.089  0.00  0.00            
ATOM   2411  OD1 ASN X 154      54.738  51.286  58.247  0.00  0.00            
ATOM   2412  ND2 ASN X 154      54.106  49.611  59.426  0.00  0.00            
ATOM   2413 HD21 ASN X 154      53.236  49.880  58.989  0.00  0.00            
ATOM   2414 HD22 ASN X 154      54.234  49.009  60.227  0.00  0.00            
ATOM   2415  C   ASN X 154      58.905  50.272  60.070  0.00  0.00            
ATOM   2416  O   ASN X 154      59.148  51.420  60.401  0.00  0.00            
ATOM   2417  N   LEU X 155      59.662  49.229  60.378  0.00  0.00            
ATOM   2418  H   LEU X 155      59.520  48.388  59.837  0.00  0.00            
ATOM   2419  CA  LEU X 155      60.776  49.301  61.269  0.00  0.00            
ATOM   2420  HA  LEU X 155      60.458  49.615  62.263  0.00  0.00            
ATOM   2421  CB  LEU X 155      61.147  47.821  61.604  0.00  0.00            
ATOM   2422  HB2 LEU X 155      60.286  47.313  62.037  0.00  0.00            
ATOM   2423  HB3 LEU X 155      61.261  47.311  60.647  0.00  0.00            
ATOM   2424  CG  LEU X 155      62.412  47.584  62.431  0.00  0.00            
ATOM   2425  HG  LEU X 155      63.175  48.157  61.905  0.00  0.00            
ATOM   2426  CD1 LEU X 155      62.260  48.187  63.794  0.00  0.00            
ATOM   2427 HD11 LEU X 155      63.197  48.048  64.333  0.00  0.00            
ATOM   2428 HD12 LEU X 155      62.061  49.256  63.863  0.00  0.00            
ATOM   2429 HD13 LEU X 155      61.442  47.750  64.368  0.00  0.00            
ATOM   2430  CD2 LEU X 155      62.619  46.099  62.482  0.00  0.00            
ATOM   2431 HD21 LEU X 155      63.635  45.880  62.813  0.00  0.00            
ATOM   2432 HD22 LEU X 155      61.833  45.616  63.062  0.00  0.00            
ATOM   2433 HD23 LEU X 155      62.659  45.693  61.471  0.00  0.00            
ATOM   2434  C   LEU X 155      61.924  50.206  60.828  0.00  0.00            
ATOM   2435  O   LEU X 155      62.426  49.957  59.746  0.00  0.00            
ATOM   2436  N   GLU X 156      62.195  51.233  61.570  0.00  0.00            
ATOM   2437  H   GLU X 156      61.668  51.388  62.418  0.00  0.00            
ATOM   2438  CA  GLU X 156      63.123  52.359  61.178  0.00  0.00            
ATOM   2439  HA  GLU X 156      63.315  52.231  60.113  0.00  0.00            
ATOM   2440  CB  GLU X 156      62.232  53.608  61.352  0.00  0.00            
ATOM   2441  HB2 GLU X 156      61.334  53.394  60.772  0.00  0.00            
ATOM   2442  HB3 GLU X 156      61.923  53.702  62.393  0.00  0.00            
ATOM   2443  CG  GLU X 156      62.777  54.971  60.882  0.00  0.00            
ATOM   2444  HG2 GLU X 156      63.681  55.189  61.450  0.00  0.00            
ATOM   2445  HG3 GLU X 156      63.018  54.800  59.833  0.00  0.00            
ATOM   2446  CD  GLU X 156      61.732  56.045  61.049  0.00  0.00            
ATOM   2447  OE1 GLU X 156      61.654  56.548  62.185  0.00  0.00            
ATOM   2448  OE2 GLU X 156      60.917  56.249  60.178  0.00  0.00            
ATOM   2449  C   GLU X 156      64.497  52.448  61.887  0.00  0.00            
ATOM   2450  O   GLU X 156      65.406  53.120  61.396  0.00  0.00            
ATOM   2451  N   HIE X 157      64.558  51.829  63.069  0.00  0.00            
ATOM   2452  H   HIE X 157      63.710  51.464  63.479  0.00  0.00            
ATOM   2453  CA  HIE X 157      65.669  51.865  64.000  0.00  0.00            
ATOM   2454  HA  HIE X 157      66.586  52.166  63.494  0.00  0.00            
ATOM   2455  CB  HIE X 157      65.415  52.823  65.155  0.00  0.00            
ATOM   2456  HB2 HIE X 157      64.447  52.647  65.625  0.00  0.00            
ATOM   2457  HB3 HIE X 157      66.040  52.608  66.021  0.00  0.00            
ATOM   2458  CG  HIE X 157      65.464  54.249  64.755  0.00  0.00            
ATOM   2459  ND1 HIE X 157      66.545  54.987  64.243  0.00  0.00            
ATOM   2460  CE1 HIE X 157      65.993  56.176  63.963  0.00  0.00            
ATOM   2461  HE1 HIE X 157      66.459  57.038  63.509  0.00  0.00            
ATOM   2462  NE2 HIE X 157      64.694  56.208  64.128  0.00  0.00            
ATOM   2463  HE2 HIE X 157      64.115  57.011  63.928  0.00  0.00            
ATOM   2464  CD2 HIE X 157      64.386  55.006  64.652  0.00  0.00            
ATOM   2465  HD2 HIE X 157      63.387  54.715  64.941  0.00  0.00            
ATOM   2466  C   HIE X 157      65.894  50.456  64.526  0.00  0.00            
ATOM   2467  O   HIE X 157      65.039  49.814  65.076  0.00  0.00            
ATOM   2468  N   LEU X 158      67.075  49.877  64.237  0.00  0.00            
ATOM   2469  H   LEU X 158      67.784  50.419  63.764  0.00  0.00            
ATOM   2470  CA  LEU X 158      67.507  48.550  64.630  0.00  0.00            
ATOM   2471  HA  LEU X 158      66.900  48.176  65.455  0.00  0.00            
ATOM   2472  CB  LEU X 158      67.353  47.485  63.514  0.00  0.00            
ATOM   2473  HB2 LEU X 158      66.293  47.373  63.288  0.00  0.00            
ATOM   2474  HB3 LEU X 158      67.871  47.973  62.689  0.00  0.00            
ATOM   2475  CG  LEU X 158      68.007  46.192  63.856  0.00  0.00            
ATOM   2476  HG  LEU X 158      69.084  46.337  63.929  0.00  0.00            
ATOM   2477  CD1 LEU X 158      67.392  45.626  65.195  0.00  0.00            
ATOM   2478 HD11 LEU X 158      67.636  44.564  65.163  0.00  0.00            
ATOM   2479 HD12 LEU X 158      67.817  46.007  66.124  0.00  0.00            
ATOM   2480 HD13 LEU X 158      66.312  45.701  65.321  0.00  0.00            
ATOM   2481  CD2 LEU X 158      67.635  45.255  62.698  0.00  0.00            
ATOM   2482 HD21 LEU X 158      66.574  45.010  62.650  0.00  0.00            
ATOM   2483 HD22 LEU X 158      67.970  45.663  61.744  0.00  0.00            
ATOM   2484 HD23 LEU X 158      68.307  44.405  62.810  0.00  0.00            
ATOM   2485  C   LEU X 158      68.954  48.652  65.190  0.00  0.00            
ATOM   2486  O   LEU X 158      69.916  48.969  64.507  0.00  0.00            
ATOM   2487  N   ASP X 159      69.117  48.518  66.500  0.00  0.00            
ATOM   2488  H   ASP X 159      68.403  48.072  67.058  0.00  0.00            
ATOM   2489  CA  ASP X 159      70.431  48.475  67.080  0.00  0.00            
ATOM   2490  HA  ASP X 159      71.168  49.020  66.490  0.00  0.00            
ATOM   2491  CB  ASP X 159      70.414  49.515  68.278  0.00  0.00            
ATOM   2492  HB2 ASP X 159      69.854  50.405  67.994  0.00  0.00            
ATOM   2493  HB3 ASP X 159      69.885  49.112  69.141  0.00  0.00            
ATOM   2494  CG  ASP X 159      71.756  49.832  68.826  0.00  0.00            
ATOM   2495  OD1 ASP X 159      72.796  49.332  68.357  0.00  0.00            
ATOM   2496  OD2 ASP X 159      71.849  50.702  69.716  0.00  0.00            
ATOM   2497  C   ASP X 159      70.929  47.084  67.517  0.00  0.00            
ATOM   2498  O   ASP X 159      70.330  46.380  68.389  0.00  0.00            
ATOM   2499  N   LEU X 160      72.026  46.572  66.923  0.00  0.00            
ATOM   2500  H   LEU X 160      72.517  47.166  66.271  0.00  0.00            
ATOM   2501  CA  LEU X 160      72.505  45.207  67.041  0.00  0.00            
ATOM   2502  HA  LEU X 160      72.043  44.845  67.959  0.00  0.00            
ATOM   2503  CB  LEU X 160      72.126  44.420  65.787  0.00  0.00            
ATOM   2504  HB2 LEU X 160      72.311  45.014  64.892  0.00  0.00            
ATOM   2505  HB3 LEU X 160      72.791  43.557  65.753  0.00  0.00            
ATOM   2506  CG  LEU X 160      70.725  43.781  65.689  0.00  0.00            
ATOM   2507  HG  LEU X 160      70.029  44.582  65.938  0.00  0.00            
ATOM   2508  CD1 LEU X 160      70.577  43.290  64.182  0.00  0.00            
ATOM   2509 HD11 LEU X 160      69.680  42.688  64.038  0.00  0.00            
ATOM   2510 HD12 LEU X 160      70.477  44.084  63.441  0.00  0.00            
ATOM   2511 HD13 LEU X 160      71.438  42.657  63.967  0.00  0.00            
ATOM   2512  CD2 LEU X 160      70.600  42.590  66.601  0.00  0.00            
ATOM   2513 HD21 LEU X 160      70.910  42.896  67.600  0.00  0.00            
ATOM   2514 HD22 LEU X 160      69.597  42.175  66.511  0.00  0.00            
ATOM   2515 HD23 LEU X 160      71.266  41.760  66.367  0.00  0.00            
ATOM   2516  C   LEU X 160      74.024  45.346  67.318  0.00  0.00            
ATOM   2517  O   LEU X 160      74.846  44.437  67.187  0.00  0.00            
ATOM   2518  N   SER X 161      74.487  46.460  67.993  0.00  0.00            
ATOM   2519  H   SER X 161      73.759  47.101  68.273  0.00  0.00            
ATOM   2520  CA  SER X 161      75.794  46.798  68.458  0.00  0.00            
ATOM   2521  HA  SER X 161      76.451  46.462  67.655  0.00  0.00            
ATOM   2522  CB  SER X 161      75.976  48.318  68.441  0.00  0.00            
ATOM   2523  HB2 SER X 161      76.994  48.407  68.820  0.00  0.00            
ATOM   2524  HB3 SER X 161      75.698  48.728  67.470  0.00  0.00            
ATOM   2525  OG  SER X 161      75.162  48.865  69.458  0.00  0.00            
ATOM   2526  HG  SER X 161      74.313  49.045  69.049  0.00  0.00            
ATOM   2527  C   SER X 161      76.158  46.033  69.696  0.00  0.00            
ATOM   2528  O   SER X 161      75.319  45.723  70.512  0.00  0.00            
ATOM   2529  N   SER X 162      77.409  45.716  69.854  0.00  0.00            
ATOM   2530  H   SER X 162      78.148  46.030  69.241  0.00  0.00            
ATOM   2531  CA  SER X 162      77.955  44.782  70.831  0.00  0.00            
ATOM   2532  HA  SER X 162      78.968  44.538  70.508  0.00  0.00            
ATOM   2533  CB  SER X 162      78.020  45.428  72.199  0.00  0.00            
ATOM   2534  HB2 SER X 162      77.003  45.544  72.572  0.00  0.00            
ATOM   2535  HB3 SER X 162      78.620  44.797  72.855  0.00  0.00            
ATOM   2536  OG  SER X 162      78.584  46.743  72.083  0.00  0.00            
ATOM   2537  HG  SER X 162      77.947  47.392  71.775  0.00  0.00            
ATOM   2538  C   SER X 162      77.252  43.367  70.932  0.00  0.00            
ATOM   2539  O   SER X 162      77.264  42.695  71.970  0.00  0.00            
ATOM   2540  N   ASN X 163      76.651  42.915  69.823  0.00  0.00            
ATOM   2541  H   ASN X 163      76.647  43.408  68.942  0.00  0.00            
ATOM   2542  CA  ASN X 163      76.228  41.493  69.783  0.00  0.00            
ATOM   2543  HA  ASN X 163      75.851  41.170  70.753  0.00  0.00            
ATOM   2544  CB  ASN X 163      75.016  41.300  68.883  0.00  0.00            
ATOM   2545  HB2 ASN X 163      75.052  41.825  67.929  0.00  0.00            
ATOM   2546  HB3 ASN X 163      74.851  40.277  68.544  0.00  0.00            
ATOM   2547  CG  ASN X 163      73.819  41.716  69.670  0.00  0.00            
ATOM   2548  OD1 ASN X 163      73.275  40.857  70.305  0.00  0.00            
ATOM   2549  ND2 ASN X 163      73.407  42.998  69.613  0.00  0.00            
ATOM   2550 HD21 ASN X 163      72.432  43.073  69.865  0.00  0.00            
ATOM   2551 HD22 ASN X 163      73.814  43.602  68.912  0.00  0.00            
ATOM   2552  C   ASN X 163      77.340  40.522  69.418  0.00  0.00            
ATOM   2553  O   ASN X 163      78.483  40.843  69.575  0.00  0.00            
ATOM   2554  N   LYS X 164      77.192  39.236  69.151  0.00  0.00            
ATOM   2555  H   LYS X 164      76.249  39.055  68.839  0.00  0.00            
ATOM   2556  CA  LYS X 164      78.285  38.252  68.850  0.00  0.00            
ATOM   2557  HA  LYS X 164      79.229  38.760  69.044  0.00  0.00            
ATOM   2558  CB  LYS X 164      78.138  36.994  69.771  0.00  0.00            
ATOM   2559  HB2 LYS X 164      77.133  36.660  69.514  0.00  0.00            
ATOM   2560  HB3 LYS X 164      78.771  36.174  69.433  0.00  0.00            
ATOM   2561  CG  LYS X 164      78.369  37.204  71.293  0.00  0.00            
ATOM   2562  HG2 LYS X 164      77.835  38.100  71.611  0.00  0.00            
ATOM   2563  HG3 LYS X 164      77.925  36.361  71.821  0.00  0.00            
ATOM   2564  CD  LYS X 164      79.841  37.332  71.611  0.00  0.00            
ATOM   2565  HD2 LYS X 164      80.326  36.383  71.383  0.00  0.00            
ATOM   2566  HD3 LYS X 164      80.208  38.141  70.980  0.00  0.00            
ATOM   2567  CE  LYS X 164      80.243  37.707  73.082  0.00  0.00            
ATOM   2568  HE2 LYS X 164      80.025  36.913  73.796  0.00  0.00            
ATOM   2569  HE3 LYS X 164      81.332  37.678  73.127  0.00  0.00            
ATOM   2570  NZ  LYS X 164      79.807  39.075  73.472  0.00  0.00            
ATOM   2571  HZ1 LYS X 164      78.800  39.147  73.471  0.00  0.00            
ATOM   2572  HZ2 LYS X 164      80.111  39.222  74.424  0.00  0.00            
ATOM   2573  HZ3 LYS X 164      80.122  39.840  72.892  0.00  0.00            
ATOM   2574  C   LYS X 164      78.447  37.954  67.376  0.00  0.00            
ATOM   2575  O   LYS X 164      78.638  36.787  67.015  0.00  0.00            
ATOM   2576  N   ILE X 165      78.042  38.853  66.529  0.00  0.00            
ATOM   2577  H   ILE X 165      77.819  39.806  66.779  0.00  0.00            
ATOM   2578  CA  ILE X 165      78.097  38.544  65.067  0.00  0.00            
ATOM   2579  HA  ILE X 165      77.631  37.592  64.816  0.00  0.00            
ATOM   2580  CB  ILE X 165      77.204  39.528  64.272  0.00  0.00            
ATOM   2581  HB  ILE X 165      77.741  40.476  64.313  0.00  0.00            
ATOM   2582  CG2 ILE X 165      77.167  39.003  62.801  0.00  0.00            
ATOM   2583 HG21 ILE X 165      76.480  39.688  62.302  0.00  0.00            
ATOM   2584 HG22 ILE X 165      78.064  39.022  62.181  0.00  0.00            
ATOM   2585 HG23 ILE X 165      76.693  38.023  62.741  0.00  0.00            
ATOM   2586  CG1 ILE X 165      75.785  39.778  64.783  0.00  0.00            
ATOM   2587 HG12 ILE X 165      75.155  38.959  64.435  0.00  0.00            
ATOM   2588 HG13 ILE X 165      75.836  39.740  65.872  0.00  0.00            
ATOM   2589  CD1 ILE X 165      75.214  41.164  64.460  0.00  0.00            
ATOM   2590 HD11 ILE X 165      74.282  41.410  64.970  0.00  0.00            
ATOM   2591 HD12 ILE X 165      75.826  42.030  64.716  0.00  0.00            
ATOM   2592 HD13 ILE X 165      74.889  41.251  63.423  0.00  0.00            
ATOM   2593  C   ILE X 165      79.577  38.638  64.560  0.00  0.00            
ATOM   2594  O   ILE X 165      80.189  39.662  64.818  0.00  0.00            
ATOM   2595  N   GLN X 166      80.089  37.599  63.886  0.00  0.00            
ATOM   2596  H   GLN X 166      79.406  36.898  63.640  0.00  0.00            
ATOM   2597  CA  GLN X 166      81.531  37.447  63.516  0.00  0.00            
ATOM   2598  HA  GLN X 166      82.109  38.294  63.884  0.00  0.00            
ATOM   2599  CB  GLN X 166      82.063  36.252  64.443  0.00  0.00            
ATOM   2600  HB2 GLN X 166      81.870  36.539  65.476  0.00  0.00            
ATOM   2601  HB3 GLN X 166      81.516  35.327  64.262  0.00  0.00            
ATOM   2602  CG  GLN X 166      83.578  35.894  64.430  0.00  0.00            
ATOM   2603  HG2 GLN X 166      84.284  36.707  64.257  0.00  0.00            
ATOM   2604  HG3 GLN X 166      83.816  35.321  65.326  0.00  0.00            
ATOM   2605  CD  GLN X 166      83.846  34.983  63.186  0.00  0.00            
ATOM   2606  OE1 GLN X 166      83.016  34.703  62.283  0.00  0.00            
ATOM   2607  NE2 GLN X 166      85.109  34.592  63.147  0.00  0.00            
ATOM   2608 HE21 GLN X 166      85.477  34.151  62.316  0.00  0.00            
ATOM   2609 HE22 GLN X 166      85.761  34.834  63.880  0.00  0.00            
ATOM   2610  C   GLN X 166      81.688  37.250  61.997  0.00  0.00            
ATOM   2611  O   GLN X 166      82.628  37.778  61.407  0.00  0.00            
ATOM   2612  N   SER X 167      80.748  36.565  61.308  0.00  0.00            
ATOM   2613  H   SER X 167      80.071  36.019  61.821  0.00  0.00            
ATOM   2614  CA  SER X 167      80.707  36.331  59.822  0.00  0.00            
ATOM   2615  HA  SER X 167      81.418  37.042  59.401  0.00  0.00            
ATOM   2616  CB  SER X 167      81.186  34.897  59.565  0.00  0.00            
ATOM   2617  HB2 SER X 167      80.514  34.254  60.133  0.00  0.00            
ATOM   2618  HB3 SER X 167      80.983  34.598  58.537  0.00  0.00            
ATOM   2619  OG  SER X 167      82.543  34.733  59.729  0.00  0.00            
ATOM   2620  HG  SER X 167      82.671  34.878  60.669  0.00  0.00            
ATOM   2621  C   SER X 167      79.287  36.534  59.186  0.00  0.00            
ATOM   2622  O   SER X 167      78.248  36.268  59.765  0.00  0.00            
ATOM   2623  N   ILE X 168      79.191  36.844  57.880  0.00  0.00            
ATOM   2624  H   ILE X 168      80.016  37.152  57.385  0.00  0.00            
ATOM   2625  CA  ILE X 168      77.973  37.103  57.081  0.00  0.00            
ATOM   2626  HA  ILE X 168      77.075  36.637  57.487  0.00  0.00            
ATOM   2627  CB  ILE X 168      77.690  38.608  56.959  0.00  0.00            
ATOM   2628  HB  ILE X 168      78.497  39.149  56.464  0.00  0.00            
ATOM   2629  CG2 ILE X 168      76.371  38.778  56.120  0.00  0.00            
ATOM   2630 HG21 ILE X 168      75.538  38.415  56.723  0.00  0.00            
ATOM   2631 HG22 ILE X 168      76.167  39.846  56.045  0.00  0.00            
ATOM   2632 HG23 ILE X 168      76.380  38.402  55.097  0.00  0.00            
ATOM   2633  CG1 ILE X 168      77.511  39.199  58.319  0.00  0.00            
ATOM   2634 HG12 ILE X 168      76.696  38.632  58.768  0.00  0.00            
ATOM   2635 HG13 ILE X 168      78.431  39.074  58.890  0.00  0.00            
ATOM   2636  CD1 ILE X 168      77.104  40.699  58.439  0.00  0.00            
ATOM   2637 HD11 ILE X 168      76.106  40.887  58.042  0.00  0.00            
ATOM   2638 HD12 ILE X 168      77.227  41.015  59.475  0.00  0.00            
ATOM   2639 HD13 ILE X 168      77.821  41.268  57.847  0.00  0.00            
ATOM   2640  C   ILE X 168      78.223  36.441  55.736  0.00  0.00            
ATOM   2641  O   ILE X 168      79.379  36.543  55.194  0.00  0.00            
ATOM   2642  N   TYR X 169      77.199  35.795  55.151  0.00  0.00            
ATOM   2643  H   TYR X 169      76.325  35.943  55.636  0.00  0.00            
ATOM   2644  CA  TYR X 169      77.118  35.054  53.915  0.00  0.00            
ATOM   2645  HA  TYR X 169      77.898  35.424  53.248  0.00  0.00            
ATOM   2646  CB  TYR X 169      77.492  33.602  54.123  0.00  0.00            
ATOM   2647  HB2 TYR X 169      76.726  33.034  54.652  0.00  0.00            
ATOM   2648  HB3 TYR X 169      77.306  33.199  53.128  0.00  0.00            
ATOM   2649  CG  TYR X 169      78.924  33.279  54.581  0.00  0.00            
ATOM   2650  CD1 TYR X 169      79.336  33.346  55.930  0.00  0.00            
ATOM   2651  HD1 TYR X 169      78.667  33.676  56.711  0.00  0.00            
ATOM   2652  CE1 TYR X 169      80.596  32.905  56.303  0.00  0.00            
ATOM   2653  HE1 TYR X 169      80.929  32.885  57.331  0.00  0.00            
ATOM   2654  CZ  TYR X 169      81.538  32.510  55.328  0.00  0.00            
ATOM   2655  OH  TYR X 169      82.843  32.239  55.645  0.00  0.00            
ATOM   2656  HH  TYR X 169      83.152  32.788  56.369  0.00  0.00            
ATOM   2657  CE2 TYR X 169      81.152  32.507  53.977  0.00  0.00            
ATOM   2658  HE2 TYR X 169      81.958  32.201  53.326  0.00  0.00            
ATOM   2659  CD2 TYR X 169      79.830  32.856  53.599  0.00  0.00            
ATOM   2660  HD2 TYR X 169      79.476  32.906  52.580  0.00  0.00            
ATOM   2661  C   TYR X 169      75.738  35.276  53.258  0.00  0.00            
ATOM   2662  O   TYR X 169      74.820  35.588  53.979  0.00  0.00            
ATOM   2663  N   CYS X 170      75.645  35.378  51.901  0.00  0.00            
ATOM   2664  H   CYS X 170      76.368  35.109  51.248  0.00  0.00            
ATOM   2665  CA  CYS X 170      74.525  36.072  51.222  0.00  0.00            
ATOM   2666  HA  CYS X 170      74.487  37.069  51.662  0.00  0.00            
ATOM   2667  CB  CYS X 170      74.832  36.051  49.706  0.00  0.00            
ATOM   2668  HB2 CYS X 170      75.811  36.494  49.521  0.00  0.00            
ATOM   2669  HB3 CYS X 170      74.816  35.036  49.309  0.00  0.00            
ATOM   2670  SG  CYS X 170      73.598  36.916  48.726  0.00  0.00            
ATOM   2671  HG  CYS X 170      73.899  38.110  49.245  0.00  0.00            
ATOM   2672  C   CYS X 170      73.120  35.554  51.567  0.00  0.00            
ATOM   2673  O   CYS X 170      72.215  36.374  51.754  0.00  0.00            
ATOM   2674  N   THR X 171      72.975  34.241  51.869  0.00  0.00            
ATOM   2675  H   THR X 171      73.803  33.703  51.657  0.00  0.00            
ATOM   2676  CA  THR X 171      71.702  33.572  52.316  0.00  0.00            
ATOM   2677  HA  THR X 171      70.938  33.514  51.541  0.00  0.00            
ATOM   2678  CB  THR X 171      71.982  32.162  52.728  0.00  0.00            
ATOM   2679  HB  THR X 171      72.530  32.254  53.666  0.00  0.00            
ATOM   2680  CG2 THR X 171      70.694  31.381  52.875  0.00  0.00            
ATOM   2681 HG21 THR X 171      70.158  31.556  53.808  0.00  0.00            
ATOM   2682 HG22 THR X 171      70.007  31.503  52.037  0.00  0.00            
ATOM   2683 HG23 THR X 171      70.921  30.315  52.887  0.00  0.00            
ATOM   2684  OG1 THR X 171      72.821  31.548  51.756  0.00  0.00            
ATOM   2685  HG1 THR X 171      73.567  31.231  52.271  0.00  0.00            
ATOM   2686  C   THR X 171      71.139  34.278  53.566  0.00  0.00            
ATOM   2687  O   THR X 171      69.947  34.182  53.791  0.00  0.00            
ATOM   2688  N   ASP X 172      72.013  34.858  54.443  0.00  0.00            
ATOM   2689  H   ASP X 172      72.938  35.055  54.089  0.00  0.00            
ATOM   2690  CA  ASP X 172      71.585  35.612  55.645  0.00  0.00            
ATOM   2691  HA  ASP X 172      71.058  34.906  56.287  0.00  0.00            
ATOM   2692  CB  ASP X 172      72.825  36.022  56.432  0.00  0.00            
ATOM   2693  HB2 ASP X 172      73.386  36.713  55.802  0.00  0.00            
ATOM   2694  HB3 ASP X 172      72.591  36.650  57.291  0.00  0.00            
ATOM   2695  CG  ASP X 172      73.622  34.776  56.935  0.00  0.00            
ATOM   2696  OD1 ASP X 172      73.197  33.639  56.799  0.00  0.00            
ATOM   2697  OD2 ASP X 172      74.682  35.042  57.507  0.00  0.00            
ATOM   2698  C   ASP X 172      70.624  36.760  55.424  0.00  0.00            
ATOM   2699  O   ASP X 172      69.797  37.042  56.247  0.00  0.00            
ATOM   2700  N   LEU X 173      70.668  37.433  54.292  0.00  0.00            
ATOM   2701  H   LEU X 173      71.290  37.104  53.567  0.00  0.00            
ATOM   2702  CA  LEU X 173      69.970  38.730  53.975  0.00  0.00            
ATOM   2703  HA  LEU X 173      69.814  39.257  54.917  0.00  0.00            
ATOM   2704  CB  LEU X 173      70.923  39.709  53.094  0.00  0.00            
ATOM   2705  HB2 LEU X 173      70.908  39.327  52.073  0.00  0.00            
ATOM   2706  HB3 LEU X 173      70.582  40.744  53.099  0.00  0.00            
ATOM   2707  CG  LEU X 173      72.422  39.739  53.494  0.00  0.00            
ATOM   2708  HG  LEU X 173      72.706  38.695  53.366  0.00  0.00            
ATOM   2709  CD1 LEU X 173      73.218  40.516  52.412  0.00  0.00            
ATOM   2710 HD11 LEU X 173      74.266  40.316  52.637  0.00  0.00            
ATOM   2711 HD12 LEU X 173      72.944  40.026  51.478  0.00  0.00            
ATOM   2712 HD13 LEU X 173      72.923  41.561  52.502  0.00  0.00            
ATOM   2713  CD2 LEU X 173      72.922  40.228  54.840  0.00  0.00            
ATOM   2714 HD21 LEU X 173      73.991  40.034  54.927  0.00  0.00            
ATOM   2715 HD22 LEU X 173      72.768  41.292  55.020  0.00  0.00            
ATOM   2716 HD23 LEU X 173      72.547  39.540  55.597  0.00  0.00            
ATOM   2717  C   LEU X 173      68.610  38.513  53.219  0.00  0.00            
ATOM   2718  O   LEU X 173      67.940  39.476  52.908  0.00  0.00            
ATOM   2719  N   ARG X 174      68.201  37.253  52.928  0.00  0.00            
ATOM   2720  H   ARG X 174      68.717  36.433  53.214  0.00  0.00            
ATOM   2721  CA  ARG X 174      66.993  36.921  52.123  0.00  0.00            
ATOM   2722  HA  ARG X 174      67.064  37.406  51.150  0.00  0.00            
ATOM   2723  CB  ARG X 174      66.914  35.415  51.870  0.00  0.00            
ATOM   2724  HB2 ARG X 174      66.155  35.224  51.111  0.00  0.00            
ATOM   2725  HB3 ARG X 174      67.910  35.104  51.553  0.00  0.00            
ATOM   2726  CG  ARG X 174      66.476  34.601  53.063  0.00  0.00            
ATOM   2727  HG2 ARG X 174      67.064  34.940  53.916  0.00  0.00            
ATOM   2728  HG3 ARG X 174      65.400  34.745  53.159  0.00  0.00            
ATOM   2729  CD  ARG X 174      66.645  33.123  52.656  0.00  0.00            
ATOM   2730  HD2 ARG X 174      66.157  32.960  51.695  0.00  0.00            
ATOM   2731  HD3 ARG X 174      67.717  32.922  52.655  0.00  0.00            
ATOM   2732  NE  ARG X 174      66.071  32.228  53.705  0.00  0.00            
ATOM   2733  HE  ARG X 174      65.316  32.618  54.250  0.00  0.00            
ATOM   2734  CZ  ARG X 174      66.302  30.943  53.951  0.00  0.00            
ATOM   2735  NH1 ARG X 174      67.154  30.222  53.232  0.00  0.00            
ATOM   2736 HH11 ARG X 174      67.357  30.705  52.368  0.00  0.00            
ATOM   2737 HH12 ARG X 174      67.263  29.228  53.377  0.00  0.00            
ATOM   2738  NH2 ARG X 174      65.673  30.466  55.061  0.00  0.00            
ATOM   2739 HH21 ARG X 174      65.055  31.119  55.521  0.00  0.00            
ATOM   2740 HH22 ARG X 174      65.835  29.536  55.421  0.00  0.00            
ATOM   2741  C   ARG X 174      65.644  37.461  52.697  0.00  0.00            
ATOM   2742  O   ARG X 174      64.641  37.395  52.004  0.00  0.00            
ATOM   2743  N   VAL X 175      65.628  37.986  53.891  0.00  0.00            
ATOM   2744  H   VAL X 175      66.556  37.970  54.291  0.00  0.00            
ATOM   2745  CA  VAL X 175      64.464  38.587  54.556  0.00  0.00            
ATOM   2746  HA  VAL X 175      63.483  38.368  54.134  0.00  0.00            
ATOM   2747  CB  VAL X 175      64.403  38.025  55.998  0.00  0.00            
ATOM   2748  HB  VAL X 175      65.288  38.437  56.484  0.00  0.00            
ATOM   2749  CG1 VAL X 175      63.185  38.467  56.839  0.00  0.00            
ATOM   2750 HG11 VAL X 175      63.205  39.546  56.987  0.00  0.00            
ATOM   2751 HG12 VAL X 175      62.242  38.269  56.329  0.00  0.00            
ATOM   2752 HG13 VAL X 175      63.055  37.992  57.811  0.00  0.00            
ATOM   2753  CG2 VAL X 175      64.491  36.519  55.931  0.00  0.00            
ATOM   2754 HG21 VAL X 175      64.210  36.084  56.890  0.00  0.00            
ATOM   2755 HG22 VAL X 175      63.674  36.154  55.308  0.00  0.00            
ATOM   2756 HG23 VAL X 175      65.413  36.143  55.488  0.00  0.00            
ATOM   2757  C   VAL X 175      64.584  40.109  54.535  0.00  0.00            
ATOM   2758  O   VAL X 175      63.567  40.823  54.449  0.00  0.00            
ATOM   2759  N   LEU X 176      65.793  40.624  54.528  0.00  0.00            
ATOM   2760  H   LEU X 176      66.553  39.963  54.603  0.00  0.00            
ATOM   2761  CA  LEU X 176      66.055  42.097  54.502  0.00  0.00            
ATOM   2762  HA  LEU X 176      65.292  42.548  55.137  0.00  0.00            
ATOM   2763  CB  LEU X 176      67.370  42.386  55.120  0.00  0.00            
ATOM   2764  HB2 LEU X 176      67.444  41.795  56.033  0.00  0.00            
ATOM   2765  HB3 LEU X 176      68.093  41.970  54.419  0.00  0.00            
ATOM   2766  CG  LEU X 176      67.663  43.839  55.429  0.00  0.00            
ATOM   2767  HG  LEU X 176      67.679  44.380  54.483  0.00  0.00            
ATOM   2768  CD1 LEU X 176      66.628  44.506  56.397  0.00  0.00            
ATOM   2769 HD11 LEU X 176      66.987  45.517  56.589  0.00  0.00            
ATOM   2770 HD12 LEU X 176      65.613  44.507  56.000  0.00  0.00            
ATOM   2771 HD13 LEU X 176      66.486  43.953  57.325  0.00  0.00            
ATOM   2772  CD2 LEU X 176      69.058  43.972  55.959  0.00  0.00            
ATOM   2773 HD21 LEU X 176      69.402  43.266  56.715  0.00  0.00            
ATOM   2774 HD22 LEU X 176      69.658  43.750  55.077  0.00  0.00            
ATOM   2775 HD23 LEU X 176      69.217  45.020  56.211  0.00  0.00            
ATOM   2776  C   LEU X 176      66.019  42.873  53.181  0.00  0.00            
ATOM   2777  O   LEU X 176      65.634  44.028  53.225  0.00  0.00            
ATOM   2778  N   HIE X 177      66.208  42.198  52.038  0.00  0.00            
ATOM   2779  H   HIE X 177      66.208  41.188  52.066  0.00  0.00            
ATOM   2780  CA  HIE X 177      66.265  42.856  50.693  0.00  0.00            
ATOM   2781  HA  HIE X 177      66.669  43.857  50.842  0.00  0.00            
ATOM   2782  CB  HIE X 177      67.120  41.864  49.850  0.00  0.00            
ATOM   2783  HB2 HIE X 177      67.001  42.229  48.830  0.00  0.00            
ATOM   2784  HB3 HIE X 177      68.159  41.848  50.177  0.00  0.00            
ATOM   2785  CG  HIE X 177      66.624  40.447  49.659  0.00  0.00            
ATOM   2786  ND1 HIE X 177      65.278  40.130  49.231  0.00  0.00            
ATOM   2787  CE1 HIE X 177      65.293  38.851  48.816  0.00  0.00            
ATOM   2788  HE1 HIE X 177      64.547  38.242  48.328  0.00  0.00            
ATOM   2789  NE2 HIE X 177      66.534  38.408  48.974  0.00  0.00            
ATOM   2790  HE2 HIE X 177      66.802  37.507  48.606  0.00  0.00            
ATOM   2791  CD2 HIE X 177      67.419  39.319  49.481  0.00  0.00            
ATOM   2792  HD2 HIE X 177      68.487  39.190  49.575  0.00  0.00            
ATOM   2793  C   HIE X 177      64.900  43.207  50.047  0.00  0.00            
ATOM   2794  O   HIE X 177      64.812  43.869  49.013  0.00  0.00            
ATOM   2795  N   GLN X 178      63.789  42.657  50.673  0.00  0.00            
ATOM   2796  H   GLN X 178      63.875  42.122  51.525  0.00  0.00            
ATOM   2797  CA  GLN X 178      62.358  42.733  50.214  0.00  0.00            
ATOM   2798  HA  GLN X 178      62.293  42.654  49.129  0.00  0.00            
ATOM   2799  CB  GLN X 178      61.449  41.586  50.827  0.00  0.00            
ATOM   2800  HB2 GLN X 178      61.238  41.759  51.882  0.00  0.00            
ATOM   2801  HB3 GLN X 178      60.557  41.408  50.225  0.00  0.00            
ATOM   2802  CG  GLN X 178      62.172  40.186  50.791  0.00  0.00            
ATOM   2803  HG2 GLN X 178      62.515  40.035  49.767  0.00  0.00            
ATOM   2804  HG3 GLN X 178      63.016  40.239  51.479  0.00  0.00            
ATOM   2805  CD  GLN X 178      61.236  39.090  51.240  0.00  0.00            
ATOM   2806  OE1 GLN X 178      60.037  39.180  51.549  0.00  0.00            
ATOM   2807  NE2 GLN X 178      61.736  37.831  51.340  0.00  0.00            
ATOM   2808 HE21 GLN X 178      60.999  37.158  51.497  0.00  0.00            
ATOM   2809 HE22 GLN X 178      62.706  37.648  51.128  0.00  0.00            
ATOM   2810  C   GLN X 178      61.678  44.081  50.522  0.00  0.00            
ATOM   2811  O   GLN X 178      60.527  44.286  50.112  0.00  0.00            
ATOM   2812  N   MET X 179      62.307  44.870  51.390  0.00  0.00            
ATOM   2813  H   MET X 179      63.109  44.513  51.890  0.00  0.00            
ATOM   2814  CA  MET X 179      61.857  46.245  51.684  0.00  0.00            
ATOM   2815  HA  MET X 179      60.778  46.329  51.811  0.00  0.00            
ATOM   2816  CB  MET X 179      62.395  46.551  53.110  0.00  0.00            
ATOM   2817  HB2 MET X 179      61.768  46.040  53.840  0.00  0.00            
ATOM   2818  HB3 MET X 179      63.427  46.201  53.143  0.00  0.00            
ATOM   2819  CG  MET X 179      62.629  48.005  53.577  0.00  0.00            
ATOM   2820  HG2 MET X 179      63.050  48.093  54.578  0.00  0.00            
ATOM   2821  HG3 MET X 179      63.177  48.582  52.832  0.00  0.00            
ATOM   2822  SD  MET X 179      61.134  48.986  53.550  0.00  0.00            
ATOM   2823  CE  MET X 179      60.224  48.407  55.048  0.00  0.00            
ATOM   2824  HE1 MET X 179      60.860  48.419  55.933  0.00  0.00            
ATOM   2825  HE2 MET X 179      59.227  48.836  55.145  0.00  0.00            
ATOM   2826  HE3 MET X 179      60.130  47.334  54.880  0.00  0.00            
ATOM   2827  C   MET X 179      62.310  47.272  50.648  0.00  0.00            
ATOM   2828  O   MET X 179      63.531  47.263  50.358  0.00  0.00            
ATOM   2829  N   PRO X 180      61.394  48.117  50.118  0.00  0.00            
ATOM   2830  CD  PRO X 180      59.898  48.075  50.267  0.00  0.00            
ATOM   2831  HD2 PRO X 180      59.596  48.359  51.275  0.00  0.00            
ATOM   2832  HD3 PRO X 180      59.471  47.081  50.133  0.00  0.00            
ATOM   2833  CG  PRO X 180      59.330  49.028  49.344  0.00  0.00            
ATOM   2834  HG2 PRO X 180      59.092  49.863  50.003  0.00  0.00            
ATOM   2835  HG3 PRO X 180      58.394  48.686  48.904  0.00  0.00            
ATOM   2836  CB  PRO X 180      60.402  49.286  48.333  0.00  0.00            
ATOM   2837  HB2 PRO X 180      60.453  50.367  48.204  0.00  0.00            
ATOM   2838  HB3 PRO X 180      60.219  48.844  47.354  0.00  0.00            
ATOM   2839  CA  PRO X 180      61.776  48.811  48.963  0.00  0.00            
ATOM   2840  HA  PRO X 180      62.108  48.106  48.200  0.00  0.00            
ATOM   2841  C   PRO X 180      62.726  50.026  49.168  0.00  0.00            
ATOM   2842  O   PRO X 180      63.471  50.439  48.273  0.00  0.00            
ATOM   2843  N   LEU X 181      62.413  50.721  50.340  0.00  0.00            
ATOM   2844  H   LEU X 181      61.764  50.323  51.003  0.00  0.00            
ATOM   2845  CA  LEU X 181      62.791  52.167  50.477  0.00  0.00            
ATOM   2846  HA  LEU X 181      62.924  52.649  49.508  0.00  0.00            
ATOM   2847  CB  LEU X 181      61.597  52.845  51.106  0.00  0.00            
ATOM   2848  HB2 LEU X 181      61.385  52.274  52.011  0.00  0.00            
ATOM   2849  HB3 LEU X 181      61.729  53.920  51.229  0.00  0.00            
ATOM   2850  CG  LEU X 181      60.266  52.865  50.319  0.00  0.00            
ATOM   2851  HG  LEU X 181      59.872  51.868  50.125  0.00  0.00            
ATOM   2852  CD1 LEU X 181      59.146  53.422  51.177  0.00  0.00            
ATOM   2853 HD11 LEU X 181      58.239  53.615  50.604  0.00  0.00            
ATOM   2854 HD12 LEU X 181      58.829  52.652  51.880  0.00  0.00            
ATOM   2855 HD13 LEU X 181      59.440  54.362  51.644  0.00  0.00            
ATOM   2856  CD2 LEU X 181      60.294  53.677  49.035  0.00  0.00            
ATOM   2857 HD21 LEU X 181      60.267  54.741  49.273  0.00  0.00            
ATOM   2858 HD22 LEU X 181      61.175  53.464  48.430  0.00  0.00            
ATOM   2859 HD23 LEU X 181      59.399  53.395  48.480  0.00  0.00            
ATOM   2860  C   LEU X 181      64.011  52.399  51.332  0.00  0.00            
ATOM   2861  O   LEU X 181      64.430  51.424  52.006  0.00  0.00            
ATOM   2862  N   LEU X 182      64.616  53.613  51.331  0.00  0.00            
ATOM   2863  H   LEU X 182      64.237  54.316  50.713  0.00  0.00            
ATOM   2864  CA  LEU X 182      65.668  53.994  52.226  0.00  0.00            
ATOM   2865  HA  LEU X 182      66.367  53.201  52.493  0.00  0.00            
ATOM   2866  CB  LEU X 182      66.504  55.122  51.599  0.00  0.00            
ATOM   2867  HB2 LEU X 182      65.912  56.037  51.593  0.00  0.00            
ATOM   2868  HB3 LEU X 182      67.369  55.311  52.234  0.00  0.00            
ATOM   2869  CG  LEU X 182      67.028  54.817  50.132  0.00  0.00            
ATOM   2870  HG  LEU X 182      66.199  54.873  49.426  0.00  0.00            
ATOM   2871  CD1 LEU X 182      68.225  55.726  49.686  0.00  0.00            
ATOM   2872 HD11 LEU X 182      69.126  55.305  50.131  0.00  0.00            
ATOM   2873 HD12 LEU X 182      68.315  55.704  48.600  0.00  0.00            
ATOM   2874 HD13 LEU X 182      68.101  56.753  50.029  0.00  0.00            
ATOM   2875  CD2 LEU X 182      67.453  53.336  49.847  0.00  0.00            
ATOM   2876 HD21 LEU X 182      68.087  52.958  50.649  0.00  0.00            
ATOM   2877 HD22 LEU X 182      66.566  52.713  49.733  0.00  0.00            
ATOM   2878 HD23 LEU X 182      68.070  53.325  48.949  0.00  0.00            
ATOM   2879  C   LEU X 182      65.087  54.314  53.546  0.00  0.00            
ATOM   2880  O   LEU X 182      65.014  55.480  53.909  0.00  0.00            
ATOM   2881  N   ASN X 183      64.766  53.303  54.427  0.00  0.00            
ATOM   2882  H   ASN X 183      65.029  52.385  54.096  0.00  0.00            
ATOM   2883  CA  ASN X 183      63.940  53.499  55.632  0.00  0.00            
ATOM   2884  HA  ASN X 183      63.532  54.502  55.757  0.00  0.00            
ATOM   2885  CB  ASN X 183      62.676  52.628  55.445  0.00  0.00            
ATOM   2886  HB2 ASN X 183      62.876  51.625  55.067  0.00  0.00            
ATOM   2887  HB3 ASN X 183      62.244  52.488  56.436  0.00  0.00            
ATOM   2888  CG  ASN X 183      61.567  53.161  54.597  0.00  0.00            
ATOM   2889  OD1 ASN X 183      61.649  54.258  54.083  0.00  0.00            
ATOM   2890  ND2 ASN X 183      60.457  52.496  54.526  0.00  0.00            
ATOM   2891 HD21 ASN X 183      59.685  53.040  54.168  0.00  0.00            
ATOM   2892 HD22 ASN X 183      60.283  51.649  55.048  0.00  0.00            
ATOM   2893  C   ASN X 183      64.723  53.010  56.928  0.00  0.00            
ATOM   2894  O   ASN X 183      64.611  53.601  57.977  0.00  0.00            
ATOM   2895  N   LEU X 184      65.427  51.876  56.940  0.00  0.00            
ATOM   2896  H   LEU X 184      65.348  51.346  56.084  0.00  0.00            
ATOM   2897  CA  LEU X 184      65.981  51.364  58.191  0.00  0.00            
ATOM   2898  HA  LEU X 184      65.318  51.652  59.007  0.00  0.00            
ATOM   2899  CB  LEU X 184      65.971  49.819  58.090  0.00  0.00            
ATOM   2900  HB2 LEU X 184      64.954  49.446  57.960  0.00  0.00            
ATOM   2901  HB3 LEU X 184      66.486  49.583  57.159  0.00  0.00            
ATOM   2902  CG  LEU X 184      66.629  49.119  59.311  0.00  0.00            
ATOM   2903  HG  LEU X 184      67.644  49.504  59.408  0.00  0.00            
ATOM   2904  CD1 LEU X 184      65.863  49.509  60.576  0.00  0.00            
ATOM   2905 HD11 LEU X 184      65.816  50.569  60.828  0.00  0.00            
ATOM   2906 HD12 LEU X 184      64.871  49.061  60.643  0.00  0.00            
ATOM   2907 HD13 LEU X 184      66.400  49.125  61.443  0.00  0.00            
ATOM   2908  CD2 LEU X 184      66.573  47.551  59.196  0.00  0.00            
ATOM   2909 HD21 LEU X 184      67.052  47.182  60.103  0.00  0.00            
ATOM   2910 HD22 LEU X 184      65.564  47.152  59.094  0.00  0.00            
ATOM   2911 HD23 LEU X 184      67.166  47.236  58.338  0.00  0.00            
ATOM   2912  C   LEU X 184      67.367  51.938  58.455  0.00  0.00            
ATOM   2913  O   LEU X 184      68.273  51.894  57.604  0.00  0.00            
ATOM   2914  N   SER X 185      67.527  52.514  59.697  0.00  0.00            
ATOM   2915  H   SER X 185      66.705  52.768  60.227  0.00  0.00            
ATOM   2916  CA  SER X 185      68.821  52.806  60.462  0.00  0.00            
ATOM   2917  HA  SER X 185      69.577  53.135  59.749  0.00  0.00            
ATOM   2918  CB  SER X 185      68.495  53.942  61.471  0.00  0.00            
ATOM   2919  HB2 SER X 185      68.190  54.777  60.840  0.00  0.00            
ATOM   2920  HB3 SER X 185      67.624  53.609  62.036  0.00  0.00            
ATOM   2921  OG  SER X 185      69.613  54.210  62.279  0.00  0.00            
ATOM   2922  HG  SER X 185      69.210  54.730  62.978  0.00  0.00            
ATOM   2923  C   SER X 185      69.311  51.495  61.224  0.00  0.00            
ATOM   2924  O   SER X 185      68.763  51.105  62.209  0.00  0.00            
ATOM   2925  N   LEU X 186      70.439  50.938  60.709  0.00  0.00            
ATOM   2926  H   LEU X 186      70.733  51.201  59.779  0.00  0.00            
ATOM   2927  CA  LEU X 186      71.040  49.766  61.243  0.00  0.00            
ATOM   2928  HA  LEU X 186      70.419  49.238  61.967  0.00  0.00            
ATOM   2929  CB  LEU X 186      71.370  48.864  60.067  0.00  0.00            
ATOM   2930  HB2 LEU X 186      70.445  48.731  59.506  0.00  0.00            
ATOM   2931  HB3 LEU X 186      72.121  49.391  59.479  0.00  0.00            
ATOM   2932  CG  LEU X 186      71.893  47.503  60.417  0.00  0.00            
ATOM   2933  HG  LEU X 186      72.707  47.578  61.138  0.00  0.00            
ATOM   2934  CD1 LEU X 186      70.842  46.489  60.912  0.00  0.00            
ATOM   2935 HD11 LEU X 186      71.270  45.501  61.084  0.00  0.00            
ATOM   2936 HD12 LEU X 186      70.573  46.814  61.917  0.00  0.00            
ATOM   2937 HD13 LEU X 186      69.922  46.446  60.328  0.00  0.00            
ATOM   2938  CD2 LEU X 186      72.555  46.776  59.182  0.00  0.00            
ATOM   2939 HD21 LEU X 186      73.319  46.093  59.553  0.00  0.00            
ATOM   2940 HD22 LEU X 186      71.887  46.206  58.536  0.00  0.00            
ATOM   2941 HD23 LEU X 186      73.061  47.561  58.620  0.00  0.00            
ATOM   2942  C   LEU X 186      72.348  50.179  61.991  0.00  0.00            
ATOM   2943  O   LEU X 186      73.181  50.835  61.390  0.00  0.00            
ATOM   2944  N   ASP X 187      72.581  49.772  63.241  0.00  0.00            
ATOM   2945  H   ASP X 187      71.784  49.283  63.624  0.00  0.00            
ATOM   2946  CA  ASP X 187      73.829  49.909  64.026  0.00  0.00            
ATOM   2947  HA  ASP X 187      74.564  50.379  63.372  0.00  0.00            
ATOM   2948  CB  ASP X 187      73.672  50.854  65.218  0.00  0.00            
ATOM   2949  HB2 ASP X 187      73.344  51.794  64.775  0.00  0.00            
ATOM   2950  HB3 ASP X 187      72.897  50.433  65.859  0.00  0.00            
ATOM   2951  CG  ASP X 187      75.038  51.002  65.933  0.00  0.00            
ATOM   2952  OD1 ASP X 187      76.080  50.382  65.543  0.00  0.00            
ATOM   2953  OD2 ASP X 187      75.065  51.757  66.922  0.00  0.00            
ATOM   2954  C   ASP X 187      74.438  48.483  64.293  0.00  0.00            
ATOM   2955  O   ASP X 187      73.744  47.598  64.867  0.00  0.00            
ATOM   2956  N   LEU X 188      75.650  48.154  63.736  0.00  0.00            
ATOM   2957  H   LEU X 188      76.179  48.845  63.225  0.00  0.00            
ATOM   2958  CA  LEU X 188      76.305  46.891  64.043  0.00  0.00            
ATOM   2959  HA  LEU X 188      75.679  46.266  64.680  0.00  0.00            
ATOM   2960  CB  LEU X 188      76.528  46.086  62.735  0.00  0.00            
ATOM   2961  HB2 LEU X 188      77.152  46.635  62.030  0.00  0.00            
ATOM   2962  HB3 LEU X 188      76.993  45.144  63.026  0.00  0.00            
ATOM   2963  CG  LEU X 188      75.284  45.691  61.879  0.00  0.00            
ATOM   2964  HG  LEU X 188      74.938  46.622  61.430  0.00  0.00            
ATOM   2965  CD1 LEU X 188      75.784  44.820  60.720  0.00  0.00            
ATOM   2966 HD11 LEU X 188      76.660  45.302  60.286  0.00  0.00            
ATOM   2967 HD12 LEU X 188      76.007  43.806  61.054  0.00  0.00            
ATOM   2968 HD13 LEU X 188      75.106  44.754  59.869  0.00  0.00            
ATOM   2969  CD2 LEU X 188      74.099  44.965  62.644  0.00  0.00            
ATOM   2970 HD21 LEU X 188      73.646  45.679  63.332  0.00  0.00            
ATOM   2971 HD22 LEU X 188      73.383  44.557  61.930  0.00  0.00            
ATOM   2972 HD23 LEU X 188      74.497  44.171  63.276  0.00  0.00            
ATOM   2973  C   LEU X 188      77.649  47.149  64.808  0.00  0.00            
ATOM   2974  O   LEU X 188      78.568  46.349  64.684  0.00  0.00            
ATOM   2975  N   SER X 189      77.835  48.279  65.453  0.00  0.00            
ATOM   2976  H   SER X 189      77.039  48.895  65.541  0.00  0.00            
ATOM   2977  CA  SER X 189      79.154  48.663  65.992  0.00  0.00            
ATOM   2978  HA  SER X 189      79.962  48.593  65.264  0.00  0.00            
ATOM   2979  CB  SER X 189      79.007  50.117  66.493  0.00  0.00            
ATOM   2980  HB2 SER X 189      78.198  49.943  67.203  0.00  0.00            
ATOM   2981  HB3 SER X 189      79.882  50.351  67.100  0.00  0.00            
ATOM   2982  OG  SER X 189      78.684  50.986  65.467  0.00  0.00            
ATOM   2983  HG  SER X 189      77.757  50.778  65.326  0.00  0.00            
ATOM   2984  C   SER X 189      79.491  47.685  67.103  0.00  0.00            
ATOM   2985  O   SER X 189      78.653  47.007  67.677  0.00  0.00            
ATOM   2986  N   LEU X 190      80.810  47.679  67.354  0.00  0.00            
ATOM   2987  H   LEU X 190      81.370  48.395  66.912  0.00  0.00            
ATOM   2988  CA  LEU X 190      81.497  46.732  68.296  0.00  0.00            
ATOM   2989  HA  LEU X 190      82.544  46.798  68.003  0.00  0.00            
ATOM   2990  CB  LEU X 190      81.325  47.168  69.774  0.00  0.00            
ATOM   2991  HB2 LEU X 190      80.287  47.492  69.852  0.00  0.00            
ATOM   2992  HB3 LEU X 190      81.574  46.377  70.480  0.00  0.00            
ATOM   2993  CG  LEU X 190      82.287  48.302  70.154  0.00  0.00            
ATOM   2994  HG  LEU X 190      82.205  49.018  69.336  0.00  0.00            
ATOM   2995  CD1 LEU X 190      81.718  48.836  71.352  0.00  0.00            
ATOM   2996 HD11 LEU X 190      82.416  49.581  71.734  0.00  0.00            
ATOM   2997 HD12 LEU X 190      80.848  49.384  70.992  0.00  0.00            
ATOM   2998 HD13 LEU X 190      81.576  48.004  72.042  0.00  0.00            
ATOM   2999  CD2 LEU X 190      83.698  47.828  70.410  0.00  0.00            
ATOM   3000 HD21 LEU X 190      83.729  47.305  71.367  0.00  0.00            
ATOM   3001 HD22 LEU X 190      83.875  47.195  69.541  0.00  0.00            
ATOM   3002 HD23 LEU X 190      84.372  48.683  70.459  0.00  0.00            
ATOM   3003  C   LEU X 190      81.125  45.252  68.083  0.00  0.00            
ATOM   3004  O   LEU X 190      81.527  44.395  68.911  0.00  0.00            
ATOM   3005  N   ASN X 191      80.529  44.808  66.945  0.00  0.00            
ATOM   3006  H   ASN X 191      80.368  45.421  66.158  0.00  0.00            
ATOM   3007  CA  ASN X 191      80.526  43.376  66.751  0.00  0.00            
ATOM   3008  HA  ASN X 191      80.142  42.932  67.669  0.00  0.00            
ATOM   3009  CB  ASN X 191      79.575  43.061  65.663  0.00  0.00            
ATOM   3010  HB2 ASN X 191      79.746  43.803  64.883  0.00  0.00            
ATOM   3011  HB3 ASN X 191      79.834  42.067  65.299  0.00  0.00            
ATOM   3012  CG  ASN X 191      78.091  42.948  66.101  0.00  0.00            
ATOM   3013  OD1 ASN X 191      77.570  42.009  66.520  0.00  0.00            
ATOM   3014  ND2 ASN X 191      77.467  44.108  66.097  0.00  0.00            
ATOM   3015 HD21 ASN X 191      76.513  44.125  66.429  0.00  0.00            
ATOM   3016 HD22 ASN X 191      77.943  44.957  65.829  0.00  0.00            
ATOM   3017  C   ASN X 191      81.955  42.890  66.480  0.00  0.00            
ATOM   3018  O   ASN X 191      82.732  43.640  65.934  0.00  0.00            
ATOM   3019  N   PRO X 192      82.305  41.709  67.007  0.00  0.00            
ATOM   3020  CD  PRO X 192      81.529  40.686  67.627  0.00  0.00            
ATOM   3021  HD2 PRO X 192      80.640  40.386  67.073  0.00  0.00            
ATOM   3022  HD3 PRO X 192      81.161  41.156  68.539  0.00  0.00            
ATOM   3023  CG  PRO X 192      82.488  39.459  68.025  0.00  0.00            
ATOM   3024  HG2 PRO X 192      82.355  38.598  67.371  0.00  0.00            
ATOM   3025  HG3 PRO X 192      82.381  39.143  69.063  0.00  0.00            
ATOM   3026  CB  PRO X 192      83.852  40.068  67.901  0.00  0.00            
ATOM   3027  HB2 PRO X 192      84.646  39.343  67.722  0.00  0.00            
ATOM   3028  HB3 PRO X 192      84.110  40.572  68.833  0.00  0.00            
ATOM   3029  CA  PRO X 192      83.666  41.137  66.807  0.00  0.00            
ATOM   3030  HA  PRO X 192      84.415  41.914  66.957  0.00  0.00            
ATOM   3031  C   PRO X 192      83.874  40.674  65.334  0.00  0.00            
ATOM   3032  O   PRO X 192      84.116  39.495  65.193  0.00  0.00            
ATOM   3033  N   MET X 193      83.633  41.480  64.263  0.00  0.00            
ATOM   3034  H   MET X 193      83.250  42.373  64.538  0.00  0.00            
ATOM   3035  CA  MET X 193      83.697  41.023  62.916  0.00  0.00            
ATOM   3036  HA  MET X 193      83.018  40.186  62.750  0.00  0.00            
ATOM   3037  CB  MET X 193      83.077  42.080  61.947  0.00  0.00            
ATOM   3038  HB2 MET X 193      83.693  42.980  61.946  0.00  0.00            
ATOM   3039  HB3 MET X 193      83.059  41.673  60.936  0.00  0.00            
ATOM   3040  CG  MET X 193      81.655  42.418  62.508  0.00  0.00            
ATOM   3041  HG2 MET X 193      81.124  41.500  62.757  0.00  0.00            
ATOM   3042  HG3 MET X 193      81.687  43.077  63.376  0.00  0.00            
ATOM   3043  SD  MET X 193      80.635  43.190  61.154  0.00  0.00            
ATOM   3044  CE  MET X 193      78.999  42.437  61.459  0.00  0.00            
ATOM   3045  HE1 MET X 193      78.263  42.653  60.684  0.00  0.00            
ATOM   3046  HE2 MET X 193      79.188  41.363  61.485  0.00  0.00            
ATOM   3047  HE3 MET X 193      78.681  42.656  62.478  0.00  0.00            
ATOM   3048  C   MET X 193      85.084  40.479  62.349  0.00  0.00            
ATOM   3049  O   MET X 193      86.225  40.865  62.711  0.00  0.00            
ATOM   3050  N   ASN X 194      84.982  39.545  61.456  0.00  0.00            
ATOM   3051  H   ASN X 194      84.075  39.108  61.371  0.00  0.00            
ATOM   3052  CA  ASN X 194      86.105  38.892  60.738  0.00  0.00            
ATOM   3053  HA  ASN X 194      87.042  39.440  60.842  0.00  0.00            
ATOM   3054  CB  ASN X 194      86.241  37.540  61.373  0.00  0.00            
ATOM   3055  HB2 ASN X 194      86.300  37.585  62.461  0.00  0.00            
ATOM   3056  HB3 ASN X 194      85.408  36.910  61.061  0.00  0.00            
ATOM   3057  CG  ASN X 194      87.506  36.864  60.769  0.00  0.00            
ATOM   3058  OD1 ASN X 194      87.454  36.019  59.913  0.00  0.00            
ATOM   3059  ND2 ASN X 194      88.669  37.158  61.354  0.00  0.00            
ATOM   3060 HD21 ASN X 194      89.470  36.769  60.877  0.00  0.00            
ATOM   3061 HD22 ASN X 194      88.744  37.888  62.047  0.00  0.00            
ATOM   3062  C   ASN X 194      85.835  38.820  59.174  0.00  0.00            
ATOM   3063  O   ASN X 194      86.748  38.994  58.369  0.00  0.00            
ATOM   3064  N   PHE X 195      84.650  38.517  58.788  0.00  0.00            
ATOM   3065  H   PHE X 195      83.917  38.543  59.482  0.00  0.00            
ATOM   3066  CA  PHE X 195      84.274  38.228  57.369  0.00  0.00            
ATOM   3067  HA  PHE X 195      84.947  38.771  56.705  0.00  0.00            
ATOM   3068  CB  PHE X 195      84.548  36.790  57.042  0.00  0.00            
ATOM   3069  HB2 PHE X 195      85.556  36.627  57.423  0.00  0.00            
ATOM   3070  HB3 PHE X 195      83.992  36.065  57.637  0.00  0.00            
ATOM   3071  CG  PHE X 195      84.415  36.249  55.575  0.00  0.00            
ATOM   3072  CD1 PHE X 195      85.458  36.371  54.659  0.00  0.00            
ATOM   3073  HD1 PHE X 195      86.358  36.819  55.054  0.00  0.00            
ATOM   3074  CE1 PHE X 195      85.330  35.954  53.346  0.00  0.00            
ATOM   3075  HE1 PHE X 195      86.118  36.154  52.635  0.00  0.00            
ATOM   3076  CZ  PHE X 195      84.115  35.407  52.994  0.00  0.00            
ATOM   3077  HZ  PHE X 195      83.898  35.121  51.975  0.00  0.00            
ATOM   3078  CE2 PHE X 195      83.082  35.176  53.856  0.00  0.00            
ATOM   3079  HE2 PHE X 195      82.222  34.597  53.552  0.00  0.00            
ATOM   3080  CD2 PHE X 195      83.265  35.502  55.240  0.00  0.00            
ATOM   3081  HD2 PHE X 195      82.600  35.294  56.066  0.00  0.00            
ATOM   3082  C   PHE X 195      82.867  38.575  56.887  0.00  0.00            
ATOM   3083  O   PHE X 195      81.861  38.395  57.573  0.00  0.00            
ATOM   3084  N   ILE X 196      82.686  39.173  55.729  0.00  0.00            
ATOM   3085  H   ILE X 196      83.509  39.485  55.233  0.00  0.00            
ATOM   3086  CA  ILE X 196      81.452  39.210  54.959  0.00  0.00            
ATOM   3087  HA  ILE X 196      80.632  38.599  55.334  0.00  0.00            
ATOM   3088  CB  ILE X 196      80.807  40.602  54.755  0.00  0.00            
ATOM   3089  HB  ILE X 196      81.519  41.228  54.217  0.00  0.00            
ATOM   3090  CG2 ILE X 196      79.488  40.464  53.907  0.00  0.00            
ATOM   3091 HG21 ILE X 196      79.702  40.226  52.865  0.00  0.00            
ATOM   3092 HG22 ILE X 196      78.827  39.672  54.258  0.00  0.00            
ATOM   3093 HG23 ILE X 196      78.878  41.366  53.952  0.00  0.00            
ATOM   3094  CG1 ILE X 196      80.670  41.361  56.136  0.00  0.00            
ATOM   3095 HG12 ILE X 196      80.165  40.787  56.913  0.00  0.00            
ATOM   3096 HG13 ILE X 196      81.660  41.584  56.533  0.00  0.00            
ATOM   3097  CD1 ILE X 196      80.004  42.715  56.197  0.00  0.00            
ATOM   3098 HD11 ILE X 196      80.111  43.103  57.211  0.00  0.00            
ATOM   3099 HD12 ILE X 196      80.472  43.422  55.512  0.00  0.00            
ATOM   3100 HD13 ILE X 196      78.971  42.729  55.850  0.00  0.00            
ATOM   3101  C   ILE X 196      81.671  38.617  53.532  0.00  0.00            
ATOM   3102  O   ILE X 196      82.566  39.099  52.868  0.00  0.00            
ATOM   3103  N   GLN X 197      80.825  37.719  53.078  0.00  0.00            
ATOM   3104  H   GLN X 197      80.008  37.506  53.632  0.00  0.00            
ATOM   3105  CA  GLN X 197      80.912  37.178  51.667  0.00  0.00            
ATOM   3106  HA  GLN X 197      81.844  36.614  51.717  0.00  0.00            
ATOM   3107  CB  GLN X 197      79.810  36.167  51.407  0.00  0.00            
ATOM   3108  HB2 GLN X 197      79.726  35.432  52.208  0.00  0.00            
ATOM   3109  HB3 GLN X 197      78.875  36.702  51.241  0.00  0.00            
ATOM   3110  CG  GLN X 197      80.099  35.323  50.174  0.00  0.00            
ATOM   3111  HG2 GLN X 197      80.161  35.963  49.294  0.00  0.00            
ATOM   3112  HG3 GLN X 197      81.007  34.727  50.271  0.00  0.00            
ATOM   3113  CD  GLN X 197      78.954  34.299  49.959  0.00  0.00            
ATOM   3114  OE1 GLN X 197      77.867  34.303  50.512  0.00  0.00            
ATOM   3115  NE2 GLN X 197      79.229  33.367  49.081  0.00  0.00            
ATOM   3116 HE21 GLN X 197      78.443  32.800  48.796  0.00  0.00            
ATOM   3117 HE22 GLN X 197      80.103  33.191  48.604  0.00  0.00            
ATOM   3118  C   GLN X 197      80.941  38.339  50.516  0.00  0.00            
ATOM   3119  O   GLN X 197      80.112  39.245  50.541  0.00  0.00            
ATOM   3120  N   PRO X 198      81.803  38.271  49.491  0.00  0.00            
ATOM   3121  CD  PRO X 198      82.839  37.224  49.363  0.00  0.00            
ATOM   3122  HD2 PRO X 198      82.397  36.328  48.927  0.00  0.00            
ATOM   3123  HD3 PRO X 198      83.424  37.011  50.257  0.00  0.00            
ATOM   3124  CG  PRO X 198      83.896  37.799  48.323  0.00  0.00            
ATOM   3125  HG2 PRO X 198      84.417  36.965  47.852  0.00  0.00            
ATOM   3126  HG3 PRO X 198      84.663  38.389  48.822  0.00  0.00            
ATOM   3127  CB  PRO X 198      83.041  38.705  47.439  0.00  0.00            
ATOM   3128  HB2 PRO X 198      82.563  38.092  46.674  0.00  0.00            
ATOM   3129  HB3 PRO X 198      83.693  39.493  47.065  0.00  0.00            
ATOM   3130  CA  PRO X 198      82.006  39.208  48.417  0.00  0.00            
ATOM   3131  HA  PRO X 198      82.296  40.143  48.898  0.00  0.00            
ATOM   3132  C   PRO X 198      80.686  39.441  47.680  0.00  0.00            
ATOM   3133  O   PRO X 198      79.964  38.511  47.323  0.00  0.00            
ATOM   3134  N   GLY X 199      80.289  40.721  47.525  0.00  0.00            
ATOM   3135  H   GLY X 199      81.008  41.412  47.684  0.00  0.00            
ATOM   3136  CA  GLY X 199      79.131  41.080  46.734  0.00  0.00            
ATOM   3137  HA2 GLY X 199      79.227  42.164  46.665  0.00  0.00            
ATOM   3138  HA3 GLY X 199      79.107  40.617  45.748  0.00  0.00            
ATOM   3139  C   GLY X 199      77.760  40.771  47.410  0.00  0.00            
ATOM   3140  O   GLY X 199      76.736  40.730  46.718  0.00  0.00            
ATOM   3141  N   ALA X 200      77.692  40.334  48.711  0.00  0.00            
ATOM   3142  H   ALA X 200      78.492  40.416  49.323  0.00  0.00            
ATOM   3143  CA  ALA X 200      76.488  39.819  49.355  0.00  0.00            
ATOM   3144  HA  ALA X 200      76.170  39.101  48.599  0.00  0.00            
ATOM   3145  CB  ALA X 200      76.861  39.101  50.653  0.00  0.00            
ATOM   3146  HB1 ALA X 200      77.713  38.452  50.450  0.00  0.00            
ATOM   3147  HB2 ALA X 200      77.067  39.745  51.508  0.00  0.00            
ATOM   3148  HB3 ALA X 200      76.042  38.539  51.103  0.00  0.00            
ATOM   3149  C   ALA X 200      75.390  40.892  49.566  0.00  0.00            
ATOM   3150  O   ALA X 200      74.220  40.665  49.297  0.00  0.00            
ATOM   3151  N   PHE X 201      75.819  42.055  49.970  0.00  0.00            
ATOM   3152  H   PHE X 201      76.778  42.168  50.266  0.00  0.00            
ATOM   3153  CA  PHE X 201      74.817  43.206  50.140  0.00  0.00            
ATOM   3154  HA  PHE X 201      74.045  42.952  50.867  0.00  0.00            
ATOM   3155  CB  PHE X 201      75.547  44.263  50.921  0.00  0.00            
ATOM   3156  HB2 PHE X 201      76.518  44.468  50.472  0.00  0.00            
ATOM   3157  HB3 PHE X 201      75.092  45.232  50.717  0.00  0.00            
ATOM   3158  CG  PHE X 201      75.673  43.969  52.473  0.00  0.00            
ATOM   3159  CD1 PHE X 201      76.306  42.862  52.994  0.00  0.00            
ATOM   3160  HD1 PHE X 201      76.884  42.251  52.317  0.00  0.00            
ATOM   3161  CE1 PHE X 201      76.104  42.442  54.337  0.00  0.00            
ATOM   3162  HE1 PHE X 201      76.513  41.531  54.749  0.00  0.00            
ATOM   3163  CZ  PHE X 201      75.344  43.269  55.184  0.00  0.00            
ATOM   3164  HZ  PHE X 201      75.230  42.961  56.213  0.00  0.00            
ATOM   3165  CE2 PHE X 201      74.713  44.437  54.655  0.00  0.00            
ATOM   3166  HE2 PHE X 201      74.000  44.881  55.333  0.00  0.00            
ATOM   3167  CD2 PHE X 201      74.877  44.723  53.330  0.00  0.00            
ATOM   3168  HD2 PHE X 201      74.310  45.554  52.936  0.00  0.00            
ATOM   3169  C   PHE X 201      74.147  43.729  48.860  0.00  0.00            
ATOM   3170  O   PHE X 201      73.412  44.716  48.847  0.00  0.00            
ATOM   3171  N   LYS X 202      74.360  43.130  47.696  0.00  0.00            
ATOM   3172  H   LYS X 202      74.794  42.218  47.719  0.00  0.00            
ATOM   3173  CA  LYS X 202      73.574  43.471  46.502  0.00  0.00            
ATOM   3174  HA  LYS X 202      73.854  44.486  46.222  0.00  0.00            
ATOM   3175  CB  LYS X 202      74.024  42.624  45.301  0.00  0.00            
ATOM   3176  HB2 LYS X 202      74.040  41.569  45.576  0.00  0.00            
ATOM   3177  HB3 LYS X 202      73.211  42.729  44.582  0.00  0.00            
ATOM   3178  CG  LYS X 202      75.278  43.026  44.652  0.00  0.00            
ATOM   3179  HG2 LYS X 202      75.128  44.071  44.382  0.00  0.00            
ATOM   3180  HG3 LYS X 202      76.075  42.978  45.394  0.00  0.00            
ATOM   3181  CD  LYS X 202      75.579  42.217  43.306  0.00  0.00            
ATOM   3182  HD2 LYS X 202      74.649  42.113  42.747  0.00  0.00            
ATOM   3183  HD3 LYS X 202      76.274  42.747  42.654  0.00  0.00            
ATOM   3184  CE  LYS X 202      76.243  40.791  43.590  0.00  0.00            
ATOM   3185  HE2 LYS X 202      77.148  40.878  44.192  0.00  0.00            
ATOM   3186  HE3 LYS X 202      75.571  40.119  44.122  0.00  0.00            
ATOM   3187  NZ  LYS X 202      76.462  40.203  42.267  0.00  0.00            
ATOM   3188  HZ1 LYS X 202      75.605  39.808  41.906  0.00  0.00            
ATOM   3189  HZ2 LYS X 202      76.794  40.888  41.604  0.00  0.00            
ATOM   3190  HZ3 LYS X 202      77.174  39.503  42.419  0.00  0.00            
ATOM   3191  C   LYS X 202      72.055  43.436  46.770  0.00  0.00            
ATOM   3192  O   LYS X 202      71.577  42.415  47.248  0.00  0.00            
ATOM   3193  N   GLU X 203      71.303  44.426  46.281  0.00  0.00            
ATOM   3194  H   GLU X 203      71.768  45.205  45.837  0.00  0.00            
ATOM   3195  CA  GLU X 203      69.855  44.565  46.484  0.00  0.00            
ATOM   3196  HA  GLU X 203      69.601  45.532  46.050  0.00  0.00            
ATOM   3197  CB  GLU X 203      69.058  43.593  45.508  0.00  0.00            
ATOM   3198  HB2 GLU X 203      69.438  42.573  45.570  0.00  0.00            
ATOM   3199  HB3 GLU X 203      67.994  43.630  45.744  0.00  0.00            
ATOM   3200  CG  GLU X 203      69.247  44.071  44.057  0.00  0.00            
ATOM   3201  HG2 GLU X 203      70.299  44.325  43.928  0.00  0.00            
ATOM   3202  HG3 GLU X 203      68.979  43.237  43.408  0.00  0.00            
ATOM   3203  CD  GLU X 203      68.272  45.113  43.684  0.00  0.00            
ATOM   3204  OE1 GLU X 203      67.064  45.015  44.069  0.00  0.00            
ATOM   3205  OE2 GLU X 203      68.541  46.011  42.901  0.00  0.00            
ATOM   3206  C   GLU X 203      69.335  44.625  47.973  0.00  0.00            
ATOM   3207  O   GLU X 203      68.171  44.422  48.177  0.00  0.00            
ATOM   3208  N   ILE X 204      70.155  45.074  48.985  0.00  0.00            
ATOM   3209  H   ILE X 204      71.137  45.036  48.752  0.00  0.00            
ATOM   3210  CA  ILE X 204      69.603  45.523  50.325  0.00  0.00            
ATOM   3211  HA  ILE X 204      68.613  45.154  50.598  0.00  0.00            
ATOM   3212  CB  ILE X 204      70.606  45.017  51.428  0.00  0.00            
ATOM   3213  HB  ILE X 204      71.659  45.243  51.262  0.00  0.00            
ATOM   3214  CG2 ILE X 204      70.508  45.825  52.664  0.00  0.00            
ATOM   3215 HG21 ILE X 204      69.493  45.764  53.058  0.00  0.00            
ATOM   3216 HG22 ILE X 204      71.192  45.432  53.416  0.00  0.00            
ATOM   3217 HG23 ILE X 204      70.791  46.854  52.441  0.00  0.00            
ATOM   3218  CG1 ILE X 204      70.424  43.542  51.729  0.00  0.00            
ATOM   3219 HG12 ILE X 204      71.038  43.217  52.569  0.00  0.00            
ATOM   3220 HG13 ILE X 204      69.411  43.448  52.120  0.00  0.00            
ATOM   3221  CD1 ILE X 204      70.865  42.608  50.569  0.00  0.00            
ATOM   3222 HD11 ILE X 204      70.405  42.748  49.591  0.00  0.00            
ATOM   3223 HD12 ILE X 204      71.946  42.701  50.470  0.00  0.00            
ATOM   3224 HD13 ILE X 204      70.609  41.574  50.800  0.00  0.00            
ATOM   3225  C   ILE X 204      69.619  47.049  50.348  0.00  0.00            
ATOM   3226  O   ILE X 204      70.498  47.711  49.773  0.00  0.00            
ATOM   3227  N   ARG X 205      68.614  47.660  51.024  0.00  0.00            
ATOM   3228  H   ARG X 205      67.986  47.204  51.670  0.00  0.00            
ATOM   3229  CA  ARG X 205      68.473  49.124  51.011  0.00  0.00            
ATOM   3230  HA  ARG X 205      69.414  49.579  50.701  0.00  0.00            
ATOM   3231  CB  ARG X 205      67.313  49.638  50.075  0.00  0.00            
ATOM   3232  HB2 ARG X 205      66.438  49.039  50.328  0.00  0.00            
ATOM   3233  HB3 ARG X 205      67.140  50.712  50.133  0.00  0.00            
ATOM   3234  CG  ARG X 205      67.611  49.240  48.645  0.00  0.00            
ATOM   3235  HG2 ARG X 205      68.366  49.910  48.237  0.00  0.00            
ATOM   3236  HG3 ARG X 205      67.926  48.197  48.601  0.00  0.00            
ATOM   3237  CD  ARG X 205      66.427  49.442  47.631  0.00  0.00            
ATOM   3238  HD2 ARG X 205      65.688  48.661  47.809  0.00  0.00            
ATOM   3239  HD3 ARG X 205      65.997  50.429  47.807  0.00  0.00            
ATOM   3240  NE  ARG X 205      66.897  49.215  46.297  0.00  0.00            
ATOM   3241  HE  ARG X 205      67.161  50.045  45.786  0.00  0.00            
ATOM   3242  CZ  ARG X 205      66.890  48.152  45.538  0.00  0.00            
ATOM   3243  NH1 ARG X 205      66.609  46.922  46.000  0.00  0.00            
ATOM   3244 HH11 ARG X 205      66.361  46.767  46.967  0.00  0.00            
ATOM   3245 HH12 ARG X 205      66.642  46.152  45.348  0.00  0.00            
ATOM   3246  NH2 ARG X 205      67.210  48.213  44.238  0.00  0.00            
ATOM   3247 HH21 ARG X 205      67.371  49.145  43.883  0.00  0.00            
ATOM   3248 HH22 ARG X 205      67.559  47.432  43.701  0.00  0.00            
ATOM   3249  C   ARG X 205      68.155  49.623  52.436  0.00  0.00            
ATOM   3250  O   ARG X 205      67.485  48.963  53.206  0.00  0.00            
ATOM   3251  N   LEU X 206      68.715  50.766  52.772  0.00  0.00            
ATOM   3252  H   LEU X 206      69.141  51.294  52.024  0.00  0.00            
ATOM   3253  CA  LEU X 206      68.773  51.369  54.136  0.00  0.00            
ATOM   3254  HA  LEU X 206      68.057  50.870  54.790  0.00  0.00            
ATOM   3255  CB  LEU X 206      70.115  50.912  54.843  0.00  0.00            
ATOM   3256  HB2 LEU X 206      70.991  51.204  54.263  0.00  0.00            
ATOM   3257  HB3 LEU X 206      70.228  51.377  55.822  0.00  0.00            
ATOM   3258  CG  LEU X 206      70.217  49.415  55.122  0.00  0.00            
ATOM   3259  HG  LEU X 206      69.979  48.929  54.177  0.00  0.00            
ATOM   3260  CD1 LEU X 206      71.658  49.019  55.499  0.00  0.00            
ATOM   3261 HD11 LEU X 206      72.380  49.541  54.871  0.00  0.00            
ATOM   3262 HD12 LEU X 206      71.829  49.304  56.537  0.00  0.00            
ATOM   3263 HD13 LEU X 206      71.987  47.982  55.428  0.00  0.00            
ATOM   3264  CD2 LEU X 206      69.418  48.840  56.250  0.00  0.00            
ATOM   3265 HD21 LEU X 206      69.588  47.768  56.155  0.00  0.00            
ATOM   3266 HD22 LEU X 206      69.700  49.164  57.252  0.00  0.00            
ATOM   3267 HD23 LEU X 206      68.388  49.160  56.089  0.00  0.00            
ATOM   3268  C   LEU X 206      68.695  52.874  54.161  0.00  0.00            
ATOM   3269  O   LEU X 206      69.263  53.524  53.204  0.00  0.00            
ATOM   3270  N   HIE X 207      68.096  53.446  55.211  0.00  0.00            
ATOM   3271  H   HIE X 207      67.745  52.865  55.959  0.00  0.00            
ATOM   3272  CA  HIE X 207      68.414  54.895  55.425  0.00  0.00            
ATOM   3273  HA  HIE X 207      68.341  55.310  54.420  0.00  0.00            
ATOM   3274  CB  HIE X 207      67.534  55.658  56.438  0.00  0.00            
ATOM   3275  HB2 HIE X 207      66.519  55.698  56.043  0.00  0.00            
ATOM   3276  HB3 HIE X 207      67.467  55.106  57.375  0.00  0.00            
ATOM   3277  CG  HIE X 207      67.829  57.103  56.532  0.00  0.00            
ATOM   3278  ND1 HIE X 207      67.521  58.109  55.631  0.00  0.00            
ATOM   3279  CE1 HIE X 207      67.935  59.269  56.166  0.00  0.00            
ATOM   3280  HE1 HIE X 207      67.697  60.267  55.826  0.00  0.00            
ATOM   3281  NE2 HIE X 207      68.539  59.045  57.281  0.00  0.00            
ATOM   3282  HE2 HIE X 207      69.112  59.669  57.829  0.00  0.00            
ATOM   3283  CD2 HIE X 207      68.487  57.697  57.583  0.00  0.00            
ATOM   3284  HD2 HIE X 207      68.697  57.233  58.535  0.00  0.00            
ATOM   3285  C   HIE X 207      69.871  55.115  55.971  0.00  0.00            
ATOM   3286  O   HIE X 207      70.647  55.928  55.465  0.00  0.00            
ATOM   3287  N   LYS X 208      70.214  54.335  56.999  0.00  0.00            
ATOM   3288  H   LYS X 208      69.599  53.618  57.356  0.00  0.00            
ATOM   3289  CA  LYS X 208      71.481  54.559  57.703  0.00  0.00            
ATOM   3290  HA  LYS X 208      72.197  55.081  57.068  0.00  0.00            
ATOM   3291  CB  LYS X 208      71.358  55.501  58.918  0.00  0.00            
ATOM   3292  HB2 LYS X 208      70.930  56.430  58.540  0.00  0.00            
ATOM   3293  HB3 LYS X 208      70.783  54.952  59.664  0.00  0.00            
ATOM   3294  CG  LYS X 208      72.698  55.938  59.550  0.00  0.00            
ATOM   3295  HG2 LYS X 208      73.177  55.181  60.172  0.00  0.00            
ATOM   3296  HG3 LYS X 208      73.451  56.161  58.794  0.00  0.00            
ATOM   3297  CD  LYS X 208      72.548  57.177  60.379  0.00  0.00            
ATOM   3298  HD2 LYS X 208      73.567  57.451  60.652  0.00  0.00            
ATOM   3299  HD3 LYS X 208      72.169  58.012  59.790  0.00  0.00            
ATOM   3300  CE  LYS X 208      71.733  56.956  61.633  0.00  0.00            
ATOM   3301  HE2 LYS X 208      70.694  56.795  61.345  0.00  0.00            
ATOM   3302  HE3 LYS X 208      72.170  56.123  62.184  0.00  0.00            
ATOM   3303  NZ  LYS X 208      71.711  58.088  62.609  0.00  0.00            
ATOM   3304  HZ1 LYS X 208      72.629  58.510  62.581  0.00  0.00            
ATOM   3305  HZ2 LYS X 208      71.014  58.700  62.210  0.00  0.00            
ATOM   3306  HZ3 LYS X 208      71.420  58.033  63.574  0.00  0.00            
ATOM   3307  C   LYS X 208      72.162  53.288  58.053  0.00  0.00            
ATOM   3308  O   LYS X 208      71.492  52.241  58.280  0.00  0.00            
ATOM   3309  N   LEU X 209      73.487  53.200  58.025  0.00  0.00            
ATOM   3310  H   LEU X 209      74.043  54.010  57.789  0.00  0.00            
ATOM   3311  CA  LEU X 209      74.324  52.123  58.520  0.00  0.00            
ATOM   3312  HA  LEU X 209      73.716  51.488  59.164  0.00  0.00            
ATOM   3313  CB  LEU X 209      74.900  51.267  57.315  0.00  0.00            
ATOM   3314  HB2 LEU X 209      74.036  50.844  56.802  0.00  0.00            
ATOM   3315  HB3 LEU X 209      75.377  51.944  56.607  0.00  0.00            
ATOM   3316  CG  LEU X 209      75.880  50.086  57.568  0.00  0.00            
ATOM   3317  HG  LEU X 209      76.547  50.377  58.379  0.00  0.00            
ATOM   3318  CD1 LEU X 209      75.078  48.847  58.073  0.00  0.00            
ATOM   3319 HD11 LEU X 209      75.690  48.023  58.442  0.00  0.00            
ATOM   3320 HD12 LEU X 209      74.483  49.191  58.919  0.00  0.00            
ATOM   3321 HD13 LEU X 209      74.415  48.462  57.299  0.00  0.00            
ATOM   3322  CD2 LEU X 209      76.713  49.617  56.305  0.00  0.00            
ATOM   3323 HD21 LEU X 209      76.176  48.844  55.757  0.00  0.00            
ATOM   3324 HD22 LEU X 209      76.907  50.536  55.752  0.00  0.00            
ATOM   3325 HD23 LEU X 209      77.620  49.148  56.687  0.00  0.00            
ATOM   3326  C   LEU X 209      75.473  52.641  59.364  0.00  0.00            
ATOM   3327  O   LEU X 209      76.145  53.575  59.028  0.00  0.00            
ATOM   3328  N   THR X 210      75.705  52.038  60.566  0.00  0.00            
ATOM   3329  H   THR X 210      75.352  51.106  60.731  0.00  0.00            
ATOM   3330  CA  THR X 210      76.682  52.490  61.546  0.00  0.00            
ATOM   3331  HA  THR X 210      77.203  53.382  61.199  0.00  0.00            
ATOM   3332  CB  THR X 210      75.957  53.008  62.802  0.00  0.00            
ATOM   3333  HB  THR X 210      75.306  52.274  63.278  0.00  0.00            
ATOM   3334  CG2 THR X 210      76.898  53.495  63.920  0.00  0.00            
ATOM   3335 HG21 THR X 210      77.444  54.379  63.590  0.00  0.00            
ATOM   3336 HG22 THR X 210      76.274  53.718  64.785  0.00  0.00            
ATOM   3337 HG23 THR X 210      77.551  52.668  64.198  0.00  0.00            
ATOM   3338  OG1 THR X 210      75.063  54.169  62.565  0.00  0.00            
ATOM   3339  HG1 THR X 210      74.370  53.927  61.947  0.00  0.00            
ATOM   3340  C   THR X 210      77.693  51.375  61.781  0.00  0.00            
ATOM   3341  O   THR X 210      77.294  50.302  62.267  0.00  0.00            
ATOM   3342  N   LEU X 211      78.985  51.669  61.460  0.00  0.00            
ATOM   3343  H   LEU X 211      79.137  52.608  61.122  0.00  0.00            
ATOM   3344  CA  LEU X 211      80.130  50.775  61.717  0.00  0.00            
ATOM   3345  HA  LEU X 211      79.765  49.859  62.180  0.00  0.00            
ATOM   3346  CB  LEU X 211      80.734  50.273  60.444  0.00  0.00            
ATOM   3347  HB2 LEU X 211      80.879  51.086  59.732  0.00  0.00            
ATOM   3348  HB3 LEU X 211      81.676  49.780  60.681  0.00  0.00            
ATOM   3349  CG  LEU X 211      79.883  49.361  59.624  0.00  0.00            
ATOM   3350  HG  LEU X 211      78.846  49.693  59.663  0.00  0.00            
ATOM   3351  CD1 LEU X 211      80.349  49.344  58.195  0.00  0.00            
ATOM   3352 HD11 LEU X 211      79.833  48.541  57.668  0.00  0.00            
ATOM   3353 HD12 LEU X 211      80.156  50.355  57.837  0.00  0.00            
ATOM   3354 HD13 LEU X 211      81.399  49.053  58.181  0.00  0.00            
ATOM   3355  CD2 LEU X 211      79.913  47.891  60.173  0.00  0.00            
ATOM   3356 HD21 LEU X 211      79.190  47.179  59.775  0.00  0.00            
ATOM   3357 HD22 LEU X 211      80.899  47.425  60.169  0.00  0.00            
ATOM   3358 HD23 LEU X 211      79.696  47.868  61.241  0.00  0.00            
ATOM   3359  C   LEU X 211      81.271  51.460  62.508  0.00  0.00            
ATOM   3360  O   LEU X 211      82.085  52.192  61.966  0.00  0.00            
ATOM   3361  N   ARG X 212      81.368  51.085  63.859  0.00  0.00            
ATOM   3362  H   ARG X 212      80.503  50.657  64.159  0.00  0.00            
ATOM   3363  CA  ARG X 212      82.344  51.630  64.821  0.00  0.00            
ATOM   3364  HA  ARG X 212      83.143  52.091  64.240  0.00  0.00            
ATOM   3365  CB  ARG X 212      81.794  52.731  65.726  0.00  0.00            
ATOM   3366  HB2 ARG X 212      80.914  52.368  66.257  0.00  0.00            
ATOM   3367  HB3 ARG X 212      82.522  53.078  66.459  0.00  0.00            
ATOM   3368  CG  ARG X 212      81.423  53.918  64.850  0.00  0.00            
ATOM   3369  HG2 ARG X 212      82.305  54.241  64.298  0.00  0.00            
ATOM   3370  HG3 ARG X 212      80.687  53.593  64.114  0.00  0.00            
ATOM   3371  CD  ARG X 212      80.774  55.091  65.542  0.00  0.00            
ATOM   3372  HD2 ARG X 212      80.275  55.705  64.793  0.00  0.00            
ATOM   3373  HD3 ARG X 212      80.052  54.821  66.313  0.00  0.00            
ATOM   3374  NE  ARG X 212      81.794  55.849  66.241  0.00  0.00            
ATOM   3375  HE  ARG X 212      82.743  55.592  66.011  0.00  0.00            
ATOM   3376  CZ  ARG X 212      81.717  56.765  67.172  0.00  0.00            
ATOM   3377  NH1 ARG X 212      80.525  57.076  67.551  0.00  0.00            
ATOM   3378 HH11 ARG X 212      79.654  56.626  67.309  0.00  0.00            
ATOM   3379 HH12 ARG X 212      80.436  57.676  68.359  0.00  0.00            
ATOM   3380  NH2 ARG X 212      82.742  57.341  67.727  0.00  0.00            
ATOM   3381 HH21 ARG X 212      83.668  57.015  67.488  0.00  0.00            
ATOM   3382 HH22 ARG X 212      82.567  57.928  68.529  0.00  0.00            
ATOM   3383  C   ARG X 212      82.994  50.502  65.674  0.00  0.00            
ATOM   3384  O   ARG X 212      82.315  49.827  66.385  0.00  0.00            
ATOM   3385  N   ASN X 213      84.327  50.346  65.557  0.00  0.00            
ATOM   3386  H   ASN X 213      84.788  50.922  64.867  0.00  0.00            
ATOM   3387  CA  ASN X 213      85.181  49.257  66.075  0.00  0.00            
ATOM   3388  HA  ASN X 213      86.138  49.569  65.657  0.00  0.00            
ATOM   3389  CB  ASN X 213      85.260  49.327  67.618  0.00  0.00            
ATOM   3390  HB2 ASN X 213      85.455  50.358  67.910  0.00  0.00            
ATOM   3391  HB3 ASN X 213      84.327  48.997  68.074  0.00  0.00            
ATOM   3392  CG  ASN X 213      86.426  48.558  68.192  0.00  0.00            
ATOM   3393  OD1 ASN X 213      86.355  47.603  68.903  0.00  0.00            
ATOM   3394  ND2 ASN X 213      87.657  48.869  67.884  0.00  0.00            
ATOM   3395 HD21 ASN X 213      88.427  48.424  68.364  0.00  0.00            
ATOM   3396 HD22 ASN X 213      87.803  49.729  67.376  0.00  0.00            
ATOM   3397  C   ASN X 213      84.727  47.821  65.588  0.00  0.00            
ATOM   3398  O   ASN X 213      84.701  46.923  66.422  0.00  0.00            
ATOM   3399  N   ASN X 214      84.277  47.673  64.359  0.00  0.00            
ATOM   3400  H   ASN X 214      84.422  48.447  63.727  0.00  0.00            
ATOM   3401  CA  ASN X 214      84.013  46.336  63.796  0.00  0.00            
ATOM   3402  HA  ASN X 214      83.459  45.763  64.540  0.00  0.00            
ATOM   3403  CB  ASN X 214      83.039  46.583  62.544  0.00  0.00            
ATOM   3404  HB2 ASN X 214      83.302  47.393  61.865  0.00  0.00            
ATOM   3405  HB3 ASN X 214      83.110  45.681  61.936  0.00  0.00            
ATOM   3406  CG  ASN X 214      81.616  46.781  63.091  0.00  0.00            
ATOM   3407  OD1 ASN X 214      81.203  47.833  63.439  0.00  0.00            
ATOM   3408  ND2 ASN X 214      80.748  45.823  63.001  0.00  0.00            
ATOM   3409 HD21 ASN X 214      79.772  46.066  63.096  0.00  0.00            
ATOM   3410 HD22 ASN X 214      80.998  44.935  62.591  0.00  0.00            
ATOM   3411  C   ASN X 214      85.239  45.494  63.431  0.00  0.00            
ATOM   3412  O   ASN X 214      85.180  44.277  63.449  0.00  0.00            
ATOM   3413  N   PHE X 215      86.337  46.167  63.113  0.00  0.00            
ATOM   3414  H   PHE X 215      86.353  47.143  63.374  0.00  0.00            
ATOM   3415  CA  PHE X 215      87.321  45.601  62.155  0.00  0.00            
ATOM   3416  HA  PHE X 215      86.994  44.597  61.885  0.00  0.00            
ATOM   3417  CB  PHE X 215      87.148  46.244  60.808  0.00  0.00            
ATOM   3418  HB2 PHE X 215      87.578  47.241  60.903  0.00  0.00            
ATOM   3419  HB3 PHE X 215      87.830  45.767  60.105  0.00  0.00            
ATOM   3420  CG  PHE X 215      85.817  46.214  60.214  0.00  0.00            
ATOM   3421  CD1 PHE X 215      85.270  47.438  59.782  0.00  0.00            
ATOM   3422  HD1 PHE X 215      85.754  48.389  59.947  0.00  0.00            
ATOM   3423  CE1 PHE X 215      84.093  47.448  59.041  0.00  0.00            
ATOM   3424  HE1 PHE X 215      83.679  48.364  58.647  0.00  0.00            
ATOM   3425  CZ  PHE X 215      83.319  46.285  58.880  0.00  0.00            
ATOM   3426  HZ  PHE X 215      82.403  46.246  58.309  0.00  0.00            
ATOM   3427  CE2 PHE X 215      83.866  45.066  59.323  0.00  0.00            
ATOM   3428  HE2 PHE X 215      83.247  44.189  59.210  0.00  0.00            
ATOM   3429  CD2 PHE X 215      85.096  45.031  60.056  0.00  0.00            
ATOM   3430  HD2 PHE X 215      85.502  44.115  60.459  0.00  0.00            
ATOM   3431  C   PHE X 215      88.685  45.749  62.683  0.00  0.00            
ATOM   3432  O   PHE X 215      89.129  46.866  62.885  0.00  0.00            
ATOM   3433  N   ASP X 216      89.281  44.609  62.950  0.00  0.00            
ATOM   3434  H   ASP X 216      88.666  43.823  62.796  0.00  0.00            
ATOM   3435  CA  ASP X 216      90.516  44.456  63.666  0.00  0.00            
ATOM   3436  HA  ASP X 216      90.512  45.034  64.591  0.00  0.00            
ATOM   3437  CB  ASP X 216      90.729  42.931  64.033  0.00  0.00            
ATOM   3438  HB2 ASP X 216      90.470  42.293  63.189  0.00  0.00            
ATOM   3439  HB3 ASP X 216      91.767  42.683  64.255  0.00  0.00            
ATOM   3440  CG  ASP X 216      89.718  42.470  65.106  0.00  0.00            
ATOM   3441  OD1 ASP X 216      89.578  43.226  66.067  0.00  0.00            
ATOM   3442  OD2 ASP X 216      89.083  41.417  64.963  0.00  0.00            
ATOM   3443  C   ASP X 216      91.756  44.994  62.950  0.00  0.00            
ATOM   3444  O   ASP X 216      92.659  45.292  63.681  0.00  0.00            
ATOM   3445  N   SER X 217      91.750  45.036  61.625  0.00  0.00            
ATOM   3446  H   SER X 217      90.921  44.662  61.185  0.00  0.00            
ATOM   3447  CA  SER X 217      92.874  45.275  60.775  0.00  0.00            
ATOM   3448  HA  SER X 217      93.568  45.964  61.258  0.00  0.00            
ATOM   3449  CB  SER X 217      93.723  44.039  60.487  0.00  0.00            
ATOM   3450  HB2 SER X 217      94.737  44.325  60.209  0.00  0.00            
ATOM   3451  HB3 SER X 217      93.747  43.447  61.402  0.00  0.00            
ATOM   3452  OG  SER X 217      93.226  43.251  59.465  0.00  0.00            
ATOM   3453  HG  SER X 217      93.669  42.406  59.567  0.00  0.00            
ATOM   3454  C   SER X 217      92.474  45.968  59.468  0.00  0.00            
ATOM   3455  O   SER X 217      91.281  46.009  59.178  0.00  0.00            
ATOM   3456  N   LEU X 218      93.406  46.542  58.812  0.00  0.00            
ATOM   3457  H   LEU X 218      94.303  46.675  59.256  0.00  0.00            
ATOM   3458  CA  LEU X 218      93.103  47.125  57.479  0.00  0.00            
ATOM   3459  HA  LEU X 218      92.161  47.654  57.625  0.00  0.00            
ATOM   3460  CB  LEU X 218      94.354  47.934  56.948  0.00  0.00            
ATOM   3461  HB2 LEU X 218      95.145  48.001  57.695  0.00  0.00            
ATOM   3462  HB3 LEU X 218      94.789  47.350  56.137  0.00  0.00            
ATOM   3463  CG  LEU X 218      93.924  49.271  56.372  0.00  0.00            
ATOM   3464  HG  LEU X 218      94.868  49.809  56.284  0.00  0.00            
ATOM   3465  CD1 LEU X 218      93.321  49.212  54.957  0.00  0.00            
ATOM   3466 HD11 LEU X 218      92.290  48.873  55.058  0.00  0.00            
ATOM   3467 HD12 LEU X 218      93.394  50.258  54.661  0.00  0.00            
ATOM   3468 HD13 LEU X 218      93.913  48.508  54.372  0.00  0.00            
ATOM   3469  CD2 LEU X 218      92.986  49.961  57.331  0.00  0.00            
ATOM   3470 HD21 LEU X 218      91.925  49.721  57.262  0.00  0.00            
ATOM   3471 HD22 LEU X 218      93.314  49.783  58.355  0.00  0.00            
ATOM   3472 HD23 LEU X 218      93.029  51.033  57.141  0.00  0.00            
ATOM   3473  C   LEU X 218      92.681  45.995  56.450  0.00  0.00            
ATOM   3474  O   LEU X 218      91.783  46.147  55.625  0.00  0.00            
ATOM   3475  N   ASN X 219      93.199  44.829  56.675  0.00  0.00            
ATOM   3476  H   ASN X 219      93.828  44.767  57.462  0.00  0.00            
ATOM   3477  CA  ASN X 219      93.002  43.663  55.798  0.00  0.00            
ATOM   3478  HA  ASN X 219      92.918  44.012  54.769  0.00  0.00            
ATOM   3479  CB  ASN X 219      94.187  42.629  55.919  0.00  0.00            
ATOM   3480  HB2 ASN X 219      95.112  43.190  56.051  0.00  0.00            
ATOM   3481  HB3 ASN X 219      93.970  42.142  56.870  0.00  0.00            
ATOM   3482  CG  ASN X 219      94.320  41.660  54.747  0.00  0.00            
ATOM   3483  OD1 ASN X 219      94.067  41.991  53.621  0.00  0.00            
ATOM   3484  ND2 ASN X 219      95.050  40.574  54.998  0.00  0.00            
ATOM   3485 HD21 ASN X 219      95.103  39.873  54.273  0.00  0.00            
ATOM   3486 HD22 ASN X 219      95.238  40.360  55.966  0.00  0.00            
ATOM   3487  C   ASN X 219      91.619  42.992  56.093  0.00  0.00            
ATOM   3488  O   ASN X 219      90.907  42.735  55.129  0.00  0.00            
ATOM   3489  N   VAL X 220      91.146  42.905  57.376  0.00  0.00            
ATOM   3490  H   VAL X 220      91.835  43.006  58.107  0.00  0.00            
ATOM   3491  CA  VAL X 220      89.798  42.569  57.778  0.00  0.00            
ATOM   3492  HA  VAL X 220      89.501  41.638  57.295  0.00  0.00            
ATOM   3493  CB  VAL X 220      89.639  42.465  59.291  0.00  0.00            
ATOM   3494  HB  VAL X 220      90.160  43.343  59.671  0.00  0.00            
ATOM   3495  CG1 VAL X 220      88.268  42.316  59.842  0.00  0.00            
ATOM   3496 HG11 VAL X 220      87.743  43.271  59.836  0.00  0.00            
ATOM   3497 HG12 VAL X 220      87.744  41.622  59.184  0.00  0.00            
ATOM   3498 HG13 VAL X 220      88.345  41.969  60.872  0.00  0.00            
ATOM   3499  CG2 VAL X 220      90.480  41.184  59.681  0.00  0.00            
ATOM   3500 HG21 VAL X 220      89.785  40.350  59.586  0.00  0.00            
ATOM   3501 HG22 VAL X 220      91.276  40.923  58.984  0.00  0.00            
ATOM   3502 HG23 VAL X 220      90.853  41.179  60.706  0.00  0.00            
ATOM   3503  C   VAL X 220      88.776  43.655  57.333  0.00  0.00            
ATOM   3504  O   VAL X 220      87.676  43.337  56.853  0.00  0.00            
ATOM   3505  N   MET X 221      89.113  44.931  57.392  0.00  0.00            
ATOM   3506  H   MET X 221      89.965  45.148  57.889  0.00  0.00            
ATOM   3507  CA  MET X 221      88.271  46.045  56.895  0.00  0.00            
ATOM   3508  HA  MET X 221      87.307  45.959  57.396  0.00  0.00            
ATOM   3509  CB  MET X 221      88.825  47.370  57.341  0.00  0.00            
ATOM   3510  HB2 MET X 221      88.707  47.320  58.424  0.00  0.00            
ATOM   3511  HB3 MET X 221      89.822  47.658  57.009  0.00  0.00            
ATOM   3512  CG  MET X 221      87.914  48.516  56.921  0.00  0.00            
ATOM   3513  HG2 MET X 221      87.858  48.677  55.844  0.00  0.00            
ATOM   3514  HG3 MET X 221      86.910  48.200  57.201  0.00  0.00            
ATOM   3515  SD  MET X 221      88.412  50.150  57.530  0.00  0.00            
ATOM   3516  CE  MET X 221      87.410  51.154  56.474  0.00  0.00            
ATOM   3517  HE1 MET X 221      87.272  52.167  56.853  0.00  0.00            
ATOM   3518  HE2 MET X 221      87.779  51.145  55.448  0.00  0.00            
ATOM   3519  HE3 MET X 221      86.417  50.705  56.508  0.00  0.00            
ATOM   3520  C   MET X 221      88.074  45.880  55.429  0.00  0.00            
ATOM   3521  O   MET X 221      86.938  45.738  54.972  0.00  0.00            
ATOM   3522  N   LYS X 222      89.130  45.816  54.670  0.00  0.00            
ATOM   3523  H   LYS X 222      90.041  45.741  55.101  0.00  0.00            
ATOM   3524  CA  LYS X 222      89.001  45.622  53.246  0.00  0.00            
ATOM   3525  HA  LYS X 222      88.315  46.415  52.947  0.00  0.00            
ATOM   3526  CB  LYS X 222      90.311  45.995  52.419  0.00  0.00            
ATOM   3527  HB2 LYS X 222      89.966  46.238  51.414  0.00  0.00            
ATOM   3528  HB3 LYS X 222      90.860  46.878  52.744  0.00  0.00            
ATOM   3529  CG  LYS X 222      91.319  44.822  52.359  0.00  0.00            
ATOM   3530  HG2 LYS X 222      91.552  44.506  53.375  0.00  0.00            
ATOM   3531  HG3 LYS X 222      90.974  43.953  51.798  0.00  0.00            
ATOM   3532  CD  LYS X 222      92.708  45.091  51.733  0.00  0.00            
ATOM   3533  HD2 LYS X 222      93.122  46.023  52.118  0.00  0.00            
ATOM   3534  HD3 LYS X 222      93.378  44.260  51.957  0.00  0.00            
ATOM   3535  CE  LYS X 222      92.733  45.328  50.184  0.00  0.00            
ATOM   3536  HE2 LYS X 222      92.415  44.405  49.699  0.00  0.00            
ATOM   3537  HE3 LYS X 222      92.128  46.201  49.939  0.00  0.00            
ATOM   3538  NZ  LYS X 222      94.101  45.704  49.808  0.00  0.00            
ATOM   3539  HZ1 LYS X 222      94.652  44.896  50.057  0.00  0.00            
ATOM   3540  HZ2 LYS X 222      94.238  46.108  48.892  0.00  0.00            
ATOM   3541  HZ3 LYS X 222      94.342  46.443  50.453  0.00  0.00            
ATOM   3542  C   LYS X 222      88.191  44.362  52.884  0.00  0.00            
ATOM   3543  O   LYS X 222      87.323  44.307  52.041  0.00  0.00            
ATOM   3544  N   THR X 223      88.428  43.218  53.583  0.00  0.00            
ATOM   3545  H   THR X 223      89.213  43.234  54.218  0.00  0.00            
ATOM   3546  CA  THR X 223      87.663  42.009  53.376  0.00  0.00            
ATOM   3547  HA  THR X 223      87.854  41.665  52.360  0.00  0.00            
ATOM   3548  CB  THR X 223      88.247  40.923  54.298  0.00  0.00            
ATOM   3549  HB  THR X 223      88.448  41.322  55.293  0.00  0.00            
ATOM   3550  CG2 THR X 223      87.441  39.656  54.437  0.00  0.00            
ATOM   3551 HG21 THR X 223      88.144  38.874  54.723  0.00  0.00            
ATOM   3552 HG22 THR X 223      86.693  39.717  55.228  0.00  0.00            
ATOM   3553 HG23 THR X 223      86.953  39.250  53.551  0.00  0.00            
ATOM   3554  OG1 THR X 223      89.522  40.588  53.809  0.00  0.00            
ATOM   3555  HG1 THR X 223      90.161  41.141  54.264  0.00  0.00            
ATOM   3556  C   THR X 223      86.165  42.141  53.646  0.00  0.00            
ATOM   3557  O   THR X 223      85.290  41.661  52.883  0.00  0.00            
ATOM   3558  N   CYS X 224      85.826  42.923  54.664  0.00  0.00            
ATOM   3559  H   CYS X 224      86.576  43.429  55.111  0.00  0.00            
ATOM   3560  CA  CYS X 224      84.444  43.211  54.997  0.00  0.00            
ATOM   3561  HA  CYS X 224      83.912  42.270  54.859  0.00  0.00            
ATOM   3562  CB  CYS X 224      84.301  43.661  56.429  0.00  0.00            
ATOM   3563  HB2 CYS X 224      84.897  44.567  56.541  0.00  0.00            
ATOM   3564  HB3 CYS X 224      83.297  44.033  56.634  0.00  0.00            
ATOM   3565  SG  CYS X 224      84.648  42.408  57.713  0.00  0.00            
ATOM   3566  HG  CYS X 224      85.947  42.428  57.402  0.00  0.00            
ATOM   3567  C   CYS X 224      83.744  44.118  54.060  0.00  0.00            
ATOM   3568  O   CYS X 224      82.527  44.024  53.838  0.00  0.00            
ATOM   3569  N   ILE X 225      84.477  45.192  53.613  0.00  0.00            
ATOM   3570  H   ILE X 225      85.430  45.338  53.914  0.00  0.00            
ATOM   3571  CA  ILE X 225      84.025  46.187  52.586  0.00  0.00            
ATOM   3572  HA  ILE X 225      83.145  46.655  53.027  0.00  0.00            
ATOM   3573  CB  ILE X 225      85.057  47.348  52.387  0.00  0.00            
ATOM   3574  HB  ILE X 225      86.073  46.965  52.481  0.00  0.00            
ATOM   3575  CG2 ILE X 225      84.974  48.095  51.068  0.00  0.00            
ATOM   3576 HG21 ILE X 225      83.922  48.320  50.892  0.00  0.00            
ATOM   3577 HG22 ILE X 225      85.479  49.060  51.031  0.00  0.00            
ATOM   3578 HG23 ILE X 225      85.295  47.431  50.265  0.00  0.00            
ATOM   3579  CG1 ILE X 225      84.927  48.326  53.613  0.00  0.00            
ATOM   3580 HG12 ILE X 225      83.972  48.847  53.692  0.00  0.00            
ATOM   3581 HG13 ILE X 225      84.835  47.715  54.511  0.00  0.00            
ATOM   3582  CD1 ILE X 225      86.105  49.320  53.665  0.00  0.00            
ATOM   3583 HD11 ILE X 225      86.042  50.122  52.929  0.00  0.00            
ATOM   3584 HD12 ILE X 225      86.251  49.742  54.659  0.00  0.00            
ATOM   3585 HD13 ILE X 225      87.034  48.795  53.439  0.00  0.00            
ATOM   3586  C   ILE X 225      83.685  45.551  51.144  0.00  0.00            
ATOM   3587  O   ILE X 225      82.675  45.860  50.459  0.00  0.00            
ATOM   3588  N   GLN X 226      84.533  44.643  50.812  0.00  0.00            
ATOM   3589  H   GLN X 226      85.308  44.506  51.445  0.00  0.00            
ATOM   3590  CA  GLN X 226      84.287  43.738  49.666  0.00  0.00            
ATOM   3591  HA  GLN X 226      84.245  44.242  48.701  0.00  0.00            
ATOM   3592  CB  GLN X 226      85.508  42.882  49.487  0.00  0.00            
ATOM   3593  HB2 GLN X 226      86.262  43.666  49.435  0.00  0.00            
ATOM   3594  HB3 GLN X 226      85.667  42.245  50.357  0.00  0.00            
ATOM   3595  CG  GLN X 226      85.614  41.961  48.203  0.00  0.00            
ATOM   3596  HG2 GLN X 226      84.831  41.210  48.306  0.00  0.00            
ATOM   3597  HG3 GLN X 226      85.320  42.468  47.284  0.00  0.00            
ATOM   3598  CD  GLN X 226      86.938  41.230  47.999  0.00  0.00            
ATOM   3599  OE1 GLN X 226      87.797  41.120  48.865  0.00  0.00            
ATOM   3600  NE2 GLN X 226      87.165  40.811  46.826  0.00  0.00            
ATOM   3601 HE21 GLN X 226      87.907  40.128  46.770  0.00  0.00            
ATOM   3602 HE22 GLN X 226      86.647  41.140  46.024  0.00  0.00            
ATOM   3603  C   GLN X 226      82.958  42.933  49.786  0.00  0.00            
ATOM   3604  O   GLN X 226      82.291  42.657  48.760  0.00  0.00            
ATOM   3605  N   GLY X 227      82.461  42.728  51.037  0.00  0.00            
ATOM   3606  H   GLY X 227      83.178  42.782  51.746  0.00  0.00            
ATOM   3607  CA  GLY X 227      81.144  42.067  51.291  0.00  0.00            
ATOM   3608  HA2 GLY X 227      80.911  41.378  50.479  0.00  0.00            
ATOM   3609  HA3 GLY X 227      81.137  41.567  52.260  0.00  0.00            
ATOM   3610  C   GLY X 227      79.951  43.058  51.290  0.00  0.00            
ATOM   3611  O   GLY X 227      78.834  42.817  50.785  0.00  0.00            
ATOM   3612  N   LEU X 228      80.215  44.288  51.766  0.00  0.00            
ATOM   3613  H   LEU X 228      81.149  44.457  52.112  0.00  0.00            
ATOM   3614  CA  LEU X 228      79.273  45.432  51.754  0.00  0.00            
ATOM   3615  HA  LEU X 228      78.282  45.128  52.088  0.00  0.00            
ATOM   3616  CB  LEU X 228      79.742  46.509  52.751  0.00  0.00            
ATOM   3617  HB2 LEU X 228      80.794  46.655  52.509  0.00  0.00            
ATOM   3618  HB3 LEU X 228      79.138  47.405  52.604  0.00  0.00            
ATOM   3619  CG  LEU X 228      79.567  46.203  54.223  0.00  0.00            
ATOM   3620  HG  LEU X 228      79.831  45.154  54.362  0.00  0.00            
ATOM   3621  CD1 LEU X 228      80.469  47.074  55.148  0.00  0.00            
ATOM   3622 HD11 LEU X 228      80.411  46.646  56.148  0.00  0.00            
ATOM   3623 HD12 LEU X 228      81.462  47.208  54.719  0.00  0.00            
ATOM   3624 HD13 LEU X 228      80.066  48.079  55.275  0.00  0.00            
ATOM   3625  CD2 LEU X 228      78.061  46.306  54.591  0.00  0.00            
ATOM   3626 HD21 LEU X 228      77.827  47.369  54.536  0.00  0.00            
ATOM   3627 HD22 LEU X 228      77.448  45.806  53.841  0.00  0.00            
ATOM   3628 HD23 LEU X 228      77.869  45.768  55.519  0.00  0.00            
ATOM   3629  C   LEU X 228      79.006  46.122  50.337  0.00  0.00            
ATOM   3630  O   LEU X 228      78.120  46.927  50.091  0.00  0.00            
ATOM   3631  N   ALA X 229      79.857  45.771  49.368  0.00  0.00            
ATOM   3632  H   ALA X 229      80.472  45.012  49.622  0.00  0.00            
ATOM   3633  CA  ALA X 229      79.667  46.006  47.883  0.00  0.00            
ATOM   3634  HA  ALA X 229      79.974  47.030  47.670  0.00  0.00            
ATOM   3635  CB  ALA X 229      80.661  45.285  46.918  0.00  0.00            
ATOM   3636  HB1 ALA X 229      80.647  44.205  47.068  0.00  0.00            
ATOM   3637  HB2 ALA X 229      80.696  45.617  45.880  0.00  0.00            
ATOM   3638  HB3 ALA X 229      81.698  45.527  47.152  0.00  0.00            
ATOM   3639  C   ALA X 229      78.264  45.549  47.388  0.00  0.00            
ATOM   3640  O   ALA X 229      77.789  44.555  47.874  0.00  0.00            
ATOM   3641  N   GLY X 230      77.538  46.391  46.627  0.00  0.00            
ATOM   3642  H   GLY X 230      78.024  47.165  46.197  0.00  0.00            
ATOM   3643  CA  GLY X 230      76.110  46.367  46.374  0.00  0.00            
ATOM   3644  HA2 GLY X 230      75.856  46.781  45.399  0.00  0.00            
ATOM   3645  HA3 GLY X 230      75.687  45.363  46.410  0.00  0.00            
ATOM   3646  C   GLY X 230      75.196  47.081  47.297  0.00  0.00            
ATOM   3647  O   GLY X 230      74.220  47.586  46.791  0.00  0.00            
ATOM   3648  N   LEU X 231      75.527  47.448  48.563  0.00  0.00            
ATOM   3649  H   LEU X 231      76.389  47.215  49.035  0.00  0.00            
ATOM   3650  CA  LEU X 231      74.528  48.165  49.443  0.00  0.00            
ATOM   3651  HA  LEU X 231      73.600  47.612  49.587  0.00  0.00            
ATOM   3652  CB  LEU X 231      75.181  48.303  50.867  0.00  0.00            
ATOM   3653  HB2 LEU X 231      75.149  47.292  51.274  0.00  0.00            
ATOM   3654  HB3 LEU X 231      76.160  48.746  50.680  0.00  0.00            
ATOM   3655  CG  LEU X 231      74.443  49.193  51.907  0.00  0.00            
ATOM   3656  HG  LEU X 231      74.256  50.227  51.615  0.00  0.00            
ATOM   3657  CD1 LEU X 231      73.110  48.560  52.108  0.00  0.00            
ATOM   3658 HD11 LEU X 231      72.538  48.622  51.182  0.00  0.00            
ATOM   3659 HD12 LEU X 231      73.169  47.505  52.375  0.00  0.00            
ATOM   3660 HD13 LEU X 231      72.510  49.170  52.782  0.00  0.00            
ATOM   3661  CD2 LEU X 231      75.265  49.019  53.198  0.00  0.00            
ATOM   3662 HD21 LEU X 231      74.756  49.441  54.065  0.00  0.00            
ATOM   3663 HD22 LEU X 231      75.545  48.010  53.500  0.00  0.00            
ATOM   3664 HD23 LEU X 231      76.232  49.507  53.080  0.00  0.00            
ATOM   3665  C   LEU X 231      74.255  49.619  48.895  0.00  0.00            
ATOM   3666  O   LEU X 231      75.166  50.352  48.383  0.00  0.00            
ATOM   3667  N   GLU X 232      72.981  50.064  48.923  0.00  0.00            
ATOM   3668  H   GLU X 232      72.307  49.424  49.320  0.00  0.00            
ATOM   3669  CA  GLU X 232      72.507  51.419  48.671  0.00  0.00            
ATOM   3670  HA  GLU X 232      73.376  52.042  48.462  0.00  0.00            
ATOM   3671  CB  GLU X 232      71.412  51.405  47.590  0.00  0.00            
ATOM   3672  HB2 GLU X 232      71.873  50.987  46.695  0.00  0.00            
ATOM   3673  HB3 GLU X 232      70.644  50.683  47.866  0.00  0.00            
ATOM   3674  CG  GLU X 232      70.672  52.685  47.133  0.00  0.00            
ATOM   3675  HG2 GLU X 232      70.043  53.110  47.915  0.00  0.00            
ATOM   3676  HG3 GLU X 232      71.402  53.475  46.956  0.00  0.00            
ATOM   3677  CD  GLU X 232      69.997  52.656  45.767  0.00  0.00            
ATOM   3678  OE1 GLU X 232      69.446  53.742  45.409  0.00  0.00            
ATOM   3679  OE2 GLU X 232      70.215  51.648  45.056  0.00  0.00            
ATOM   3680  C   GLU X 232      72.000  52.093  50.013  0.00  0.00            
ATOM   3681  O   GLU X 232      71.092  51.484  50.602  0.00  0.00            
ATOM   3682  N   VAL X 233      72.669  53.170  50.515  0.00  0.00            
ATOM   3683  H   VAL X 233      73.318  53.720  49.971  0.00  0.00            
ATOM   3684  CA  VAL X 233      72.462  53.671  51.862  0.00  0.00            
ATOM   3685  HA  VAL X 233      71.466  53.384  52.200  0.00  0.00            
ATOM   3686  CB  VAL X 233      73.558  53.117  52.847  0.00  0.00            
ATOM   3687  HB  VAL X 233      73.533  52.033  52.738  0.00  0.00            
ATOM   3688  CG1 VAL X 233      75.023  53.411  52.489  0.00  0.00            
ATOM   3689 HG11 VAL X 233      75.183  53.212  51.430  0.00  0.00            
ATOM   3690 HG12 VAL X 233      75.307  54.449  52.665  0.00  0.00            
ATOM   3691 HG13 VAL X 233      75.664  52.812  53.136  0.00  0.00            
ATOM   3692  CG2 VAL X 233      73.191  53.589  54.240  0.00  0.00            
ATOM   3693 HG21 VAL X 233      73.735  52.948  54.934  0.00  0.00            
ATOM   3694 HG22 VAL X 233      73.561  54.612  54.314  0.00  0.00            
ATOM   3695 HG23 VAL X 233      72.164  53.552  54.604  0.00  0.00            
ATOM   3696  C   VAL X 233      72.587  55.209  51.879  0.00  0.00            
ATOM   3697  O   VAL X 233      73.384  55.799  51.188  0.00  0.00            
ATOM   3698  N   HIE X 234      71.626  55.860  52.548  0.00  0.00            
ATOM   3699  H   HIE X 234      71.056  55.351  53.209  0.00  0.00            
ATOM   3700  CA  HIE X 234      71.544  57.335  52.359  0.00  0.00            
ATOM   3701  HA  HIE X 234      71.733  57.531  51.304  0.00  0.00            
ATOM   3702  CB  HIE X 234      70.139  57.775  52.754  0.00  0.00            
ATOM   3703  HB2 HIE X 234      69.435  57.361  52.033  0.00  0.00            
ATOM   3704  HB3 HIE X 234      69.970  57.389  53.760  0.00  0.00            
ATOM   3705  CG  HIE X 234      69.850  59.265  52.749  0.00  0.00            
ATOM   3706  ND1 HIE X 234      69.616  59.984  51.586  0.00  0.00            
ATOM   3707  CE1 HIE X 234      69.778  61.239  51.867  0.00  0.00            
ATOM   3708  HE1 HIE X 234      69.875  62.059  51.170  0.00  0.00            
ATOM   3709  NE2 HIE X 234      70.202  61.415  53.147  0.00  0.00            
ATOM   3710  HE2 HIE X 234      70.354  62.294  53.622  0.00  0.00            
ATOM   3711  CD2 HIE X 234      70.170  60.155  53.735  0.00  0.00            
ATOM   3712  HD2 HIE X 234      70.475  59.973  54.755  0.00  0.00            
ATOM   3713  C   HIE X 234      72.618  57.946  53.161  0.00  0.00            
ATOM   3714  O   HIE X 234      73.339  58.757  52.583  0.00  0.00            
ATOM   3715  N   ARG X 235      72.791  57.635  54.475  0.00  0.00            
ATOM   3716  H   ARG X 235      72.069  57.067  54.894  0.00  0.00            
ATOM   3717  CA  ARG X 235      73.976  58.058  55.406  0.00  0.00            
ATOM   3718  HA  ARG X 235      74.536  58.806  54.845  0.00  0.00            
ATOM   3719  CB  ARG X 235      73.238  58.750  56.621  0.00  0.00            
ATOM   3720  HB2 ARG X 235      72.679  59.578  56.187  0.00  0.00            
ATOM   3721  HB3 ARG X 235      72.499  58.145  57.147  0.00  0.00            
ATOM   3722  CG  ARG X 235      74.194  59.336  57.747  0.00  0.00            
ATOM   3723  HG2 ARG X 235      74.742  58.539  58.247  0.00  0.00            
ATOM   3724  HG3 ARG X 235      74.986  59.882  57.234  0.00  0.00            
ATOM   3725  CD  ARG X 235      73.598  60.371  58.712  0.00  0.00            
ATOM   3726  HD2 ARG X 235      73.089  61.139  58.131  0.00  0.00            
ATOM   3727  HD3 ARG X 235      72.819  59.983  59.367  0.00  0.00            
ATOM   3728  NE  ARG X 235      74.533  61.126  59.497  0.00  0.00            
ATOM   3729  HE  ARG X 235      74.795  60.630  60.337  0.00  0.00            
ATOM   3730  CZ  ARG X 235      75.006  62.346  59.306  0.00  0.00            
ATOM   3731  NH1 ARG X 235      74.889  62.988  58.204  0.00  0.00            
ATOM   3732 HH11 ARG X 235      74.228  62.687  57.503  0.00  0.00            
ATOM   3733 HH12 ARG X 235      75.262  63.922  58.111  0.00  0.00            
ATOM   3734  NH2 ARG X 235      75.696  62.931  60.274  0.00  0.00            
ATOM   3735 HH21 ARG X 235      75.774  62.453  61.160  0.00  0.00            
ATOM   3736 HH22 ARG X 235      75.899  63.920  60.290  0.00  0.00            
ATOM   3737  C   ARG X 235      74.823  56.921  55.851  0.00  0.00            
ATOM   3738  O   ARG X 235      74.310  56.077  56.595  0.00  0.00            
ATOM   3739  N   LEU X 236      76.128  56.878  55.516  0.00  0.00            
ATOM   3740  H   LEU X 236      76.491  57.557  54.863  0.00  0.00            
ATOM   3741  CA  LEU X 236      77.052  55.971  56.204  0.00  0.00            
ATOM   3742  HA  LEU X 236      76.586  55.087  56.639  0.00  0.00            
ATOM   3743  CB  LEU X 236      78.085  55.378  55.167  0.00  0.00            
ATOM   3744  HB2 LEU X 236      77.384  54.753  54.614  0.00  0.00            
ATOM   3745  HB3 LEU X 236      78.454  56.156  54.499  0.00  0.00            
ATOM   3746  CG  LEU X 236      79.279  54.455  55.654  0.00  0.00            
ATOM   3747  HG  LEU X 236      79.859  54.979  56.414  0.00  0.00            
ATOM   3748  CD1 LEU X 236      78.788  53.181  56.295  0.00  0.00            
ATOM   3749 HD11 LEU X 236      78.390  52.390  55.660  0.00  0.00            
ATOM   3750 HD12 LEU X 236      79.672  52.693  56.707  0.00  0.00            
ATOM   3751 HD13 LEU X 236      78.064  53.367  57.089  0.00  0.00            
ATOM   3752  CD2 LEU X 236      80.178  54.178  54.461  0.00  0.00            
ATOM   3753 HD21 LEU X 236      80.866  55.000  54.266  0.00  0.00            
ATOM   3754 HD22 LEU X 236      80.848  53.331  54.608  0.00  0.00            
ATOM   3755 HD23 LEU X 236      79.582  53.914  53.587  0.00  0.00            
ATOM   3756  C   LEU X 236      77.770  56.673  57.400  0.00  0.00            
ATOM   3757  O   LEU X 236      78.272  57.752  57.263  0.00  0.00            
ATOM   3758  N   VAL X 237      77.864  55.998  58.594  0.00  0.00            
ATOM   3759  H   VAL X 237      77.444  55.087  58.711  0.00  0.00            
ATOM   3760  CA  VAL X 237      78.627  56.388  59.680  0.00  0.00            
ATOM   3761  HA  VAL X 237      79.141  57.333  59.503  0.00  0.00            
ATOM   3762  CB  VAL X 237      77.677  56.596  60.949  0.00  0.00            
ATOM   3763  HB  VAL X 237      77.181  55.670  61.240  0.00  0.00            
ATOM   3764  CG1 VAL X 237      78.478  56.919  62.236  0.00  0.00            
ATOM   3765 HG11 VAL X 237      77.888  56.932  63.153  0.00  0.00            
ATOM   3766 HG12 VAL X 237      79.133  56.073  62.445  0.00  0.00            
ATOM   3767 HG13 VAL X 237      78.931  57.909  62.196  0.00  0.00            
ATOM   3768  CG2 VAL X 237      76.535  57.590  60.787  0.00  0.00            
ATOM   3769 HG21 VAL X 237      77.003  58.525  60.481  0.00  0.00            
ATOM   3770 HG22 VAL X 237      75.821  57.345  60.000  0.00  0.00            
ATOM   3771 HG23 VAL X 237      76.127  57.842  61.766  0.00  0.00            
ATOM   3772  C   VAL X 237      79.692  55.363  60.014  0.00  0.00            
ATOM   3773  O   VAL X 237      79.391  54.188  60.114  0.00  0.00            
ATOM   3774  N   LEU X 238      80.894  55.808  60.316  0.00  0.00            
ATOM   3775  H   LEU X 238      81.077  56.795  60.206  0.00  0.00            
ATOM   3776  CA  LEU X 238      82.112  54.964  60.435  0.00  0.00            
ATOM   3777  HA  LEU X 238      81.827  54.007  60.873  0.00  0.00            
ATOM   3778  CB  LEU X 238      82.565  54.747  58.880  0.00  0.00            
ATOM   3779  HB2 LEU X 238      81.825  54.438  58.141  0.00  0.00            
ATOM   3780  HB3 LEU X 238      82.829  55.727  58.483  0.00  0.00            
ATOM   3781  CG  LEU X 238      83.787  53.813  58.608  0.00  0.00            
ATOM   3782  HG  LEU X 238      84.564  53.922  59.365  0.00  0.00            
ATOM   3783  CD1 LEU X 238      83.396  52.323  58.569  0.00  0.00            
ATOM   3784 HD11 LEU X 238      84.139  51.634  58.165  0.00  0.00            
ATOM   3785 HD12 LEU X 238      83.078  51.968  59.549  0.00  0.00            
ATOM   3786 HD13 LEU X 238      82.516  52.180  57.943  0.00  0.00            
ATOM   3787  CD2 LEU X 238      84.447  54.043  57.248  0.00  0.00            
ATOM   3788 HD21 LEU X 238      83.694  54.046  56.460  0.00  0.00            
ATOM   3789 HD22 LEU X 238      85.063  54.941  57.296  0.00  0.00            
ATOM   3790 HD23 LEU X 238      85.179  53.278  56.989  0.00  0.00            
ATOM   3791  C   LEU X 238      83.249  55.448  61.351  0.00  0.00            
ATOM   3792  O   LEU X 238      83.333  56.660  61.517  0.00  0.00            
ATOM   3793  N   GLY X 239      83.891  54.543  62.112  0.00  0.00            
ATOM   3794  H   GLY X 239      83.605  53.574  62.113  0.00  0.00            
ATOM   3795  CA  GLY X 239      84.920  54.994  63.136  0.00  0.00            
ATOM   3796  HA2 GLY X 239      85.806  55.270  62.565  0.00  0.00            
ATOM   3797  HA3 GLY X 239      84.518  55.912  63.565  0.00  0.00            
ATOM   3798  C   GLY X 239      85.372  53.992  64.226  0.00  0.00            
ATOM   3799  O   GLY X 239      85.417  52.736  64.009  0.00  0.00            
ATOM   3800  N   GLU X 240      85.646  54.506  65.469  0.00  0.00            
ATOM   3801  H   GLU X 240      85.544  55.511  65.490  0.00  0.00            
ATOM   3802  CA  GLU X 240      86.188  53.805  66.605  0.00  0.00            
ATOM   3803  HA  GLU X 240      85.995  52.733  66.634  0.00  0.00            
ATOM   3804  CB  GLU X 240      87.679  54.158  66.714  0.00  0.00            
ATOM   3805  HB2 GLU X 240      87.907  55.211  66.550  0.00  0.00            
ATOM   3806  HB3 GLU X 240      88.092  53.972  67.705  0.00  0.00            
ATOM   3807  CG  GLU X 240      88.612  53.420  65.744  0.00  0.00            
ATOM   3808  HG2 GLU X 240      88.309  53.788  64.763  0.00  0.00            
ATOM   3809  HG3 GLU X 240      89.647  53.731  65.887  0.00  0.00            
ATOM   3810  CD  GLU X 240      88.582  51.893  65.937  0.00  0.00            
ATOM   3811  OE1 GLU X 240      87.962  51.517  66.963  0.00  0.00            
ATOM   3812  OE2 GLU X 240      89.104  51.145  65.084  0.00  0.00            
ATOM   3813  C   GLU X 240      85.542  54.317  67.886  0.00  0.00            
ATOM   3814  O   GLU X 240      84.684  55.208  67.841  0.00  0.00            
ATOM   3815  N   PHE X 241      85.974  53.814  69.056  0.00  0.00            
ATOM   3816  H   PHE X 241      86.620  53.038  69.011  0.00  0.00            
ATOM   3817  CA  PHE X 241      85.701  54.354  70.349  0.00  0.00            
ATOM   3818  HA  PHE X 241      85.247  55.333  70.198  0.00  0.00            
ATOM   3819  CB  PHE X 241      84.586  53.578  71.071  0.00  0.00            
ATOM   3820  HB2 PHE X 241      85.008  52.576  71.154  0.00  0.00            
ATOM   3821  HB3 PHE X 241      84.396  53.982  72.065  0.00  0.00            
ATOM   3822  CG  PHE X 241      83.250  53.412  70.415  0.00  0.00            
ATOM   3823  CD1 PHE X 241      82.737  52.131  70.079  0.00  0.00            
ATOM   3824  HD1 PHE X 241      83.295  51.236  70.312  0.00  0.00            
ATOM   3825  CE1 PHE X 241      81.515  51.984  69.432  0.00  0.00            
ATOM   3826  HE1 PHE X 241      81.091  51.020  69.196  0.00  0.00            
ATOM   3827  CZ  PHE X 241      80.779  53.109  69.083  0.00  0.00            
ATOM   3828  HZ  PHE X 241      79.822  53.007  68.595  0.00  0.00            
ATOM   3829  CE2 PHE X 241      81.276  54.362  69.456  0.00  0.00            
ATOM   3830  HE2 PHE X 241      80.565  55.171  69.386  0.00  0.00            
ATOM   3831  CD2 PHE X 241      82.441  54.537  70.158  0.00  0.00            
ATOM   3832  HD2 PHE X 241      82.716  55.531  70.481  0.00  0.00            
ATOM   3833  C   PHE X 241      86.945  54.515  71.192  0.00  0.00            
ATOM   3834  O   PHE X 241      87.825  53.652  71.058  0.00  0.00            
ATOM   3835  N   ARG X 242      86.977  55.496  72.116  0.00  0.00            
ATOM   3836  H   ARG X 242      86.198  56.138  72.155  0.00  0.00            
ATOM   3837  CA  ARG X 242      88.206  55.953  72.830  0.00  0.00            
ATOM   3838  HA  ARG X 242      88.932  55.794  72.033  0.00  0.00            
ATOM   3839  CB  ARG X 242      88.095  57.406  73.273  0.00  0.00            
ATOM   3840  HB2 ARG X 242      87.798  57.996  72.406  0.00  0.00            
ATOM   3841  HB3 ARG X 242      87.248  57.334  73.956  0.00  0.00            
ATOM   3842  CG  ARG X 242      89.391  58.023  73.822  0.00  0.00            
ATOM   3843  HG2 ARG X 242      89.510  57.557  74.800  0.00  0.00            
ATOM   3844  HG3 ARG X 242      90.259  57.781  73.208  0.00  0.00            
ATOM   3845  CD  ARG X 242      89.218  59.528  74.030  0.00  0.00            
ATOM   3846  HD2 ARG X 242      89.004  60.069  73.108  0.00  0.00            
ATOM   3847  HD3 ARG X 242      88.395  59.595  74.742  0.00  0.00            
ATOM   3848  NE  ARG X 242      90.397  60.145  74.666  0.00  0.00            
ATOM   3849  HE  ARG X 242      91.183  59.526  74.805  0.00  0.00            
ATOM   3850  CZ  ARG X 242      90.323  61.152  75.481  0.00  0.00            
ATOM   3851  NH1 ARG X 242      89.275  61.857  75.602  0.00  0.00            
ATOM   3852 HH11 ARG X 242      88.433  61.715  75.061  0.00  0.00            
ATOM   3853 HH12 ARG X 242      89.408  62.761  76.033  0.00  0.00            
ATOM   3854  NH2 ARG X 242      91.332  61.485  76.255  0.00  0.00            
ATOM   3855 HH21 ARG X 242      92.254  61.121  76.064  0.00  0.00            
ATOM   3856 HH22 ARG X 242      91.267  62.320  76.820  0.00  0.00            
ATOM   3857  C   ARG X 242      88.617  55.024  73.985  0.00  0.00            
ATOM   3858  O   ARG X 242      89.735  54.754  74.238  0.00  0.00            
ATOM   3859  N   ASN X 243      87.586  54.444  74.675  0.00  0.00            
ATOM   3860  H   ASN X 243      86.626  54.664  74.453  0.00  0.00            
ATOM   3861  CA  ASN X 243      87.789  53.371  75.641  0.00  0.00            
ATOM   3862  HA  ASN X 243      88.714  53.580  76.179  0.00  0.00            
ATOM   3863  CB  ASN X 243      86.677  53.385  76.692  0.00  0.00            
ATOM   3864  HB2 ASN X 243      86.852  52.601  77.429  0.00  0.00            
ATOM   3865  HB3 ASN X 243      86.674  54.313  77.262  0.00  0.00            
ATOM   3866  CG  ASN X 243      85.282  53.076  76.100  0.00  0.00            
ATOM   3867  OD1 ASN X 243      84.841  53.602  75.093  0.00  0.00            
ATOM   3868  ND2 ASN X 243      84.463  52.215  76.750  0.00  0.00            
ATOM   3869 HD21 ASN X 243      83.624  51.944  76.257  0.00  0.00            
ATOM   3870 HD22 ASN X 243      84.799  51.759  77.586  0.00  0.00            
ATOM   3871  C   ASN X 243      87.931  51.928  74.951  0.00  0.00            
ATOM   3872  O   ASN X 243      88.095  50.991  75.730  0.00  0.00            
ATOM   3873  N   GLU X 244      87.934  51.792  73.590  0.00  0.00            
ATOM   3874  H   GLU X 244      87.913  52.600  72.983  0.00  0.00            
ATOM   3875  CA  GLU X 244      87.832  50.483  72.944  0.00  0.00            
ATOM   3876  HA  GLU X 244      87.811  49.746  73.746  0.00  0.00            
ATOM   3877  CB  GLU X 244      86.595  50.254  72.077  0.00  0.00            
ATOM   3878  HB2 GLU X 244      86.597  51.055  71.338  0.00  0.00            
ATOM   3879  HB3 GLU X 244      86.600  49.265  71.618  0.00  0.00            
ATOM   3880  CG  GLU X 244      85.234  50.435  72.817  0.00  0.00            
ATOM   3881  HG2 GLU X 244      85.236  51.358  73.397  0.00  0.00            
ATOM   3882  HG3 GLU X 244      84.524  50.587  72.004  0.00  0.00            
ATOM   3883  CD  GLU X 244      84.844  49.157  73.618  0.00  0.00            
ATOM   3884  OE1 GLU X 244      83.842  49.246  74.373  0.00  0.00            
ATOM   3885  OE2 GLU X 244      85.601  48.114  73.520  0.00  0.00            
ATOM   3886  C   GLU X 244      89.135  50.068  72.186  0.00  0.00            
ATOM   3887  O   GLU X 244      89.910  50.919  71.789  0.00  0.00            
ATOM   3888  N   GLY X 245      89.453  48.800  72.037  0.00  0.00            
ATOM   3889  H   GLY X 245      88.799  48.130  72.418  0.00  0.00            
ATOM   3890  CA  GLY X 245      90.625  48.173  71.344  0.00  0.00            
ATOM   3891  HA2 GLY X 245      91.536  48.638  71.722  0.00  0.00            
ATOM   3892  HA3 GLY X 245      90.654  47.105  71.561  0.00  0.00            
ATOM   3893  C   GLY X 245      90.561  48.403  69.861  0.00  0.00            
ATOM   3894  O   GLY X 245      89.802  47.718  69.145  0.00  0.00            
ATOM   3895  N   ASN X 246      91.234  49.429  69.346  0.00  0.00            
ATOM   3896  H   ASN X 246      91.742  50.115  69.884  0.00  0.00            
ATOM   3897  CA  ASN X 246      91.062  49.880  67.959  0.00  0.00            
ATOM   3898  HA  ASN X 246      89.987  49.851  67.781  0.00  0.00            
ATOM   3899  CB  ASN X 246      91.613  51.269  67.881  0.00  0.00            
ATOM   3900  HB2 ASN X 246      92.679  51.159  68.084  0.00  0.00            
ATOM   3901  HB3 ASN X 246      91.469  51.606  66.855  0.00  0.00            
ATOM   3902  CG  ASN X 246      91.110  52.307  68.937  0.00  0.00            
ATOM   3903  OD1 ASN X 246      91.801  52.824  69.783  0.00  0.00            
ATOM   3904  ND2 ASN X 246      89.815  52.520  68.989  0.00  0.00            
ATOM   3905 HD21 ASN X 246      89.527  52.941  69.861  0.00  0.00            
ATOM   3906 HD22 ASN X 246      89.203  51.929  68.445  0.00  0.00            
ATOM   3907  C   ASN X 246      91.636  48.998  66.895  0.00  0.00            
ATOM   3908  O   ASN X 246      92.287  47.965  67.216  0.00  0.00            
ATOM   3909  N   LEU X 247      91.312  49.340  65.621  0.00  0.00            
ATOM   3910  H   LEU X 247      90.809  50.209  65.514  0.00  0.00            
ATOM   3911  CA  LEU X 247      91.949  48.754  64.486  0.00  0.00            
ATOM   3912  HA  LEU X 247      91.739  47.693  64.357  0.00  0.00            
ATOM   3913  CB  LEU X 247      91.485  49.543  63.261  0.00  0.00            
ATOM   3914  HB2 LEU X 247      90.397  49.602  63.261  0.00  0.00            
ATOM   3915  HB3 LEU X 247      91.784  50.581  63.402  0.00  0.00            
ATOM   3916  CG  LEU X 247      92.028  49.078  61.873  0.00  0.00            
ATOM   3917  HG  LEU X 247      92.371  48.050  61.996  0.00  0.00            
ATOM   3918  CD1 LEU X 247      90.968  49.043  60.751  0.00  0.00            
ATOM   3919 HD11 LEU X 247      90.259  48.251  60.995  0.00  0.00            
ATOM   3920 HD12 LEU X 247      90.460  49.998  60.616  0.00  0.00            
ATOM   3921 HD13 LEU X 247      91.333  48.828  59.747  0.00  0.00            
ATOM   3922  CD2 LEU X 247      92.961  50.219  61.442  0.00  0.00            
ATOM   3923 HD21 LEU X 247      93.302  49.943  60.444  0.00  0.00            
ATOM   3924 HD22 LEU X 247      92.420  51.165  61.424  0.00  0.00            
ATOM   3925 HD23 LEU X 247      93.784  50.341  62.146  0.00  0.00            
ATOM   3926  C   LEU X 247      93.511  48.765  64.567  0.00  0.00            
ATOM   3927  O   LEU X 247      94.073  49.723  65.165  0.00  0.00            
ATOM   3928  N   GLU X 248      94.160  47.815  64.011  0.00  0.00            
ATOM   3929  H   GLU X 248      93.628  47.056  63.610  0.00  0.00            
ATOM   3930  CA  GLU X 248      95.582  47.532  64.357  0.00  0.00            
ATOM   3931  HA  GLU X 248      95.763  47.483  65.431  0.00  0.00            
ATOM   3932  CB  GLU X 248      95.995  46.243  63.633  0.00  0.00            
ATOM   3933  HB2 GLU X 248      95.471  45.468  64.192  0.00  0.00            
ATOM   3934  HB3 GLU X 248      95.767  46.184  62.569  0.00  0.00            
ATOM   3935  CG  GLU X 248      97.476  45.851  63.748  0.00  0.00            
ATOM   3936  HG2 GLU X 248      97.659  44.897  63.252  0.00  0.00            
ATOM   3937  HG3 GLU X 248      98.086  46.578  63.212  0.00  0.00            
ATOM   3938  CD  GLU X 248      97.945  45.872  65.231  0.00  0.00            
ATOM   3939  OE1 GLU X 248      97.441  45.006  66.004  0.00  0.00            
ATOM   3940  OE2 GLU X 248      98.824  46.660  65.537  0.00  0.00            
ATOM   3941  C   GLU X 248      96.461  48.677  63.786  0.00  0.00            
ATOM   3942  O   GLU X 248      97.349  49.186  64.470  0.00  0.00            
ATOM   3943  N   LYS X 249      96.267  49.116  62.517  0.00  0.00            
ATOM   3944  H   LYS X 249      95.473  48.688  62.062  0.00  0.00            
ATOM   3945  CA  LYS X 249      96.969  50.160  61.767  0.00  0.00            
ATOM   3946  HA  LYS X 249      97.015  50.948  62.519  0.00  0.00            
ATOM   3947  CB  LYS X 249      98.412  49.651  61.435  0.00  0.00            
ATOM   3948  HB2 LYS X 249      98.945  49.395  62.351  0.00  0.00            
ATOM   3949  HB3 LYS X 249      98.396  48.681  60.938  0.00  0.00            
ATOM   3950  CG  LYS X 249      99.427  50.614  60.827  0.00  0.00            
ATOM   3951  HG2 LYS X 249      99.059  51.002  59.877  0.00  0.00            
ATOM   3952  HG3 LYS X 249      99.364  51.454  61.519  0.00  0.00            
ATOM   3953  CD  LYS X 249     100.840  49.994  60.767  0.00  0.00            
ATOM   3954  HD2 LYS X 249     101.231  49.538  61.676  0.00  0.00            
ATOM   3955  HD3 LYS X 249     100.725  49.145  60.094  0.00  0.00            
ATOM   3956  CE  LYS X 249     101.931  51.045  60.309  0.00  0.00            
ATOM   3957  HE2 LYS X 249     101.672  51.444  59.328  0.00  0.00            
ATOM   3958  HE3 LYS X 249     101.973  51.829  61.064  0.00  0.00            
ATOM   3959  NZ  LYS X 249     103.326  50.534  60.294  0.00  0.00            
ATOM   3960  HZ1 LYS X 249     103.629  50.227  61.208  0.00  0.00            
ATOM   3961  HZ2 LYS X 249     103.321  49.777  59.625  0.00  0.00            
ATOM   3962  HZ3 LYS X 249     104.068  51.135  59.966  0.00  0.00            
ATOM   3963  C   LYS X 249      96.223  50.635  60.528  0.00  0.00            
ATOM   3964  O   LYS X 249      95.947  49.849  59.665  0.00  0.00            
ATOM   3965  N   PHE X 250      95.876  51.944  60.418  0.00  0.00            
ATOM   3966  H   PHE X 250      96.356  52.607  61.010  0.00  0.00            
ATOM   3967  CA  PHE X 250      95.001  52.512  59.395  0.00  0.00            
ATOM   3968  HA  PHE X 250      94.216  51.859  59.014  0.00  0.00            
ATOM   3969  CB  PHE X 250      94.161  53.622  60.041  0.00  0.00            
ATOM   3970  HB2 PHE X 250      93.672  53.193  60.916  0.00  0.00            
ATOM   3971  HB3 PHE X 250      94.813  54.437  60.356  0.00  0.00            
ATOM   3972  CG  PHE X 250      93.201  54.313  59.038  0.00  0.00            
ATOM   3973  CD1 PHE X 250      93.566  55.543  58.416  0.00  0.00            
ATOM   3974  HD1 PHE X 250      94.591  55.878  58.481  0.00  0.00            
ATOM   3975  CE1 PHE X 250      92.731  56.252  57.595  0.00  0.00            
ATOM   3976  HE1 PHE X 250      92.997  57.236  57.237  0.00  0.00            
ATOM   3977  CZ  PHE X 250      91.454  55.773  57.452  0.00  0.00            
ATOM   3978  HZ  PHE X 250      90.631  56.305  56.997  0.00  0.00            
ATOM   3979  CE2 PHE X 250      91.039  54.506  58.041  0.00  0.00            
ATOM   3980  HE2 PHE X 250      90.048  54.100  57.905  0.00  0.00            
ATOM   3981  CD2 PHE X 250      91.925  53.772  58.837  0.00  0.00            
ATOM   3982  HD2 PHE X 250      91.643  52.799  59.212  0.00  0.00            
ATOM   3983  C   PHE X 250      95.810  53.023  58.200  0.00  0.00            
ATOM   3984  O   PHE X 250      97.039  53.159  58.307  0.00  0.00            
ATOM   3985  N   ASP X 251      95.073  53.165  57.093  0.00  0.00            
ATOM   3986  H   ASP X 251      94.068  53.223  57.182  0.00  0.00            
ATOM   3987  CA  ASP X 251      95.765  53.492  55.820  0.00  0.00            
ATOM   3988  HA  ASP X 251      96.559  54.169  56.138  0.00  0.00            
ATOM   3989  CB  ASP X 251      96.345  52.180  55.247  0.00  0.00            
ATOM   3990  HB2 ASP X 251      97.049  51.770  55.971  0.00  0.00            
ATOM   3991  HB3 ASP X 251      95.578  51.414  55.134  0.00  0.00            
ATOM   3992  CG  ASP X 251      97.067  52.385  53.906  0.00  0.00            
ATOM   3993  OD1 ASP X 251      97.788  53.448  53.886  0.00  0.00            
ATOM   3994  OD2 ASP X 251      96.727  51.797  52.848  0.00  0.00            
ATOM   3995  C   ASP X 251      94.794  54.236  54.846  0.00  0.00            
ATOM   3996  O   ASP X 251      93.589  54.084  54.981  0.00  0.00            
ATOM   3997  N   LYS X 252      95.309  54.843  53.731  0.00  0.00            
ATOM   3998  H   LYS X 252      96.315  54.898  53.667  0.00  0.00            
ATOM   3999  CA  LYS X 252      94.542  55.395  52.600  0.00  0.00            
ATOM   4000  HA  LYS X 252      93.892  56.123  53.086  0.00  0.00            
ATOM   4001  CB  LYS X 252      95.467  56.026  51.604  0.00  0.00            
ATOM   4002  HB2 LYS X 252      96.259  55.280  51.538  0.00  0.00            
ATOM   4003  HB3 LYS X 252      94.978  56.108  50.634  0.00  0.00            
ATOM   4004  CG  LYS X 252      95.954  57.397  52.027  0.00  0.00            
ATOM   4005  HG2 LYS X 252      95.175  58.133  51.824  0.00  0.00            
ATOM   4006  HG3 LYS X 252      95.993  57.390  53.116  0.00  0.00            
ATOM   4007  CD  LYS X 252      97.339  57.812  51.552  0.00  0.00            
ATOM   4008  HD2 LYS X 252      97.956  56.923  51.676  0.00  0.00            
ATOM   4009  HD3 LYS X 252      97.221  57.942  50.476  0.00  0.00            
ATOM   4010  CE  LYS X 252      97.885  59.030  52.295  0.00  0.00            
ATOM   4011  HE2 LYS X 252      97.439  59.930  51.872  0.00  0.00            
ATOM   4012  HE3 LYS X 252      97.543  59.057  53.330  0.00  0.00            
ATOM   4013  NZ  LYS X 252      99.380  59.174  52.163  0.00  0.00            
ATOM   4014  HZ1 LYS X 252      99.823  58.321  52.472  0.00  0.00            
ATOM   4015  HZ2 LYS X 252      99.609  59.411  51.208  0.00  0.00            
ATOM   4016  HZ3 LYS X 252      99.863  59.916  52.647  0.00  0.00            
ATOM   4017  C   LYS X 252      93.742  54.281  51.782  0.00  0.00            
ATOM   4018  O   LYS X 252      92.668  54.465  51.166  0.00  0.00            
ATOM   4019  N   SER X 253      94.369  53.067  51.792  0.00  0.00            
ATOM   4020  H   SER X 253      95.304  52.975  52.165  0.00  0.00            
ATOM   4021  CA  SER X 253      93.712  51.917  51.083  0.00  0.00            
ATOM   4022  HA  SER X 253      93.454  52.166  50.054  0.00  0.00            
ATOM   4023  CB  SER X 253      94.574  50.612  50.959  0.00  0.00            
ATOM   4024  HB2 SER X 253      94.195  49.974  50.160  0.00  0.00            
ATOM   4025  HB3 SER X 253      95.539  50.942  50.574  0.00  0.00            
ATOM   4026  OG  SER X 253      94.746  50.046  52.300  0.00  0.00            
ATOM   4027  HG  SER X 253      95.509  50.509  52.653  0.00  0.00            
ATOM   4028  C   SER X 253      92.422  51.379  51.781  0.00  0.00            
ATOM   4029  O   SER X 253      91.793  50.558  51.146  0.00  0.00            
ATOM   4030  N   ALA X 254      92.057  51.867  52.985  0.00  0.00            
ATOM   4031  H   ALA X 254      92.538  52.665  53.373  0.00  0.00            
ATOM   4032  CA  ALA X 254      90.890  51.377  53.720  0.00  0.00            
ATOM   4033  HA  ALA X 254      90.947  50.314  53.951  0.00  0.00            
ATOM   4034  CB  ALA X 254      90.790  52.222  54.995  0.00  0.00            
ATOM   4035  HB1 ALA X 254      90.709  53.265  54.687  0.00  0.00            
ATOM   4036  HB2 ALA X 254      89.880  51.975  55.541  0.00  0.00            
ATOM   4037  HB3 ALA X 254      91.681  52.248  55.623  0.00  0.00            
ATOM   4038  C   ALA X 254      89.616  51.568  52.936  0.00  0.00            
ATOM   4039  O   ALA X 254      88.873  50.615  52.756  0.00  0.00            
ATOM   4040  N   LEU X 255      89.377  52.821  52.439  0.00  0.00            
ATOM   4041  H   LEU X 255      90.080  53.498  52.700  0.00  0.00            
ATOM   4042  CA  LEU X 255      88.154  53.315  51.797  0.00  0.00            
ATOM   4043  HA  LEU X 255      87.287  52.832  52.248  0.00  0.00            
ATOM   4044  CB  LEU X 255      87.967  54.828  52.129  0.00  0.00            
ATOM   4045  HB2 LEU X 255      88.662  55.460  51.577  0.00  0.00            
ATOM   4046  HB3 LEU X 255      86.969  55.189  51.882  0.00  0.00            
ATOM   4047  CG  LEU X 255      88.259  55.096  53.659  0.00  0.00            
ATOM   4048  HG  LEU X 255      89.305  54.930  53.917  0.00  0.00            
ATOM   4049  CD1 LEU X 255      88.009  56.604  53.919  0.00  0.00            
ATOM   4050 HD11 LEU X 255      86.925  56.677  53.832  0.00  0.00            
ATOM   4051 HD12 LEU X 255      88.256  56.745  54.972  0.00  0.00            
ATOM   4052 HD13 LEU X 255      88.577  57.159  53.173  0.00  0.00            
ATOM   4053  CD2 LEU X 255      87.424  54.244  54.673  0.00  0.00            
ATOM   4054 HD21 LEU X 255      86.361  54.347  54.458  0.00  0.00            
ATOM   4055 HD22 LEU X 255      87.648  53.185  54.549  0.00  0.00            
ATOM   4056 HD23 LEU X 255      87.636  54.615  55.677  0.00  0.00            
ATOM   4057  C   LEU X 255      88.101  53.070  50.277  0.00  0.00            
ATOM   4058  O   LEU X 255      87.015  53.398  49.698  0.00  0.00            
ATOM   4059  N   GLU X 256      89.027  52.473  49.514  0.00  0.00            
ATOM   4060  H   GLU X 256      89.896  52.231  49.968  0.00  0.00            
ATOM   4061  CA  GLU X 256      88.919  52.533  48.039  0.00  0.00            
ATOM   4062  HA  GLU X 256      88.486  53.526  47.918  0.00  0.00            
ATOM   4063  CB  GLU X 256      90.276  52.410  47.161  0.00  0.00            
ATOM   4064  HB2 GLU X 256      90.047  52.608  46.114  0.00  0.00            
ATOM   4065  HB3 GLU X 256      90.987  53.188  47.438  0.00  0.00            
ATOM   4066  CG  GLU X 256      91.040  51.074  47.256  0.00  0.00            
ATOM   4067  HG2 GLU X 256      91.615  50.938  48.172  0.00  0.00            
ATOM   4068  HG3 GLU X 256      90.352  50.244  47.092  0.00  0.00            
ATOM   4069  CD  GLU X 256      92.050  51.031  46.122  0.00  0.00            
ATOM   4070  OE1 GLU X 256      92.358  49.897  45.651  0.00  0.00            
ATOM   4071  OE2 GLU X 256      92.732  52.079  45.807  0.00  0.00            
ATOM   4072  C   GLU X 256      87.766  51.622  47.483  0.00  0.00            
ATOM   4073  O   GLU X 256      87.284  51.802  46.317  0.00  0.00            
ATOM   4074  N   GLY X 257      87.439  50.575  48.243  0.00  0.00            
ATOM   4075  H   GLY X 257      88.027  50.494  49.060  0.00  0.00            
ATOM   4076  CA  GLY X 257      86.347  49.601  48.062  0.00  0.00            
ATOM   4077  HA2 GLY X 257      86.583  49.145  47.101  0.00  0.00            
ATOM   4078  HA3 GLY X 257      86.452  48.822  48.818  0.00  0.00            
ATOM   4079  C   GLY X 257      84.981  50.230  48.245  0.00  0.00            
ATOM   4080  O   GLY X 257      84.039  49.673  47.610  0.00  0.00            
ATOM   4081  N   LEU X 258      84.905  51.345  49.016  0.00  0.00            
ATOM   4082  H   LEU X 258      85.688  51.743  49.515  0.00  0.00            
ATOM   4083  CA  LEU X 258      83.569  52.075  49.088  0.00  0.00            
ATOM   4084  HA  LEU X 258      82.781  51.353  49.304  0.00  0.00            
ATOM   4085  CB  LEU X 258      83.550  53.089  50.239  0.00  0.00            
ATOM   4086  HB2 LEU X 258      84.389  53.751  50.026  0.00  0.00            
ATOM   4087  HB3 LEU X 258      82.631  53.669  50.158  0.00  0.00            
ATOM   4088  CG  LEU X 258      83.749  52.445  51.592  0.00  0.00            
ATOM   4089  HG  LEU X 258      84.684  51.886  51.564  0.00  0.00            
ATOM   4090  CD1 LEU X 258      83.876  53.382  52.893  0.00  0.00            
ATOM   4091 HD11 LEU X 258      83.050  54.092  52.938  0.00  0.00            
ATOM   4092 HD12 LEU X 258      83.794  52.817  53.822  0.00  0.00            
ATOM   4093 HD13 LEU X 258      84.798  53.963  52.887  0.00  0.00            
ATOM   4094  CD2 LEU X 258      82.578  51.532  52.058  0.00  0.00            
ATOM   4095 HD21 LEU X 258      82.814  50.900  52.914  0.00  0.00            
ATOM   4096 HD22 LEU X 258      81.733  52.162  52.334  0.00  0.00            
ATOM   4097 HD23 LEU X 258      82.225  50.867  51.270  0.00  0.00            
ATOM   4098  C   LEU X 258      83.124  52.655  47.734  0.00  0.00            
ATOM   4099  O   LEU X 258      81.954  53.057  47.548  0.00  0.00            
ATOM   4100  N   CYX X 259      83.987  52.625  46.702  0.00  0.00            
ATOM   4101  H   CYX X 259      84.971  52.402  46.749  0.00  0.00            
ATOM   4102  CA  CYX X 259      83.539  52.875  45.348  0.00  0.00            
ATOM   4103  HA  CYX X 259      83.076  53.860  45.298  0.00  0.00            
ATOM   4104  CB  CYX X 259      84.750  53.016  44.420  0.00  0.00            
ATOM   4105  HB2 CYX X 259      85.375  52.132  44.547  0.00  0.00            
ATOM   4106  HB3 CYX X 259      84.360  53.018  43.402  0.00  0.00            
ATOM   4107  SG  CYX X 259      85.751  54.579  44.525  0.00  0.00            
ATOM   4108  C   CYX X 259      82.500  51.950  44.803  0.00  0.00            
ATOM   4109  O   CYX X 259      81.822  52.260  43.800  0.00  0.00            
ATOM   4110  N   ASN X 260      82.095  50.861  45.491  0.00  0.00            
ATOM   4111  H   ASN X 260      82.742  50.518  46.186  0.00  0.00            
ATOM   4112  CA  ASN X 260      81.187  49.840  45.115  0.00  0.00            
ATOM   4113  HA  ASN X 260      81.134  49.936  44.031  0.00  0.00            
ATOM   4114  CB  ASN X 260      81.880  48.465  45.516  0.00  0.00            
ATOM   4115  HB2 ASN X 260      82.030  48.237  46.571  0.00  0.00            
ATOM   4116  HB3 ASN X 260      81.196  47.713  45.124  0.00  0.00            
ATOM   4117  CG  ASN X 260      83.166  48.190  44.724  0.00  0.00            
ATOM   4118  OD1 ASN X 260      83.092  48.408  43.551  0.00  0.00            
ATOM   4119  ND2 ASN X 260      84.302  47.828  45.320  0.00  0.00            
ATOM   4120 HD21 ASN X 260      85.091  47.520  44.770  0.00  0.00            
ATOM   4121 HD22 ASN X 260      84.353  47.916  46.324  0.00  0.00            
ATOM   4122  C   ASN X 260      79.738  49.877  45.619  0.00  0.00            
ATOM   4123  O   ASN X 260      79.018  48.940  45.635  0.00  0.00            
ATOM   4124  N   LEU X 261      79.303  51.015  46.169  0.00  0.00            
ATOM   4125  H   LEU X 261      79.871  51.814  45.927  0.00  0.00            
ATOM   4126  CA  LEU X 261      78.065  51.248  46.797  0.00  0.00            
ATOM   4127  HA  LEU X 261      77.386  50.406  46.656  0.00  0.00            
ATOM   4128  CB  LEU X 261      78.267  51.498  48.354  0.00  0.00            
ATOM   4129  HB2 LEU X 261      78.953  52.328  48.524  0.00  0.00            
ATOM   4130  HB3 LEU X 261      77.313  51.909  48.684  0.00  0.00            
ATOM   4131  CG  LEU X 261      78.577  50.407  49.364  0.00  0.00            
ATOM   4132  HG  LEU X 261      78.042  49.528  49.006  0.00  0.00            
ATOM   4133  CD1 LEU X 261      80.090  50.085  49.425  0.00  0.00            
ATOM   4134 HD11 LEU X 261      80.352  49.807  48.404  0.00  0.00            
ATOM   4135 HD12 LEU X 261      80.729  50.936  49.657  0.00  0.00            
ATOM   4136 HD13 LEU X 261      80.298  49.232  50.072  0.00  0.00            
ATOM   4137  CD2 LEU X 261      78.114  50.898  50.784  0.00  0.00            
ATOM   4138 HD21 LEU X 261      77.054  51.154  50.785  0.00  0.00            
ATOM   4139 HD22 LEU X 261      78.407  50.174  51.543  0.00  0.00            
ATOM   4140 HD23 LEU X 261      78.519  51.868  51.071  0.00  0.00            
ATOM   4141  C   LEU X 261      77.339  52.463  46.181  0.00  0.00            
ATOM   4142  O   LEU X 261      77.906  53.164  45.271  0.00  0.00            
ATOM   4143  N   THR X 262      76.054  52.718  46.463  0.00  0.00            
ATOM   4144  H   THR X 262      75.657  52.045  47.102  0.00  0.00            
ATOM   4145  CA  THR X 262      75.430  54.055  46.281  0.00  0.00            
ATOM   4146  HA  THR X 262      76.011  54.671  45.596  0.00  0.00            
ATOM   4147  CB  THR X 262      74.041  53.921  45.765  0.00  0.00            
ATOM   4148  HB  THR X 262      73.441  53.462  46.551  0.00  0.00            
ATOM   4149  CG2 THR X 262      73.361  55.252  45.292  0.00  0.00            
ATOM   4150 HG21 THR X 262      74.093  55.861  44.760  0.00  0.00            
ATOM   4151 HG22 THR X 262      72.547  55.079  44.588  0.00  0.00            
ATOM   4152 HG23 THR X 262      72.951  55.850  46.106  0.00  0.00            
ATOM   4153  OG1 THR X 262      73.975  53.011  44.697  0.00  0.00            
ATOM   4154  HG1 THR X 262      74.206  52.156  45.068  0.00  0.00            
ATOM   4155  C   THR X 262      75.305  54.692  47.643  0.00  0.00            
ATOM   4156  O   THR X 262      74.571  54.259  48.550  0.00  0.00            
ATOM   4157  N   ILE X 263      76.009  55.824  47.876  0.00  0.00            
ATOM   4158  H   ILE X 263      76.449  56.194  47.045  0.00  0.00            
ATOM   4159  CA  ILE X 263      76.140  56.576  49.177  0.00  0.00            
ATOM   4160  HA  ILE X 263      75.521  56.003  49.867  0.00  0.00            
ATOM   4161  CB  ILE X 263      77.638  56.412  49.762  0.00  0.00            
ATOM   4162  HB  ILE X 263      78.257  56.900  49.009  0.00  0.00            
ATOM   4163  CG2 ILE X 263      77.831  57.216  51.090  0.00  0.00            
ATOM   4164 HG21 ILE X 263      77.274  56.712  51.880  0.00  0.00            
ATOM   4165 HG22 ILE X 263      78.883  57.217  51.375  0.00  0.00            
ATOM   4166 HG23 ILE X 263      77.618  58.284  51.039  0.00  0.00            
ATOM   4167  CG1 ILE X 263      77.981  54.874  49.935  0.00  0.00            
ATOM   4168 HG12 ILE X 263      77.473  54.465  50.808  0.00  0.00            
ATOM   4169 HG13 ILE X 263      77.807  54.354  48.993  0.00  0.00            
ATOM   4170  CD1 ILE X 263      79.438  54.702  50.155  0.00  0.00            
ATOM   4171 HD11 ILE X 263      79.655  53.634  50.118  0.00  0.00            
ATOM   4172 HD12 ILE X 263      79.997  55.200  49.362  0.00  0.00            
ATOM   4173 HD13 ILE X 263      79.806  55.244  51.026  0.00  0.00            
ATOM   4174  C   ILE X 263      75.630  58.038  48.986  0.00  0.00            
ATOM   4175  O   ILE X 263      75.871  58.663  47.955  0.00  0.00            
ATOM   4176  N   GLU X 264      75.086  58.687  50.007  0.00  0.00            
ATOM   4177  H   GLU X 264      75.025  58.240  50.910  0.00  0.00            
ATOM   4178  CA  GLU X 264      74.617  60.071  49.838  0.00  0.00            
ATOM   4179  HA  GLU X 264      75.119  60.541  48.991  0.00  0.00            
ATOM   4180  CB  GLU X 264      73.084  60.065  49.368  0.00  0.00            
ATOM   4181  HB2 GLU X 264      73.049  59.292  48.601  0.00  0.00            
ATOM   4182  HB3 GLU X 264      72.470  59.751  50.212  0.00  0.00            
ATOM   4183  CG  GLU X 264      72.558  61.406  48.837  0.00  0.00            
ATOM   4184  HG2 GLU X 264      71.524  61.225  48.544  0.00  0.00            
ATOM   4185  HG3 GLU X 264      72.579  62.067  49.704  0.00  0.00            
ATOM   4186  CD  GLU X 264      73.321  61.801  47.537  0.00  0.00            
ATOM   4187  OE1 GLU X 264      73.926  62.929  47.439  0.00  0.00            
ATOM   4188  OE2 GLU X 264      73.205  61.050  46.552  0.00  0.00            
ATOM   4189  C   GLU X 264      74.910  61.069  51.014  0.00  0.00            
ATOM   4190  O   GLU X 264      74.985  62.273  50.872  0.00  0.00            
ATOM   4191  N   GLU X 265      75.294  60.538  52.204  0.00  0.00            
ATOM   4192  H   GLU X 265      74.859  59.656  52.434  0.00  0.00            
ATOM   4193  CA  GLU X 265      75.970  61.285  53.312  0.00  0.00            
ATOM   4194  HA  GLU X 265      76.339  62.222  52.897  0.00  0.00            
ATOM   4195  CB  GLU X 265      74.877  61.707  54.333  0.00  0.00            
ATOM   4196  HB2 GLU X 265      74.507  60.788  54.786  0.00  0.00            
ATOM   4197  HB3 GLU X 265      75.436  62.312  55.047  0.00  0.00            
ATOM   4198  CG  GLU X 265      73.796  62.647  53.839  0.00  0.00            
ATOM   4199  HG2 GLU X 265      74.202  63.338  53.101  0.00  0.00            
ATOM   4200  HG3 GLU X 265      73.064  62.110  53.235  0.00  0.00            
ATOM   4201  CD  GLU X 265      72.956  63.308  54.978  0.00  0.00            
ATOM   4202  OE1 GLU X 265      72.446  64.449  54.753  0.00  0.00            
ATOM   4203  OE2 GLU X 265      72.727  62.710  56.055  0.00  0.00            
ATOM   4204  C   GLU X 265      77.036  60.462  54.019  0.00  0.00            
ATOM   4205  O   GLU X 265      77.086  59.213  53.871  0.00  0.00            
ATOM   4206  N   PHE X 266      77.932  61.132  54.802  0.00  0.00            
ATOM   4207  H   PHE X 266      77.887  62.141  54.817  0.00  0.00            
ATOM   4208  CA  PHE X 266      79.003  60.549  55.504  0.00  0.00            
ATOM   4209  HA  PHE X 266      78.707  59.516  55.686  0.00  0.00            
ATOM   4210  CB  PHE X 266      80.246  60.425  54.608  0.00  0.00            
ATOM   4211  HB2 PHE X 266      79.966  59.862  53.718  0.00  0.00            
ATOM   4212  HB3 PHE X 266      80.610  61.418  54.347  0.00  0.00            
ATOM   4213  CG  PHE X 266      81.389  59.605  55.193  0.00  0.00            
ATOM   4214  CD1 PHE X 266      81.313  58.192  55.239  0.00  0.00            
ATOM   4215  HD1 PHE X 266      80.364  57.715  55.043  0.00  0.00            
ATOM   4216  CE1 PHE X 266      82.250  57.462  55.889  0.00  0.00            
ATOM   4217  HE1 PHE X 266      82.017  56.417  56.028  0.00  0.00            
ATOM   4218  CZ  PHE X 266      83.400  58.010  56.422  0.00  0.00            
ATOM   4219  HZ  PHE X 266      84.125  57.381  56.918  0.00  0.00            
ATOM   4220  CE2 PHE X 266      83.585  59.380  56.243  0.00  0.00            
ATOM   4221  HE2 PHE X 266      84.483  59.840  56.627  0.00  0.00            
ATOM   4222  CD2 PHE X 266      82.609  60.162  55.581  0.00  0.00            
ATOM   4223  HD2 PHE X 266      82.747  61.229  55.489  0.00  0.00            
ATOM   4224  C   PHE X 266      79.454  61.186  56.848  0.00  0.00            
ATOM   4225  O   PHE X 266      79.669  62.384  56.892  0.00  0.00            
ATOM   4226  N   ARG X 267      79.609  60.402  57.911  0.00  0.00            
ATOM   4227  H   ARG X 267      79.353  59.429  57.815  0.00  0.00            
ATOM   4228  CA  ARG X 267      80.237  60.867  59.143  0.00  0.00            
ATOM   4229  HA  ARG X 267      80.779  61.794  58.957  0.00  0.00            
ATOM   4230  CB  ARG X 267      79.235  61.213  60.311  0.00  0.00            
ATOM   4231  HB2 ARG X 267      78.657  62.086  60.006  0.00  0.00            
ATOM   4232  HB3 ARG X 267      78.654  60.313  60.511  0.00  0.00            
ATOM   4233  CG  ARG X 267      79.951  61.489  61.643  0.00  0.00            
ATOM   4234  HG2 ARG X 267      80.402  60.535  61.918  0.00  0.00            
ATOM   4235  HG3 ARG X 267      80.654  62.311  61.502  0.00  0.00            
ATOM   4236  CD  ARG X 267      78.912  61.821  62.703  0.00  0.00            
ATOM   4237  HD2 ARG X 267      78.085  61.149  62.477  0.00  0.00            
ATOM   4238  HD3 ARG X 267      79.329  61.642  63.694  0.00  0.00            
ATOM   4239  NE  ARG X 267      78.631  63.241  62.527  0.00  0.00            
ATOM   4240  HE  ARG X 267      79.322  63.836  62.092  0.00  0.00            
ATOM   4241  CZ  ARG X 267      77.610  63.852  63.109  0.00  0.00            
ATOM   4242  NH1 ARG X 267      76.719  63.188  63.827  0.00  0.00            
ATOM   4243 HH11 ARG X 267      76.948  62.238  64.082  0.00  0.00            
ATOM   4244 HH12 ARG X 267      75.814  63.545  64.099  0.00  0.00            
ATOM   4245  NH2 ARG X 267      77.482  65.155  63.076  0.00  0.00            
ATOM   4246 HH21 ARG X 267      78.018  65.738  62.449  0.00  0.00            
ATOM   4247 HH22 ARG X 267      76.700  65.574  63.558  0.00  0.00            
ATOM   4248  C   ARG X 267      81.411  59.955  59.476  0.00  0.00            
ATOM   4249  O   ARG X 267      81.219  58.808  59.745  0.00  0.00            
ATOM   4250  N   LEU X 268      82.645  60.454  59.461  0.00  0.00            
ATOM   4251  H   LEU X 268      82.742  61.451  59.334  0.00  0.00            
ATOM   4252  CA  LEU X 268      83.765  59.900  60.254  0.00  0.00            
ATOM   4253  HA  LEU X 268      83.525  58.837  60.265  0.00  0.00            
ATOM   4254  CB  LEU X 268      85.089  60.361  59.596  0.00  0.00            
ATOM   4255  HB2 LEU X 268      84.926  60.858  58.640  0.00  0.00            
ATOM   4256  HB3 LEU X 268      85.468  61.139  60.260  0.00  0.00            
ATOM   4257  CG  LEU X 268      86.165  59.246  59.503  0.00  0.00            
ATOM   4258  HG  LEU X 268      85.776  58.364  58.994  0.00  0.00            
ATOM   4259  CD1 LEU X 268      87.275  59.791  58.722  0.00  0.00            
ATOM   4260 HD11 LEU X 268      87.612  60.687  59.243  0.00  0.00            
ATOM   4261 HD12 LEU X 268      88.041  59.022  58.623  0.00  0.00            
ATOM   4262 HD13 LEU X 268      86.963  60.032  57.706  0.00  0.00            
ATOM   4263  CD2 LEU X 268      86.634  58.855  60.912  0.00  0.00            
ATOM   4264 HD21 LEU X 268      87.586  58.331  60.822  0.00  0.00            
ATOM   4265 HD22 LEU X 268      86.810  59.750  61.510  0.00  0.00            
ATOM   4266 HD23 LEU X 268      85.839  58.331  61.442  0.00  0.00            
ATOM   4267  C   LEU X 268      83.488  60.314  61.733  0.00  0.00            
ATOM   4268  O   LEU X 268      83.415  61.508  61.987  0.00  0.00            
ATOM   4269  N   ALA X 269      83.417  59.374  62.670  0.00  0.00            
ATOM   4270  H   ALA X 269      83.541  58.439  62.310  0.00  0.00            
ATOM   4271  CA  ALA X 269      83.134  59.579  64.116  0.00  0.00            
ATOM   4272  HA  ALA X 269      83.378  60.633  64.250  0.00  0.00            
ATOM   4273  CB  ALA X 269      81.664  59.264  64.446  0.00  0.00            
ATOM   4274  HB1 ALA X 269      81.591  59.468  65.514  0.00  0.00            
ATOM   4275  HB2 ALA X 269      81.028  59.929  63.862  0.00  0.00            
ATOM   4276  HB3 ALA X 269      81.438  58.224  64.213  0.00  0.00            
ATOM   4277  C   ALA X 269      84.090  58.890  65.031  0.00  0.00            
ATOM   4278  O   ALA X 269      84.046  57.694  65.190  0.00  0.00            
ATOM   4279  N   TYR X 270      84.957  59.675  65.648  0.00  0.00            
ATOM   4280  H   TYR X 270      84.990  60.598  65.240  0.00  0.00            
ATOM   4281  CA  TYR X 270      86.191  59.270  66.314  0.00  0.00            
ATOM   4282  HA  TYR X 270      86.775  60.189  66.371  0.00  0.00            
ATOM   4283  CB  TYR X 270      85.912  58.905  67.755  0.00  0.00            
ATOM   4284  HB2 TYR X 270      85.399  59.690  68.312  0.00  0.00            
ATOM   4285  HB3 TYR X 270      85.259  58.035  67.827  0.00  0.00            
ATOM   4286  CG  TYR X 270      87.057  58.475  68.545  0.00  0.00            
ATOM   4287  CD1 TYR X 270      87.793  59.458  69.257  0.00  0.00            
ATOM   4288  HD1 TYR X 270      87.477  60.483  69.378  0.00  0.00            
ATOM   4289  CE1 TYR X 270      88.968  59.074  69.892  0.00  0.00            
ATOM   4290  HE1 TYR X 270      89.666  59.745  70.370  0.00  0.00            
ATOM   4291  CZ  TYR X 270      89.406  57.694  69.980  0.00  0.00            
ATOM   4292  OH  TYR X 270      90.564  57.361  70.634  0.00  0.00            
ATOM   4293  HH  TYR X 270      90.799  56.434  70.726  0.00  0.00            
ATOM   4294  CE2 TYR X 270      88.578  56.707  69.355  0.00  0.00            
ATOM   4295  HE2 TYR X 270      88.921  55.683  69.350  0.00  0.00            
ATOM   4296  CD2 TYR X 270      87.389  57.092  68.712  0.00  0.00            
ATOM   4297  HD2 TYR X 270      86.779  56.398  68.153  0.00  0.00            
ATOM   4298  C   TYR X 270      87.197  58.331  65.550  0.00  0.00            
ATOM   4299  O   TYR X 270      86.760  57.450  64.786  0.00  0.00            
ATOM   4300  N   LEU X 271      88.512  58.486  65.816  0.00  0.00            
ATOM   4301  H   LEU X 271      88.791  59.291  66.358  0.00  0.00            
ATOM   4302  CA  LEU X 271      89.519  57.628  65.164  0.00  0.00            
ATOM   4303  HA  LEU X 271      89.139  56.609  65.239  0.00  0.00            
ATOM   4304  CB  LEU X 271      89.725  58.097  63.707  0.00  0.00            
ATOM   4305  HB2 LEU X 271      88.766  58.039  63.192  0.00  0.00            
ATOM   4306  HB3 LEU X 271      89.943  59.165  63.728  0.00  0.00            
ATOM   4307  CG  LEU X 271      90.620  57.297  62.732  0.00  0.00            
ATOM   4308  HG  LEU X 271      91.628  57.181  63.129  0.00  0.00            
ATOM   4309  CD1 LEU X 271      89.950  55.940  62.490  0.00  0.00            
ATOM   4310 HD11 LEU X 271      89.981  55.389  63.430  0.00  0.00            
ATOM   4311 HD12 LEU X 271      88.926  56.118  62.164  0.00  0.00            
ATOM   4312 HD13 LEU X 271      90.611  55.462  61.766  0.00  0.00            
ATOM   4313  CD2 LEU X 271      90.837  58.044  61.420  0.00  0.00            
ATOM   4314 HD21 LEU X 271      89.904  58.101  60.859  0.00  0.00            
ATOM   4315 HD22 LEU X 271      91.182  59.066  61.577  0.00  0.00            
ATOM   4316 HD23 LEU X 271      91.508  57.475  60.776  0.00  0.00            
ATOM   4317  C   LEU X 271      90.871  57.667  65.931  0.00  0.00            
ATOM   4318  O   LEU X 271      91.219  58.811  66.323  0.00  0.00            
ATOM   4319  N   ASP X 272      91.582  56.556  66.193  0.00  0.00            
ATOM   4320  H   ASP X 272      91.351  55.681  65.744  0.00  0.00            
ATOM   4321  CA  ASP X 272      92.855  56.623  67.021  0.00  0.00            
ATOM   4322  HA  ASP X 272      92.735  57.288  67.876  0.00  0.00            
ATOM   4323  CB  ASP X 272      93.278  55.262  67.638  0.00  0.00            
ATOM   4324  HB2 ASP X 272      94.208  55.412  68.186  0.00  0.00            
ATOM   4325  HB3 ASP X 272      92.573  54.994  68.425  0.00  0.00            
ATOM   4326  CG  ASP X 272      93.477  54.144  66.644  0.00  0.00            
ATOM   4327  OD1 ASP X 272      94.406  53.368  66.766  0.00  0.00            
ATOM   4328  OD2 ASP X 272      92.701  54.081  65.723  0.00  0.00            
ATOM   4329  C   ASP X 272      94.093  57.106  66.222  0.00  0.00            
ATOM   4330  O   ASP X 272      94.915  57.860  66.733  0.00  0.00            
ATOM   4331  N   TYR X 273      94.226  56.630  64.992  0.00  0.00            
ATOM   4332  H   TYR X 273      93.637  55.918  64.586  0.00  0.00            
ATOM   4333  CA  TYR X 273      95.319  56.878  64.004  0.00  0.00            
ATOM   4334  HA  TYR X 273      96.269  56.820  64.536  0.00  0.00            
ATOM   4335  CB  TYR X 273      95.404  55.816  62.897  0.00  0.00            
ATOM   4336  HB2 TYR X 273      95.371  54.837  63.376  0.00  0.00            
ATOM   4337  HB3 TYR X 273      94.607  56.016  62.181  0.00  0.00            
ATOM   4338  CG  TYR X 273      96.800  55.828  62.189  0.00  0.00            
ATOM   4339  CD1 TYR X 273      97.858  55.153  62.815  0.00  0.00            
ATOM   4340  HD1 TYR X 273      97.674  54.745  63.798  0.00  0.00            
ATOM   4341  CE1 TYR X 273      99.144  55.192  62.247  0.00  0.00            
ATOM   4342  HE1 TYR X 273      99.968  54.636  62.668  0.00  0.00            
ATOM   4343  CZ  TYR X 273      99.366  55.709  60.963  0.00  0.00            
ATOM   4344  OH  TYR X 273     100.580  55.740  60.352  0.00  0.00            
ATOM   4345  HH  TYR X 273     101.258  55.585  61.014  0.00  0.00            
ATOM   4346  CE2 TYR X 273      98.271  56.296  60.292  0.00  0.00            
ATOM   4347  HE2 TYR X 273      98.373  56.764  59.324  0.00  0.00            
ATOM   4348  CD2 TYR X 273      96.987  56.414  60.860  0.00  0.00            
ATOM   4349  HD2 TYR X 273      96.203  56.864  60.268  0.00  0.00            
ATOM   4350  C   TYR X 273      95.267  58.307  63.515  0.00  0.00            
ATOM   4351  O   TYR X 273      94.267  58.997  63.680  0.00  0.00            
ATOM   4352  N   TYR X 274      96.319  58.870  62.942  0.00  0.00            
ATOM   4353  H   TYR X 274      96.950  58.191  62.540  0.00  0.00            
ATOM   4354  CA  TYR X 274      96.338  60.214  62.417  0.00  0.00            
ATOM   4355  HA  TYR X 274      95.458  60.758  62.757  0.00  0.00            
ATOM   4356  CB  TYR X 274      97.459  60.935  63.089  0.00  0.00            
ATOM   4357  HB2 TYR X 274      97.293  62.012  63.065  0.00  0.00            
ATOM   4358  HB3 TYR X 274      97.575  60.626  64.128  0.00  0.00            
ATOM   4359  CG  TYR X 274      98.736  60.721  62.272  0.00  0.00            
ATOM   4360  CD1 TYR X 274      98.978  61.593  61.243  0.00  0.00            
ATOM   4361  HD1 TYR X 274      98.479  62.543  61.117  0.00  0.00            
ATOM   4362  CE1 TYR X 274     100.126  61.371  60.408  0.00  0.00            
ATOM   4363  HE1 TYR X 274     100.194  62.081  59.597  0.00  0.00            
ATOM   4364  CZ  TYR X 274     100.924  60.298  60.597  0.00  0.00            
ATOM   4365  OH  TYR X 274     101.952  59.974  59.804  0.00  0.00            
ATOM   4366  HH  TYR X 274     102.144  60.686  59.190  0.00  0.00            
ATOM   4367  CE2 TYR X 274     100.739  59.539  61.820  0.00  0.00            
ATOM   4368  HE2 TYR X 274     101.481  58.839  62.175  0.00  0.00            
ATOM   4369  CD2 TYR X 274      99.626  59.725  62.642  0.00  0.00            
ATOM   4370  HD2 TYR X 274      99.654  59.264  63.619  0.00  0.00            
ATOM   4371  C   TYR X 274      96.210  60.338  60.905  0.00  0.00            
ATOM   4372  O   TYR X 274      96.924  59.573  60.251  0.00  0.00            
ATOM   4373  N   LEU X 275      95.538  61.360  60.378  0.00  0.00            
ATOM   4374  H   LEU X 275      94.995  61.914  61.025  0.00  0.00            
ATOM   4375  CA  LEU X 275      95.526  61.630  58.942  0.00  0.00            
ATOM   4376  HA  LEU X 275      95.581  60.625  58.521  0.00  0.00            
ATOM   4377  CB  LEU X 275      94.215  62.230  58.440  0.00  0.00            
ATOM   4378  HB2 LEU X 275      94.191  63.271  58.764  0.00  0.00            
ATOM   4379  HB3 LEU X 275      94.381  62.210  57.363  0.00  0.00            
ATOM   4380  CG  LEU X 275      92.822  61.524  58.845  0.00  0.00            
ATOM   4381  HG  LEU X 275      92.781  61.684  59.922  0.00  0.00            
ATOM   4382  CD1 LEU X 275      91.568  62.013  58.167  0.00  0.00            
ATOM   4383 HD11 LEU X 275      91.526  63.092  58.315  0.00  0.00            
ATOM   4384 HD12 LEU X 275      91.682  61.856  57.094  0.00  0.00            
ATOM   4385 HD13 LEU X 275      90.687  61.499  58.552  0.00  0.00            
ATOM   4386  CD2 LEU X 275      92.848  60.054  58.660  0.00  0.00            
ATOM   4387 HD21 LEU X 275      93.605  59.529  59.244  0.00  0.00            
ATOM   4388 HD22 LEU X 275      91.857  59.620  58.793  0.00  0.00            
ATOM   4389 HD23 LEU X 275      93.043  59.890  57.600  0.00  0.00            
ATOM   4390  C   LEU X 275      96.786  62.319  58.392  0.00  0.00            
ATOM   4391  O   LEU X 275      97.189  63.333  58.994  0.00  0.00            
ATOM   4392  N   ASP X 276      97.303  61.790  57.310  0.00  0.00            
ATOM   4393  H   ASP X 276      96.761  61.086  56.830  0.00  0.00            
ATOM   4394  CA  ASP X 276      98.585  62.192  56.571  0.00  0.00            
ATOM   4395  HA  ASP X 276      99.272  62.660  57.277  0.00  0.00            
ATOM   4396  CB  ASP X 276      99.225  60.913  56.011  0.00  0.00            
ATOM   4397  HB2 ASP X 276      99.650  60.308  56.811  0.00  0.00            
ATOM   4398  HB3 ASP X 276      98.573  60.293  55.395  0.00  0.00            
ATOM   4399  CG  ASP X 276     100.393  61.358  55.124  0.00  0.00            
ATOM   4400  OD1 ASP X 276     100.456  60.881  53.992  0.00  0.00            
ATOM   4401  OD2 ASP X 276     101.330  61.925  55.658  0.00  0.00            
ATOM   4402  C   ASP X 276      98.208  63.152  55.370  0.00  0.00            
ATOM   4403  O   ASP X 276      98.972  64.002  54.913  0.00  0.00            
ATOM   4404  N   ASP X 277      97.007  62.874  54.784  0.00  0.00            
ATOM   4405  H   ASP X 277      96.503  62.061  55.107  0.00  0.00            
ATOM   4406  CA  ASP X 277      96.436  63.433  53.569  0.00  0.00            
ATOM   4407  HA  ASP X 277      96.641  64.503  53.528  0.00  0.00            
ATOM   4408  CB  ASP X 277      97.321  62.795  52.494  0.00  0.00            
ATOM   4409  HB2 ASP X 277      98.246  63.369  52.548  0.00  0.00            
ATOM   4410  HB3 ASP X 277      97.494  61.720  52.549  0.00  0.00            
ATOM   4411  CG  ASP X 277      96.778  63.120  51.059  0.00  0.00            
ATOM   4412  OD1 ASP X 277      96.729  62.198  50.202  0.00  0.00            
ATOM   4413  OD2 ASP X 277      96.424  64.252  50.808  0.00  0.00            
ATOM   4414  C   ASP X 277      94.958  63.126  53.460  0.00  0.00            
ATOM   4415  O   ASP X 277      94.484  62.027  53.808  0.00  0.00            
ATOM   4416  N   ILE X 278      94.159  64.127  53.083  0.00  0.00            
ATOM   4417  H   ILE X 278      94.597  65.004  52.841  0.00  0.00            
ATOM   4418  CA  ILE X 278      92.681  63.930  52.877  0.00  0.00            
ATOM   4419  HA  ILE X 278      92.446  62.939  53.264  0.00  0.00            
ATOM   4420  CB  ILE X 278      91.772  65.010  53.482  0.00  0.00            
ATOM   4421  HB  ILE X 278      90.751  64.693  53.272  0.00  0.00            
ATOM   4422  CG2 ILE X 278      91.850  65.113  55.070  0.00  0.00            
ATOM   4423 HG21 ILE X 278      91.722  64.171  55.604  0.00  0.00            
ATOM   4424 HG22 ILE X 278      92.744  65.675  55.338  0.00  0.00            
ATOM   4425 HG23 ILE X 278      91.114  65.808  55.474  0.00  0.00            
ATOM   4426  CG1 ILE X 278      91.830  66.422  52.791  0.00  0.00            
ATOM   4427 HG12 ILE X 278      92.808  66.899  52.840  0.00  0.00            
ATOM   4428 HG13 ILE X 278      91.728  66.204  51.728  0.00  0.00            
ATOM   4429  CD1 ILE X 278      90.749  67.528  53.211  0.00  0.00            
ATOM   4430 HD11 ILE X 278      89.743  67.208  52.941  0.00  0.00            
ATOM   4431 HD12 ILE X 278      90.794  67.957  54.212  0.00  0.00            
ATOM   4432 HD13 ILE X 278      90.895  68.367  52.531  0.00  0.00            
ATOM   4433  C   ILE X 278      92.358  63.709  51.394  0.00  0.00            
ATOM   4434  O   ILE X 278      91.258  63.228  51.046  0.00  0.00            
ATOM   4435  N   ILE X 279      93.248  64.024  50.472  0.00  0.00            
ATOM   4436  H   ILE X 279      94.103  64.521  50.676  0.00  0.00            
ATOM   4437  CA  ILE X 279      92.926  63.859  49.092  0.00  0.00            
ATOM   4438  HA  ILE X 279      91.940  64.281  48.896  0.00  0.00            
ATOM   4439  CB  ILE X 279      93.953  64.592  48.193  0.00  0.00            
ATOM   4440  HB  ILE X 279      94.903  64.070  48.308  0.00  0.00            
ATOM   4441  CG2 ILE X 279      93.610  64.444  46.700  0.00  0.00            
ATOM   4442 HG21 ILE X 279      94.067  65.189  46.049  0.00  0.00            
ATOM   4443 HG22 ILE X 279      93.690  63.463  46.232  0.00  0.00            
ATOM   4444 HG23 ILE X 279      92.551  64.662  46.562  0.00  0.00            
ATOM   4445  CG1 ILE X 279      94.254  66.024  48.634  0.00  0.00            
ATOM   4446 HG12 ILE X 279      93.295  66.535  48.724  0.00  0.00            
ATOM   4447 HG13 ILE X 279      94.686  66.002  49.635  0.00  0.00            
ATOM   4448  CD1 ILE X 279      95.297  66.753  47.729  0.00  0.00            
ATOM   4449 HD11 ILE X 279      94.992  66.965  46.704  0.00  0.00            
ATOM   4450 HD12 ILE X 279      95.572  67.710  48.174  0.00  0.00            
ATOM   4451 HD13 ILE X 279      96.187  66.124  47.699  0.00  0.00            
ATOM   4452  C   ILE X 279      92.928  62.460  48.584  0.00  0.00            
ATOM   4453  O   ILE X 279      91.981  62.014  47.902  0.00  0.00            
ATOM   4454  N   ASP X 280      93.975  61.593  48.802  0.00  0.00            
ATOM   4455  H   ASP X 280      94.773  61.970  49.293  0.00  0.00            
ATOM   4456  CA  ASP X 280      93.853  60.217  48.285  0.00  0.00            
ATOM   4457  HA  ASP X 280      93.683  60.228  47.209  0.00  0.00            
ATOM   4458  CB  ASP X 280      95.194  59.403  48.495  0.00  0.00            
ATOM   4459  HB2 ASP X 280      95.323  59.297  49.572  0.00  0.00            
ATOM   4460  HB3 ASP X 280      94.984  58.426  48.060  0.00  0.00            
ATOM   4461  CG  ASP X 280      96.477  59.938  47.833  0.00  0.00            
ATOM   4462  OD1 ASP X 280      97.578  59.546  48.263  0.00  0.00            
ATOM   4463  OD2 ASP X 280      96.370  60.723  46.852  0.00  0.00            
ATOM   4464  C   ASP X 280      92.789  59.395  49.009  0.00  0.00            
ATOM   4465  O   ASP X 280      92.281  58.385  48.578  0.00  0.00            
ATOM   4466  N   LEU X 281      92.508  59.802  50.262  0.00  0.00            
ATOM   4467  H   LEU X 281      92.799  60.728  50.539  0.00  0.00            
ATOM   4468  CA  LEU X 281      91.886  58.845  51.192  0.00  0.00            
ATOM   4469  HA  LEU X 281      92.301  57.839  51.128  0.00  0.00            
ATOM   4470  CB  LEU X 281      92.206  59.382  52.580  0.00  0.00            
ATOM   4471  HB2 LEU X 281      93.268  59.284  52.806  0.00  0.00            
ATOM   4472  HB3 LEU X 281      92.196  60.470  52.506  0.00  0.00            
ATOM   4473  CG  LEU X 281      91.398  58.874  53.813  0.00  0.00            
ATOM   4474  HG  LEU X 281      90.348  59.090  53.613  0.00  0.00            
ATOM   4475  CD1 LEU X 281      91.660  57.336  54.039  0.00  0.00            
ATOM   4476 HD11 LEU X 281      91.026  56.816  54.758  0.00  0.00            
ATOM   4477 HD12 LEU X 281      91.665  56.889  53.045  0.00  0.00            
ATOM   4478 HD13 LEU X 281      92.673  57.227  54.427  0.00  0.00            
ATOM   4479  CD2 LEU X 281      91.899  59.569  55.043  0.00  0.00            
ATOM   4480 HD21 LEU X 281      91.436  59.221  55.967  0.00  0.00            
ATOM   4481 HD22 LEU X 281      92.975  59.436  55.156  0.00  0.00            
ATOM   4482 HD23 LEU X 281      91.532  60.594  54.974  0.00  0.00            
ATOM   4483  C   LEU X 281      90.324  58.877  50.964  0.00  0.00            
ATOM   4484  O   LEU X 281      89.705  57.787  51.054  0.00  0.00            
ATOM   4485  N   PHE X 282      89.800  60.037  50.659  0.00  0.00            
ATOM   4486  H   PHE X 282      90.372  60.869  50.679  0.00  0.00            
ATOM   4487  CA  PHE X 282      88.377  60.327  50.299  0.00  0.00            
ATOM   4488  HA  PHE X 282      87.726  59.533  50.665  0.00  0.00            
ATOM   4489  CB  PHE X 282      87.810  61.474  51.042  0.00  0.00            
ATOM   4490  HB2 PHE X 282      88.102  62.369  50.492  0.00  0.00            
ATOM   4491  HB3 PHE X 282      86.746  61.339  50.848  0.00  0.00            
ATOM   4492  CG  PHE X 282      88.087  61.452  52.568  0.00  0.00            
ATOM   4493  CD1 PHE X 282      88.778  62.485  53.164  0.00  0.00            
ATOM   4494  HD1 PHE X 282      89.012  63.393  52.627  0.00  0.00            
ATOM   4495  CE1 PHE X 282      89.099  62.544  54.538  0.00  0.00            
ATOM   4496  HE1 PHE X 282      89.664  63.355  54.974  0.00  0.00            
ATOM   4497  CZ  PHE X 282      88.741  61.440  55.310  0.00  0.00            
ATOM   4498  HZ  PHE X 282      88.976  61.559  56.357  0.00  0.00            
ATOM   4499  CE2 PHE X 282      88.215  60.315  54.687  0.00  0.00            
ATOM   4500  HE2 PHE X 282      87.960  59.400  55.201  0.00  0.00            
ATOM   4501  CD2 PHE X 282      87.795  60.306  53.333  0.00  0.00            
ATOM   4502  HD2 PHE X 282      87.426  59.407  52.862  0.00  0.00            
ATOM   4503  C   PHE X 282      88.081  60.230  48.813  0.00  0.00            
ATOM   4504  O   PHE X 282      87.100  60.751  48.404  0.00  0.00            
ATOM   4505  N   ASN X 283      88.780  59.398  48.082  0.00  0.00            
ATOM   4506  H   ASN X 283      89.618  59.023  48.502  0.00  0.00            
ATOM   4507  CA  ASN X 283      88.557  59.240  46.648  0.00  0.00            
ATOM   4508  HA  ASN X 283      88.829  60.207  46.224  0.00  0.00            
ATOM   4509  CB  ASN X 283      89.648  58.322  46.114  0.00  0.00            
ATOM   4510  HB2 ASN X 283      90.635  58.767  46.243  0.00  0.00            
ATOM   4511  HB3 ASN X 283      89.693  57.382  46.663  0.00  0.00            
ATOM   4512  CG  ASN X 283      89.554  57.838  44.649  0.00  0.00            
ATOM   4513  OD1 ASN X 283      89.150  56.699  44.447  0.00  0.00            
ATOM   4514  ND2 ASN X 283      90.193  58.538  43.761  0.00  0.00            
ATOM   4515 HD21 ASN X 283      90.094  58.241  42.801  0.00  0.00            
ATOM   4516 HD22 ASN X 283      90.420  59.477  44.053  0.00  0.00            
ATOM   4517  C   ASN X 283      87.116  58.726  46.315  0.00  0.00            
ATOM   4518  O   ASN X 283      86.472  59.387  45.557  0.00  0.00            
ATOM   4519  N   CYX X 284      86.629  57.548  46.900  0.00  0.00            
ATOM   4520  H   CYX X 284      87.368  56.959  47.257  0.00  0.00            
ATOM   4521  CA  CYX X 284      85.290  56.976  46.814  0.00  0.00            
ATOM   4522  HA  CYX X 284      84.899  56.944  45.797  0.00  0.00            
ATOM   4523  CB  CYX X 284      85.277  55.595  47.256  0.00  0.00            
ATOM   4524  HB2 CYX X 284      85.631  55.570  48.287  0.00  0.00            
ATOM   4525  HB3 CYX X 284      84.293  55.164  47.071  0.00  0.00            
ATOM   4526  SG  CYX X 284      86.526  54.678  46.337  0.00  0.00            
ATOM   4527  C   CYX X 284      84.248  57.794  47.648  0.00  0.00            
ATOM   4528  O   CYX X 284      83.095  57.397  47.561  0.00  0.00            
ATOM   4529  N   LEU X 285      84.606  58.817  48.365  0.00  0.00            
ATOM   4530  H   LEU X 285      85.596  59.018  48.348  0.00  0.00            
ATOM   4531  CA  LEU X 285      83.704  59.649  49.177  0.00  0.00            
ATOM   4532  HA  LEU X 285      82.643  59.411  49.097  0.00  0.00            
ATOM   4533  CB  LEU X 285      84.023  59.487  50.681  0.00  0.00            
ATOM   4534  HB2 LEU X 285      85.061  59.777  50.845  0.00  0.00            
ATOM   4535  HB3 LEU X 285      83.503  60.265  51.240  0.00  0.00            
ATOM   4536  CG  LEU X 285      83.700  58.109  51.254  0.00  0.00            
ATOM   4537  HG  LEU X 285      83.961  57.310  50.559  0.00  0.00            
ATOM   4538  CD1 LEU X 285      84.515  57.836  52.476  0.00  0.00            
ATOM   4539 HD11 LEU X 285      85.558  58.124  52.347  0.00  0.00            
ATOM   4540 HD12 LEU X 285      84.048  58.473  53.227  0.00  0.00            
ATOM   4541 HD13 LEU X 285      84.551  56.787  52.770  0.00  0.00            
ATOM   4542  CD2 LEU X 285      82.213  58.010  51.602  0.00  0.00            
ATOM   4543 HD21 LEU X 285      81.790  57.060  51.929  0.00  0.00            
ATOM   4544 HD22 LEU X 285      81.969  58.578  52.499  0.00  0.00            
ATOM   4545 HD23 LEU X 285      81.689  58.413  50.735  0.00  0.00            
ATOM   4546  C   LEU X 285      83.782  61.167  48.774  0.00  0.00            
ATOM   4547  O   LEU X 285      83.220  62.032  49.431  0.00  0.00            
ATOM   4548  N   THR X 286      84.279  61.478  47.553  0.00  0.00            
ATOM   4549  H   THR X 286      84.587  60.716  46.967  0.00  0.00            
ATOM   4550  CA  THR X 286      84.449  62.890  47.070  0.00  0.00            
ATOM   4551  HA  THR X 286      84.964  63.446  47.853  0.00  0.00            
ATOM   4552  CB  THR X 286      85.332  62.872  45.833  0.00  0.00            
ATOM   4553  HB  THR X 286      84.899  62.152  45.139  0.00  0.00            
ATOM   4554  CG2 THR X 286      85.497  64.183  45.107  0.00  0.00            
ATOM   4555 HG21 THR X 286      86.130  64.136  44.220  0.00  0.00            
ATOM   4556 HG22 THR X 286      84.551  64.396  44.609  0.00  0.00            
ATOM   4557 HG23 THR X 286      85.769  65.025  45.744  0.00  0.00            
ATOM   4558  OG1 THR X 286      86.563  62.496  46.211  0.00  0.00            
ATOM   4559  HG1 THR X 286      86.419  61.875  46.928  0.00  0.00            
ATOM   4560  C   THR X 286      83.207  63.682  46.844  0.00  0.00            
ATOM   4561  O   THR X 286      83.285  64.903  46.714  0.00  0.00            
ATOM   4562  N   ASN X 287      82.019  63.088  46.784  0.00  0.00            
ATOM   4563  H   ASN X 287      81.971  62.086  46.901  0.00  0.00            
ATOM   4564  CA  ASN X 287      80.810  63.735  46.198  0.00  0.00            
ATOM   4565  HA  ASN X 287      80.942  64.798  46.000  0.00  0.00            
ATOM   4566  CB  ASN X 287      80.562  63.189  44.800  0.00  0.00            
ATOM   4567  HB2 ASN X 287      81.468  62.981  44.231  0.00  0.00            
ATOM   4568  HB3 ASN X 287      80.116  62.217  45.012  0.00  0.00            
ATOM   4569  CG  ASN X 287      79.586  64.059  44.038  0.00  0.00            
ATOM   4570  OD1 ASN X 287      79.700  65.268  44.003  0.00  0.00            
ATOM   4571  ND2 ASN X 287      78.648  63.495  43.369  0.00  0.00            
ATOM   4572 HD21 ASN X 287      78.001  63.976  42.761  0.00  0.00            
ATOM   4573 HD22 ASN X 287      78.752  62.501  43.218  0.00  0.00            
ATOM   4574  C   ASN X 287      79.499  63.752  47.052  0.00  0.00            
ATOM   4575  O   ASN X 287      78.517  64.406  46.692  0.00  0.00            
ATOM   4576  N   VAL X 288      79.460  63.145  48.265  0.00  0.00            
ATOM   4577  H   VAL X 288      80.252  62.561  48.491  0.00  0.00            
ATOM   4578  CA  VAL X 288      78.238  63.044  49.208  0.00  0.00            
ATOM   4579  HA  VAL X 288      77.521  62.348  48.771  0.00  0.00            
ATOM   4580  CB  VAL X 288      78.645  62.393  50.565  0.00  0.00            
ATOM   4581  HB  VAL X 288      77.773  62.630  51.175  0.00  0.00            
ATOM   4582  CG1 VAL X 288      78.845  60.855  50.612  0.00  0.00            
ATOM   4583 HG11 VAL X 288      79.633  60.553  49.922  0.00  0.00            
ATOM   4584 HG12 VAL X 288      79.086  60.463  51.600  0.00  0.00            
ATOM   4585 HG13 VAL X 288      77.894  60.375  50.383  0.00  0.00            
ATOM   4586  CG2 VAL X 288      79.907  63.010  51.251  0.00  0.00            
ATOM   4587 HG21 VAL X 288      80.054  62.659  52.273  0.00  0.00            
ATOM   4588 HG22 VAL X 288      80.808  62.826  50.665  0.00  0.00            
ATOM   4589 HG23 VAL X 288      79.787  64.093  51.256  0.00  0.00            
ATOM   4590  C   VAL X 288      77.621  64.431  49.393  0.00  0.00            
ATOM   4591  O   VAL X 288      78.348  65.402  49.492  0.00  0.00            
ATOM   4592  N   SER X 289      76.285  64.551  49.587  0.00  0.00            
ATOM   4593  H   SER X 289      75.716  63.735  49.414  0.00  0.00            
ATOM   4594  CA  SER X 289      75.546  65.815  49.788  0.00  0.00            
ATOM   4595  HA  SER X 289      75.776  66.416  48.909  0.00  0.00            
ATOM   4596  CB  SER X 289      74.058  65.425  49.763  0.00  0.00            
ATOM   4597  HB2 SER X 289      73.510  66.360  49.883  0.00  0.00            
ATOM   4598  HB3 SER X 289      73.701  65.033  48.810  0.00  0.00            
ATOM   4599  OG  SER X 289      73.647  64.589  50.891  0.00  0.00            
ATOM   4600  HG  SER X 289      74.031  63.738  50.666  0.00  0.00            
ATOM   4601  C   SER X 289      75.955  66.481  51.104  0.00  0.00            
ATOM   4602  O   SER X 289      75.844  67.730  51.180  0.00  0.00            
ATOM   4603  N   SER X 290      76.374  65.740  52.165  0.00  0.00            
ATOM   4604  H   SER X 290      76.325  64.744  52.000  0.00  0.00            
ATOM   4605  CA  SER X 290      76.846  66.209  53.447  0.00  0.00            
ATOM   4606  HA  SER X 290      77.296  67.189  53.294  0.00  0.00            
ATOM   4607  CB  SER X 290      75.723  66.196  54.461  0.00  0.00            
ATOM   4608  HB2 SER X 290      75.328  65.189  54.598  0.00  0.00            
ATOM   4609  HB3 SER X 290      76.169  66.451  55.422  0.00  0.00            
ATOM   4610  OG  SER X 290      74.664  67.067  54.234  0.00  0.00            
ATOM   4611  HG  SER X 290      74.268  66.637  53.473  0.00  0.00            
ATOM   4612  C   SER X 290      77.981  65.360  53.887  0.00  0.00            
ATOM   4613  O   SER X 290      77.801  64.152  54.121  0.00  0.00            
ATOM   4614  N   PHE X 291      79.172  65.992  54.063  0.00  0.00            
ATOM   4615  H   PHE X 291      79.111  66.984  53.883  0.00  0.00            
ATOM   4616  CA  PHE X 291      80.390  65.366  54.611  0.00  0.00            
ATOM   4617  HA  PHE X 291      80.225  64.289  54.563  0.00  0.00            
ATOM   4618  CB  PHE X 291      81.664  65.585  53.686  0.00  0.00            
ATOM   4619  HB2 PHE X 291      81.336  65.231  52.709  0.00  0.00            
ATOM   4620  HB3 PHE X 291      81.937  66.639  53.742  0.00  0.00            
ATOM   4621  CG  PHE X 291      82.850  64.778  54.045  0.00  0.00            
ATOM   4622  CD1 PHE X 291      83.148  63.625  53.307  0.00  0.00            
ATOM   4623  HD1 PHE X 291      82.432  63.223  52.606  0.00  0.00            
ATOM   4624  CE1 PHE X 291      84.386  62.964  53.437  0.00  0.00            
ATOM   4625  HE1 PHE X 291      84.650  62.067  52.895  0.00  0.00            
ATOM   4626  CZ  PHE X 291      85.376  63.516  54.303  0.00  0.00            
ATOM   4627  HZ  PHE X 291      86.390  63.147  54.346  0.00  0.00            
ATOM   4628  CE2 PHE X 291      85.102  64.722  54.938  0.00  0.00            
ATOM   4629  HE2 PHE X 291      85.932  65.012  55.565  0.00  0.00            
ATOM   4630  CD2 PHE X 291      83.878  65.314  54.860  0.00  0.00            
ATOM   4631  HD2 PHE X 291      83.678  66.266  55.330  0.00  0.00            
ATOM   4632  C   PHE X 291      80.698  65.762  56.095  0.00  0.00            
ATOM   4633  O   PHE X 291      80.532  66.945  56.430  0.00  0.00            
ATOM   4634  N   SER X 292      81.218  64.914  56.981  0.00  0.00            
ATOM   4635  H   SER X 292      81.215  63.937  56.724  0.00  0.00            
ATOM   4636  CA  SER X 292      81.257  65.165  58.466  0.00  0.00            
ATOM   4637  HA  SER X 292      81.488  66.224  58.586  0.00  0.00            
ATOM   4638  CB  SER X 292      79.929  64.798  59.098  0.00  0.00            
ATOM   4639  HB2 SER X 292      79.106  65.401  58.715  0.00  0.00            
ATOM   4640  HB3 SER X 292      79.720  63.765  58.819  0.00  0.00            
ATOM   4641  OG  SER X 292      79.854  64.925  60.522  0.00  0.00            
ATOM   4642  HG  SER X 292      79.465  65.791  60.670  0.00  0.00            
ATOM   4643  C   SER X 292      82.428  64.533  59.112  0.00  0.00            
ATOM   4644  O   SER X 292      82.675  63.321  58.958  0.00  0.00            
ATOM   4645  N   LEU X 293      83.208  65.275  59.908  0.00  0.00            
ATOM   4646  H   LEU X 293      83.062  66.265  60.042  0.00  0.00            
ATOM   4647  CA  LEU X 293      84.387  64.743  60.596  0.00  0.00            
ATOM   4648  HA  LEU X 293      84.453  63.661  60.487  0.00  0.00            
ATOM   4649  CB  LEU X 293      85.528  65.559  59.828  0.00  0.00            
ATOM   4650  HB2 LEU X 293      85.235  66.599  59.973  0.00  0.00            
ATOM   4651  HB3 LEU X 293      86.430  65.381  60.413  0.00  0.00            
ATOM   4652  CG  LEU X 293      85.903  65.196  58.392  0.00  0.00            
ATOM   4653  HG  LEU X 293      85.152  65.437  57.639  0.00  0.00            
ATOM   4654  CD1 LEU X 293      87.107  65.879  57.876  0.00  0.00            
ATOM   4655 HD11 LEU X 293      86.948  66.937  58.084  0.00  0.00            
ATOM   4656 HD12 LEU X 293      87.942  65.528  58.482  0.00  0.00            
ATOM   4657 HD13 LEU X 293      87.551  65.805  56.883  0.00  0.00            
ATOM   4658  CD2 LEU X 293      86.019  63.599  58.308  0.00  0.00            
ATOM   4659 HD21 LEU X 293      86.325  63.373  57.287  0.00  0.00            
ATOM   4660 HD22 LEU X 293      86.711  63.309  59.099  0.00  0.00            
ATOM   4661 HD23 LEU X 293      85.030  63.173  58.477  0.00  0.00            
ATOM   4662  C   LEU X 293      84.328  65.040  62.098  0.00  0.00            
ATOM   4663  O   LEU X 293      84.234  66.255  62.438  0.00  0.00            
ATOM   4664  N   VAL X 294      84.294  63.973  62.883  0.00  0.00            
ATOM   4665  H   VAL X 294      84.386  63.022  62.555  0.00  0.00            
ATOM   4666  CA  VAL X 294      84.186  64.034  64.333  0.00  0.00            
ATOM   4667  HA  VAL X 294      84.228  65.087  64.613  0.00  0.00            
ATOM   4668  CB  VAL X 294      82.755  63.626  64.746  0.00  0.00            
ATOM   4669  HB  VAL X 294      82.686  62.545  64.621  0.00  0.00            
ATOM   4670  CG1 VAL X 294      82.463  63.888  66.250  0.00  0.00            
ATOM   4671 HG11 VAL X 294      82.789  64.891  66.524  0.00  0.00            
ATOM   4672 HG12 VAL X 294      81.414  63.886  66.544  0.00  0.00            
ATOM   4673 HG13 VAL X 294      83.053  63.183  66.835  0.00  0.00            
ATOM   4674  CG2 VAL X 294      81.661  64.231  63.866  0.00  0.00            
ATOM   4675 HG21 VAL X 294      80.703  63.986  64.324  0.00  0.00            
ATOM   4676 HG22 VAL X 294      81.679  65.313  63.731  0.00  0.00            
ATOM   4677 HG23 VAL X 294      81.724  63.904  62.828  0.00  0.00            
ATOM   4678  C   VAL X 294      85.351  63.399  65.028  0.00  0.00            
ATOM   4679  O   VAL X 294      85.812  62.311  64.688  0.00  0.00            
ATOM   4680  N   SER X 295      85.816  64.088  66.022  0.00  0.00            
ATOM   4681  H   SER X 295      85.265  64.903  66.249  0.00  0.00            
ATOM   4682  CA  SER X 295      86.905  63.681  66.872  0.00  0.00            
ATOM   4683  HA  SER X 295      87.281  64.607  67.306  0.00  0.00            
ATOM   4684  CB  SER X 295      86.222  62.931  68.033  0.00  0.00            
ATOM   4685  HB2 SER X 295      85.639  62.079  67.685  0.00  0.00            
ATOM   4686  HB3 SER X 295      87.034  62.430  68.559  0.00  0.00            
ATOM   4687  OG  SER X 295      85.462  63.629  68.915  0.00  0.00            
ATOM   4688  HG  SER X 295      84.973  63.000  69.451  0.00  0.00            
ATOM   4689  C   SER X 295      88.145  62.915  66.247  0.00  0.00            
ATOM   4690  O   SER X 295      88.782  62.031  66.829  0.00  0.00            
ATOM   4691  N   VAL X 296      88.547  63.319  65.003  0.00  0.00            
ATOM   4692  H   VAL X 296      87.980  64.032  64.567  0.00  0.00            
ATOM   4693  CA  VAL X 296      89.733  62.942  64.161  0.00  0.00            
ATOM   4694  HA  VAL X 296      90.182  62.039  64.574  0.00  0.00            
ATOM   4695  CB  VAL X 296      89.422  62.878  62.599  0.00  0.00            
ATOM   4696  HB  VAL X 296      88.919  63.807  62.330  0.00  0.00            
ATOM   4697  CG1 VAL X 296      90.647  62.461  61.764  0.00  0.00            
ATOM   4698 HG11 VAL X 296      91.372  63.274  61.815  0.00  0.00            
ATOM   4699 HG12 VAL X 296      91.130  61.601  62.226  0.00  0.00            
ATOM   4700 HG13 VAL X 296      90.362  62.404  60.713  0.00  0.00            
ATOM   4701  CG2 VAL X 296      88.351  61.851  62.371  0.00  0.00            
ATOM   4702 HG21 VAL X 296      87.356  61.978  62.798  0.00  0.00            
ATOM   4703 HG22 VAL X 296      88.176  61.913  61.297  0.00  0.00            
ATOM   4704 HG23 VAL X 296      88.739  60.881  62.685  0.00  0.00            
ATOM   4705  C   VAL X 296      90.957  63.930  64.474  0.00  0.00            
ATOM   4706  O   VAL X 296      90.869  65.134  64.699  0.00  0.00            
ATOM   4707  N   THR X 297      92.138  63.296  64.300  0.00  0.00            
ATOM   4708  H   THR X 297      92.142  62.287  64.332  0.00  0.00            
ATOM   4709  CA  THR X 297      93.494  63.918  64.227  0.00  0.00            
ATOM   4710  HA  THR X 297      93.563  64.769  64.904  0.00  0.00            
ATOM   4711  CB  THR X 297      94.576  63.079  64.874  0.00  0.00            
ATOM   4712  HB  THR X 297      94.926  62.282  64.219  0.00  0.00            
ATOM   4713  CG2 THR X 297      95.778  63.977  65.070  0.00  0.00            
ATOM   4714 HG21 THR X 297      96.600  63.357  65.430  0.00  0.00            
ATOM   4715 HG22 THR X 297      96.135  64.413  64.136  0.00  0.00            
ATOM   4716 HG23 THR X 297      95.579  64.692  65.868  0.00  0.00            
ATOM   4717  OG1 THR X 297      94.179  62.468  66.050  0.00  0.00            
ATOM   4718  HG1 THR X 297      93.454  61.897  65.788  0.00  0.00            
ATOM   4719  C   THR X 297      93.859  64.322  62.808  0.00  0.00            
ATOM   4720  O   THR X 297      94.169  63.462  61.996  0.00  0.00            
ATOM   4721  N   ILE X 298      93.778  65.601  62.560  0.00  0.00            
ATOM   4722  H   ILE X 298      93.529  66.231  63.309  0.00  0.00            
ATOM   4723  CA  ILE X 298      94.069  66.233  61.273  0.00  0.00            
ATOM   4724  HA  ILE X 298      94.279  65.444  60.551  0.00  0.00            
ATOM   4725  CB  ILE X 298      92.771  66.877  60.625  0.00  0.00            
ATOM   4726  HB  ILE X 298      93.099  67.228  59.646  0.00  0.00            
ATOM   4727  CG2 ILE X 298      91.738  65.858  60.184  0.00  0.00            
ATOM   4728 HG21 ILE X 298      92.315  65.116  59.632  0.00  0.00            
ATOM   4729 HG22 ILE X 298      91.223  65.423  61.041  0.00  0.00            
ATOM   4730 HG23 ILE X 298      91.002  66.263  59.490  0.00  0.00            
ATOM   4731  CG1 ILE X 298      92.251  68.050  61.452  0.00  0.00            
ATOM   4732 HG12 ILE X 298      92.091  67.620  62.440  0.00  0.00            
ATOM   4733 HG13 ILE X 298      92.956  68.875  61.553  0.00  0.00            
ATOM   4734  CD1 ILE X 298      90.858  68.694  61.079  0.00  0.00            
ATOM   4735 HD11 ILE X 298      90.533  69.401  61.843  0.00  0.00            
ATOM   4736 HD12 ILE X 298      91.073  69.260  60.173  0.00  0.00            
ATOM   4737 HD13 ILE X 298      90.112  67.934  60.850  0.00  0.00            
ATOM   4738  C   ILE X 298      95.228  67.292  61.326  0.00  0.00            
ATOM   4739  O   ILE X 298      95.421  67.994  60.348  0.00  0.00            
ATOM   4740  N   GLU X 299      96.027  67.414  62.464  0.00  0.00            
ATOM   4741  H   GLU X 299      95.929  66.800  63.260  0.00  0.00            
ATOM   4742  CA  GLU X 299      97.124  68.436  62.443  0.00  0.00            
ATOM   4743  HA  GLU X 299      96.713  69.419  62.214  0.00  0.00            
ATOM   4744  CB  GLU X 299      97.583  68.681  63.932  0.00  0.00            
ATOM   4745  HB2 GLU X 299      98.318  69.475  64.063  0.00  0.00            
ATOM   4746  HB3 GLU X 299      96.746  68.964  64.569  0.00  0.00            
ATOM   4747  CG  GLU X 299      98.275  67.417  64.563  0.00  0.00            
ATOM   4748  HG2 GLU X 299      97.788  66.584  64.057  0.00  0.00            
ATOM   4749  HG3 GLU X 299      99.334  67.472  64.311  0.00  0.00            
ATOM   4750  CD  GLU X 299      98.031  67.324  66.102  0.00  0.00            
ATOM   4751  OE1 GLU X 299      97.813  66.165  66.558  0.00  0.00            
ATOM   4752  OE2 GLU X 299      98.116  68.327  66.857  0.00  0.00            
ATOM   4753  C   GLU X 299      98.332  68.155  61.541  0.00  0.00            
ATOM   4754  O   GLU X 299      99.183  69.030  61.347  0.00  0.00            
ATOM   4755  N   ARG X 300      98.419  66.962  60.897  0.00  0.00            
ATOM   4756  H   ARG X 300      97.655  66.350  61.145  0.00  0.00            
ATOM   4757  CA  ARG X 300      99.565  66.516  60.113  0.00  0.00            
ATOM   4758  HA  ARG X 300     100.330  67.288  60.195  0.00  0.00            
ATOM   4759  CB  ARG X 300     100.169  65.190  60.668  0.00  0.00            
ATOM   4760  HB2 ARG X 300      99.385  64.434  60.661  0.00  0.00            
ATOM   4761  HB3 ARG X 300     100.996  64.842  60.049  0.00  0.00            
ATOM   4762  CG  ARG X 300     100.652  65.354  62.074  0.00  0.00            
ATOM   4763  HG2 ARG X 300     101.508  66.016  62.203  0.00  0.00            
ATOM   4764  HG3 ARG X 300      99.812  65.620  62.716  0.00  0.00            
ATOM   4765  CD  ARG X 300     101.124  64.001  62.650  0.00  0.00            
ATOM   4766  HD2 ARG X 300     101.657  64.270  63.562  0.00  0.00            
ATOM   4767  HD3 ARG X 300     100.308  63.285  62.750  0.00  0.00            
ATOM   4768  NE  ARG X 300     102.190  63.510  61.700  0.00  0.00            
ATOM   4769  HE  ARG X 300     102.420  64.122  60.930  0.00  0.00            
ATOM   4770  CZ  ARG X 300     102.922  62.382  61.942  0.00  0.00            
ATOM   4771  NH1 ARG X 300     102.614  61.699  63.053  0.00  0.00            
ATOM   4772 HH11 ARG X 300     101.999  62.071  63.763  0.00  0.00            
ATOM   4773 HH12 ARG X 300     103.248  61.062  63.513  0.00  0.00            
ATOM   4774  NH2 ARG X 300     104.070  62.108  61.319  0.00  0.00            
ATOM   4775 HH21 ARG X 300     104.407  62.844  60.715  0.00  0.00            
ATOM   4776 HH22 ARG X 300     104.702  61.345  61.517  0.00  0.00            
ATOM   4777  C   ARG X 300      99.235  66.330  58.593  0.00  0.00            
ATOM   4778  O   ARG X 300      99.970  65.731  57.786  0.00  0.00            
ATOM   4779  N   VAL X 301      98.100  66.846  58.201  0.00  0.00            
ATOM   4780  H   VAL X 301      97.523  67.199  58.952  0.00  0.00            
ATOM   4781  CA  VAL X 301      97.516  66.682  56.848  0.00  0.00            
ATOM   4782  HA  VAL X 301      97.739  65.682  56.476  0.00  0.00            
ATOM   4783  CB  VAL X 301      96.030  66.921  56.889  0.00  0.00            
ATOM   4784  HB  VAL X 301      95.859  67.874  57.389  0.00  0.00            
ATOM   4785  CG1 VAL X 301      95.299  67.041  55.502  0.00  0.00            
ATOM   4786 HG11 VAL X 301      95.876  67.722  54.876  0.00  0.00            
ATOM   4787 HG12 VAL X 301      95.366  66.070  55.010  0.00  0.00            
ATOM   4788 HG13 VAL X 301      94.288  67.439  55.594  0.00  0.00            
ATOM   4789  CG2 VAL X 301      95.242  65.891  57.639  0.00  0.00            
ATOM   4790 HG21 VAL X 301      95.536  64.909  57.268  0.00  0.00            
ATOM   4791 HG22 VAL X 301      95.638  65.842  58.654  0.00  0.00            
ATOM   4792 HG23 VAL X 301      94.166  66.056  57.586  0.00  0.00            
ATOM   4793  C   VAL X 301      98.261  67.596  55.912  0.00  0.00            
ATOM   4794  O   VAL X 301      98.504  68.752  56.204  0.00  0.00            
ATOM   4795  N   LYS X 302      98.563  67.056  54.721  0.00  0.00            
ATOM   4796  H   LYS X 302      98.479  66.050  54.761  0.00  0.00            
ATOM   4797  CA  LYS X 302      99.383  67.819  53.632  0.00  0.00            
ATOM   4798  HA  LYS X 302     100.359  68.201  53.930  0.00  0.00            
ATOM   4799  CB  LYS X 302      99.609  66.770  52.506  0.00  0.00            
ATOM   4800  HB2 LYS X 302      98.704  66.188  52.332  0.00  0.00            
ATOM   4801  HB3 LYS X 302      99.685  67.321  51.569  0.00  0.00            
ATOM   4802  CG  LYS X 302     100.970  66.045  52.776  0.00  0.00            
ATOM   4803  HG2 LYS X 302     101.829  66.578  52.369  0.00  0.00            
ATOM   4804  HG3 LYS X 302     101.027  65.878  53.852  0.00  0.00            
ATOM   4805  CD  LYS X 302     101.104  64.657  52.136  0.00  0.00            
ATOM   4806  HD2 LYS X 302     100.121  64.219  52.311  0.00  0.00            
ATOM   4807  HD3 LYS X 302     101.450  64.776  51.109  0.00  0.00            
ATOM   4808  CE  LYS X 302     102.093  63.915  52.964  0.00  0.00            
ATOM   4809  HE2 LYS X 302     103.077  64.368  52.843  0.00  0.00            
ATOM   4810  HE3 LYS X 302     101.835  64.040  54.015  0.00  0.00            
ATOM   4811  NZ  LYS X 302     102.231  62.466  52.616  0.00  0.00            
ATOM   4812  HZ1 LYS X 302     103.002  61.961  53.030  0.00  0.00            
ATOM   4813  HZ2 LYS X 302     101.478  61.871  52.928  0.00  0.00            
ATOM   4814  HZ3 LYS X 302     102.295  62.430  51.608  0.00  0.00            
ATOM   4815  C   LYS X 302      98.624  69.060  53.141  0.00  0.00            
ATOM   4816  O   LYS X 302      99.186  70.162  53.167  0.00  0.00            
ATOM   4817  N   ASP X 303      97.437  68.915  52.607  0.00  0.00            
ATOM   4818  H   ASP X 303      97.030  67.991  52.569  0.00  0.00            
ATOM   4819  CA  ASP X 303      96.717  70.032  52.041  0.00  0.00            
ATOM   4820  HA  ASP X 303      96.995  70.913  52.619  0.00  0.00            
ATOM   4821  CB  ASP X 303      97.207  70.322  50.557  0.00  0.00            
ATOM   4822  HB2 ASP X 303      98.281  70.154  50.490  0.00  0.00            
ATOM   4823  HB3 ASP X 303      96.793  69.639  49.816  0.00  0.00            
ATOM   4824  CG  ASP X 303      96.909  71.763  50.235  0.00  0.00            
ATOM   4825  OD1 ASP X 303      97.515  72.283  49.245  0.00  0.00            
ATOM   4826  OD2 ASP X 303      96.088  72.462  50.898  0.00  0.00            
ATOM   4827  C   ASP X 303      95.138  69.789  52.058  0.00  0.00            
ATOM   4828  O   ASP X 303      94.598  68.908  51.399  0.00  0.00            
ATOM   4829  N   PHE X 304      94.477  70.678  52.761  0.00  0.00            
ATOM   4830  H   PHE X 304      94.997  71.305  53.358  0.00  0.00            
ATOM   4831  CA  PHE X 304      93.001  70.786  52.690  0.00  0.00            
ATOM   4832  HA  PHE X 304      92.523  69.835  52.927  0.00  0.00            
ATOM   4833  CB  PHE X 304      92.553  71.827  53.685  0.00  0.00            
ATOM   4834  HB2 PHE X 304      93.179  72.719  53.720  0.00  0.00            
ATOM   4835  HB3 PHE X 304      91.548  72.195  53.476  0.00  0.00            
ATOM   4836  CG  PHE X 304      92.651  71.146  54.961  0.00  0.00            
ATOM   4837  CD1 PHE X 304      91.695  70.178  55.399  0.00  0.00            
ATOM   4838  HD1 PHE X 304      90.894  70.071  54.683  0.00  0.00            
ATOM   4839  CE1 PHE X 304      91.708  69.630  56.677  0.00  0.00            
ATOM   4840  HE1 PHE X 304      90.932  68.967  57.028  0.00  0.00            
ATOM   4841  CZ  PHE X 304      92.812  69.868  57.540  0.00  0.00            
ATOM   4842  HZ  PHE X 304      92.853  69.445  58.533  0.00  0.00            
ATOM   4843  CE2 PHE X 304      93.774  70.830  57.187  0.00  0.00            
ATOM   4844  HE2 PHE X 304      94.563  71.126  57.863  0.00  0.00            
ATOM   4845  CD2 PHE X 304      93.705  71.461  55.875  0.00  0.00            
ATOM   4846  HD2 PHE X 304      94.489  72.137  55.569  0.00  0.00            
ATOM   4847  C   PHE X 304      92.540  71.147  51.223  0.00  0.00            
ATOM   4848  O   PHE X 304      91.399  70.822  50.953  0.00  0.00            
ATOM   4849  N   SER X 305      93.315  71.898  50.415  0.00  0.00            
ATOM   4850  H   SER X 305      94.295  71.888  50.660  0.00  0.00            
ATOM   4851  CA  SER X 305      92.875  72.738  49.320  0.00  0.00            
ATOM   4852  HA  SER X 305      92.096  73.385  49.723  0.00  0.00            
ATOM   4853  CB  SER X 305      94.031  73.587  48.837  0.00  0.00            
ATOM   4854  HB2 SER X 305      94.855  72.883  48.720  0.00  0.00            
ATOM   4855  HB3 SER X 305      93.721  74.242  48.022  0.00  0.00            
ATOM   4856  OG  SER X 305      94.435  74.510  49.835  0.00  0.00            
ATOM   4857  HG  SER X 305      94.950  74.010  50.472  0.00  0.00            
ATOM   4858  C   SER X 305      92.214  72.092  48.124  0.00  0.00            
ATOM   4859  O   SER X 305      91.633  72.765  47.272  0.00  0.00            
ATOM   4860  N   TYR X 306      92.180  70.774  47.976  0.00  0.00            
ATOM   4861  H   TYR X 306      92.430  70.149  48.729  0.00  0.00            
ATOM   4862  CA  TYR X 306      91.419  70.059  46.938  0.00  0.00            
ATOM   4863  HA  TYR X 306      91.863  70.279  45.967  0.00  0.00            
ATOM   4864  CB  TYR X 306      91.593  68.548  47.211  0.00  0.00            
ATOM   4865  HB2 TYR X 306      92.658  68.349  47.331  0.00  0.00            
ATOM   4866  HB3 TYR X 306      90.980  68.255  48.063  0.00  0.00            
ATOM   4867  CG  TYR X 306      91.154  67.789  46.004  0.00  0.00            
ATOM   4868  CD1 TYR X 306      92.001  67.328  44.965  0.00  0.00            
ATOM   4869  HD1 TYR X 306      93.053  67.498  45.140  0.00  0.00            
ATOM   4870  CE1 TYR X 306      91.530  66.599  43.855  0.00  0.00            
ATOM   4871  HE1 TYR X 306      92.201  66.292  43.066  0.00  0.00            
ATOM   4872  CZ  TYR X 306      90.162  66.405  43.722  0.00  0.00            
ATOM   4873  OH  TYR X 306      89.640  65.915  42.536  0.00  0.00            
ATOM   4874  HH  TYR X 306      90.370  65.656  41.970  0.00  0.00            
ATOM   4875  CE2 TYR X 306      89.279  66.713  44.741  0.00  0.00            
ATOM   4876  HE2 TYR X 306      88.248  66.444  44.564  0.00  0.00            
ATOM   4877  CD2 TYR X 306      89.807  67.455  45.882  0.00  0.00            
ATOM   4878  HD2 TYR X 306      89.094  67.707  46.652  0.00  0.00            
ATOM   4879  C   TYR X 306      89.884  70.381  46.917  0.00  0.00            
ATOM   4880  O   TYR X 306      89.308  70.418  48.025  0.00  0.00            
ATOM   4881  N   ASN X 307      89.353  70.622  45.700  0.00  0.00            
ATOM   4882  H   ASN X 307      90.021  70.585  44.944  0.00  0.00            
ATOM   4883  CA  ASN X 307      87.931  70.894  45.503  0.00  0.00            
ATOM   4884  HA  ASN X 307      87.635  71.520  46.344  0.00  0.00            
ATOM   4885  CB  ASN X 307      87.820  71.603  44.204  0.00  0.00            
ATOM   4886  HB2 ASN X 307      88.480  72.469  44.172  0.00  0.00            
ATOM   4887  HB3 ASN X 307      88.104  70.951  43.378  0.00  0.00            
ATOM   4888  CG  ASN X 307      86.391  72.073  43.847  0.00  0.00            
ATOM   4889  OD1 ASN X 307      85.559  72.355  44.676  0.00  0.00            
ATOM   4890  ND2 ASN X 307      86.143  72.224  42.538  0.00  0.00            
ATOM   4891 HD21 ASN X 307      85.210  72.588  42.411  0.00  0.00            
ATOM   4892 HD22 ASN X 307      86.809  72.052  41.798  0.00  0.00            
ATOM   4893  C   ASN X 307      87.042  69.646  45.538  0.00  0.00            
ATOM   4894  O   ASN X 307      86.727  68.981  44.510  0.00  0.00            
ATOM   4895  N   PHE X 308      86.748  69.166  46.744  0.00  0.00            
ATOM   4896  H   PHE X 308      86.924  69.745  47.552  0.00  0.00            
ATOM   4897  CA  PHE X 308      85.731  68.151  46.931  0.00  0.00            
ATOM   4898  HA  PHE X 308      85.927  67.318  46.255  0.00  0.00            
ATOM   4899  CB  PHE X 308      85.956  67.501  48.297  0.00  0.00            
ATOM   4900  HB2 PHE X 308      85.711  68.143  49.143  0.00  0.00            
ATOM   4901  HB3 PHE X 308      85.223  66.694  48.298  0.00  0.00            
ATOM   4902  CG  PHE X 308      87.345  66.956  48.725  0.00  0.00            
ATOM   4903  CD1 PHE X 308      87.671  65.604  48.508  0.00  0.00            
ATOM   4904  HD1 PHE X 308      87.046  64.825  48.098  0.00  0.00            
ATOM   4905  CE1 PHE X 308      88.895  65.071  49.034  0.00  0.00            
ATOM   4906  HE1 PHE X 308      89.258  64.058  48.946  0.00  0.00            
ATOM   4907  CZ  PHE X 308      89.684  65.922  49.833  0.00  0.00            
ATOM   4908  HZ  PHE X 308      90.586  65.448  50.191  0.00  0.00            
ATOM   4909  CE2 PHE X 308      89.348  67.268  50.053  0.00  0.00            
ATOM   4910  HE2 PHE X 308      90.061  67.859  50.609  0.00  0.00            
ATOM   4911  CD2 PHE X 308      88.187  67.786  49.507  0.00  0.00            
ATOM   4912  HD2 PHE X 308      87.918  68.828  49.607  0.00  0.00            
ATOM   4913  C   PHE X 308      84.233  68.527  46.636  0.00  0.00            
ATOM   4914  O   PHE X 308      83.788  69.658  46.900  0.00  0.00            
ATOM   4915  N   GLY X 309      83.430  67.660  46.024  0.00  0.00            
ATOM   4916  H   GLY X 309      83.916  66.795  45.834  0.00  0.00            
ATOM   4917  CA  GLY X 309      82.161  68.003  45.374  0.00  0.00            
ATOM   4918  HA2 GLY X 309      82.132  68.887  44.737  0.00  0.00            
ATOM   4919  HA3 GLY X 309      81.745  67.229  44.730  0.00  0.00            
ATOM   4920  C   GLY X 309      81.085  68.290  46.427  0.00  0.00            
ATOM   4921  O   GLY X 309      79.962  68.663  46.074  0.00  0.00            
ATOM   4922  N   TRP X 310      81.390  68.051  47.705  0.00  0.00            
ATOM   4923  H   TRP X 310      82.228  67.529  47.922  0.00  0.00            
ATOM   4924  CA  TRP X 310      80.366  68.284  48.853  0.00  0.00            
ATOM   4925  HA  TRP X 310      79.636  67.480  48.950  0.00  0.00            
ATOM   4926  CB  TRP X 310      81.192  68.136  50.179  0.00  0.00            
ATOM   4927  HB2 TRP X 310      81.764  69.029  50.434  0.00  0.00            
ATOM   4928  HB3 TRP X 310      80.408  67.963  50.915  0.00  0.00            
ATOM   4929  CG  TRP X 310      82.056  66.924  50.339  0.00  0.00            
ATOM   4930  CD1 TRP X 310      81.797  65.694  49.819  0.00  0.00            
ATOM   4931  HD1 TRP X 310      80.882  65.413  49.319  0.00  0.00            
ATOM   4932  NE1 TRP X 310      82.808  64.791  50.044  0.00  0.00            
ATOM   4933  HE1 TRP X 310      82.915  63.839  49.723  0.00  0.00            
ATOM   4934  CE2 TRP X 310      83.864  65.485  50.611  0.00  0.00            
ATOM   4935  CZ2 TRP X 310      85.151  65.068  50.985  0.00  0.00            
ATOM   4936  HZ2 TRP X 310      85.466  64.062  50.752  0.00  0.00            
ATOM   4937  CH2 TRP X 310      85.948  65.914  51.744  0.00  0.00            
ATOM   4938  HH2 TRP X 310      86.908  65.624  52.144  0.00  0.00            
ATOM   4939  CZ3 TRP X 310      85.479  67.220  52.079  0.00  0.00            
ATOM   4940  HZ3 TRP X 310      86.005  67.925  52.706  0.00  0.00            
ATOM   4941  CE3 TRP X 310      84.253  67.667  51.630  0.00  0.00            
ATOM   4942  HE3 TRP X 310      83.886  68.656  51.862  0.00  0.00            
ATOM   4943  CD2 TRP X 310      83.394  66.785  50.924  0.00  0.00            
ATOM   4944  C   TRP X 310      79.652  69.632  48.867  0.00  0.00            
ATOM   4945  O   TRP X 310      80.282  70.660  48.713  0.00  0.00            
ATOM   4946  N   GLN X 311      78.344  69.536  49.137  0.00  0.00            
ATOM   4947  H   GLN X 311      77.883  68.638  49.119  0.00  0.00            
ATOM   4948  CA  GLN X 311      77.521  70.768  49.186  0.00  0.00            
ATOM   4949  HA  GLN X 311      77.893  71.539  48.512  0.00  0.00            
ATOM   4950  CB  GLN X 311      76.201  70.387  48.608  0.00  0.00            
ATOM   4951  HB2 GLN X 311      75.941  69.400  48.992  0.00  0.00            
ATOM   4952  HB3 GLN X 311      75.488  71.170  48.866  0.00  0.00            
ATOM   4953  CG  GLN X 311      76.317  70.270  47.073  0.00  0.00            
ATOM   4954  HG2 GLN X 311      76.370  71.240  46.579  0.00  0.00            
ATOM   4955  HG3 GLN X 311      77.229  69.726  46.828  0.00  0.00            
ATOM   4956  CD  GLN X 311      75.207  69.445  46.443  0.00  0.00            
ATOM   4957  OE1 GLN X 311      74.438  68.842  47.120  0.00  0.00            
ATOM   4958  NE2 GLN X 311      75.044  69.368  45.138  0.00  0.00            
ATOM   4959 HE21 GLN X 311      74.214  68.824  44.948  0.00  0.00            
ATOM   4960 HE22 GLN X 311      75.687  69.942  44.612  0.00  0.00            
ATOM   4961  C   GLN X 311      77.484  71.255  50.617  0.00  0.00            
ATOM   4962  O   GLN X 311      77.294  72.473  50.891  0.00  0.00            
ATOM   4963  N   HIE X 312      77.568  70.394  51.638  0.00  0.00            
ATOM   4964  H   HIE X 312      77.671  69.428  51.363  0.00  0.00            
ATOM   4965  CA  HIE X 312      77.610  70.732  53.048  0.00  0.00            
ATOM   4966  HA  HIE X 312      77.741  71.809  53.147  0.00  0.00            
ATOM   4967  CB  HIE X 312      76.254  70.242  53.584  0.00  0.00            
ATOM   4968  HB2 HIE X 312      75.497  70.669  52.927  0.00  0.00            
ATOM   4969  HB3 HIE X 312      76.243  69.169  53.388  0.00  0.00            
ATOM   4970  CG  HIE X 312      76.027  70.528  55.052  0.00  0.00            
ATOM   4971  ND1 HIE X 312      76.843  70.075  56.122  0.00  0.00            
ATOM   4972  CE1 HIE X 312      76.264  70.672  57.210  0.00  0.00            
ATOM   4973  HE1 HIE X 312      76.653  70.611  58.215  0.00  0.00            
ATOM   4974  NE2 HIE X 312      75.215  71.453  56.930  0.00  0.00            
ATOM   4975  HE2 HIE X 312      74.540  71.762  57.615  0.00  0.00            
ATOM   4976  CD2 HIE X 312      74.982  71.296  55.559  0.00  0.00            
ATOM   4977  HD2 HIE X 312      74.124  71.612  54.984  0.00  0.00            
ATOM   4978  C   HIE X 312      78.798  69.981  53.727  0.00  0.00            
ATOM   4979  O   HIE X 312      78.988  68.813  53.409  0.00  0.00            
ATOM   4980  N   LEU X 313      79.549  70.651  54.611  0.00  0.00            
ATOM   4981  H   LEU X 313      79.286  71.619  54.728  0.00  0.00            
ATOM   4982  CA  LEU X 313      80.698  70.125  55.218  0.00  0.00            
ATOM   4983  HA  LEU X 313      80.709  69.040  55.112  0.00  0.00            
ATOM   4984  CB  LEU X 313      81.922  70.626  54.476  0.00  0.00            
ATOM   4985  HB2 LEU X 313      81.929  70.209  53.469  0.00  0.00            
ATOM   4986  HB3 LEU X 313      81.805  71.703  54.352  0.00  0.00            
ATOM   4987  CG  LEU X 313      83.244  70.345  55.149  0.00  0.00            
ATOM   4988  HG  LEU X 313      83.229  70.849  56.115  0.00  0.00            
ATOM   4989  CD1 LEU X 313      83.501  68.870  55.310  0.00  0.00            
ATOM   4990 HD11 LEU X 313      82.681  68.296  55.743  0.00  0.00            
ATOM   4991 HD12 LEU X 313      83.665  68.414  54.334  0.00  0.00            
ATOM   4992 HD13 LEU X 313      84.406  68.704  55.894  0.00  0.00            
ATOM   4993  CD2 LEU X 313      84.483  70.838  54.367  0.00  0.00            
ATOM   4994 HD21 LEU X 313      84.429  71.915  54.204  0.00  0.00            
ATOM   4995 HD22 LEU X 313      85.421  70.634  54.883  0.00  0.00            
ATOM   4996 HD23 LEU X 313      84.535  70.418  53.362  0.00  0.00            
ATOM   4997  C   LEU X 313      80.603  70.534  56.674  0.00  0.00            
ATOM   4998  O   LEU X 313      80.219  71.615  56.974  0.00  0.00            
ATOM   4999  N   GLU X 314      80.940  69.627  57.575  0.00  0.00            
ATOM   5000  H   GLU X 314      81.034  68.720  57.141  0.00  0.00            
ATOM   5001  CA  GLU X 314      81.140  69.729  59.029  0.00  0.00            
ATOM   5002  HA  GLU X 314      81.157  70.801  59.223  0.00  0.00            
ATOM   5003  CB  GLU X 314      79.883  69.148  59.668  0.00  0.00            
ATOM   5004  HB2 GLU X 314      79.035  69.782  59.410  0.00  0.00            
ATOM   5005  HB3 GLU X 314      79.691  68.160  59.249  0.00  0.00            
ATOM   5006  CG  GLU X 314      79.914  69.007  61.144  0.00  0.00            
ATOM   5007  HG2 GLU X 314      80.823  68.497  61.463  0.00  0.00            
ATOM   5008  HG3 GLU X 314      79.817  70.033  61.502  0.00  0.00            
ATOM   5009  CD  GLU X 314      78.679  68.142  61.665  0.00  0.00            
ATOM   5010  OE1 GLU X 314      77.734  68.829  62.174  0.00  0.00            
ATOM   5011  OE2 GLU X 314      78.555  66.944  61.369  0.00  0.00            
ATOM   5012  C   GLU X 314      82.460  69.144  59.596  0.00  0.00            
ATOM   5013  O   GLU X 314      82.867  68.014  59.352  0.00  0.00            
ATOM   5014  N   LEU X 315      83.121  69.858  60.553  0.00  0.00            
ATOM   5015  H   LEU X 315      82.845  70.823  60.669  0.00  0.00            
ATOM   5016  CA  LEU X 315      84.298  69.461  61.302  0.00  0.00            
ATOM   5017  HA  LEU X 315      84.520  68.395  61.361  0.00  0.00            
ATOM   5018  CB  LEU X 315      85.570  70.232  60.717  0.00  0.00            
ATOM   5019  HB2 LEU X 315      85.211  71.254  60.596  0.00  0.00            
ATOM   5020  HB3 LEU X 315      86.369  70.249  61.459  0.00  0.00            
ATOM   5021  CG  LEU X 315      86.155  69.739  59.449  0.00  0.00            
ATOM   5022  HG  LEU X 315      86.106  68.650  59.412  0.00  0.00            
ATOM   5023  CD1 LEU X 315      85.484  70.382  58.199  0.00  0.00            
ATOM   5024 HD11 LEU X 315      85.181  71.425  58.293  0.00  0.00            
ATOM   5025 HD12 LEU X 315      86.113  70.235  57.321  0.00  0.00            
ATOM   5026 HD13 LEU X 315      84.620  69.719  58.160  0.00  0.00            
ATOM   5027  CD2 LEU X 315      87.648  69.972  59.315  0.00  0.00            
ATOM   5028 HD21 LEU X 315      87.882  69.667  58.294  0.00  0.00            
ATOM   5029 HD22 LEU X 315      87.818  70.995  59.651  0.00  0.00            
ATOM   5030 HD23 LEU X 315      88.172  69.408  60.087  0.00  0.00            
ATOM   5031  C   LEU X 315      84.061  69.875  62.763  0.00  0.00            
ATOM   5032  O   LEU X 315      83.971  71.079  63.050  0.00  0.00            
ATOM   5033  N   VAL X 316      83.908  68.858  63.691  0.00  0.00            
ATOM   5034  H   VAL X 316      83.902  67.921  63.314  0.00  0.00            
ATOM   5035  CA  VAL X 316      83.618  69.097  65.114  0.00  0.00            
ATOM   5036  HA  VAL X 316      83.997  70.087  65.368  0.00  0.00            
ATOM   5037  CB  VAL X 316      82.083  69.219  65.437  0.00  0.00            
ATOM   5038  HB  VAL X 316      81.705  70.029  64.813  0.00  0.00            
ATOM   5039  CG1 VAL X 316      81.215  67.949  65.135  0.00  0.00            
ATOM   5040 HG11 VAL X 316      81.650  67.153  65.738  0.00  0.00            
ATOM   5041 HG12 VAL X 316      80.175  68.181  65.367  0.00  0.00            
ATOM   5042 HG13 VAL X 316      81.318  67.652  64.091  0.00  0.00            
ATOM   5043  CG2 VAL X 316      81.885  69.464  66.951  0.00  0.00            
ATOM   5044 HG21 VAL X 316      80.825  69.663  67.114  0.00  0.00            
ATOM   5045 HG22 VAL X 316      82.313  68.711  67.611  0.00  0.00            
ATOM   5046 HG23 VAL X 316      82.425  70.342  67.307  0.00  0.00            
ATOM   5047  C   VAL X 316      84.456  68.228  65.997  0.00  0.00            
ATOM   5048  O   VAL X 316      84.703  67.014  65.753  0.00  0.00            
ATOM   5049  N   ASN X 317      85.058  68.855  67.087  0.00  0.00            
ATOM   5050  H   ASN X 317      84.875  69.838  67.232  0.00  0.00            
ATOM   5051  CA  ASN X 317      85.903  68.234  68.100  0.00  0.00            
ATOM   5052  HA  ASN X 317      86.105  69.063  68.778  0.00  0.00            
ATOM   5053  CB  ASN X 317      85.210  67.252  69.041  0.00  0.00            
ATOM   5054  HB2 ASN X 317      84.163  67.524  69.175  0.00  0.00            
ATOM   5055  HB3 ASN X 317      85.306  66.308  68.506  0.00  0.00            
ATOM   5056  CG  ASN X 317      85.917  67.134  70.361  0.00  0.00            
ATOM   5057  OD1 ASN X 317      85.984  68.118  71.098  0.00  0.00            
ATOM   5058  ND2 ASN X 317      86.374  66.005  70.683  0.00  0.00            
ATOM   5059 HD21 ASN X 317      86.738  65.760  71.593  0.00  0.00            
ATOM   5060 HD22 ASN X 317      86.237  65.274  70.000  0.00  0.00
[truncated: 1,501,495 more chars]
