# Supplementary material for: New Glucosamine-Based TLR4 Agonists: Design, Synthesis, Mechanism of Action, and In Vivo Activity as Vaccine Adjuvants
Source: J Med Chem. 2023 Feb 2;66(4):3010–29. doi: 10.1021/acs.jmedchem.2c01998 (PMC9969399; doi:10.1021/acs.jmedchem.2c01998)
Supplement: Supplementary file 6 — jm2c01998_si_006.pdb [file jm2c01998_si_006.pdb]

REMARK Authors: Alejandra Matamoros-Recio, Marina Minguez-Toral, and Sonsoles Martin-Santamaria. CIB Margarita Salas, CSIC. smsantamaria@cib.csic.es
REMARK Figure S6-A
REMARK FP22 type-A orientation involving MD-2 channel
ATOM      1 HH31 ACE X   1      56.083  41.182 110.125  0.00  0.00            
ATOM      2  CH3 ACE X   1      56.156  42.261 109.984  0.00  0.00            
ATOM      3 HH32 ACE X   1      56.945  42.474 110.705  0.00  0.00            
ATOM      4 HH33 ACE X   1      55.244  42.728 110.354  0.00  0.00            
ATOM      5  C   ACE X   1      56.502  42.685 108.566  0.00  0.00            
ATOM      6  O   ACE X   1      57.623  42.611 108.148  0.00  0.00            
ATOM      7  N   GLU X   2      55.492  42.983 107.738  0.00  0.00            
ATOM      8  H   GLU X   2      54.535  42.841 108.028  0.00  0.00            
ATOM      9  CA  GLU X   2      55.642  43.237 106.289  0.00  0.00            
ATOM     10  HA  GLU X   2      56.677  43.529 106.106  0.00  0.00            
ATOM     11  CB  GLU X   2      55.184  41.961 105.500  0.00  0.00            
ATOM     12  HB2 GLU X   2      54.170  41.707 105.809  0.00  0.00            
ATOM     13  HB3 GLU X   2      55.167  42.301 104.465  0.00  0.00            
ATOM     14  CG  GLU X   2      56.040  40.713 105.556  0.00  0.00            
ATOM     15  HG2 GLU X   2      55.938  40.266 106.544  0.00  0.00            
ATOM     16  HG3 GLU X   2      55.572  40.105 104.781  0.00  0.00            
ATOM     17  CD  GLU X   2      57.534  40.752 105.211  0.00  0.00            
ATOM     18  OE1 GLU X   2      58.297  39.841 105.654  0.00  0.00            
ATOM     19  OE2 GLU X   2      57.929  41.780 104.674  0.00  0.00            
ATOM     20  C   GLU X   2      54.798  44.432 105.869  0.00  0.00            
ATOM     21  O   GLU X   2      53.617  44.586 106.230  0.00  0.00            
ATOM     22  N   SER X   3      55.334  45.407 105.110  0.00  0.00            
ATOM     23  H   SER X   3      56.299  45.276 104.840  0.00  0.00            
ATOM     24  CA  SER X   3      54.694  46.756 104.791  0.00  0.00            
ATOM     25  HA  SER X   3      53.645  46.634 104.521  0.00  0.00            
ATOM     26  CB  SER X   3      54.831  47.674 105.999  0.00  0.00            
ATOM     27  HB2 SER X   3      54.370  48.643 105.806  0.00  0.00            
ATOM     28  HB3 SER X   3      54.420  47.176 106.877  0.00  0.00            
ATOM     29  OG  SER X   3      56.199  47.965 106.234  0.00  0.00            
ATOM     30  HG  SER X   3      56.593  47.297 106.801  0.00  0.00            
ATOM     31  C   SER X   3      55.400  47.420 103.588  0.00  0.00            
ATOM     32  O   SER X   3      56.539  47.118 103.349  0.00  0.00            
ATOM     33  N   TRP X   4      54.659  48.289 102.834  0.00  0.00            
ATOM     34  H   TRP X   4      53.819  48.594 103.304  0.00  0.00            
ATOM     35  CA  TRP X   4      55.060  48.758 101.537  0.00  0.00            
ATOM     36  HA  TRP X   4      55.957  48.250 101.185  0.00  0.00            
ATOM     37  CB  TRP X   4      53.898  48.369 100.556  0.00  0.00            
ATOM     38  HB2 TRP X   4      54.057  48.826  99.580  0.00  0.00            
ATOM     39  HB3 TRP X   4      53.752  47.296 100.425  0.00  0.00            
ATOM     40  CG  TRP X   4      52.524  48.877 100.890  0.00  0.00            
ATOM     41  CD1 TRP X   4      51.663  48.241 101.682  0.00  0.00            
ATOM     42  HD1 TRP X   4      51.838  47.250 102.073  0.00  0.00            
ATOM     43  NE1 TRP X   4      50.419  48.809 101.597  0.00  0.00            
ATOM     44  HE1 TRP X   4      49.656  48.321 102.045  0.00  0.00            
ATOM     45  CE2 TRP X   4      50.441  49.927 100.800  0.00  0.00            
ATOM     46  CZ2 TRP X   4      49.522  50.896 100.431  0.00  0.00            
ATOM     47  HZ2 TRP X   4      48.523  50.800 100.831  0.00  0.00            
ATOM     48  CH2 TRP X   4      49.833  51.929  99.489  0.00  0.00            
ATOM     49  HH2 TRP X   4      48.961  52.473  99.156  0.00  0.00            
ATOM     50  CZ3 TRP X   4      51.133  51.982  98.980  0.00  0.00            
ATOM     51  HZ3 TRP X   4      51.421  52.734  98.261  0.00  0.00            
ATOM     52  CE3 TRP X   4      52.088  51.041  99.442  0.00  0.00            
ATOM     53  HE3 TRP X   4      53.095  51.122  99.060  0.00  0.00            
ATOM     54  CD2 TRP X   4      51.776  50.012 100.382  0.00  0.00            
ATOM     55  C   TRP X   4      55.309  50.325 101.441  0.00  0.00            
ATOM     56  O   TRP X   4      54.616  51.136 102.046  0.00  0.00            
ATOM     57  N   GLU X   5      56.378  50.782 100.763  0.00  0.00            
ATOM     58  H   GLU X   5      57.047  50.147 100.353  0.00  0.00            
ATOM     59  CA  GLU X   5      56.662  52.241 100.469  0.00  0.00            
ATOM     60  HA  GLU X   5      56.510  52.727 101.433  0.00  0.00            
ATOM     61  CB  GLU X   5      58.162  52.427 100.188  0.00  0.00            
ATOM     62  HB2 GLU X   5      58.738  52.031 101.024  0.00  0.00            
ATOM     63  HB3 GLU X   5      58.456  51.844  99.315  0.00  0.00            
ATOM     64  CG  GLU X   5      58.608  53.887  99.906  0.00  0.00            
ATOM     65  HG2 GLU X   5      59.599  53.821  99.458  0.00  0.00            
ATOM     66  HG3 GLU X   5      57.975  54.457  99.225  0.00  0.00            
ATOM     67  CD  GLU X   5      58.790  54.716 101.133  0.00  0.00            
ATOM     68  OE1 GLU X   5      58.288  55.871 101.098  0.00  0.00            
ATOM     69  OE2 GLU X   5      59.689  54.408 101.938  0.00  0.00            
ATOM     70  C   GLU X   5      55.720  52.617  99.340  0.00  0.00            
ATOM     71  O   GLU X   5      55.646  51.936  98.278  0.00  0.00            
ATOM     72  N   PRO X   6      54.982  53.714  99.437  0.00  0.00            
ATOM     73  CD  PRO X   6      54.777  54.462 100.664  0.00  0.00            
ATOM     74  HD2 PRO X   6      55.590  55.133 100.940  0.00  0.00            
ATOM     75  HD3 PRO X   6      54.624  53.699 101.428  0.00  0.00            
ATOM     76  CG  PRO X   6      53.455  55.204 100.435  0.00  0.00            
ATOM     77  HG2 PRO X   6      53.550  56.206 100.853  0.00  0.00            
ATOM     78  HG3 PRO X   6      52.593  54.602 100.722  0.00  0.00            
ATOM     79  CB  PRO X   6      53.483  55.397  98.946  0.00  0.00            
ATOM     80  HB2 PRO X   6      53.868  56.369  98.637  0.00  0.00            
ATOM     81  HB3 PRO X   6      52.476  55.354  98.531  0.00  0.00            
ATOM     82  CA  PRO X   6      54.315  54.337  98.326  0.00  0.00            
ATOM     83  HA  PRO X   6      53.586  53.661  97.880  0.00  0.00            
ATOM     84  C   PRO X   6      55.321  54.825  97.247  0.00  0.00            
ATOM     85  O   PRO X   6      56.283  55.520  97.529  0.00  0.00            
ATOM     86  N   CYX X   7      55.031  54.541  95.962  0.00  0.00            
ATOM     87  H   CYX X   7      54.265  53.953  95.665  0.00  0.00            
ATOM     88  CA  CYX X   7      55.615  55.256  94.799  0.00  0.00            
ATOM     89  HA  CYX X   7      56.603  54.808  94.690  0.00  0.00            
ATOM     90  CB  CYX X   7      54.765  54.909  93.568  0.00  0.00            
ATOM     91  HB2 CYX X   7      53.801  55.416  93.618  0.00  0.00            
ATOM     92  HB3 CYX X   7      55.237  55.275  92.656  0.00  0.00            
ATOM     93  SG  CYX X   7      54.419  53.155  93.277  0.00  0.00            
ATOM     94  C   CYX X   7      55.616  56.756  94.944  0.00  0.00            
ATOM     95  O   CYX X   7      54.674  57.325  95.407  0.00  0.00            
ATOM     96  N   VAL X   8      56.689  57.359  94.435  0.00  0.00            
ATOM     97  H   VAL X   8      57.378  56.739  94.035  0.00  0.00            
ATOM     98  CA  VAL X   8      56.890  58.867  94.453  0.00  0.00            
ATOM     99  HA  VAL X   8      56.490  59.338  95.351  0.00  0.00            
ATOM    100  CB  VAL X   8      58.329  59.203  94.154  0.00  0.00            
ATOM    101  HB  VAL X   8      58.646  58.786  93.198  0.00  0.00            
ATOM    102  CG1 VAL X   8      58.470  60.778  94.189  0.00  0.00            
ATOM    103 HG11 VAL X   8      59.544  60.961  94.232  0.00  0.00            
ATOM    104 HG12 VAL X   8      58.149  61.237  93.254  0.00  0.00            
ATOM    105 HG13 VAL X   8      57.911  61.235  95.005  0.00  0.00            
ATOM    106  CG2 VAL X   8      59.200  58.611  95.340  0.00  0.00            
ATOM    107 HG21 VAL X   8      59.060  59.122  96.293  0.00  0.00            
ATOM    108 HG22 VAL X   8      59.056  57.531  95.376  0.00  0.00            
ATOM    109 HG23 VAL X   8      60.251  58.788  95.114  0.00  0.00            
ATOM    110  C   VAL X   8      56.052  59.499  93.358  0.00  0.00            
ATOM    111  O   VAL X   8      56.244  59.140  92.152  0.00  0.00            
ATOM    112  N   GLU X   9      55.292  60.498  93.758  0.00  0.00            
ATOM    113  H   GLU X   9      55.168  60.687  94.742  0.00  0.00            
ATOM    114  CA  GLU X   9      54.465  61.197  92.801  0.00  0.00            
ATOM    115  HA  GLU X   9      54.204  60.526  91.983  0.00  0.00            
ATOM    116  CB  GLU X   9      53.221  61.961  93.415  0.00  0.00            
ATOM    117  HB2 GLU X   9      52.596  61.179  93.845  0.00  0.00            
ATOM    118  HB3 GLU X   9      53.540  62.699  94.151  0.00  0.00            
ATOM    119  CG  GLU X   9      52.212  62.546  92.473  0.00  0.00            
ATOM    120  HG2 GLU X   9      52.729  63.372  91.985  0.00  0.00            
ATOM    121  HG3 GLU X   9      51.936  61.922  91.623  0.00  0.00            
ATOM    122  CD  GLU X   9      50.975  62.989  93.315  0.00  0.00            
ATOM    123  OE1 GLU X   9      51.081  63.674  94.388  0.00  0.00            
ATOM    124  OE2 GLU X   9      49.821  62.735  92.877  0.00  0.00            
ATOM    125  C   GLU X   9      55.425  62.187  92.130  0.00  0.00            
ATOM    126  O   GLU X   9      55.673  63.230  92.687  0.00  0.00            
ATOM    127  N   VAL X  10      55.934  61.985  90.923  0.00  0.00            
ATOM    128  H   VAL X  10      55.600  61.179  90.415  0.00  0.00            
ATOM    129  CA  VAL X  10      57.049  62.828  90.385  0.00  0.00            
ATOM    130  HA  VAL X  10      57.763  63.004  91.190  0.00  0.00            
ATOM    131  CB  VAL X  10      57.768  62.143  89.188  0.00  0.00            
ATOM    132  HB  VAL X  10      57.239  62.234  88.240  0.00  0.00            
ATOM    133  CG1 VAL X  10      59.130  62.846  89.110  0.00  0.00            
ATOM    134 HG11 VAL X  10      59.686  62.689  90.035  0.00  0.00            
ATOM    135 HG12 VAL X  10      59.662  62.591  88.193  0.00  0.00            
ATOM    136 HG13 VAL X  10      58.934  63.915  89.197  0.00  0.00            
ATOM    137  CG2 VAL X  10      58.198  60.727  89.611  0.00  0.00            
ATOM    138 HG21 VAL X  10      57.314  60.095  89.692  0.00  0.00            
ATOM    139 HG22 VAL X  10      58.741  60.269  88.784  0.00  0.00            
ATOM    140 HG23 VAL X  10      58.815  60.690  90.509  0.00  0.00            
ATOM    141  C   VAL X  10      56.453  64.210  89.908  0.00  0.00            
ATOM    142  O   VAL X  10      57.113  65.258  90.140  0.00  0.00            
ATOM    143  N   VAL X  11      55.290  64.174  89.358  0.00  0.00            
ATOM    144  H   VAL X  11      54.979  63.253  89.084  0.00  0.00            
ATOM    145  CA  VAL X  11      54.508  65.413  89.015  0.00  0.00            
ATOM    146  HA  VAL X  11      54.933  66.310  89.464  0.00  0.00            
ATOM    147  CB  VAL X  11      54.619  65.661  87.497  0.00  0.00            
ATOM    148  HB  VAL X  11      54.117  64.788  87.082  0.00  0.00            
ATOM    149  CG1 VAL X  11      53.901  66.978  87.149  0.00  0.00            
ATOM    150 HG11 VAL X  11      53.958  67.018  86.061  0.00  0.00            
ATOM    151 HG12 VAL X  11      52.853  67.007  87.447  0.00  0.00            
ATOM    152 HG13 VAL X  11      54.403  67.823  87.619  0.00  0.00            
ATOM    153  CG2 VAL X  11      56.046  65.760  86.845  0.00  0.00            
ATOM    154 HG21 VAL X  11      56.537  64.790  86.924  0.00  0.00            
ATOM    155 HG22 VAL X  11      56.016  65.877  85.762  0.00  0.00            
ATOM    156 HG23 VAL X  11      56.627  66.489  87.410  0.00  0.00            
ATOM    157  C   VAL X  11      53.067  65.198  89.409  0.00  0.00            
ATOM    158  O   VAL X  11      52.566  64.083  89.120  0.00  0.00            
ATOM    159  N   PRO X  12      52.451  66.090  90.245  0.00  0.00            
ATOM    160  CD  PRO X  12      52.951  67.430  90.367  0.00  0.00            
ATOM    161  HD2 PRO X  12      53.325  67.841  89.429  0.00  0.00            
ATOM    162  HD3 PRO X  12      53.657  67.481  91.196  0.00  0.00            
ATOM    163  CG  PRO X  12      51.759  68.335  90.783  0.00  0.00            
ATOM    164  HG2 PRO X  12      51.241  68.648  89.876  0.00  0.00            
ATOM    165  HG3 PRO X  12      52.037  69.285  91.239  0.00  0.00            
ATOM    166  CB  PRO X  12      50.964  67.344  91.549  0.00  0.00            
ATOM    167  HB2 PRO X  12      49.948  67.729  91.455  0.00  0.00            
ATOM    168  HB3 PRO X  12      51.283  67.348  92.591  0.00  0.00            
ATOM    169  CA  PRO X  12      51.261  66.014  90.964  0.00  0.00            
ATOM    170  HA  PRO X  12      51.448  65.330  91.792  0.00  0.00            
ATOM    171  C   PRO X  12      50.087  65.543  90.160  0.00  0.00            
ATOM    172  O   PRO X  12      49.669  66.141  89.116  0.00  0.00            
ATOM    173  N   ASN X  13      49.441  64.411  90.524  0.00  0.00            
ATOM    174  H   ASN X  13      49.804  64.046  91.392  0.00  0.00            
ATOM    175  CA  ASN X  13      48.293  63.672  89.894  0.00  0.00            
ATOM    176  HA  ASN X  13      47.976  62.926  90.623  0.00  0.00            
ATOM    177  CB  ASN X  13      47.097  64.570  89.768  0.00  0.00            
ATOM    178  HB2 ASN X  13      47.216  65.297  88.965  0.00  0.00            
ATOM    179  HB3 ASN X  13      46.178  63.987  89.692  0.00  0.00            
ATOM    180  CG  ASN X  13      46.909  65.426  90.997  0.00  0.00            
ATOM    181  OD1 ASN X  13      46.944  64.980  92.123  0.00  0.00            
ATOM    182  ND2 ASN X  13      46.862  66.767  90.946  0.00  0.00            
ATOM    183 HD21 ASN X  13      46.906  67.240  91.837  0.00  0.00            
ATOM    184 HD22 ASN X  13      46.656  67.190  90.053  0.00  0.00            
ATOM    185  C   ASN X  13      48.617  62.869  88.561  0.00  0.00            
ATOM    186  O   ASN X  13      47.698  62.381  87.953  0.00  0.00            
ATOM    187  N   ILE X  14      49.838  62.932  88.033  0.00  0.00            
ATOM    188  H   ILE X  14      50.586  63.456  88.463  0.00  0.00            
ATOM    189  CA  ILE X  14      49.998  62.664  86.565  0.00  0.00            
ATOM    190  HA  ILE X  14      49.124  62.122  86.203  0.00  0.00            
ATOM    191  CB  ILE X  14      49.901  63.913  85.661  0.00  0.00            
ATOM    192  HB  ILE X  14      48.903  64.302  85.861  0.00  0.00            
ATOM    193  CG2 ILE X  14      51.003  64.870  86.134  0.00  0.00            
ATOM    194 HG21 ILE X  14      50.867  65.060  87.199  0.00  0.00            
ATOM    195 HG22 ILE X  14      52.003  64.455  86.010  0.00  0.00            
ATOM    196 HG23 ILE X  14      51.019  65.845  85.647  0.00  0.00            
ATOM    197  CG1 ILE X  14      49.968  63.656  84.134  0.00  0.00            
ATOM    198 HG12 ILE X  14      51.008  63.437  83.890  0.00  0.00            
ATOM    199 HG13 ILE X  14      49.348  62.847  83.748  0.00  0.00            
ATOM    200  CD1 ILE X  14      49.513  64.907  83.413  0.00  0.00            
ATOM    201 HD11 ILE X  14      49.757  64.778  82.358  0.00  0.00            
ATOM    202 HD12 ILE X  14      48.439  65.074  83.500  0.00  0.00            
ATOM    203 HD13 ILE X  14      50.047  65.786  83.773  0.00  0.00            
ATOM    204  C   ILE X  14      51.173  61.738  86.108  0.00  0.00            
ATOM    205  O   ILE X  14      51.031  60.896  85.274  0.00  0.00            
ATOM    206  N   THR X  15      52.281  61.751  86.812  0.00  0.00            
ATOM    207  H   THR X  15      52.377  62.390  87.589  0.00  0.00            
ATOM    208  CA  THR X  15      53.407  60.793  86.581  0.00  0.00            
ATOM    209  HA  THR X  15      53.003  59.910  86.085  0.00  0.00            
ATOM    210  CB  THR X  15      54.436  61.614  85.747  0.00  0.00            
ATOM    211  HB  THR X  15      54.769  62.479  86.320  0.00  0.00            
ATOM    212  CG2 THR X  15      55.720  60.779  85.576  0.00  0.00            
ATOM    213 HG21 THR X  15      56.469  61.019  86.332  0.00  0.00            
ATOM    214 HG22 THR X  15      55.458  59.755  85.842  0.00  0.00            
ATOM    215 HG23 THR X  15      56.160  60.905  84.587  0.00  0.00            
ATOM    216  OG1 THR X  15      53.911  62.026  84.484  0.00  0.00            
ATOM    217  HG1 THR X  15      54.367  62.830  84.224  0.00  0.00            
ATOM    218  C   THR X  15      54.087  60.357  87.921  0.00  0.00            
ATOM    219  O   THR X  15      54.402  61.246  88.731  0.00  0.00            
ATOM    220  N   TYR X  16      54.250  59.059  88.133  0.00  0.00            
ATOM    221  H   TYR X  16      54.080  58.445  87.350  0.00  0.00            
ATOM    222  CA  TYR X  16      54.586  58.414  89.400  0.00  0.00            
ATOM    223  HA  TYR X  16      54.964  59.100  90.159  0.00  0.00            
ATOM    224  CB  TYR X  16      53.337  57.674  89.972  0.00  0.00            
ATOM    225  HB2 TYR X  16      53.142  57.036  89.110  0.00  0.00            
ATOM    226  HB3 TYR X  16      53.668  57.059  90.809  0.00  0.00            
ATOM    227  CG  TYR X  16      52.162  58.572  90.334  0.00  0.00            
ATOM    228  CD1 TYR X  16      51.311  59.037  89.279  0.00  0.00            
ATOM    229  HD1 TYR X  16      51.528  58.809  88.246  0.00  0.00            
ATOM    230  CE1 TYR X  16      50.121  59.709  89.583  0.00  0.00            
ATOM    231  HE1 TYR X  16      49.441  60.034  88.809  0.00  0.00            
ATOM    232  CZ  TYR X  16      49.850  60.070  90.976  0.00  0.00            
ATOM    233  OH  TYR X  16      48.944  60.956  91.303  0.00  0.00            
ATOM    234  HH  TYR X  16      49.117  61.570  92.021  0.00  0.00            
ATOM    235  CE2 TYR X  16      50.711  59.692  92.027  0.00  0.00            
ATOM    236  HE2 TYR X  16      50.485  59.987  93.041  0.00  0.00            
ATOM    237  CD2 TYR X  16      51.863  58.890  91.720  0.00  0.00            
ATOM    238  HD2 TYR X  16      52.534  58.568  92.503  0.00  0.00            
ATOM    239  C   TYR X  16      55.745  57.455  89.180  0.00  0.00            
ATOM    240  O   TYR X  16      55.955  56.923  88.042  0.00  0.00            
ATOM    241  N   GLN X  17      56.473  57.073  90.233  0.00  0.00            
ATOM    242  H   GLN X  17      56.307  57.514  91.126  0.00  0.00            
ATOM    243  CA  GLN X  17      57.696  56.157  90.169  0.00  0.00            
ATOM    244  HA  GLN X  17      57.589  55.545  89.273  0.00  0.00            
ATOM    245  CB  GLN X  17      59.013  56.988  90.131  0.00  0.00            
ATOM    246  HB2 GLN X  17      59.113  57.402  89.127  0.00  0.00            
ATOM    247  HB3 GLN X  17      58.876  57.804  90.840  0.00  0.00            
ATOM    248  CG  GLN X  17      60.310  56.152  90.335  0.00  0.00            
ATOM    249  HG2 GLN X  17      60.374  55.788  91.360  0.00  0.00            
ATOM    250  HG3 GLN X  17      60.349  55.225  89.763  0.00  0.00            
ATOM    251  CD  GLN X  17      61.498  57.057  90.159  0.00  0.00            
ATOM    252  OE1 GLN X  17      61.613  58.085  90.813  0.00  0.00            
ATOM    253  NE2 GLN X  17      62.372  56.767  89.210  0.00  0.00            
ATOM    254 HE21 GLN X  17      63.104  57.421  88.974  0.00  0.00            
ATOM    255 HE22 GLN X  17      62.305  55.946  88.626  0.00  0.00            
ATOM    256  C   GLN X  17      57.660  55.178  91.301  0.00  0.00            
ATOM    257  O   GLN X  17      57.577  55.567  92.452  0.00  0.00            
ATOM    258  N   CYX X  18      57.750  53.885  90.977  0.00  0.00            
ATOM    259  H   CYX X  18      57.843  53.597  90.014  0.00  0.00            
ATOM    260  CA  CYX X  18      57.811  52.764  91.826  0.00  0.00            
ATOM    261  HA  CYX X  18      57.792  53.180  92.834  0.00  0.00            
ATOM    262  CB  CYX X  18      56.557  51.893  91.583  0.00  0.00            
ATOM    263  HB2 CYX X  18      56.719  51.209  90.750  0.00  0.00            
ATOM    264  HB3 CYX X  18      56.441  51.309  92.496  0.00  0.00            
ATOM    265  SG  CYX X  18      54.946  52.631  91.381  0.00  0.00            
ATOM    266  C   CYX X  18      59.116  51.968  91.802  0.00  0.00            
ATOM    267  O   CYX X  18      59.069  50.808  92.216  0.00  0.00            
ATOM    268  N   MET X  19      60.213  52.543  91.272  0.00  0.00            
ATOM    269  H   MET X  19      60.028  53.488  90.967  0.00  0.00            
ATOM    270  CA  MET X  19      61.585  51.929  90.868  0.00  0.00            
ATOM    271  HA  MET X  19      61.457  51.137  90.131  0.00  0.00            
ATOM    272  CB  MET X  19      62.470  52.993  90.233  0.00  0.00            
ATOM    273  HB2 MET X  19      62.006  53.133  89.256  0.00  0.00            
ATOM    274  HB3 MET X  19      62.401  53.942  90.766  0.00  0.00            
ATOM    275  CG  MET X  19      63.939  52.646  89.929  0.00  0.00            
ATOM    276  HG2 MET X  19      64.434  52.609  90.899  0.00  0.00            
ATOM    277  HG3 MET X  19      63.947  51.619  89.565  0.00  0.00            
ATOM    278  SD  MET X  19      64.849  53.732  88.765  0.00  0.00            
ATOM    279  CE  MET X  19      65.183  55.254  89.721  0.00  0.00            
ATOM    280  HE1 MET X  19      64.270  55.524  90.251  0.00  0.00            
ATOM    281  HE2 MET X  19      66.051  55.097  90.362  0.00  0.00            
ATOM    282  HE3 MET X  19      65.565  56.062  89.098  0.00  0.00            
ATOM    283  C   MET X  19      62.176  51.327  92.145  0.00  0.00            
ATOM    284  O   MET X  19      62.344  52.077  93.070  0.00  0.00            
ATOM    285  N   GLU X  20      62.622  50.073  92.163  0.00  0.00            
ATOM    286  H   GLU X  20      62.574  49.526  91.315  0.00  0.00            
ATOM    287  CA  GLU X  20      63.311  49.511  93.324  0.00  0.00            
ATOM    288  HA  GLU X  20      63.608  48.500  93.045  0.00  0.00            
ATOM    289  CB  GLU X  20      64.586  50.244  93.738  0.00  0.00            
ATOM    290  HB2 GLU X  20      64.445  51.283  94.038  0.00  0.00            
ATOM    291  HB3 GLU X  20      64.978  49.797  94.652  0.00  0.00            
ATOM    292  CG  GLU X  20      65.702  50.261  92.613  0.00  0.00            
ATOM    293  HG2 GLU X  20      66.055  49.231  92.563  0.00  0.00            
ATOM    294  HG3 GLU X  20      65.222  50.504  91.665  0.00  0.00            
ATOM    295  CD  GLU X  20      66.850  51.268  92.934  0.00  0.00            
ATOM    296  OE1 GLU X  20      66.813  51.891  93.975  0.00  0.00            
ATOM    297  OE2 GLU X  20      67.664  51.557  92.005  0.00  0.00            
ATOM    298  C   GLU X  20      62.393  49.205  94.543  0.00  0.00            
ATOM    299  O   GLU X  20      62.851  48.296  95.419  0.00  0.00            
ATOM    300  N   LEU X  21      61.226  49.841  94.673  0.00  0.00            
ATOM    301  H   LEU X  21      61.081  50.602  94.025  0.00  0.00            
ATOM    302  CA  LEU X  21      60.336  49.902  95.853  0.00  0.00            
ATOM    303  HA  LEU X  21      60.889  50.127  96.765  0.00  0.00            
ATOM    304  CB  LEU X  21      59.375  51.150  95.709  0.00  0.00            
ATOM    305  HB2 LEU X  21      59.039  51.246  94.677  0.00  0.00            
ATOM    306  HB3 LEU X  21      58.550  51.079  96.419  0.00  0.00            
ATOM    307  CG  LEU X  21      60.209  52.461  95.867  0.00  0.00            
ATOM    308  HG  LEU X  21      60.751  52.706  94.954  0.00  0.00            
ATOM    309  CD1 LEU X  21      59.130  53.575  95.962  0.00  0.00            
ATOM    310 HD11 LEU X  21      59.583  54.565  95.920  0.00  0.00            
ATOM    311 HD12 LEU X  21      58.413  53.489  95.145  0.00  0.00            
ATOM    312 HD13 LEU X  21      58.639  53.490  96.931  0.00  0.00            
ATOM    313  CD2 LEU X  21      61.044  52.589  97.107  0.00  0.00            
ATOM    314 HD21 LEU X  21      61.263  53.655  97.176  0.00  0.00            
ATOM    315 HD22 LEU X  21      60.509  52.231  97.987  0.00  0.00            
ATOM    316 HD23 LEU X  21      61.958  52.015  96.953  0.00  0.00            
ATOM    317  C   LEU X  21      59.498  48.603  96.080  0.00  0.00            
ATOM    318  O   LEU X  21      58.420  48.724  96.685  0.00  0.00            
ATOM    319  N   ASN X  22      59.993  47.386  95.865  0.00  0.00            
ATOM    320  H   ASN X  22      60.904  47.260  95.446  0.00  0.00            
ATOM    321  CA  ASN X  22      59.335  46.200  96.229  0.00  0.00            
ATOM    322  HA  ASN X  22      59.875  45.417  95.696  0.00  0.00            
ATOM    323  CB  ASN X  22      59.653  45.867  97.778  0.00  0.00            
ATOM    324  HB2 ASN X  22      59.118  46.622  98.356  0.00  0.00            
ATOM    325  HB3 ASN X  22      59.268  44.868  97.980  0.00  0.00            
ATOM    326  CG  ASN X  22      61.236  45.818  98.151  0.00  0.00            
ATOM    327  OD1 ASN X  22      62.071  45.395  97.327  0.00  0.00            
ATOM    328  ND2 ASN X  22      61.640  46.271  99.318  0.00  0.00            
ATOM    329 HD21 ASN X  22      62.642  46.354  99.423  0.00  0.00            
ATOM    330 HD22 ASN X  22      60.930  46.560  99.975  0.00  0.00            
ATOM    331  C   ASN X  22      57.854  46.074  95.848  0.00  0.00            
ATOM    332  O   ASN X  22      57.186  45.331  96.495  0.00  0.00            
ATOM    333  N   PHE X  23      57.447  46.714  94.732  0.00  0.00            
ATOM    334  H   PHE X  23      58.066  47.422  94.364  0.00  0.00            
ATOM    335  CA  PHE X  23      56.255  46.325  93.960  0.00  0.00            
ATOM    336  HA  PHE X  23      55.495  46.202  94.732  0.00  0.00            
ATOM    337  CB  PHE X  23      55.841  47.406  93.098  0.00  0.00            
ATOM    338  HB2 PHE X  23      56.780  47.715  92.639  0.00  0.00            
ATOM    339  HB3 PHE X  23      55.188  47.012  92.320  0.00  0.00            
ATOM    340  CG  PHE X  23      55.151  48.485  93.868  0.00  0.00            
ATOM    341  CD1 PHE X  23      55.809  49.545  94.509  0.00  0.00            
ATOM    342  HD1 PHE X  23      56.888  49.525  94.552  0.00  0.00            
ATOM    343  CE1 PHE X  23      55.036  50.547  95.128  0.00  0.00            
ATOM    344  HE1 PHE X  23      55.474  51.421  95.590  0.00  0.00            
ATOM    345  CZ  PHE X  23      53.654  50.511  95.061  0.00  0.00            
ATOM    346  HZ  PHE X  23      53.124  51.342  95.503  0.00  0.00            
ATOM    347  CE2 PHE X  23      53.018  49.420  94.403  0.00  0.00            
ATOM    348  HE2 PHE X  23      51.941  49.348  94.358  0.00  0.00            
ATOM    349  CD2 PHE X  23      53.747  48.419  93.781  0.00  0.00            
ATOM    350  HD2 PHE X  23      53.242  47.665  93.197  0.00  0.00            
ATOM    351  C   PHE X  23      56.375  44.997  93.200  0.00  0.00            
ATOM    352  O   PHE X  23      57.085  44.876  92.248  0.00  0.00            
ATOM    353  N   TYR X  24      55.896  44.062  93.888  0.00  0.00            
ATOM    354  H   TYR X  24      55.474  44.320  94.769  0.00  0.00            
ATOM    355  CA  TYR X  24      55.577  42.748  93.313  0.00  0.00            
ATOM    356  HA  TYR X  24      56.197  42.480  92.457  0.00  0.00            
ATOM    357  CB  TYR X  24      56.017  41.749  94.427  0.00  0.00            
ATOM    358  HB2 TYR X  24      55.470  42.027  95.327  0.00  0.00            
ATOM    359  HB3 TYR X  24      55.662  40.771  94.104  0.00  0.00            
ATOM    360  CG  TYR X  24      57.508  41.697  94.591  0.00  0.00            
ATOM    361  CD1 TYR X  24      58.128  42.168  95.759  0.00  0.00            
ATOM    362  HD1 TYR X  24      57.531  42.701  96.483  0.00  0.00            
ATOM    363  CE1 TYR X  24      59.472  41.912  95.931  0.00  0.00            
ATOM    364  HE1 TYR X  24      59.865  42.381  96.821  0.00  0.00            
ATOM    365  CZ  TYR X  24      60.295  41.164  95.016  0.00  0.00            
ATOM    366  OH  TYR X  24      61.603  40.853  95.251  0.00  0.00            
ATOM    367  HH  TYR X  24      61.921  41.366  95.997  0.00  0.00            
ATOM    368  CE2 TYR X  24      59.629  40.711  93.874  0.00  0.00            
ATOM    369  HE2 TYR X  24      60.089  40.033  93.171  0.00  0.00            
ATOM    370  CD2 TYR X  24      58.267  40.963  93.660  0.00  0.00            
ATOM    371  HD2 TYR X  24      57.924  40.759  92.657  0.00  0.00            
ATOM    372  C   TYR X  24      54.064  42.707  92.963  0.00  0.00            
ATOM    373  O   TYR X  24      53.799  42.147  91.887  0.00  0.00            
ATOM    374  N   LYS X  25      53.146  43.178  93.799  0.00  0.00            
ATOM    375  H   LYS X  25      53.386  43.570  94.698  0.00  0.00            
ATOM    376  CA  LYS X  25      51.830  43.594  93.293  0.00  0.00            
ATOM    377  HA  LYS X  25      51.478  42.687  92.801  0.00  0.00            
ATOM    378  CB  LYS X  25      50.776  43.906  94.332  0.00  0.00            
ATOM    379  HB2 LYS X  25      51.238  44.622  95.011  0.00  0.00            
ATOM    380  HB3 LYS X  25      49.972  44.442  93.828  0.00  0.00            
ATOM    381  CG  LYS X  25      50.240  42.651  95.003  0.00  0.00            
ATOM    382  HG2 LYS X  25      50.163  41.789  94.341  0.00  0.00            
ATOM    383  HG3 LYS X  25      51.003  42.471  95.761  0.00  0.00            
ATOM    384  CD  LYS X  25      48.965  42.922  95.727  0.00  0.00            
ATOM    385  HD2 LYS X  25      49.119  43.718  96.456  0.00  0.00            
ATOM    386  HD3 LYS X  25      48.149  43.051  95.016  0.00  0.00            
ATOM    387  CE  LYS X  25      48.649  41.600  96.460  0.00  0.00            
ATOM    388  HE2 LYS X  25      48.553  40.827  95.698  0.00  0.00            
ATOM    389  HE3 LYS X  25      49.479  41.263  97.080  0.00  0.00            
ATOM    390  NZ  LYS X  25      47.449  41.589  97.242  0.00  0.00            
ATOM    391  HZ1 LYS X  25      46.599  41.845  96.761  0.00  0.00            
ATOM    392  HZ2 LYS X  25      47.215  40.738  97.733  0.00  0.00            
ATOM    393  HZ3 LYS X  25      47.504  42.120  98.100  0.00  0.00            
ATOM    394  C   LYS X  25      51.862  44.638  92.198  0.00  0.00            
ATOM    395  O   LYS X  25      52.788  45.474  92.210  0.00  0.00            
ATOM    396  N   ILE X  26      50.969  44.649  91.278  0.00  0.00            
ATOM    397  H   ILE X  26      50.318  43.878  91.236  0.00  0.00            
ATOM    398  CA  ILE X  26      50.727  45.749  90.257  0.00  0.00            
ATOM    399  HA  ILE X  26      51.614  46.026  89.688  0.00  0.00            
ATOM    400  CB  ILE X  26      49.803  45.276  89.070  0.00  0.00            
ATOM    401  HB  ILE X  26      48.882  45.002  89.586  0.00  0.00            
ATOM    402  CG2 ILE X  26      49.378  46.475  88.184  0.00  0.00            
ATOM    403 HG21 ILE X  26      48.633  46.077  87.496  0.00  0.00            
ATOM    404 HG22 ILE X  26      49.012  47.356  88.710  0.00  0.00            
ATOM    405 HG23 ILE X  26      50.208  46.892  87.613  0.00  0.00            
ATOM    406  CG1 ILE X  26      50.254  44.096  88.221  0.00  0.00            
ATOM    407 HG12 ILE X  26      50.339  43.171  88.791  0.00  0.00            
ATOM    408 HG13 ILE X  26      49.460  43.967  87.486  0.00  0.00            
ATOM    409  CD1 ILE X  26      51.519  44.465  87.473  0.00  0.00            
ATOM    410 HD11 ILE X  26      52.289  44.693  88.210  0.00  0.00            
ATOM    411 HD12 ILE X  26      51.882  43.646  86.852  0.00  0.00            
ATOM    412 HD13 ILE X  26      51.364  45.263  86.748  0.00  0.00            
ATOM    413  C   ILE X  26      50.130  47.030  90.969  0.00  0.00            
ATOM    414  O   ILE X  26      49.214  46.888  91.760  0.00  0.00            
ATOM    415  N   PRO X  27      50.713  48.220  90.749  0.00  0.00            
ATOM    416  CD  PRO X  27      51.887  48.493  89.959  0.00  0.00            
ATOM    417  HD2 PRO X  27      51.680  48.721  88.913  0.00  0.00            
ATOM    418  HD3 PRO X  27      52.599  47.668  89.987  0.00  0.00            
ATOM    419  CG  PRO X  27      52.457  49.778  90.557  0.00  0.00            
ATOM    420  HG2 PRO X  27      53.119  50.272  89.845  0.00  0.00            
ATOM    421  HG3 PRO X  27      53.006  49.506  91.459  0.00  0.00            
ATOM    422  CB  PRO X  27      51.206  50.510  91.002  0.00  0.00            
ATOM    423  HB2 PRO X  27      50.757  50.873  90.077  0.00  0.00            
ATOM    424  HB3 PRO X  27      51.334  51.184  91.848  0.00  0.00            
ATOM    425  CA  PRO X  27      50.263  49.407  91.333  0.00  0.00            
ATOM    426  HA  PRO X  27      50.401  49.225  92.399  0.00  0.00            
ATOM    427  C   PRO X  27      48.794  49.766  90.906  0.00  0.00            
ATOM    428  O   PRO X  27      48.341  49.598  89.746  0.00  0.00            
ATOM    429  N   ASP X  28      47.926  50.280  91.811  0.00  0.00            
ATOM    430  H   ASP X  28      48.198  50.362  92.780  0.00  0.00            
ATOM    431  CA  ASP X  28      46.508  50.306  91.521  0.00  0.00            
ATOM    432  HA  ASP X  28      46.359  50.495  90.458  0.00  0.00            
ATOM    433  CB  ASP X  28      45.835  48.947  91.874  0.00  0.00            
ATOM    434  HB2 ASP X  28      44.800  48.871  91.540  0.00  0.00            
ATOM    435  HB3 ASP X  28      46.273  48.147  91.277  0.00  0.00            
ATOM    436  CG  ASP X  28      45.788  48.651  93.406  0.00  0.00            
ATOM    437  OD1 ASP X  28      46.509  49.249  94.245  0.00  0.00            
ATOM    438  OD2 ASP X  28      44.983  47.755  93.744  0.00  0.00            
ATOM    439  C   ASP X  28      45.800  51.435  92.306  0.00  0.00            
ATOM    440  O   ASP X  28      44.669  51.870  91.899  0.00  0.00            
ATOM    441  N   ASN X  29      46.507  52.013  93.323  0.00  0.00            
ATOM    442  H   ASN X  29      47.299  51.490  93.666  0.00  0.00            
ATOM    443  CA  ASN X  29      46.062  53.240  93.982  0.00  0.00            
ATOM    444  HA  ASN X  29      45.007  53.121  94.227  0.00  0.00            
ATOM    445  CB  ASN X  29      46.872  53.491  95.310  0.00  0.00            
ATOM    446  HB2 ASN X  29      46.347  54.188  95.963  0.00  0.00            
ATOM    447  HB3 ASN X  29      46.922  52.524  95.809  0.00  0.00            
ATOM    448  CG  ASN X  29      48.306  53.999  95.148  0.00  0.00            
ATOM    449  OD1 ASN X  29      49.079  53.683  94.271  0.00  0.00            
ATOM    450  ND2 ASN X  29      48.611  54.965  96.017  0.00  0.00            
ATOM    451 HD21 ASN X  29      49.518  55.407  95.962  0.00  0.00            
ATOM    452 HD22 ASN X  29      47.931  55.170  96.735  0.00  0.00            
ATOM    453  C   ASN X  29      46.091  54.399  93.026  0.00  0.00            
ATOM    454  O   ASN X  29      45.368  55.365  93.251  0.00  0.00            
ATOM    455  N   LEU X  30      47.037  54.368  92.059  0.00  0.00            
ATOM    456  H   LEU X  30      47.573  53.515  91.986  0.00  0.00            
ATOM    457  CA  LEU X  30      47.398  55.316  91.049  0.00  0.00            
ATOM    458  HA  LEU X  30      47.807  56.111  91.672  0.00  0.00            
ATOM    459  CB  LEU X  30      48.529  54.777  90.076  0.00  0.00            
ATOM    460  HB2 LEU X  30      48.207  53.844  89.614  0.00  0.00            
ATOM    461  HB3 LEU X  30      48.786  55.578  89.383  0.00  0.00            
ATOM    462  CG  LEU X  30      49.828  54.457  90.840  0.00  0.00            
ATOM    463  HG  LEU X  30      49.599  53.562  91.419  0.00  0.00            
ATOM    464  CD1 LEU X  30      50.887  54.062  89.783  0.00  0.00            
ATOM    465 HD11 LEU X  30      51.179  54.943  89.212  0.00  0.00            
ATOM    466 HD12 LEU X  30      51.705  53.561  90.302  0.00  0.00            
ATOM    467 HD13 LEU X  30      50.524  53.351  89.041  0.00  0.00            
ATOM    468  CD2 LEU X  30      50.274  55.572  91.765  0.00  0.00            
ATOM    469 HD21 LEU X  30      50.069  56.539  91.307  0.00  0.00            
ATOM    470 HD22 LEU X  30      49.753  55.492  92.719  0.00  0.00            
ATOM    471 HD23 LEU X  30      51.296  55.515  92.141  0.00  0.00            
ATOM    472  C   LEU X  30      46.189  55.702  90.176  0.00  0.00            
ATOM    473  O   LEU X  30      45.488  54.806  89.682  0.00  0.00            
ATOM    474  N   PRO X  31      45.894  56.988  90.020  0.00  0.00            
ATOM    475  CD  PRO X  31      46.636  58.130  90.582  0.00  0.00            
ATOM    476  HD2 PRO X  31      47.662  58.074  90.220  0.00  0.00            
ATOM    477  HD3 PRO X  31      46.563  58.139  91.669  0.00  0.00            
ATOM    478  CG  PRO X  31      45.994  59.422  90.060  0.00  0.00            
ATOM    479  HG2 PRO X  31      46.247  59.753  89.052  0.00  0.00            
ATOM    480  HG3 PRO X  31      46.169  60.230  90.770  0.00  0.00            
ATOM    481  CB  PRO X  31      44.486  59.011  89.997  0.00  0.00            
ATOM    482  HB2 PRO X  31      44.013  59.591  89.203  0.00  0.00            
ATOM    483  HB3 PRO X  31      44.072  59.025  91.005  0.00  0.00            
ATOM    484  CA  PRO X  31      44.645  57.519  89.496  0.00  0.00            
ATOM    485  HA  PRO X  31      43.775  56.942  89.811  0.00  0.00            
ATOM    486  C   PRO X  31      44.691  57.545  87.945  0.00  0.00            
ATOM    487  O   PRO X  31      45.753  57.807  87.396  0.00  0.00            
ATOM    488  N   PHE X  32      43.608  57.154  87.290  0.00  0.00            
ATOM    489  H   PHE X  32      42.832  56.765  87.806  0.00  0.00            
ATOM    490  CA  PHE X  32      43.615  56.960  85.826  0.00  0.00            
ATOM    491  HA  PHE X  32      44.083  55.977  85.779  0.00  0.00            
ATOM    492  CB  PHE X  32      42.163  56.791  85.340  0.00  0.00            
ATOM    493  HB2 PHE X  32      41.569  57.679  85.558  0.00  0.00            
ATOM    494  HB3 PHE X  32      42.235  56.782  84.253  0.00  0.00            
ATOM    495  CG  PHE X  32      41.338  55.549  85.748  0.00  0.00            
ATOM    496  CD1 PHE X  32      40.063  55.664  86.280  0.00  0.00            
ATOM    497  HD1 PHE X  32      39.616  56.621  86.505  0.00  0.00            
ATOM    498  CE1 PHE X  32      39.152  54.549  86.451  0.00  0.00            
ATOM    499  HE1 PHE X  32      38.192  54.575  86.945  0.00  0.00            
ATOM    500  CZ  PHE X  32      39.614  53.239  86.144  0.00  0.00            
ATOM    501  HZ  PHE X  32      39.002  52.366  86.315  0.00  0.00            
ATOM    502  CE2 PHE X  32      40.990  53.149  85.654  0.00  0.00            
ATOM    503  HE2 PHE X  32      41.381  52.196  85.329  0.00  0.00            
ATOM    504  CD2 PHE X  32      41.790  54.245  85.463  0.00  0.00            
ATOM    505  HD2 PHE X  32      42.768  54.065  85.041  0.00  0.00            
ATOM    506  C   PHE X  32      44.240  58.015  84.972  0.00  0.00            
ATOM    507  O   PHE X  32      44.718  57.776  83.861  0.00  0.00            
ATOM    508  N   SER X  33      44.310  59.270  85.487  0.00  0.00            
ATOM    509  H   SER X  33      43.839  59.487  86.354  0.00  0.00            
ATOM    510  CA  SER X  33      45.135  60.338  84.839  0.00  0.00            
ATOM    511  HA  SER X  33      44.729  60.519  83.844  0.00  0.00            
ATOM    512  CB  SER X  33      44.719  61.672  85.584  0.00  0.00            
ATOM    513  HB2 SER X  33      45.339  62.493  85.223  0.00  0.00            
ATOM    514  HB3 SER X  33      43.693  61.952  85.345  0.00  0.00            
ATOM    515  OG  SER X  33      44.871  61.544  86.946  0.00  0.00            
ATOM    516  HG  SER X  33      45.716  61.939  87.170  0.00  0.00            
ATOM    517  C   SER X  33      46.677  60.215  84.626  0.00  0.00            
ATOM    518  O   SER X  33      47.336  61.044  84.052  0.00  0.00            
ATOM    519  N   THR X  34      47.101  59.021  84.986  0.00  0.00            
ATOM    520  H   THR X  34      46.429  58.332  85.294  0.00  0.00            
ATOM    521  CA  THR X  34      48.518  58.611  84.931  0.00  0.00            
ATOM    522  HA  THR X  34      49.077  59.378  85.469  0.00  0.00            
ATOM    523  CB  THR X  34      48.815  57.300  85.763  0.00  0.00            
ATOM    524  HB  THR X  34      48.264  56.476  85.312  0.00  0.00            
ATOM    525  CG2 THR X  34      50.259  56.919  85.776  0.00  0.00            
ATOM    526 HG21 THR X  34      50.456  55.969  86.273  0.00  0.00            
ATOM    527 HG22 THR X  34      50.518  56.809  84.723  0.00  0.00            
ATOM    528 HG23 THR X  34      50.817  57.757  86.193  0.00  0.00            
ATOM    529  OG1 THR X  34      48.442  57.461  87.083  0.00  0.00            
ATOM    530  HG1 THR X  34      47.513  57.700  87.125  0.00  0.00            
ATOM    531  C   THR X  34      49.016  58.596  83.488  0.00  0.00            
ATOM    532  O   THR X  34      48.576  57.762  82.695  0.00  0.00            
ATOM    533  N   LYS X  35      49.892  59.506  83.090  0.00  0.00            
ATOM    534  H   LYS X  35      50.108  60.245  83.744  0.00  0.00            
ATOM    535  CA  LYS X  35      50.414  59.620  81.706  0.00  0.00            
ATOM    536  HA  LYS X  35      49.700  59.305  80.945  0.00  0.00            
ATOM    537  CB  LYS X  35      50.666  61.113  81.422  0.00  0.00            
ATOM    538  HB2 LYS X  35      49.729  61.645  81.589  0.00  0.00            
ATOM    539  HB3 LYS X  35      51.307  61.563  82.180  0.00  0.00            
ATOM    540  CG  LYS X  35      51.335  61.404  80.061  0.00  0.00            
ATOM    541  HG2 LYS X  35      52.421  61.491  80.104  0.00  0.00            
ATOM    542  HG3 LYS X  35      51.079  60.618  79.351  0.00  0.00            
ATOM    543  CD  LYS X  35      50.889  62.777  79.525  0.00  0.00            
ATOM    544  HD2 LYS X  35      49.812  62.913  79.617  0.00  0.00            
ATOM    545  HD3 LYS X  35      51.249  63.627  80.104  0.00  0.00            
ATOM    546  CE  LYS X  35      51.310  63.144  78.105  0.00  0.00            
ATOM    547  HE2 LYS X  35      50.860  62.505  77.345  0.00  0.00            
ATOM    548  HE3 LYS X  35      50.817  64.095  77.899  0.00  0.00            
ATOM    549  NZ  LYS X  35      52.786  63.318  77.879  0.00  0.00            
ATOM    550  HZ1 LYS X  35      52.965  63.517  76.905  0.00  0.00            
ATOM    551  HZ2 LYS X  35      53.178  64.140  78.315  0.00  0.00            
ATOM    552  HZ3 LYS X  35      53.245  62.440  78.078  0.00  0.00            
ATOM    553  C   LYS X  35      51.656  58.693  81.606  0.00  0.00            
ATOM    554  O   LYS X  35      51.826  58.055  80.574  0.00  0.00            
ATOM    555  N   ASN X  36      52.535  58.583  82.569  0.00  0.00            
ATOM    556  H   ASN X  36      52.245  58.990  83.446  0.00  0.00            
ATOM    557  CA  ASN X  36      53.743  57.755  82.522  0.00  0.00            
ATOM    558  HA  ASN X  36      53.699  56.987  81.749  0.00  0.00            
ATOM    559  CB  ASN X  36      55.030  58.655  82.316  0.00  0.00            
ATOM    560  HB2 ASN X  36      55.359  59.093  83.259  0.00  0.00            
ATOM    561  HB3 ASN X  36      55.875  58.012  82.070  0.00  0.00            
ATOM    562  CG  ASN X  36      54.883  59.745  81.381  0.00  0.00            
ATOM    563  OD1 ASN X  36      55.101  59.603  80.215  0.00  0.00            
ATOM    564  ND2 ASN X  36      54.604  60.957  81.856  0.00  0.00            
ATOM    565 HD21 ASN X  36      54.783  61.735  81.237  0.00  0.00            
ATOM    566 HD22 ASN X  36      54.447  61.188  82.827  0.00  0.00            
ATOM    567  C   ASN X  36      54.018  57.060  83.862  0.00  0.00            
ATOM    568  O   ASN X  36      53.592  57.531  84.884  0.00  0.00            
ATOM    569  N   LEU X  37      54.771  55.912  83.865  0.00  0.00            
ATOM    570  H   LEU X  37      55.035  55.417  83.025  0.00  0.00            
ATOM    571  CA  LEU X  37      55.013  55.153  85.045  0.00  0.00            
ATOM    572  HA  LEU X  37      55.076  55.816  85.907  0.00  0.00            
ATOM    573  CB  LEU X  37      53.895  54.216  85.419  0.00  0.00            
ATOM    574  HB2 LEU X  37      53.027  54.830  85.660  0.00  0.00            
ATOM    575  HB3 LEU X  37      53.668  53.637  84.524  0.00  0.00            
ATOM    576  CG  LEU X  37      54.147  53.155  86.539  0.00  0.00            
ATOM    577  HG  LEU X  37      55.151  52.739  86.458  0.00  0.00            
ATOM    578  CD1 LEU X  37      54.075  53.988  87.870  0.00  0.00            
ATOM    579 HD11 LEU X  37      54.957  54.627  87.900  0.00  0.00            
ATOM    580 HD12 LEU X  37      53.258  54.710  87.861  0.00  0.00            
ATOM    581 HD13 LEU X  37      54.001  53.278  88.693  0.00  0.00            
ATOM    582  CD2 LEU X  37      53.066  52.047  86.500  0.00  0.00            
ATOM    583 HD21 LEU X  37      52.153  52.511  86.873  0.00  0.00            
ATOM    584 HD22 LEU X  37      52.971  51.509  85.557  0.00  0.00            
ATOM    585 HD23 LEU X  37      53.411  51.364  87.275  0.00  0.00            
ATOM    586  C   LEU X  37      56.430  54.531  84.965  0.00  0.00            
ATOM    587  O   LEU X  37      56.995  54.167  83.932  0.00  0.00            
ATOM    588  N   ASP X  38      57.094  54.302  86.099  0.00  0.00            
ATOM    589  H   ASP X  38      56.693  54.547  86.993  0.00  0.00            
ATOM    590  CA  ASP X  38      58.371  53.647  86.228  0.00  0.00            
ATOM    591  HA  ASP X  38      58.633  53.012  85.381  0.00  0.00            
ATOM    592  CB  ASP X  38      59.507  54.696  86.238  0.00  0.00            
ATOM    593  HB2 ASP X  38      59.570  55.008  85.196  0.00  0.00            
ATOM    594  HB3 ASP X  38      59.234  55.491  86.932  0.00  0.00            
ATOM    595  CG  ASP X  38      60.814  54.132  86.719  0.00  0.00            
ATOM    596  OD1 ASP X  38      60.985  52.863  86.624  0.00  0.00            
ATOM    597  OD2 ASP X  38      61.583  55.034  87.229  0.00  0.00            
ATOM    598  C   ASP X  38      58.375  52.618  87.393  0.00  0.00            
ATOM    599  O   ASP X  38      58.234  53.008  88.532  0.00  0.00            
ATOM    600  N   LEU X  39      58.480  51.334  86.997  0.00  0.00            
ATOM    601  H   LEU X  39      58.669  51.278  86.006  0.00  0.00            
ATOM    602  CA  LEU X  39      58.532  50.157  87.872  0.00  0.00            
ATOM    603  HA  LEU X  39      58.263  50.555  88.851  0.00  0.00            
ATOM    604  CB  LEU X  39      57.565  49.080  87.312  0.00  0.00            
ATOM    605  HB2 LEU X  39      57.465  49.204  86.234  0.00  0.00            
ATOM    606  HB3 LEU X  39      57.980  48.075  87.397  0.00  0.00            
ATOM    607  CG  LEU X  39      56.233  49.326  88.043  0.00  0.00            
ATOM    608  HG  LEU X  39      56.101  50.354  88.382  0.00  0.00            
ATOM    609  CD1 LEU X  39      55.088  48.961  87.129  0.00  0.00            
ATOM    610 HD11 LEU X  39      54.212  49.100  87.763  0.00  0.00            
ATOM    611 HD12 LEU X  39      55.026  49.666  86.300  0.00  0.00            
ATOM    612 HD13 LEU X  39      55.162  47.930  86.784  0.00  0.00            
ATOM    613  CD2 LEU X  39      56.258  48.534  89.287  0.00  0.00            
ATOM    614 HD21 LEU X  39      55.405  48.786  89.917  0.00  0.00            
ATOM    615 HD22 LEU X  39      56.228  47.466  89.067  0.00  0.00            
ATOM    616 HD23 LEU X  39      57.208  48.722  89.787  0.00  0.00            
ATOM    617  C   LEU X  39      59.918  49.526  88.023  0.00  0.00            
ATOM    618  O   LEU X  39      60.081  48.487  88.713  0.00  0.00            
ATOM    619  N   SER X  40      60.877  50.079  87.326  0.00  0.00            
ATOM    620  H   SER X  40      60.604  50.996  87.001  0.00  0.00            
ATOM    621  CA  SER X  40      62.225  49.528  87.151  0.00  0.00            
ATOM    622  HA  SER X  40      62.134  48.903  86.262  0.00  0.00            
ATOM    623  CB  SER X  40      63.218  50.558  86.729  0.00  0.00            
ATOM    624  HB2 SER X  40      63.621  51.167  87.538  0.00  0.00            
ATOM    625  HB3 SER X  40      64.142  50.093  86.384  0.00  0.00            
ATOM    626  OG  SER X  40      62.778  51.393  85.670  0.00  0.00            
ATOM    627  HG  SER X  40      62.090  51.925  86.077  0.00  0.00            
ATOM    628  C   SER X  40      62.860  48.754  88.370  0.00  0.00            
ATOM    629  O   SER X  40      62.639  49.063  89.570  0.00  0.00            
ATOM    630  N   PHE X  41      63.795  47.875  88.017  0.00  0.00            
ATOM    631  H   PHE X  41      63.770  47.694  87.024  0.00  0.00            
ATOM    632  CA  PHE X  41      64.748  47.127  88.891  0.00  0.00            
ATOM    633  HA  PHE X  41      65.465  46.597  88.265  0.00  0.00            
ATOM    634  CB  PHE X  41      65.628  48.031  89.773  0.00  0.00            
ATOM    635  HB2 PHE X  41      64.988  48.756  90.274  0.00  0.00            
ATOM    636  HB3 PHE X  41      66.293  47.552  90.493  0.00  0.00            
ATOM    637  CG  PHE X  41      66.631  48.660  88.786  0.00  0.00            
ATOM    638  CD1 PHE X  41      67.824  47.987  88.460  0.00  0.00            
ATOM    639  HD1 PHE X  41      67.951  46.962  88.778  0.00  0.00            
ATOM    640  CE1 PHE X  41      68.698  48.509  87.512  0.00  0.00            
ATOM    641  HE1 PHE X  41      69.555  47.886  87.302  0.00  0.00            
ATOM    642  CZ  PHE X  41      68.522  49.784  86.929  0.00  0.00            
ATOM    643  HZ  PHE X  41      69.238  50.164  86.215  0.00  0.00            
ATOM    644  CE2 PHE X  41      67.381  50.535  87.335  0.00  0.00            
ATOM    645  HE2 PHE X  41      67.122  51.537  87.025  0.00  0.00            
ATOM    646  CD2 PHE X  41      66.508  49.938  88.326  0.00  0.00            
ATOM    647  HD2 PHE X  41      65.647  50.525  88.607  0.00  0.00            
ATOM    648  C   PHE X  41      64.088  46.033  89.762  0.00  0.00            
ATOM    649  O   PHE X  41      64.702  44.916  90.048  0.00  0.00            
ATOM    650  N   ASN X  42      62.774  46.294  90.152  0.00  0.00            
ATOM    651  H   ASN X  42      62.436  47.210  89.895  0.00  0.00            
ATOM    652  CA  ASN X  42      61.914  45.324  90.849  0.00  0.00            
ATOM    653  HA  ASN X  42      62.260  45.277  91.882  0.00  0.00            
ATOM    654  CB  ASN X  42      60.440  45.785  91.019  0.00  0.00            
ATOM    655  HB2 ASN X  42      59.935  45.933  90.064  0.00  0.00            
ATOM    656  HB3 ASN X  42      59.853  45.042  91.557  0.00  0.00            
ATOM    657  CG  ASN X  42      60.457  46.993  91.859  0.00  0.00            
ATOM    658  OD1 ASN X  42      60.891  46.931  93.021  0.00  0.00            
ATOM    659  ND2 ASN X  42      59.778  48.008  91.438  0.00  0.00            
ATOM    660 HD21 ASN X  42      59.653  48.778  92.079  0.00  0.00            
ATOM    661 HD22 ASN X  42      59.641  48.125  90.444  0.00  0.00            
ATOM    662  C   ASN X  42      61.911  43.977  90.095  0.00  0.00            
ATOM    663  O   ASN X  42      61.627  43.937  88.924  0.00  0.00            
ATOM    664  N   PRO X  43      62.159  42.831  90.723  0.00  0.00            
ATOM    665  CD  PRO X  43      62.894  42.734  91.942  0.00  0.00            
ATOM    666  HD2 PRO X  43      62.305  42.545  92.839  0.00  0.00            
ATOM    667  HD3 PRO X  43      63.376  43.712  91.957  0.00  0.00            
ATOM    668  CG  PRO X  43      63.857  41.560  91.734  0.00  0.00            
ATOM    669  HG2 PRO X  43      64.151  41.100  92.677  0.00  0.00            
ATOM    670  HG3 PRO X  43      64.627  41.922  91.052  0.00  0.00            
ATOM    671  CB  PRO X  43      62.986  40.604  90.915  0.00  0.00            
ATOM    672  HB2 PRO X  43      62.376  40.059  91.636  0.00  0.00            
ATOM    673  HB3 PRO X  43      63.609  39.908  90.353  0.00  0.00            
ATOM    674  CA  PRO X  43      62.144  41.541  90.034  0.00  0.00            
ATOM    675  HA  PRO X  43      62.661  41.751  89.098  0.00  0.00            
ATOM    676  C   PRO X  43      60.752  41.022  89.753  0.00  0.00            
ATOM    677  O   PRO X  43      60.196  40.202  90.520  0.00  0.00            
ATOM    678  N   LEU X  44      60.168  41.350  88.635  0.00  0.00            
ATOM    679  H   LEU X  44      60.642  42.006  88.032  0.00  0.00            
ATOM    680  CA  LEU X  44      58.835  40.926  88.281  0.00  0.00            
ATOM    681  HA  LEU X  44      58.106  40.997  89.089  0.00  0.00            
ATOM    682  CB  LEU X  44      58.221  41.848  87.199  0.00  0.00            
ATOM    683  HB2 LEU X  44      58.972  42.095  86.449  0.00  0.00            
ATOM    684  HB3 LEU X  44      57.396  41.369  86.671  0.00  0.00            
ATOM    685  CG  LEU X  44      57.702  43.186  87.784  0.00  0.00            
ATOM    686  HG  LEU X  44      58.337  43.647  88.540  0.00  0.00            
ATOM    687  CD1 LEU X  44      57.554  44.138  86.580  0.00  0.00            
ATOM    688 HD11 LEU X  44      56.839  43.823  85.820  0.00  0.00            
ATOM    689 HD12 LEU X  44      57.140  45.086  86.924  0.00  0.00            
ATOM    690 HD13 LEU X  44      58.524  44.261  86.099  0.00  0.00            
ATOM    691  CD2 LEU X  44      56.316  43.032  88.487  0.00  0.00            
ATOM    692 HD21 LEU X  44      56.061  43.855  89.155  0.00  0.00            
ATOM    693 HD22 LEU X  44      55.447  42.847  87.856  0.00  0.00            
ATOM    694 HD23 LEU X  44      56.347  42.156  89.135  0.00  0.00            
ATOM    695  C   LEU X  44      58.746  39.489  87.772  0.00  0.00            
ATOM    696  O   LEU X  44      57.868  38.757  88.200  0.00  0.00            
ATOM    697  N   ARG X  45      59.657  39.227  86.868  0.00  0.00            
ATOM    698  H   ARG X  45      60.218  40.034  86.634  0.00  0.00            
ATOM    699  CA  ARG X  45      60.014  37.979  86.204  0.00  0.00            
ATOM    700  HA  ARG X  45      60.761  38.178  85.436  0.00  0.00            
ATOM    701  CB  ARG X  45      60.489  36.913  87.139  0.00  0.00            
ATOM    702  HB2 ARG X  45      59.688  36.736  87.856  0.00  0.00            
ATOM    703  HB3 ARG X  45      60.696  36.008  86.569  0.00  0.00            
ATOM    704  CG  ARG X  45      61.799  37.411  87.902  0.00  0.00            
ATOM    705  HG2 ARG X  45      62.560  37.671  87.166  0.00  0.00            
ATOM    706  HG3 ARG X  45      61.599  38.356  88.406  0.00  0.00            
ATOM    707  CD  ARG X  45      62.300  36.347  88.893  0.00  0.00            
ATOM    708  HD2 ARG X  45      61.558  35.841  89.510  0.00  0.00            
ATOM    709  HD3 ARG X  45      62.834  35.597  88.309  0.00  0.00            
ATOM    710  NE  ARG X  45      63.278  36.834  89.830  0.00  0.00            
ATOM    711  HE  ARG X  45      64.204  36.943  89.441  0.00  0.00            
ATOM    712  CZ  ARG X  45      63.147  37.018  91.105  0.00  0.00            
ATOM    713  NH1 ARG X  45      62.010  37.067  91.708  0.00  0.00            
ATOM    714 HH11 ARG X  45      61.107  36.902  91.287  0.00  0.00            
ATOM    715 HH12 ARG X  45      62.076  37.232  92.702  0.00  0.00            
ATOM    716  NH2 ARG X  45      64.200  37.352  91.798  0.00  0.00            
ATOM    717 HH21 ARG X  45      65.094  37.617  91.408  0.00  0.00            
ATOM    718 HH22 ARG X  45      63.957  37.796  92.672  0.00  0.00            
ATOM    719  C   ARG X  45      58.898  37.352  85.364  0.00  0.00            
ATOM    720  O   ARG X  45      59.132  36.867  84.240  0.00  0.00            
ATOM    721  N   HIE X  46      57.623  37.663  85.670  0.00  0.00            
ATOM    722  H   HIE X  46      57.456  38.057  86.585  0.00  0.00            
ATOM    723  CA  HIE X  46      56.479  37.343  84.801  0.00  0.00            
ATOM    724  HA  HIE X  46      56.840  37.190  83.784  0.00  0.00            
ATOM    725  CB  HIE X  46      55.872  36.044  85.286  0.00  0.00            
ATOM    726  HB2 HIE X  46      56.691  35.348  85.466  0.00  0.00            
ATOM    727  HB3 HIE X  46      55.353  36.215  86.229  0.00  0.00            
ATOM    728  CG  HIE X  46      54.858  35.358  84.323  0.00  0.00            
ATOM    729  ND1 HIE X  46      54.973  35.180  82.902  0.00  0.00            
ATOM    730  CE1 HIE X  46      53.794  34.543  82.542  0.00  0.00            
ATOM    731  HE1 HIE X  46      53.414  34.546  81.532  0.00  0.00            
ATOM    732  NE2 HIE X  46      53.012  34.411  83.620  0.00  0.00            
ATOM    733  HE2 HIE X  46      52.063  34.073  83.554  0.00  0.00            
ATOM    734  CD2 HIE X  46      53.582  35.040  84.693  0.00  0.00            
ATOM    735  HD2 HIE X  46      53.140  35.075  85.678  0.00  0.00            
ATOM    736  C   HIE X  46      55.564  38.443  84.796  0.00  0.00            
ATOM    737  O   HIE X  46      55.399  39.231  85.744  0.00  0.00            
ATOM    738  N   LEU X  47      54.852  38.585  83.646  0.00  0.00            
ATOM    739  H   LEU X  47      55.134  37.971  82.895  0.00  0.00            
ATOM    740  CA  LEU X  47      53.532  39.228  83.662  0.00  0.00            
ATOM    741  HA  LEU X  47      53.421  39.471  84.719  0.00  0.00            
ATOM    742  CB  LEU X  47      53.707  40.605  83.047  0.00  0.00            
ATOM    743  HB2 LEU X  47      53.976  40.502  81.996  0.00  0.00            
ATOM    744  HB3 LEU X  47      52.767  41.155  83.082  0.00  0.00            
ATOM    745  CG  LEU X  47      54.700  41.604  83.733  0.00  0.00            
ATOM    746  HG  LEU X  47      55.610  41.036  83.923  0.00  0.00            
ATOM    747  CD1 LEU X  47      54.912  42.854  82.860  0.00  0.00            
ATOM    748 HD11 LEU X  47      53.924  43.312  82.832  0.00  0.00            
ATOM    749 HD12 LEU X  47      55.670  43.558  83.205  0.00  0.00            
ATOM    750 HD13 LEU X  47      55.237  42.526  81.873  0.00  0.00            
ATOM    751  CD2 LEU X  47      54.018  41.993  85.086  0.00  0.00            
ATOM    752 HD21 LEU X  47      54.740  42.551  85.683  0.00  0.00            
ATOM    753 HD22 LEU X  47      53.196  42.669  84.848  0.00  0.00            
ATOM    754 HD23 LEU X  47      53.852  41.120  85.716  0.00  0.00            
ATOM    755  C   LEU X  47      52.398  38.474  83.185  0.00  0.00            
ATOM    756  O   LEU X  47      52.140  38.264  81.964  0.00  0.00            
ATOM    757  N   GLY X  48      51.550  38.089  84.169  0.00  0.00            
ATOM    758  H   GLY X  48      51.686  38.428  85.111  0.00  0.00            
ATOM    759  CA  GLY X  48      50.331  37.311  83.870  0.00  0.00            
ATOM    760  HA2 GLY X  48      50.677  36.550  83.170  0.00  0.00            
ATOM    761  HA3 GLY X  48      49.976  36.872  84.802  0.00  0.00            
ATOM    762  C   GLY X  48      49.206  38.143  83.292  0.00  0.00            
ATOM    763  O   GLY X  48      49.250  39.389  83.342  0.00  0.00            
ATOM    764  N   SER X  49      48.202  37.457  82.712  0.00  0.00            
ATOM    765  H   SER X  49      48.177  36.448  82.726  0.00  0.00            
ATOM    766  CA  SER X  49      47.100  38.127  81.989  0.00  0.00            
ATOM    767  HA  SER X  49      47.524  38.841  81.283  0.00  0.00            
ATOM    768  CB  SER X  49      46.051  37.172  81.344  0.00  0.00            
ATOM    769  HB2 SER X  49      45.480  36.641  82.106  0.00  0.00            
ATOM    770  HB3 SER X  49      45.342  37.694  80.703  0.00  0.00            
ATOM    771  OG  SER X  49      46.709  36.191  80.525  0.00  0.00            
ATOM    772  HG  SER X  49      47.216  35.674  81.154  0.00  0.00            
ATOM    773  C   SER X  49      46.212  39.020  82.929  0.00  0.00            
ATOM    774  O   SER X  49      45.954  38.699  84.071  0.00  0.00            
ATOM    775  N   TYR X  50      45.687  40.165  82.405  0.00  0.00            
ATOM    776  H   TYR X  50      45.871  40.509  81.473  0.00  0.00            
ATOM    777  CA  TYR X  50      44.910  41.178  83.156  0.00  0.00            
ATOM    778  HA  TYR X  50      44.753  42.007  82.466  0.00  0.00            
ATOM    779  CB  TYR X  50      43.396  40.667  83.339  0.00  0.00            
ATOM    780  HB2 TYR X  50      43.287  40.251  84.341  0.00  0.00            
ATOM    781  HB3 TYR X  50      42.711  41.515  83.342  0.00  0.00            
ATOM    782  CG  TYR X  50      42.878  39.677  82.207  0.00  0.00            
ATOM    783  CD1 TYR X  50      42.521  38.345  82.490  0.00  0.00            
ATOM    784  HD1 TYR X  50      42.666  37.879  83.453  0.00  0.00            
ATOM    785  CE1 TYR X  50      42.043  37.594  81.370  0.00  0.00            
ATOM    786  HE1 TYR X  50      41.786  36.555  81.512  0.00  0.00            
ATOM    787  CZ  TYR X  50      41.991  38.127  80.017  0.00  0.00            
ATOM    788  OH  TYR X  50      41.330  37.391  79.064  0.00  0.00            
ATOM    789  HH  TYR X  50      41.404  37.849  78.223  0.00  0.00            
ATOM    790  CE2 TYR X  50      42.450  39.432  79.825  0.00  0.00            
ATOM    791  HE2 TYR X  50      42.376  39.975  78.894  0.00  0.00            
ATOM    792  CD2 TYR X  50      42.791  40.242  80.930  0.00  0.00            
ATOM    793  HD2 TYR X  50      43.133  41.254  80.770  0.00  0.00            
ATOM    794  C   TYR X  50      45.599  41.768  84.421  0.00  0.00            
ATOM    795  O   TYR X  50      44.878  42.334  85.226  0.00  0.00            
ATOM    796  N   SER X  51      46.925  41.718  84.472  0.00  0.00            
ATOM    797  H   SER X  51      47.452  41.154  83.821  0.00  0.00            
ATOM    798  CA  SER X  51      47.790  42.374  85.488  0.00  0.00            
ATOM    799  HA  SER X  51      47.654  41.904  86.462  0.00  0.00            
ATOM    800  CB  SER X  51      49.277  42.192  85.246  0.00  0.00            
ATOM    801  HB2 SER X  51      49.765  43.037  85.731  0.00  0.00            
ATOM    802  HB3 SER X  51      49.552  41.195  85.591  0.00  0.00            
ATOM    803  OG  SER X  51      49.536  42.136  83.830  0.00  0.00            
ATOM    804  HG  SER X  51      49.944  41.272  83.734  0.00  0.00            
ATOM    805  C   SER X  51      47.475  43.874  85.574  0.00  0.00            
ATOM    806  O   SER X  51      47.130  44.358  86.610  0.00  0.00            
ATOM    807  N   PHE X  52      47.601  44.643  84.507  0.00  0.00            
ATOM    808  H   PHE X  52      48.119  44.137  83.803  0.00  0.00            
ATOM    809  CA  PHE X  52      47.393  46.040  84.444  0.00  0.00            
ATOM    810  HA  PHE X  52      47.611  46.558  85.378  0.00  0.00            
ATOM    811  CB  PHE X  52      48.318  46.637  83.325  0.00  0.00            
ATOM    812  HB2 PHE X  52      48.283  46.024  82.425  0.00  0.00            
ATOM    813  HB3 PHE X  52      47.826  47.544  82.975  0.00  0.00            
ATOM    814  CG  PHE X  52      49.699  46.930  83.732  0.00  0.00            
ATOM    815  CD1 PHE X  52      49.920  48.164  84.324  0.00  0.00            
ATOM    816  HD1 PHE X  52      49.114  48.846  84.548  0.00  0.00            
ATOM    817  CE1 PHE X  52      51.165  48.487  84.816  0.00  0.00            
ATOM    818  HE1 PHE X  52      51.387  49.411  85.330  0.00  0.00            
ATOM    819  CZ  PHE X  52      52.243  47.621  84.515  0.00  0.00            
ATOM    820  HZ  PHE X  52      53.217  47.988  84.805  0.00  0.00            
ATOM    821  CE2 PHE X  52      52.002  46.345  83.901  0.00  0.00            
ATOM    822  HE2 PHE X  52      52.899  45.822  83.605  0.00  0.00            
ATOM    823  CD2 PHE X  52      50.712  45.962  83.550  0.00  0.00            
ATOM    824  HD2 PHE X  52      50.650  44.976  83.115  0.00  0.00            
ATOM    825  C   PHE X  52      45.933  46.127  84.101  0.00  0.00            
ATOM    826  O   PHE X  52      45.540  45.953  82.940  0.00  0.00            
ATOM    827  N   PHE X  53      45.147  46.362  85.158  0.00  0.00            
ATOM    828  H   PHE X  53      45.500  46.299  86.102  0.00  0.00            
ATOM    829  CA  PHE X  53      43.717  46.584  85.089  0.00  0.00            
ATOM    830  HA  PHE X  53      43.267  45.612  84.889  0.00  0.00            
ATOM    831  CB  PHE X  53      42.941  46.896  86.432  0.00  0.00            
ATOM    832  HB2 PHE X  53      43.052  45.970  86.997  0.00  0.00            
ATOM    833  HB3 PHE X  53      43.547  47.637  86.952  0.00  0.00            
ATOM    834  CG  PHE X  53      41.491  47.357  86.285  0.00  0.00            
ATOM    835  CD1 PHE X  53      41.011  48.654  86.555  0.00  0.00            
ATOM    836  HD1 PHE X  53      41.690  49.366  87.000  0.00  0.00            
ATOM    837  CE1 PHE X  53      39.629  48.979  86.355  0.00  0.00            
ATOM    838  HE1 PHE X  53      39.205  49.921  86.670  0.00  0.00            
ATOM    839  CZ  PHE X  53      38.828  47.977  85.796  0.00  0.00            
ATOM    840  HZ  PHE X  53      37.786  48.227  85.665  0.00  0.00            
ATOM    841  CE2 PHE X  53      39.282  46.677  85.564  0.00  0.00            
ATOM    842  HE2 PHE X  53      38.592  45.946  85.171  0.00  0.00            
ATOM    843  CD2 PHE X  53      40.620  46.380  85.762  0.00  0.00            
ATOM    844  HD2 PHE X  53      41.026  45.432  85.441  0.00  0.00            
ATOM    845  C   PHE X  53      43.211  47.466  83.928  0.00  0.00            
ATOM    846  O   PHE X  53      42.565  46.958  82.989  0.00  0.00            
ATOM    847  N   SER X  54      43.436  48.723  84.120  0.00  0.00            
ATOM    848  H   SER X  54      43.493  49.085  85.061  0.00  0.00            
ATOM    849  CA  SER X  54      43.087  49.756  83.202  0.00  0.00            
ATOM    850  HA  SER X  54      43.499  49.450  82.241  0.00  0.00            
ATOM    851  CB  SER X  54      41.565  49.972  83.260  0.00  0.00            
ATOM    852  HB2 SER X  54      40.940  49.080  83.204  0.00  0.00            
ATOM    853  HB3 SER X  54      41.375  50.379  84.252  0.00  0.00            
ATOM    854  OG  SER X  54      41.087  50.821  82.265  0.00  0.00            
ATOM    855  HG  SER X  54      40.903  50.348  81.450  0.00  0.00            
ATOM    856  C   SER X  54      43.884  50.958  83.553  0.00  0.00            
ATOM    857  O   SER X  54      43.877  51.333  84.759  0.00  0.00            
ATOM    858  N   PHE X  55      44.448  51.659  82.598  0.00  0.00            
ATOM    859  H   PHE X  55      44.258  51.388  81.643  0.00  0.00            
ATOM    860  CA  PHE X  55      45.112  52.922  82.716  0.00  0.00            
ATOM    861  HA  PHE X  55      44.765  53.535  83.548  0.00  0.00            
ATOM    862  CB  PHE X  55      46.601  52.621  82.971  0.00  0.00            
ATOM    863  HB2 PHE X  55      46.939  51.842  82.287  0.00  0.00            
ATOM    864  HB3 PHE X  55      47.273  53.432  82.692  0.00  0.00            
ATOM    865  CG  PHE X  55      46.945  52.375  84.375  0.00  0.00            
ATOM    866  CD1 PHE X  55      47.066  51.103  84.981  0.00  0.00            
ATOM    867  HD1 PHE X  55      46.868  50.210  84.406  0.00  0.00            
ATOM    868  CE1 PHE X  55      47.648  50.907  86.244  0.00  0.00            
ATOM    869  HE1 PHE X  55      47.827  49.870  86.487  0.00  0.00            
ATOM    870  CZ  PHE X  55      47.710  52.024  87.071  0.00  0.00            
ATOM    871  HZ  PHE X  55      48.031  51.828  88.083  0.00  0.00            
ATOM    872  CE2 PHE X  55      47.373  53.291  86.632  0.00  0.00            
ATOM    873  HE2 PHE X  55      47.487  54.142  87.288  0.00  0.00            
ATOM    874  CD2 PHE X  55      46.982  53.472  85.266  0.00  0.00            
ATOM    875  HD2 PHE X  55      46.840  54.482  84.911  0.00  0.00            
ATOM    876  C   PHE X  55      44.963  53.806  81.375  0.00  0.00            
ATOM    877  O   PHE X  55      45.956  53.776  80.560  0.00  0.00            
ATOM    878  N   PRO X  56      43.801  54.487  81.150  0.00  0.00            
ATOM    879  CD  PRO X  56      42.668  54.553  82.028  0.00  0.00            
ATOM    880  HD2 PRO X  56      42.801  55.469  82.603  0.00  0.00            
ATOM    881  HD3 PRO X  56      42.436  53.681  82.641  0.00  0.00            
ATOM    882  CG  PRO X  56      41.461  54.623  81.141  0.00  0.00            
ATOM    883  HG2 PRO X  56      40.577  55.026  81.636  0.00  0.00            
ATOM    884  HG3 PRO X  56      41.155  53.675  80.698  0.00  0.00            
ATOM    885  CB  PRO X  56      42.082  55.565  80.087  0.00  0.00            
ATOM    886  HB2 PRO X  56      42.051  56.593  80.446  0.00  0.00            
ATOM    887  HB3 PRO X  56      41.555  55.560  79.133  0.00  0.00            
ATOM    888  CA  PRO X  56      43.519  55.133  79.890  0.00  0.00            
ATOM    889  HA  PRO X  56      43.418  54.347  79.142  0.00  0.00            
ATOM    890  C   PRO X  56      44.463  56.295  79.475  0.00  0.00            
ATOM    891  O   PRO X  56      44.690  56.385  78.273  0.00  0.00            
ATOM    892  N   GLU X  57      45.024  57.129  80.368  0.00  0.00            
ATOM    893  H   GLU X  57      45.025  56.815  81.328  0.00  0.00            
ATOM    894  CA  GLU X  57      45.898  58.194  79.955  0.00  0.00            
ATOM    895  HA  GLU X  57      45.531  58.512  78.980  0.00  0.00            
ATOM    896  CB  GLU X  57      45.692  59.387  80.963  0.00  0.00            
ATOM    897  HB2 GLU X  57      44.664  59.650  81.211  0.00  0.00            
ATOM    898  HB3 GLU X  57      45.985  59.032  81.951  0.00  0.00            
ATOM    899  CG  GLU X  57      46.521  60.637  80.751  0.00  0.00            
ATOM    900  HG2 GLU X  57      46.394  61.268  81.631  0.00  0.00            
ATOM    901  HG3 GLU X  57      47.594  60.459  80.678  0.00  0.00            
ATOM    902  CD  GLU X  57      46.077  61.453  79.503  0.00  0.00            
ATOM    903  OE1 GLU X  57      45.086  61.053  78.834  0.00  0.00            
ATOM    904  OE2 GLU X  57      46.874  62.384  79.134  0.00  0.00            
ATOM    905  C   GLU X  57      47.315  57.764  79.724  0.00  0.00            
ATOM    906  O   GLU X  57      48.107  58.584  79.329  0.00  0.00            
ATOM    907  N   LEU X  58      47.605  56.519  79.808  0.00  0.00            
ATOM    908  H   LEU X  58      46.914  55.834  80.078  0.00  0.00            
ATOM    909  CA  LEU X  58      49.062  56.067  79.888  0.00  0.00            
ATOM    910  HA  LEU X  58      49.631  56.749  80.519  0.00  0.00            
ATOM    911  CB  LEU X  58      49.168  54.646  80.493  0.00  0.00            
ATOM    912  HB2 LEU X  58      48.317  54.694  81.173  0.00  0.00            
ATOM    913  HB3 LEU X  58      49.011  53.878  79.734  0.00  0.00            
ATOM    914  CG  LEU X  58      50.529  54.367  81.157  0.00  0.00            
ATOM    915  HG  LEU X  58      51.282  54.617  80.409  0.00  0.00            
ATOM    916  CD1 LEU X  58      50.724  55.144  82.453  0.00  0.00            
ATOM    917 HD11 LEU X  58      51.576  54.842  83.063  0.00  0.00            
ATOM    918 HD12 LEU X  58      50.887  56.202  82.252  0.00  0.00            
ATOM    919 HD13 LEU X  58      49.844  55.095  83.095  0.00  0.00            
ATOM    920  CD2 LEU X  58      50.578  52.881  81.486  0.00  0.00            
ATOM    921 HD21 LEU X  58      51.499  52.587  81.989  0.00  0.00            
ATOM    922 HD22 LEU X  58      49.760  52.563  82.133  0.00  0.00            
ATOM    923 HD23 LEU X  58      50.397  52.334  80.561  0.00  0.00            
ATOM    924  C   LEU X  58      49.743  56.045  78.570  0.00  0.00            
ATOM    925  O   LEU X  58      49.315  55.208  77.695  0.00  0.00            
ATOM    926  N   GLN X  59      50.686  56.913  78.307  0.00  0.00            
ATOM    927  H   GLN X  59      50.908  57.614  79.000  0.00  0.00            
ATOM    928  CA  GLN X  59      51.623  56.863  77.131  0.00  0.00            
ATOM    929  HA  GLN X  59      51.069  56.326  76.361  0.00  0.00            
ATOM    930  CB  GLN X  59      51.761  58.301  76.615  0.00  0.00            
ATOM    931  HB2 GLN X  59      52.002  58.942  77.463  0.00  0.00            
ATOM    932  HB3 GLN X  59      52.684  58.333  76.035  0.00  0.00            
ATOM    933  CG  GLN X  59      50.622  58.828  75.714  0.00  0.00            
ATOM    934  HG2 GLN X  59      50.398  58.118  74.917  0.00  0.00            
ATOM    935  HG3 GLN X  59      49.645  58.928  76.186  0.00  0.00            
ATOM    936  CD  GLN X  59      51.048  60.199  75.224  0.00  0.00            
ATOM    937  OE1 GLN X  59      52.004  60.308  74.501  0.00  0.00            
ATOM    938  NE2 GLN X  59      50.343  61.276  75.542  0.00  0.00            
ATOM    939 HE21 GLN X  59      50.678  62.103  75.069  0.00  0.00            
ATOM    940 HE22 GLN X  59      49.741  61.214  76.351  0.00  0.00            
ATOM    941  C   GLN X  59      52.982  56.104  77.374  0.00  0.00            
ATOM    942  O   GLN X  59      53.602  55.677  76.417  0.00  0.00            
ATOM    943  N   VAL X  60      53.433  55.973  78.610  0.00  0.00            
ATOM    944  H   VAL X  60      53.004  56.396  79.421  0.00  0.00            
ATOM    945  CA  VAL X  60      54.805  55.489  78.914  0.00  0.00            
ATOM    946  HA  VAL X  60      55.123  54.837  78.101  0.00  0.00            
ATOM    947  CB  VAL X  60      55.856  56.613  79.022  0.00  0.00            
ATOM    948  HB  VAL X  60      55.683  57.282  79.865  0.00  0.00            
ATOM    949  CG1 VAL X  60      57.208  55.914  79.241  0.00  0.00            
ATOM    950 HG11 VAL X  60      57.411  55.111  78.533  0.00  0.00            
ATOM    951 HG12 VAL X  60      58.020  56.620  79.073  0.00  0.00            
ATOM    952 HG13 VAL X  60      57.200  55.589  80.282  0.00  0.00            
ATOM    953  CG2 VAL X  60      55.796  57.472  77.769  0.00  0.00            
ATOM    954 HG21 VAL X  60      56.647  58.152  77.789  0.00  0.00            
ATOM    955 HG22 VAL X  60      55.742  56.835  76.886  0.00  0.00            
ATOM    956 HG23 VAL X  60      54.945  58.151  77.822  0.00  0.00            
ATOM    957  C   VAL X  60      54.835  54.557  80.084  0.00  0.00            
ATOM    958  O   VAL X  60      54.392  54.872  81.157  0.00  0.00            
ATOM    959  N   LEU X  61      55.339  53.304  79.886  0.00  0.00            
ATOM    960  H   LEU X  61      55.546  53.066  78.927  0.00  0.00            
ATOM    961  CA  LEU X  61      55.671  52.344  80.953  0.00  0.00            
ATOM    962  HA  LEU X  61      55.490  52.831  81.912  0.00  0.00            
ATOM    963  CB  LEU X  61      54.681  51.186  80.933  0.00  0.00            
ATOM    964  HB2 LEU X  61      53.724  51.550  81.305  0.00  0.00            
ATOM    965  HB3 LEU X  61      54.601  50.770  79.928  0.00  0.00            
ATOM    966  CG  LEU X  61      55.008  49.983  81.812  0.00  0.00            
ATOM    967  HG  LEU X  61      55.986  49.615  81.501  0.00  0.00            
ATOM    968  CD1 LEU X  61      55.102  50.511  83.209  0.00  0.00            
ATOM    969 HD11 LEU X  61      54.322  51.221  83.484  0.00  0.00            
ATOM    970 HD12 LEU X  61      55.171  49.731  83.967  0.00  0.00            
ATOM    971 HD13 LEU X  61      56.060  51.015  83.338  0.00  0.00            
ATOM    972  CD2 LEU X  61      53.910  48.892  81.798  0.00  0.00            
ATOM    973 HD21 LEU X  61      52.967  49.396  82.012  0.00  0.00            
ATOM    974 HD22 LEU X  61      53.842  48.538  80.769  0.00  0.00            
ATOM    975 HD23 LEU X  61      54.145  48.098  82.507  0.00  0.00            
ATOM    976  C   LEU X  61      57.136  51.994  80.916  0.00  0.00            
ATOM    977  O   LEU X  61      57.623  51.323  79.984  0.00  0.00            
ATOM    978  N   ASP X  62      57.935  52.388  81.913  0.00  0.00            
ATOM    979  H   ASP X  62      57.768  53.107  82.602  0.00  0.00            
ATOM    980  CA  ASP X  62      59.259  51.805  82.051  0.00  0.00            
ATOM    981  HA  ASP X  62      59.708  51.523  81.098  0.00  0.00            
ATOM    982  CB  ASP X  62      60.122  52.896  82.545  0.00  0.00            
ATOM    983  HB2 ASP X  62      60.006  53.782  81.921  0.00  0.00            
ATOM    984  HB3 ASP X  62      59.765  53.236  83.517  0.00  0.00            
ATOM    985  CG  ASP X  62      61.631  52.563  82.678  0.00  0.00            
ATOM    986  OD1 ASP X  62      62.202  51.616  82.207  0.00  0.00            
ATOM    987  OD2 ASP X  62      62.375  53.401  83.274  0.00  0.00            
ATOM    988  C   ASP X  62      59.275  50.517  82.971  0.00  0.00            
ATOM    989  O   ASP X  62      58.655  50.514  83.999  0.00  0.00            
ATOM    990  N   LEU X  63      59.954  49.527  82.504  0.00  0.00            
ATOM    991  H   LEU X  63      60.317  49.753  81.589  0.00  0.00            
ATOM    992  CA  LEU X  63      60.338  48.233  83.248  0.00  0.00            
ATOM    993  HA  LEU X  63      60.161  48.363  84.316  0.00  0.00            
ATOM    994  CB  LEU X  63      59.404  47.171  82.616  0.00  0.00            
ATOM    995  HB2 LEU X  63      59.577  47.188  81.540  0.00  0.00            
ATOM    996  HB3 LEU X  63      59.705  46.185  82.970  0.00  0.00            
ATOM    997  CG  LEU X  63      57.850  47.322  82.790  0.00  0.00            
ATOM    998  HG  LEU X  63      57.442  48.321  82.641  0.00  0.00            
ATOM    999  CD1 LEU X  63      57.080  46.404  81.789  0.00  0.00            
ATOM   1000 HD11 LEU X  63      57.233  46.753  80.768  0.00  0.00            
ATOM   1001 HD12 LEU X  63      57.387  45.359  81.824  0.00  0.00            
ATOM   1002 HD13 LEU X  63      56.014  46.551  81.963  0.00  0.00            
ATOM   1003  CD2 LEU X  63      57.413  46.856  84.179  0.00  0.00            
ATOM   1004 HD21 LEU X  63      58.156  47.224  84.887  0.00  0.00            
ATOM   1005 HD22 LEU X  63      56.402  47.149  84.463  0.00  0.00            
ATOM   1006 HD23 LEU X  63      57.387  45.772  84.294  0.00  0.00            
ATOM   1007  C   LEU X  63      61.812  47.882  83.040  0.00  0.00            
ATOM   1008  O   LEU X  63      62.173  46.708  82.993  0.00  0.00            
ATOM   1009  N   SER X  64      62.708  48.887  82.894  0.00  0.00            
ATOM   1010  H   SER X  64      62.398  49.847  82.840  0.00  0.00            
ATOM   1011  CA  SER X  64      64.140  48.558  82.821  0.00  0.00            
ATOM   1012  HA  SER X  64      64.216  47.880  81.971  0.00  0.00            
ATOM   1013  CB  SER X  64      65.095  49.742  82.632  0.00  0.00            
ATOM   1014  HB2 SER X  64      64.993  50.406  83.491  0.00  0.00            
ATOM   1015  HB3 SER X  64      66.124  49.387  82.575  0.00  0.00            
ATOM   1016  OG  SER X  64      64.727  50.453  81.565  0.00  0.00            
ATOM   1017  HG  SER X  64      63.834  50.727  81.785  0.00  0.00            
ATOM   1018  C   SER X  64      64.623  47.624  83.952  0.00  0.00            
ATOM   1019  O   SER X  64      64.378  47.864  85.132  0.00  0.00            
ATOM   1020  N   ARG X  65      65.318  46.548  83.567  0.00  0.00            
ATOM   1021  H   ARG X  65      65.528  46.453  82.583  0.00  0.00            
ATOM   1022  CA  ARG X  65      65.864  45.654  84.578  0.00  0.00            
ATOM   1023  HA  ARG X  65      66.067  44.754  83.997  0.00  0.00            
ATOM   1024  CB  ARG X  65      67.180  46.263  85.122  0.00  0.00            
ATOM   1025  HB2 ARG X  65      67.569  46.945  84.365  0.00  0.00            
ATOM   1026  HB3 ARG X  65      66.954  46.757  86.067  0.00  0.00            
ATOM   1027  CG  ARG X  65      68.444  45.320  85.260  0.00  0.00            
ATOM   1028  HG2 ARG X  65      69.218  45.721  85.916  0.00  0.00            
ATOM   1029  HG3 ARG X  65      68.155  44.341  85.641  0.00  0.00            
ATOM   1030  CD  ARG X  65      69.032  45.127  83.863  0.00  0.00            
ATOM   1031  HD2 ARG X  65      68.250  44.845  83.158  0.00  0.00            
ATOM   1032  HD3 ARG X  65      69.397  46.114  83.580  0.00  0.00            
ATOM   1033  NE  ARG X  65      70.122  44.199  83.725  0.00  0.00            
ATOM   1034  HE  ARG X  65      70.262  43.484  84.424  0.00  0.00            
ATOM   1035  CZ  ARG X  65      70.986  44.026  82.749  0.00  0.00            
ATOM   1036  NH1 ARG X  65      70.997  44.956  81.874  0.00  0.00            
ATOM   1037 HH11 ARG X  65      70.376  45.752  81.908  0.00  0.00            
ATOM   1038 HH12 ARG X  65      71.709  44.806  81.173  0.00  0.00            
ATOM   1039  NH2 ARG X  65      71.792  42.967  82.691  0.00  0.00            
ATOM   1040 HH21 ARG X  65      71.732  42.258  83.407  0.00  0.00            
ATOM   1041 HH22 ARG X  65      72.266  42.827  81.809  0.00  0.00            
ATOM   1042  C   ARG X  65      64.951  45.003  85.634  0.00  0.00            
ATOM   1043  O   ARG X  65      65.397  44.645  86.723  0.00  0.00            
ATOM   1044  N   CYS X  66      63.687  44.905  85.383  0.00  0.00            
ATOM   1045  H   CYS X  66      63.439  45.307  84.491  0.00  0.00            
ATOM   1046  CA  CYS X  66      62.703  44.190  86.195  0.00  0.00            
ATOM   1047  HA  CYS X  66      62.988  44.513  87.196  0.00  0.00            
ATOM   1048  CB  CYS X  66      61.308  44.708  85.788  0.00  0.00            
ATOM   1049  HB2 CYS X  66      61.250  44.808  84.705  0.00  0.00            
ATOM   1050  HB3 CYS X  66      60.540  44.012  86.126  0.00  0.00            
ATOM   1051  SG  CYS X  66      60.986  46.300  86.552  0.00  0.00            
ATOM   1052  HG  CYS X  66      60.994  45.823  87.800  0.00  0.00            
ATOM   1053  C   CYS X  66      62.769  42.688  86.130  0.00  0.00            
ATOM   1054  O   CYS X  66      61.852  41.967  86.456  0.00  0.00            
ATOM   1055  N   GLU X  67      63.889  42.075  85.641  0.00  0.00            
ATOM   1056  H   GLU X  67      64.719  42.634  85.508  0.00  0.00            
ATOM   1057  CA  GLU X  67      64.130  40.656  85.463  0.00  0.00            
ATOM   1058  HA  GLU X  67      64.938  40.619  84.733  0.00  0.00            
ATOM   1059  CB  GLU X  67      64.578  39.940  86.715  0.00  0.00            
ATOM   1060  HB2 GLU X  67      63.884  40.213  87.510  0.00  0.00            
ATOM   1061  HB3 GLU X  67      64.556  38.851  86.654  0.00  0.00            
ATOM   1062  CG  GLU X  67      66.017  40.255  87.172  0.00  0.00            
ATOM   1063  HG2 GLU X  67      66.076  41.316  86.929  0.00  0.00            
ATOM   1064  HG3 GLU X  67      66.010  40.053  88.243  0.00  0.00            
ATOM   1065  CD  GLU X  67      67.114  39.570  86.398  0.00  0.00            
ATOM   1066  OE1 GLU X  67      67.328  38.359  86.682  0.00  0.00            
ATOM   1067  OE2 GLU X  67      67.689  40.121  85.457  0.00  0.00            
ATOM   1068  C   GLU X  67      62.990  39.874  84.693  0.00  0.00            
ATOM   1069  O   GLU X  67      62.908  38.660  84.887  0.00  0.00            
ATOM   1070  N   ILE X  68      62.191  40.520  83.873  0.00  0.00            
ATOM   1071  H   ILE X  68      62.386  41.494  83.690  0.00  0.00            
ATOM   1072  CA  ILE X  68      61.072  39.890  83.145  0.00  0.00            
ATOM   1073  HA  ILE X  68      60.407  39.466  83.898  0.00  0.00            
ATOM   1074  CB  ILE X  68      60.181  40.945  82.486  0.00  0.00            
ATOM   1075  HB  ILE X  68      60.765  41.598  81.838  0.00  0.00            
ATOM   1076  CG2 ILE X  68      59.072  40.349  81.644  0.00  0.00            
ATOM   1077 HG21 ILE X  68      59.546  39.839  80.806  0.00  0.00            
ATOM   1078 HG22 ILE X  68      58.447  39.596  82.125  0.00  0.00            
ATOM   1079 HG23 ILE X  68      58.398  41.109  81.250  0.00  0.00            
ATOM   1080  CG1 ILE X  68      59.586  41.847  83.576  0.00  0.00            
ATOM   1081 HG12 ILE X  68      58.847  41.297  84.159  0.00  0.00            
ATOM   1082 HG13 ILE X  68      60.382  42.024  84.300  0.00  0.00            
ATOM   1083  CD1 ILE X  68      58.951  43.118  83.107  0.00  0.00            
ATOM   1084 HD11 ILE X  68      58.353  43.588  83.887  0.00  0.00            
ATOM   1085 HD12 ILE X  68      59.651  43.851  82.704  0.00  0.00            
ATOM   1086 HD13 ILE X  68      58.129  42.834  82.451  0.00  0.00            
ATOM   1087  C   ILE X  68      61.533  38.903  82.126  0.00  0.00            
ATOM   1088  O   ILE X  68      62.227  39.257  81.167  0.00  0.00            
ATOM   1089  N   GLN X  69      61.079  37.666  82.182  0.00  0.00            
ATOM   1090  H   GLN X  69      60.527  37.317  82.953  0.00  0.00            
ATOM   1091  CA  GLN X  69      61.417  36.633  81.202  0.00  0.00            
ATOM   1092  HA  GLN X  69      62.228  37.020  80.585  0.00  0.00            
ATOM   1093  CB  GLN X  69      62.014  35.433  81.864  0.00  0.00            
ATOM   1094  HB2 GLN X  69      62.672  34.843  81.225  0.00  0.00            
ATOM   1095  HB3 GLN X  69      62.646  35.707  82.709  0.00  0.00            
ATOM   1096  CG  GLN X  69      60.953  34.477  82.404  0.00  0.00            
ATOM   1097  HG2 GLN X  69      60.089  35.072  82.701  0.00  0.00            
ATOM   1098  HG3 GLN X  69      60.585  33.855  81.589  0.00  0.00            
ATOM   1099  CD  GLN X  69      61.458  33.503  83.517  0.00  0.00            
ATOM   1100  OE1 GLN X  69      62.390  33.793  84.270  0.00  0.00            
ATOM   1101  NE2 GLN X  69      60.745  32.492  83.711  0.00  0.00            
ATOM   1102 HE21 GLN X  69      61.012  31.961  84.527  0.00  0.00            
ATOM   1103 HE22 GLN X  69      59.971  32.292  83.094  0.00  0.00            
ATOM   1104  C   GLN X  69      60.246  36.323  80.281  0.00  0.00            
ATOM   1105  O   GLN X  69      60.545  35.928  79.171  0.00  0.00            
ATOM   1106  N   THR X  70      59.017  36.424  80.800  0.00  0.00            
ATOM   1107  H   THR X  70      58.949  36.823  81.726  0.00  0.00            
ATOM   1108  CA  THR X  70      57.739  35.951  80.199  0.00  0.00            
ATOM   1109  HA  THR X  70      58.022  35.869  79.149  0.00  0.00            
ATOM   1110  CB  THR X  70      57.443  34.451  80.516  0.00  0.00            
ATOM   1111  HB  THR X  70      56.530  34.207  79.972  0.00  0.00            
ATOM   1112  CG2 THR X  70      58.435  33.551  79.895  0.00  0.00            
ATOM   1113 HG21 THR X  70      59.440  33.953  79.763  0.00  0.00            
ATOM   1114 HG22 THR X  70      58.476  32.639  80.490  0.00  0.00            
ATOM   1115 HG23 THR X  70      58.171  33.150  78.916  0.00  0.00            
ATOM   1116  OG1 THR X  70      57.397  34.257  81.903  0.00  0.00            
ATOM   1117  HG1 THR X  70      56.562  34.591  82.238  0.00  0.00            
ATOM   1118  C   THR X  70      56.560  36.877  80.396  0.00  0.00            
ATOM   1119  O   THR X  70      56.472  37.605  81.366  0.00  0.00            
ATOM   1120  N   ILE X  71      55.615  36.923  79.341  0.00  0.00            
ATOM   1121  H   ILE X  71      55.818  36.453  78.471  0.00  0.00            
ATOM   1122  CA  ILE X  71      54.490  37.840  79.406  0.00  0.00            
ATOM   1123  HA  ILE X  71      54.233  38.067  80.440  0.00  0.00            
ATOM   1124  CB  ILE X  71      54.749  39.212  78.737  0.00  0.00            
ATOM   1125  HB  ILE X  71      54.960  38.958  77.699  0.00  0.00            
ATOM   1126  CG2 ILE X  71      53.469  40.108  78.839  0.00  0.00            
ATOM   1127 HG21 ILE X  71      53.605  41.146  78.536  0.00  0.00            
ATOM   1128 HG22 ILE X  71      52.633  39.678  78.288  0.00  0.00            
ATOM   1129 HG23 ILE X  71      52.969  40.081  79.807  0.00  0.00            
ATOM   1130  CG1 ILE X  71      56.085  39.943  79.145  0.00  0.00            
ATOM   1131 HG12 ILE X  71      56.082  40.476  80.096  0.00  0.00            
ATOM   1132 HG13 ILE X  71      56.813  39.140  79.258  0.00  0.00            
ATOM   1133  CD1 ILE X  71      56.769  40.915  78.126  0.00  0.00            
ATOM   1134 HD11 ILE X  71      56.807  40.362  77.187  0.00  0.00            
ATOM   1135 HD12 ILE X  71      56.274  41.884  78.078  0.00  0.00            
ATOM   1136 HD13 ILE X  71      57.816  41.071  78.386  0.00  0.00            
ATOM   1137  C   ILE X  71      53.345  37.034  78.715  0.00  0.00            
ATOM   1138  O   ILE X  71      53.478  36.466  77.602  0.00  0.00            
ATOM   1139  N   GLU X  72      52.164  37.163  79.300  0.00  0.00            
ATOM   1140  H   GLU X  72      52.088  37.712  80.145  0.00  0.00            
ATOM   1141  CA  GLU X  72      50.947  36.571  78.760  0.00  0.00            
ATOM   1142  HA  GLU X  72      51.116  35.634  78.228  0.00  0.00            
ATOM   1143  CB  GLU X  72      49.938  36.136  79.899  0.00  0.00            
ATOM   1144  HB2 GLU X  72      49.796  37.073  80.438  0.00  0.00            
ATOM   1145  HB3 GLU X  72      49.004  35.702  79.543  0.00  0.00            
ATOM   1146  CG  GLU X  72      50.585  35.052  80.808  0.00  0.00            
ATOM   1147  HG2 GLU X  72      50.899  34.201  80.203  0.00  0.00            
ATOM   1148  HG3 GLU X  72      51.469  35.475  81.285  0.00  0.00            
ATOM   1149  CD  GLU X  72      49.736  34.534  81.966  0.00  0.00            
ATOM   1150  OE1 GLU X  72      50.301  33.989  82.922  0.00  0.00            
ATOM   1151  OE2 GLU X  72      48.470  34.750  82.076  0.00  0.00            
ATOM   1152  C   GLU X  72      50.294  37.453  77.674  0.00  0.00            
ATOM   1153  O   GLU X  72      50.280  38.674  77.823  0.00  0.00            
ATOM   1154  N   ASP X  73      49.646  36.889  76.699  0.00  0.00            
ATOM   1155  H   ASP X  73      49.505  35.889  76.683  0.00  0.00            
ATOM   1156  CA  ASP X  73      48.890  37.638  75.695  0.00  0.00            
ATOM   1157  HA  ASP X  73      49.594  38.351  75.268  0.00  0.00            
ATOM   1158  CB  ASP X  73      48.440  36.760  74.538  0.00  0.00            
ATOM   1159  HB2 ASP X  73      47.909  37.456  73.889  0.00  0.00            
ATOM   1160  HB3 ASP X  73      49.286  36.448  73.925  0.00  0.00            
ATOM   1161  CG  ASP X  73      47.523  35.566  74.910  0.00  0.00            
ATOM   1162  OD1 ASP X  73      47.409  35.220  76.131  0.00  0.00            
ATOM   1163  OD2 ASP X  73      46.916  35.056  73.944  0.00  0.00            
ATOM   1164  C   ASP X  73      47.754  38.460  76.245  0.00  0.00            
ATOM   1165  O   ASP X  73      47.366  39.450  75.672  0.00  0.00            
ATOM   1166  N   GLY X  74      47.275  38.116  77.450  0.00  0.00            
ATOM   1167  H   GLY X  74      47.598  37.247  77.850  0.00  0.00            
ATOM   1168  CA  GLY X  74      46.266  38.840  78.214  0.00  0.00            
ATOM   1169  HA2 GLY X  74      45.556  39.300  77.527  0.00  0.00            
ATOM   1170  HA3 GLY X  74      45.689  38.190  78.872  0.00  0.00            
ATOM   1171  C   GLY X  74      46.847  40.012  79.014  0.00  0.00            
ATOM   1172  O   GLY X  74      46.050  40.822  79.447  0.00  0.00            
ATOM   1173  N   ALA X  75      48.116  40.141  79.301  0.00  0.00            
ATOM   1174  H   ALA X  75      48.721  39.536  78.764  0.00  0.00            
ATOM   1175  CA  ALA X  75      48.765  41.082  80.212  0.00  0.00            
ATOM   1176  HA  ALA X  75      48.341  40.866  81.192  0.00  0.00            
ATOM   1177  CB  ALA X  75      50.200  40.663  80.338  0.00  0.00            
ATOM   1178  HB1 ALA X  75      50.800  41.214  79.614  0.00  0.00            
ATOM   1179  HB2 ALA X  75      50.508  40.846  81.368  0.00  0.00            
ATOM   1180  HB3 ALA X  75      50.377  39.589  80.277  0.00  0.00            
ATOM   1181  C   ALA X  75      48.496  42.536  79.972  0.00  0.00            
ATOM   1182  O   ALA X  75      48.126  43.203  80.896  0.00  0.00            
ATOM   1183  N   TYR X  76      48.613  42.981  78.772  0.00  0.00            
ATOM   1184  H   TYR X  76      48.961  42.354  78.061  0.00  0.00            
ATOM   1185  CA  TYR X  76      48.531  44.389  78.369  0.00  0.00            
ATOM   1186  HA  TYR X  76      48.476  45.043  79.240  0.00  0.00            
ATOM   1187  CB  TYR X  76      49.855  44.807  77.658  0.00  0.00            
ATOM   1188  HB2 TYR X  76      49.876  44.191  76.759  0.00  0.00            
ATOM   1189  HB3 TYR X  76      49.795  45.855  77.362  0.00  0.00            
ATOM   1190  CG  TYR X  76      51.189  44.511  78.266  0.00  0.00            
ATOM   1191  CD1 TYR X  76      51.424  44.858  79.611  0.00  0.00            
ATOM   1192  HD1 TYR X  76      50.671  45.326  80.228  0.00  0.00            
ATOM   1193  CE1 TYR X  76      52.715  44.593  80.125  0.00  0.00            
ATOM   1194  HE1 TYR X  76      52.790  45.042  81.104  0.00  0.00            
ATOM   1195  CZ  TYR X  76      53.763  44.084  79.370  0.00  0.00            
ATOM   1196  OH  TYR X  76      54.993  43.981  79.832  0.00  0.00            
ATOM   1197  HH  TYR X  76      55.050  44.087  80.784  0.00  0.00            
ATOM   1198  CE2 TYR X  76      53.502  43.808  77.980  0.00  0.00            
ATOM   1199  HE2 TYR X  76      54.295  43.441  77.345  0.00  0.00            
ATOM   1200  CD2 TYR X  76      52.195  43.941  77.460  0.00  0.00            
ATOM   1201  HD2 TYR X  76      51.909  43.652  76.460  0.00  0.00            
ATOM   1202  C   TYR X  76      47.260  44.789  77.499  0.00  0.00            
ATOM   1203  O   TYR X  76      47.273  45.822  76.868  0.00  0.00            
ATOM   1204  N   GLN X  77      46.246  43.920  77.419  0.00  0.00            
ATOM   1205  H   GLN X  77      46.279  43.156  78.079  0.00  0.00            
ATOM   1206  CA  GLN X  77      44.984  44.119  76.721  0.00  0.00            
ATOM   1207  HA  GLN X  77      45.039  44.022  75.636  0.00  0.00            
ATOM   1208  CB  GLN X  77      43.951  43.016  77.226  0.00  0.00            
ATOM   1209  HB2 GLN X  77      43.865  43.163  78.302  0.00  0.00            
ATOM   1210  HB3 GLN X  77      42.947  43.257  76.875  0.00  0.00            
ATOM   1211  CG  GLN X  77      44.452  41.639  76.712  0.00  0.00            
ATOM   1212  HG2 GLN X  77      45.538  41.722  76.770  0.00  0.00            
ATOM   1213  HG3 GLN X  77      44.013  40.807  77.262  0.00  0.00            
ATOM   1214  CD  GLN X  77      44.262  41.403  75.226  0.00  0.00            
ATOM   1215  OE1 GLN X  77      43.408  41.984  74.656  0.00  0.00            
ATOM   1216  NE2 GLN X  77      45.126  40.800  74.543  0.00  0.00            
ATOM   1217 HE21 GLN X  77      45.095  40.765  73.534  0.00  0.00            
ATOM   1218 HE22 GLN X  77      45.942  40.440  75.018  0.00  0.00            
ATOM   1219  C   GLN X  77      44.324  45.525  76.925  0.00  0.00            
ATOM   1220  O   GLN X  77      43.570  45.991  76.006  0.00  0.00            
ATOM   1221  N   SER X  78      44.688  46.189  78.050  0.00  0.00            
ATOM   1222  H   SER X  78      45.227  45.707  78.755  0.00  0.00            
ATOM   1223  CA  SER X  78      44.036  47.449  78.300  0.00  0.00            
ATOM   1224  HA  SER X  78      43.141  47.466  77.677  0.00  0.00            
ATOM   1225  CB  SER X  78      43.838  47.683  79.846  0.00  0.00            
ATOM   1226  HB2 SER X  78      43.264  48.608  79.910  0.00  0.00            
ATOM   1227  HB3 SER X  78      43.274  46.848  80.262  0.00  0.00            
ATOM   1228  OG  SER X  78      45.116  47.871  80.506  0.00  0.00            
ATOM   1229  HG  SER X  78      45.669  47.103  80.343  0.00  0.00            
ATOM   1230  C   SER X  78      44.870  48.620  77.818  0.00  0.00            
ATOM   1231  O   SER X  78      44.341  49.777  77.793  0.00  0.00            
ATOM   1232  N   LEU X  79      46.101  48.370  77.366  0.00  0.00            
ATOM   1233  H   LEU X  79      46.404  47.412  77.268  0.00  0.00            
ATOM   1234  CA  LEU X  79      47.190  49.353  77.095  0.00  0.00            
ATOM   1235  HA  LEU X  79      46.943  50.263  77.641  0.00  0.00            
ATOM   1236  CB  LEU X  79      48.548  48.969  77.725  0.00  0.00            
ATOM   1237  HB2 LEU X  79      48.975  48.110  77.208  0.00  0.00            
ATOM   1238  HB3 LEU X  79      49.318  49.736  77.646  0.00  0.00            
ATOM   1239  CG  LEU X  79      48.420  48.669  79.226  0.00  0.00            
ATOM   1240  HG  LEU X  79      48.022  47.655  79.254  0.00  0.00            
ATOM   1241  CD1 LEU X  79      49.843  48.447  79.740  0.00  0.00            
ATOM   1242 HD11 LEU X  79      49.841  48.124  80.781  0.00  0.00            
ATOM   1243 HD12 LEU X  79      50.207  47.571  79.204  0.00  0.00            
ATOM   1244 HD13 LEU X  79      50.533  49.264  79.526  0.00  0.00            
ATOM   1245  CD2 LEU X  79      47.863  49.866  80.007  0.00  0.00            
ATOM   1246 HD21 LEU X  79      48.489  50.741  79.834  0.00  0.00            
ATOM   1247 HD22 LEU X  79      46.842  50.153  79.754  0.00  0.00            
ATOM   1248 HD23 LEU X  79      47.756  49.465  81.015  0.00  0.00            
ATOM   1249  C   LEU X  79      47.326  49.865  75.660  0.00  0.00            
ATOM   1250  O   LEU X  79      48.395  50.322  75.194  0.00  0.00            
ATOM   1251  N   SER X  80      46.187  49.849  74.947  0.00  0.00            
ATOM   1252  H   SER X  80      45.489  49.297  75.424  0.00  0.00            
ATOM   1253  CA  SER X  80      46.071  50.311  73.578  0.00  0.00            
ATOM   1254  HA  SER X  80      46.884  49.950  72.947  0.00  0.00            
ATOM   1255  CB  SER X  80      44.710  49.974  72.950  0.00  0.00            
ATOM   1256  HB2 SER X  80      44.029  50.747  73.304  0.00  0.00            
ATOM   1257  HB3 SER X  80      44.861  50.037  71.873  0.00  0.00            
ATOM   1258  OG  SER X  80      44.278  48.700  73.411  0.00  0.00            
ATOM   1259  HG  SER X  80      45.036  48.157  73.180  0.00  0.00            
ATOM   1260  C   SER X  80      46.303  51.831  73.352  0.00  0.00            
ATOM   1261  O   SER X  80      46.672  52.220  72.274  0.00  0.00            
ATOM   1262  N   HIE X  81      46.391  52.665  74.372  0.00  0.00            
ATOM   1263  H   HIE X  81      46.025  52.389  75.272  0.00  0.00            
ATOM   1264  CA  HIE X  81      46.916  54.070  74.335  0.00  0.00            
ATOM   1265  HA  HIE X  81      46.645  54.404  73.333  0.00  0.00            
ATOM   1266  CB  HIE X  81      46.267  54.913  75.348  0.00  0.00            
ATOM   1267  HB2 HIE X  81      45.222  54.634  75.482  0.00  0.00            
ATOM   1268  HB3 HIE X  81      46.672  54.699  76.337  0.00  0.00            
ATOM   1269  CG  HIE X  81      46.259  56.412  75.137  0.00  0.00            
ATOM   1270  ND1 HIE X  81      45.664  57.142  74.104  0.00  0.00            
ATOM   1271  CE1 HIE X  81      45.957  58.439  74.286  0.00  0.00            
ATOM   1272  HE1 HIE X  81      45.529  59.241  73.703  0.00  0.00            
ATOM   1273  NE2 HIE X  81      46.672  58.558  75.427  0.00  0.00            
ATOM   1274  HE2 HIE X  81      46.746  59.430  75.931  0.00  0.00            
ATOM   1275  CD2 HIE X  81      46.812  57.305  75.957  0.00  0.00            
ATOM   1276  HD2 HIE X  81      47.453  57.050  76.788  0.00  0.00            
ATOM   1277  C   HIE X  81      48.420  54.218  74.459  0.00  0.00            
ATOM   1278  O   HIE X  81      48.933  55.213  74.051  0.00  0.00            
ATOM   1279  N   LEU X  82      49.126  53.165  74.943  0.00  0.00            
ATOM   1280  H   LEU X  82      48.684  52.278  75.135  0.00  0.00            
ATOM   1281  CA  LEU X  82      50.521  53.279  75.193  0.00  0.00            
ATOM   1282  HA  LEU X  82      50.688  54.116  75.871  0.00  0.00            
ATOM   1283  CB  LEU X  82      50.996  52.007  75.903  0.00  0.00            
ATOM   1284  HB2 LEU X  82      50.344  51.757  76.739  0.00  0.00            
ATOM   1285  HB3 LEU X  82      50.959  51.113  75.282  0.00  0.00            
ATOM   1286  CG  LEU X  82      52.430  52.172  76.513  0.00  0.00            
ATOM   1287  HG  LEU X  82      53.093  52.790  75.906  0.00  0.00            
ATOM   1288  CD1 LEU X  82      52.245  52.849  77.864  0.00  0.00            
ATOM   1289 HD11 LEU X  82      51.815  53.842  77.736  0.00  0.00            
ATOM   1290 HD12 LEU X  82      51.653  52.201  78.512  0.00  0.00            
ATOM   1291 HD13 LEU X  82      53.249  52.909  78.285  0.00  0.00            
ATOM   1292  CD2 LEU X  82      53.056  50.798  76.628  0.00  0.00            
ATOM   1293 HD21 LEU X  82      52.476  50.211  77.340  0.00  0.00            
ATOM   1294 HD22 LEU X  82      53.249  50.354  75.651  0.00  0.00            
ATOM   1295 HD23 LEU X  82      53.993  50.985  77.153  0.00  0.00            
ATOM   1296  C   LEU X  82      51.359  53.537  73.951  0.00  0.00            
ATOM   1297  O   LEU X  82      51.145  52.860  72.997  0.00  0.00            
ATOM   1298  N   SER X  83      52.313  54.439  74.096  0.00  0.00            
ATOM   1299  H   SER X  83      52.456  54.825  75.019  0.00  0.00            
ATOM   1300  CA  SER X  83      53.100  55.015  72.962  0.00  0.00            
ATOM   1301  HA  SER X  83      52.618  54.769  72.015  0.00  0.00            
ATOM   1302  CB  SER X  83      52.964  56.528  73.068  0.00  0.00            
ATOM   1303  HB2 SER X  83      51.937  56.877  73.178  0.00  0.00            
ATOM   1304  HB3 SER X  83      53.562  56.854  73.919  0.00  0.00            
ATOM   1305  OG  SER X  83      53.663  57.204  71.992  0.00  0.00            
ATOM   1306  HG  SER X  83      53.036  57.173  71.265  0.00  0.00            
ATOM   1307  C   SER X  83      54.592  54.645  73.014  0.00  0.00            
ATOM   1308  O   SER X  83      55.166  54.329  71.993  0.00  0.00            
ATOM   1309  N   THR X  84      55.212  54.608  74.174  0.00  0.00            
ATOM   1310  H   THR X  84      54.699  54.884  74.999  0.00  0.00            
ATOM   1311  CA  THR X  84      56.640  54.216  74.391  0.00  0.00            
ATOM   1312  HA  THR X  84      57.097  53.767  73.509  0.00  0.00            
ATOM   1313  CB  THR X  84      57.610  55.404  74.704  0.00  0.00            
ATOM   1314  HB  THR X  84      57.365  56.106  75.501  0.00  0.00            
ATOM   1315  CG2 THR X  84      59.050  54.886  74.858  0.00  0.00            
ATOM   1316 HG21 THR X  84      59.151  54.601  75.906  0.00  0.00            
ATOM   1317 HG22 THR X  84      59.424  54.158  74.138  0.00  0.00            
ATOM   1318 HG23 THR X  84      59.714  55.743  74.741  0.00  0.00            
ATOM   1319  OG1 THR X  84      57.636  56.208  73.539  0.00  0.00            
ATOM   1320  HG1 THR X  84      56.845  56.747  73.618  0.00  0.00            
ATOM   1321  C   THR X  84      56.736  53.077  75.468  0.00  0.00            
ATOM   1322  O   THR X  84      56.248  53.233  76.565  0.00  0.00            
ATOM   1323  N   LEU X  85      57.470  51.990  75.243  0.00  0.00            
ATOM   1324  H   LEU X  85      57.819  51.824  74.310  0.00  0.00            
ATOM   1325  CA  LEU X  85      57.594  50.839  76.192  0.00  0.00            
ATOM   1326  HA  LEU X  85      57.240  51.108  77.187  0.00  0.00            
ATOM   1327  CB  LEU X  85      56.857  49.538  75.738  0.00  0.00            
ATOM   1328  HB2 LEU X  85      55.842  49.718  75.384  0.00  0.00            
ATOM   1329  HB3 LEU X  85      57.344  49.239  74.809  0.00  0.00            
ATOM   1330  CG  LEU X  85      56.831  48.408  76.735  0.00  0.00            
ATOM   1331  HG  LEU X  85      57.854  48.190  77.043  0.00  0.00            
ATOM   1332  CD1 LEU X  85      56.047  48.722  77.969  0.00  0.00            
ATOM   1333 HD11 LEU X  85      56.113  47.896  78.677  0.00  0.00            
ATOM   1334 HD12 LEU X  85      56.393  49.587  78.534  0.00  0.00            
ATOM   1335 HD13 LEU X  85      55.011  48.898  77.679  0.00  0.00            
ATOM   1336  CD2 LEU X  85      56.317  47.139  76.092  0.00  0.00            
ATOM   1337 HD21 LEU X  85      56.028  46.409  76.848  0.00  0.00            
ATOM   1338 HD22 LEU X  85      55.402  47.459  75.593  0.00  0.00            
ATOM   1339 HD23 LEU X  85      57.121  46.853  75.414  0.00  0.00            
ATOM   1340  C   LEU X  85      59.075  50.565  76.333  0.00  0.00            
ATOM   1341  O   LEU X  85      59.741  50.442  75.263  0.00  0.00            
ATOM   1342  N   ILE X  86      59.576  50.371  77.543  0.00  0.00            
ATOM   1343  H   ILE X  86      58.852  50.496  78.236  0.00  0.00            
ATOM   1344  CA  ILE X  86      61.003  50.283  77.882  0.00  0.00            
ATOM   1345  HA  ILE X  86      61.563  50.423  76.957  0.00  0.00            
ATOM   1346  CB  ILE X  86      61.477  51.540  78.640  0.00  0.00            
ATOM   1347  HB  ILE X  86      60.957  51.600  79.597  0.00  0.00            
ATOM   1348  CG2 ILE X  86      62.988  51.502  78.935  0.00  0.00            
ATOM   1349 HG21 ILE X  86      63.550  51.229  78.042  0.00  0.00            
ATOM   1350 HG22 ILE X  86      63.333  52.460  79.323  0.00  0.00            
ATOM   1351 HG23 ILE X  86      63.192  50.697  79.640  0.00  0.00            
ATOM   1352  CG1 ILE X  86      61.039  52.870  77.912  0.00  0.00            
ATOM   1353 HG12 ILE X  86      59.983  52.825  77.645  0.00  0.00            
ATOM   1354 HG13 ILE X  86      61.193  53.720  78.577  0.00  0.00            
ATOM   1355  CD1 ILE X  86      61.818  53.253  76.656  0.00  0.00            
ATOM   1356 HD11 ILE X  86      61.592  54.264  76.315  0.00  0.00            
ATOM   1357 HD12 ILE X  86      62.893  53.278  76.833  0.00  0.00            
ATOM   1358 HD13 ILE X  86      61.696  52.528  75.851  0.00  0.00            
ATOM   1359  C   ILE X  86      61.392  49.021  78.562  0.00  0.00            
ATOM   1360  O   ILE X  86      60.952  48.830  79.641  0.00  0.00            
ATOM   1361  N   LEU X  87      62.082  48.098  77.858  0.00  0.00            
ATOM   1362  H   LEU X  87      62.244  48.152  76.862  0.00  0.00            
ATOM   1363  CA  LEU X  87      62.260  46.698  78.396  0.00  0.00            
ATOM   1364  HA  LEU X  87      61.790  46.687  79.379  0.00  0.00            
ATOM   1365  CB  LEU X  87      61.620  45.558  77.534  0.00  0.00            
ATOM   1366  HB2 LEU X  87      62.156  45.429  76.594  0.00  0.00            
ATOM   1367  HB3 LEU X  87      61.646  44.617  78.083  0.00  0.00            
ATOM   1368  CG  LEU X  87      60.110  45.924  77.192  0.00  0.00            
ATOM   1369  HG  LEU X  87      60.053  46.938  76.794  0.00  0.00            
ATOM   1370  CD1 LEU X  87      59.786  44.953  76.062  0.00  0.00            
ATOM   1371 HD11 LEU X  87      59.982  43.928  76.375  0.00  0.00            
ATOM   1372 HD12 LEU X  87      58.755  45.045  75.723  0.00  0.00            
ATOM   1373 HD13 LEU X  87      60.461  45.173  75.236  0.00  0.00            
ATOM   1374  CD2 LEU X  87      59.129  45.683  78.358  0.00  0.00            
ATOM   1375 HD21 LEU X  87      58.139  46.101  78.178  0.00  0.00            
ATOM   1376 HD22 LEU X  87      59.117  44.603  78.504  0.00  0.00            
ATOM   1377 HD23 LEU X  87      59.455  46.059  79.328  0.00  0.00            
ATOM   1378  C   LEU X  87      63.740  46.323  78.642  0.00  0.00            
ATOM   1379  O   LEU X  87      64.093  45.175  78.777  0.00  0.00            
ATOM   1380  N   THR X  88      64.624  47.293  78.688  0.00  0.00            
ATOM   1381  H   THR X  88      64.258  48.224  78.552  0.00  0.00            
ATOM   1382  CA  THR X  88      66.085  47.209  78.761  0.00  0.00            
ATOM   1383  HA  THR X  88      66.453  46.881  77.789  0.00  0.00            
ATOM   1384  CB  THR X  88      66.751  48.641  78.967  0.00  0.00            
ATOM   1385  HB  THR X  88      66.637  48.923  80.014  0.00  0.00            
ATOM   1386  CG2 THR X  88      68.279  48.554  78.606  0.00  0.00            
ATOM   1387 HG21 THR X  88      68.843  48.099  79.420  0.00  0.00            
ATOM   1388 HG22 THR X  88      68.367  47.919  77.725  0.00  0.00            
ATOM   1389 HG23 THR X  88      68.555  49.552  78.265  0.00  0.00            
ATOM   1390  OG1 THR X  88      66.202  49.562  78.040  0.00  0.00            
ATOM   1391  HG1 THR X  88      66.230  50.475  78.335  0.00  0.00            
ATOM   1392  C   THR X  88      66.546  46.184  79.722  0.00  0.00            
ATOM   1393  O   THR X  88      66.188  46.239  80.913  0.00  0.00            
ATOM   1394  N   GLY X  89      67.256  45.180  79.274  0.00  0.00            
ATOM   1395  H   GLY X  89      67.696  45.344  78.379  0.00  0.00            
ATOM   1396  CA  GLY X  89      67.918  44.144  80.120  0.00  0.00            
ATOM   1397  HA2 GLY X  89      68.806  43.781  79.602  0.00  0.00            
ATOM   1398  HA3 GLY X  89      68.404  44.603  80.982  0.00  0.00            
ATOM   1399  C   GLY X  89      67.069  43.009  80.703  0.00  0.00            
ATOM   1400  O   GLY X  89      67.559  42.182  81.468  0.00  0.00            
ATOM   1401  N   ASN X  90      65.815  42.883  80.320  0.00  0.00            
ATOM   1402  H   ASN X  90      65.292  43.587  79.819  0.00  0.00            
ATOM   1403  CA  ASN X  90      64.895  41.846  80.734  0.00  0.00            
ATOM   1404  HA  ASN X  90      65.049  41.700  81.803  0.00  0.00            
ATOM   1405  CB  ASN X  90      63.490  42.320  80.684  0.00  0.00            
ATOM   1406  HB2 ASN X  90      63.215  42.708  79.703  0.00  0.00            
ATOM   1407  HB3 ASN X  90      62.935  41.449  81.032  0.00  0.00            
ATOM   1408  CG  ASN X  90      63.239  43.370  81.736  0.00  0.00            
ATOM   1409  OD1 ASN X  90      63.086  42.980  82.891  0.00  0.00            
ATOM   1410  ND2 ASN X  90      62.919  44.545  81.330  0.00  0.00            
ATOM   1411 HD21 ASN X  90      62.571  45.130  82.077  0.00  0.00            
ATOM   1412 HD22 ASN X  90      63.014  44.891  80.386  0.00  0.00            
ATOM   1413  C   ASN X  90      65.070  40.492  79.968  0.00  0.00            
ATOM   1414  O   ASN X  90      65.102  40.527  78.729  0.00  0.00            
ATOM   1415  N   PRO X  91      65.293  39.317  80.582  0.00  0.00            
ATOM   1416  CD  PRO X  91      65.383  39.018  82.048  0.00  0.00            
ATOM   1417  HD2 PRO X  91      64.503  39.345  82.602  0.00  0.00            
ATOM   1418  HD3 PRO X  91      66.268  39.474  82.493  0.00  0.00            
ATOM   1419  CG  PRO X  91      65.448  37.492  82.189  0.00  0.00            
ATOM   1420  HG2 PRO X  91      64.482  36.989  82.141  0.00  0.00            
ATOM   1421  HG3 PRO X  91      66.087  37.201  83.022  0.00  0.00            
ATOM   1422  CB  PRO X  91      66.170  37.107  80.969  0.00  0.00            
ATOM   1423  HB2 PRO X  91      66.074  36.066  80.661  0.00  0.00            
ATOM   1424  HB3 PRO X  91      67.238  37.264  81.118  0.00  0.00            
ATOM   1425  CA  PRO X  91      65.667  38.076  79.900  0.00  0.00            
ATOM   1426  HA  PRO X  91      66.491  38.322  79.230  0.00  0.00            
ATOM   1427  C   PRO X  91      64.631  37.429  78.922  0.00  0.00            
ATOM   1428  O   PRO X  91      64.430  36.227  78.835  0.00  0.00            
ATOM   1429  N   ILE X  92      63.903  38.226  78.118  0.00  0.00            
ATOM   1430  H   ILE X  92      64.075  39.220  78.071  0.00  0.00            
ATOM   1431  CA  ILE X  92      62.878  37.774  77.221  0.00  0.00            
ATOM   1432  HA  ILE X  92      62.262  37.096  77.812  0.00  0.00            
ATOM   1433  CB  ILE X  92      61.935  38.959  76.916  0.00  0.00            
ATOM   1434  HB  ILE X  92      61.018  38.601  76.450  0.00  0.00            
ATOM   1435  CG2 ILE X  92      61.400  39.537  78.228  0.00  0.00            
ATOM   1436 HG21 ILE X  92      62.097  40.042  78.898  0.00  0.00            
ATOM   1437 HG22 ILE X  92      60.730  40.376  78.042  0.00  0.00            
ATOM   1438 HG23 ILE X  92      60.799  38.810  78.775  0.00  0.00            
ATOM   1439  CG1 ILE X  92      62.538  40.082  76.051  0.00  0.00            
ATOM   1440 HG12 ILE X  92      62.985  40.874  76.652  0.00  0.00            
ATOM   1441 HG13 ILE X  92      63.309  39.590  75.458  0.00  0.00            
ATOM   1442  CD1 ILE X  92      61.566  40.729  75.083  0.00  0.00            
ATOM   1443 HD11 ILE X  92      62.142  41.322  74.371  0.00  0.00            
ATOM   1444 HD12 ILE X  92      61.051  39.949  74.522  0.00  0.00            
ATOM   1445 HD13 ILE X  92      60.863  41.384  75.598  0.00  0.00            
ATOM   1446  C   ILE X  92      63.225  36.950  75.949  0.00  0.00            
ATOM   1447  O   ILE X  92      62.429  36.927  75.060  0.00  0.00            
ATOM   1448  N   GLN X  93      64.374  36.302  75.950  0.00  0.00            
ATOM   1449  H   GLN X  93      64.916  36.413  76.794  0.00  0.00            
ATOM   1450  CA  GLN X  93      65.023  35.444  74.922  0.00  0.00            
ATOM   1451  HA  GLN X  93      65.413  36.085  74.131  0.00  0.00            
ATOM   1452  CB  GLN X  93      66.344  34.852  75.444  0.00  0.00            
ATOM   1453  HB2 GLN X  93      66.800  34.312  74.615  0.00  0.00            
ATOM   1454  HB3 GLN X  93      67.050  35.593  75.821  0.00  0.00            
ATOM   1455  CG  GLN X  93      66.169  33.843  76.625  0.00  0.00            
ATOM   1456  HG2 GLN X  93      67.182  33.704  77.001  0.00  0.00            
ATOM   1457  HG3 GLN X  93      65.638  34.359  77.426  0.00  0.00            
ATOM   1458  CD  GLN X  93      65.493  32.500  76.533  0.00  0.00            
ATOM   1459  OE1 GLN X  93      65.751  31.588  75.733  0.00  0.00            
ATOM   1460  NE2 GLN X  93      64.497  32.242  77.358  0.00  0.00            
ATOM   1461 HE21 GLN X  93      64.080  31.323  77.335  0.00  0.00            
ATOM   1462 HE22 GLN X  93      64.267  32.930  78.060  0.00  0.00            
ATOM   1463  C   GLN X  93      64.030  34.452  74.304  0.00  0.00            
ATOM   1464  O   GLN X  93      64.268  33.892  73.239  0.00  0.00            
ATOM   1465  N   SER X  94      62.926  34.112  74.934  0.00  0.00            
ATOM   1466  H   SER X  94      62.587  34.499  75.803  0.00  0.00            
ATOM   1467  CA  SER X  94      61.915  33.105  74.354  0.00  0.00            
ATOM   1468  HA  SER X  94      62.175  32.886  73.318  0.00  0.00            
ATOM   1469  CB  SER X  94      62.063  31.729  75.130  0.00  0.00            
ATOM   1470  HB2 SER X  94      63.121  31.498  75.246  0.00  0.00            
ATOM   1471  HB3 SER X  94      61.571  31.741  76.103  0.00  0.00            
ATOM   1472  OG  SER X  94      61.530  30.656  74.276  0.00  0.00            
ATOM   1473  HG  SER X  94      61.098  30.060  74.892  0.00  0.00            
ATOM   1474  C   SER X  94      60.444  33.586  74.392  0.00  0.00            
ATOM   1475  O   SER X  94      59.533  32.771  74.219  0.00  0.00            
ATOM   1476  N   LEU X  95      60.189  34.899  74.449  0.00  0.00            
ATOM   1477  H   LEU X  95      60.970  35.540  74.431  0.00  0.00            
ATOM   1478  CA  LEU X  95      58.835  35.482  74.597  0.00  0.00            
ATOM   1479  HA  LEU X  95      58.491  35.086  75.553  0.00  0.00            
ATOM   1480  CB  LEU X  95      58.905  37.020  74.599  0.00  0.00            
ATOM   1481  HB2 LEU X  95      59.781  37.335  75.166  0.00  0.00            
ATOM   1482  HB3 LEU X  95      59.118  37.312  73.570  0.00  0.00            
ATOM   1483  CG  LEU X  95      57.736  37.866  75.125  0.00  0.00            
ATOM   1484  HG  LEU X  95      56.872  37.528  74.553  0.00  0.00            
ATOM   1485  CD1 LEU X  95      57.624  37.485  76.597  0.00  0.00            
ATOM   1486 HD11 LEU X  95      56.795  37.994  77.088  0.00  0.00            
ATOM   1487 HD12 LEU X  95      57.448  36.410  76.643  0.00  0.00            
ATOM   1488 HD13 LEU X  95      58.543  37.686  77.147  0.00  0.00            
ATOM   1489  CD2 LEU X  95      57.980  39.360  74.924  0.00  0.00            
ATOM   1490 HD21 LEU X  95      58.181  39.445  73.856  0.00  0.00            
ATOM   1491 HD22 LEU X  95      57.106  39.986  75.108  0.00  0.00            
ATOM   1492 HD23 LEU X  95      58.778  39.794  75.527  0.00  0.00            
ATOM   1493  C   LEU X  95      57.823  34.899  73.594  0.00  0.00            
ATOM   1494  O   LEU X  95      58.050  34.924  72.379  0.00  0.00            
ATOM   1495  N   ALA X  96      56.704  34.360  74.080  0.00  0.00            
ATOM   1496  H   ALA X  96      56.602  34.396  75.084  0.00  0.00            
ATOM   1497  CA  ALA X  96      55.631  33.766  73.199  0.00  0.00            
ATOM   1498  HA  ALA X  96      56.266  33.176  72.538  0.00  0.00            
ATOM   1499  CB  ALA X  96      54.774  32.854  73.993  0.00  0.00            
ATOM   1500  HB1 ALA X  96      54.149  33.372  74.721  0.00  0.00            
ATOM   1501  HB2 ALA X  96      54.092  32.317  73.334  0.00  0.00            
ATOM   1502  HB3 ALA X  96      55.290  32.101  74.588  0.00  0.00            
ATOM   1503  C   ALA X  96      54.877  34.818  72.374  0.00  0.00            
ATOM   1504  O   ALA X  96      54.649  35.957  72.744  0.00  0.00            
ATOM   1505  N   LEU X  97      54.393  34.383  71.185  0.00  0.00            
ATOM   1506  H   LEU X  97      54.503  33.416  70.914  0.00  0.00            
ATOM   1507  CA  LEU X  97      53.700  35.279  70.202  0.00  0.00            
ATOM   1508  HA  LEU X  97      54.319  36.163  70.054  0.00  0.00            
ATOM   1509  CB  LEU X  97      53.520  34.572  68.792  0.00  0.00            
ATOM   1510  HB2 LEU X  97      53.006  33.617  68.903  0.00  0.00            
ATOM   1511  HB3 LEU X  97      52.972  35.276  68.165  0.00  0.00            
ATOM   1512  CG  LEU X  97      54.954  34.274  68.122  0.00  0.00            
ATOM   1513  HG  LEU X  97      55.640  33.871  68.867  0.00  0.00            
ATOM   1514  CD1 LEU X  97      54.739  33.267  66.973  0.00  0.00            
ATOM   1515 HD11 LEU X  97      54.107  33.726  66.213  0.00  0.00            
ATOM   1516 HD12 LEU X  97      55.620  32.832  66.500  0.00  0.00            
ATOM   1517 HD13 LEU X  97      54.196  32.451  67.449  0.00  0.00            
ATOM   1518  CD2 LEU X  97      55.572  35.515  67.547  0.00  0.00            
ATOM   1519 HD21 LEU X  97      56.012  36.151  68.315  0.00  0.00            
ATOM   1520 HD22 LEU X  97      56.432  35.191  66.961  0.00  0.00            
ATOM   1521 HD23 LEU X  97      54.830  36.017  66.927  0.00  0.00            
ATOM   1522  C   LEU X  97      52.336  35.732  70.781  0.00  0.00            
ATOM   1523  O   LEU X  97      51.609  34.959  71.401  0.00  0.00            
ATOM   1524  N   GLY X  98      52.008  37.003  70.608  0.00  0.00            
ATOM   1525  H   GLY X  98      52.556  37.531  69.944  0.00  0.00            
ATOM   1526  CA  GLY X  98      50.874  37.622  71.262  0.00  0.00            
ATOM   1527  HA2 GLY X  98      50.437  38.289  70.518  0.00  0.00            
ATOM   1528  HA3 GLY X  98      50.194  36.875  71.671  0.00  0.00            
ATOM   1529  C   GLY X  98      51.259  38.409  72.494  0.00  0.00            
ATOM   1530  O   GLY X  98      50.350  39.034  73.038  0.00  0.00            
ATOM   1531  N   ALA X  99      52.519  38.535  72.974  0.00  0.00            
ATOM   1532  H   ALA X  99      53.166  37.837  72.637  0.00  0.00            
ATOM   1533  CA  ALA X  99      52.881  39.236  74.204  0.00  0.00            
ATOM   1534  HA  ALA X  99      52.255  38.855  75.011  0.00  0.00            
ATOM   1535  CB  ALA X  99      54.357  39.068  74.602  0.00  0.00            
ATOM   1536  HB1 ALA X  99      54.967  39.720  73.977  0.00  0.00            
ATOM   1537  HB2 ALA X  99      54.639  39.525  75.551  0.00  0.00            
ATOM   1538  HB3 ALA X  99      54.636  38.014  74.602  0.00  0.00            
ATOM   1539  C   ALA X  99      52.605  40.724  74.258  0.00  0.00            
ATOM   1540  O   ALA X  99      52.554  41.331  75.371  0.00  0.00            
ATOM   1541  N   PHE X 100      52.335  41.364  73.104  0.00  0.00            
ATOM   1542  H   PHE X 100      52.334  40.800  72.266  0.00  0.00            
ATOM   1543  CA  PHE X 100      51.984  42.782  72.957  0.00  0.00            
ATOM   1544  HA  PHE X 100      51.762  43.196  73.940  0.00  0.00            
ATOM   1545  CB  PHE X 100      53.103  43.578  72.281  0.00  0.00            
ATOM   1546  HB2 PHE X 100      53.129  43.330  71.220  0.00  0.00            
ATOM   1547  HB3 PHE X 100      52.918  44.640  72.438  0.00  0.00            
ATOM   1548  CG  PHE X 100      54.457  43.357  72.859  0.00  0.00            
ATOM   1549  CD1 PHE X 100      55.473  42.914  72.009  0.00  0.00            
ATOM   1550  HD1 PHE X 100      55.232  42.643  70.992  0.00  0.00            
ATOM   1551  CE1 PHE X 100      56.737  42.630  72.481  0.00  0.00            
ATOM   1552  HE1 PHE X 100      57.513  42.266  71.824  0.00  0.00            
ATOM   1553  CZ  PHE X 100      57.019  42.938  73.825  0.00  0.00            
ATOM   1554  HZ  PHE X 100      57.998  42.744  74.235  0.00  0.00            
ATOM   1555  CE2 PHE X 100      56.032  43.471  74.684  0.00  0.00            
ATOM   1556  HE2 PHE X 100      56.187  43.736  75.719  0.00  0.00            
ATOM   1557  CD2 PHE X 100      54.699  43.590  74.201  0.00  0.00            
ATOM   1558  HD2 PHE X 100      53.891  43.924  74.836  0.00  0.00            
ATOM   1559  C   PHE X 100      50.647  43.016  72.249  0.00  0.00            
ATOM   1560  O   PHE X 100      50.544  44.063  71.615  0.00  0.00            
ATOM   1561  N   SER X 101      49.799  41.959  72.184  0.00  0.00            
ATOM   1562  H   SER X 101      50.060  41.146  72.723  0.00  0.00            
ATOM   1563  CA  SER X 101      48.596  41.976  71.403  0.00  0.00            
ATOM   1564  HA  SER X 101      48.770  42.288  70.373  0.00  0.00            
ATOM   1565  CB  SER X 101      48.021  40.560  71.366  0.00  0.00            
ATOM   1566  HB2 SER X 101      47.037  40.647  70.904  0.00  0.00            
ATOM   1567  HB3 SER X 101      48.676  39.854  70.855  0.00  0.00            
ATOM   1568  OG  SER X 101      47.654  40.075  72.673  0.00  0.00            
ATOM   1569  HG  SER X 101      48.422  39.723  73.127  0.00  0.00            
ATOM   1570  C   SER X 101      47.500  42.994  71.938  0.00  0.00            
ATOM   1571  O   SER X 101      46.673  43.430  71.129  0.00  0.00            
ATOM   1572  N   GLY X 102      47.667  43.453  73.144  0.00  0.00            
ATOM   1573  H   GLY X 102      48.289  43.032  73.819  0.00  0.00            
ATOM   1574  CA  GLY X 102      46.925  44.664  73.555  0.00  0.00            
ATOM   1575  HA2 GLY X 102      45.869  44.577  73.296  0.00  0.00            
ATOM   1576  HA3 GLY X 102      46.916  44.667  74.645  0.00  0.00            
ATOM   1577  C   GLY X 102      47.388  46.050  73.052  0.00  0.00            
ATOM   1578  O   GLY X 102      46.560  46.981  73.079  0.00  0.00            
ATOM   1579  N   LEU X 103      48.675  46.151  72.668  0.00  0.00            
ATOM   1580  H   LEU X 103      49.265  45.340  72.541  0.00  0.00            
ATOM   1581  CA  LEU X 103      49.266  47.462  72.297  0.00  0.00            
ATOM   1582  HA  LEU X 103      48.872  48.334  72.819  0.00  0.00            
ATOM   1583  CB  LEU X 103      50.818  47.445  72.570  0.00  0.00            
ATOM   1584  HB2 LEU X 103      51.195  46.703  71.865  0.00  0.00            
ATOM   1585  HB3 LEU X 103      51.154  48.474  72.447  0.00  0.00            
ATOM   1586  CG  LEU X 103      51.329  47.087  73.988  0.00  0.00            
ATOM   1587  HG  LEU X 103      51.082  46.058  74.252  0.00  0.00            
ATOM   1588  CD1 LEU X 103      52.883  47.244  74.087  0.00  0.00            
ATOM   1589 HD11 LEU X 103      53.235  46.678  74.949  0.00  0.00            
ATOM   1590 HD12 LEU X 103      53.389  46.707  73.285  0.00  0.00            
ATOM   1591 HD13 LEU X 103      53.232  48.272  74.193  0.00  0.00            
ATOM   1592  CD2 LEU X 103      50.605  47.941  75.048  0.00  0.00            
ATOM   1593 HD21 LEU X 103      50.825  49.008  75.072  0.00  0.00            
ATOM   1594 HD22 LEU X 103      49.527  47.803  74.968  0.00  0.00            
ATOM   1595 HD23 LEU X 103      51.044  47.515  75.950  0.00  0.00            
ATOM   1596  C   LEU X 103      48.954  47.723  70.772  0.00  0.00            
ATOM   1597  O   LEU X 103      49.066  46.836  69.869  0.00  0.00            
ATOM   1598  N   SER X 104      48.603  49.000  70.411  0.00  0.00            
ATOM   1599  H   SER X 104      48.725  49.711  71.118  0.00  0.00            
ATOM   1600  CA  SER X 104      48.362  49.433  69.048  0.00  0.00            
ATOM   1601  HA  SER X 104      48.849  48.712  68.392  0.00  0.00            
ATOM   1602  CB  SER X 104      46.859  49.203  68.833  0.00  0.00            
ATOM   1603  HB2 SER X 104      46.732  49.237  67.751  0.00  0.00            
ATOM   1604  HB3 SER X 104      46.508  48.209  69.111  0.00  0.00            
ATOM   1605  OG  SER X 104      46.184  50.254  69.498  0.00  0.00            
ATOM   1606  HG  SER X 104      46.004  50.979  68.894  0.00  0.00            
ATOM   1607  C   SER X 104      48.836  50.861  68.663  0.00  0.00            
ATOM   1608  O   SER X 104      49.331  51.039  67.562  0.00  0.00            
ATOM   1609  N   SER X 105      48.913  51.703  69.663  0.00  0.00            
ATOM   1610  H   SER X 105      48.621  51.393  70.579  0.00  0.00            
ATOM   1611  CA  SER X 105      49.277  53.105  69.513  0.00  0.00            
ATOM   1612  HA  SER X 105      49.094  53.346  68.466  0.00  0.00            
ATOM   1613  CB  SER X 105      48.412  54.131  70.350  0.00  0.00            
ATOM   1614  HB2 SER X 105      48.670  53.944  71.392  0.00  0.00            
ATOM   1615  HB3 SER X 105      48.611  55.154  70.027  0.00  0.00            
ATOM   1616  OG  SER X 105      47.042  53.775  70.159  0.00  0.00            
ATOM   1617  HG  SER X 105      46.856  52.964  70.637  0.00  0.00            
ATOM   1618  C   SER X 105      50.782  53.316  69.705  0.00  0.00            
ATOM   1619  O   SER X 105      51.314  54.450  69.825  0.00  0.00            
ATOM   1620  N   LEU X 106      51.488  52.154  69.752  0.00  0.00            
ATOM   1621  H   LEU X 106      51.082  51.232  69.684  0.00  0.00            
ATOM   1622  CA  LEU X 106      52.898  52.222  70.160  0.00  0.00            
ATOM   1623  HA  LEU X 106      53.061  52.840  71.044  0.00  0.00            
ATOM   1624  CB  LEU X 106      53.284  50.794  70.574  0.00  0.00            
ATOM   1625  HB2 LEU X 106      52.508  50.295  71.155  0.00  0.00            
ATOM   1626  HB3 LEU X 106      53.311  50.191  69.667  0.00  0.00            
ATOM   1627  CG  LEU X 106      54.613  50.612  71.350  0.00  0.00            
ATOM   1628  HG  LEU X 106      55.357  51.133  70.747  0.00  0.00            
ATOM   1629  CD1 LEU X 106      54.614  51.048  72.832  0.00  0.00            
ATOM   1630 HD11 LEU X 106      54.179  52.037  72.982  0.00  0.00            
ATOM   1631 HD12 LEU X 106      54.054  50.335  73.437  0.00  0.00            
ATOM   1632 HD13 LEU X 106      55.652  50.986  73.156  0.00  0.00            
ATOM   1633  CD2 LEU X 106      55.221  49.187  71.325  0.00  0.00            
ATOM   1634 HD21 LEU X 106      55.228  48.894  70.276  0.00  0.00            
ATOM   1635 HD22 LEU X 106      56.222  49.209  71.756  0.00  0.00            
ATOM   1636 HD23 LEU X 106      54.488  48.544  71.812  0.00  0.00            
ATOM   1637  C   LEU X 106      53.797  52.775  69.028  0.00  0.00            
ATOM   1638  O   LEU X 106      53.731  52.271  67.904  0.00  0.00            
ATOM   1639  N   GLN X 107      54.491  53.830  69.274  0.00  0.00            
ATOM   1640  H   GLN X 107      54.439  54.165  70.226  0.00  0.00            
ATOM   1641  CA  GLN X 107      55.539  54.354  68.379  0.00  0.00            
ATOM   1642  HA  GLN X 107      55.431  54.121  67.319  0.00  0.00            
ATOM   1643  CB  GLN X 107      55.630  55.873  68.368  0.00  0.00            
ATOM   1644  HB2 GLN X 107      55.986  56.183  67.385  0.00  0.00            
ATOM   1645  HB3 GLN X 107      54.572  56.127  68.318  0.00  0.00            
ATOM   1646  CG  GLN X 107      56.437  56.575  69.542  0.00  0.00            
ATOM   1647  HG2 GLN X 107      56.000  56.121  70.431  0.00  0.00            
ATOM   1648  HG3 GLN X 107      57.510  56.389  69.489  0.00  0.00            
ATOM   1649  CD  GLN X 107      56.127  58.020  69.565  0.00  0.00            
ATOM   1650  OE1 GLN X 107      55.835  58.692  68.548  0.00  0.00            
ATOM   1651  NE2 GLN X 107      56.236  58.613  70.747  0.00  0.00            
ATOM   1652 HE21 GLN X 107      55.720  59.477  70.829  0.00  0.00            
ATOM   1653 HE22 GLN X 107      56.293  58.016  71.559  0.00  0.00            
ATOM   1654  C   GLN X 107      56.911  53.727  68.623  0.00  0.00            
ATOM   1655  O   GLN X 107      57.672  53.553  67.675  0.00  0.00            
ATOM   1656  N   LYS X 108      57.302  53.360  69.851  0.00  0.00            
ATOM   1657  H   LYS X 108      56.600  53.388  70.576  0.00  0.00            
ATOM   1658  CA  LYS X 108      58.760  53.025  70.198  0.00  0.00            
ATOM   1659  HA  LYS X 108      59.205  52.702  69.256  0.00  0.00            
ATOM   1660  CB  LYS X 108      59.454  54.244  70.816  0.00  0.00            
ATOM   1661  HB2 LYS X 108      59.450  55.068  70.102  0.00  0.00            
ATOM   1662  HB3 LYS X 108      58.905  54.672  71.654  0.00  0.00            
ATOM   1663  CG  LYS X 108      60.860  53.992  71.358  0.00  0.00            
ATOM   1664  HG2 LYS X 108      60.769  53.575  72.360  0.00  0.00            
ATOM   1665  HG3 LYS X 108      61.293  53.200  70.747  0.00  0.00            
ATOM   1666  CD  LYS X 108      61.659  55.316  71.497  0.00  0.00            
ATOM   1667  HD2 LYS X 108      61.769  55.800  70.527  0.00  0.00            
ATOM   1668  HD3 LYS X 108      60.995  55.937  72.097  0.00  0.00            
ATOM   1669  CE  LYS X 108      62.984  55.276  72.140  0.00  0.00            
ATOM   1670  HE2 LYS X 108      62.908  55.136  73.219  0.00  0.00            
ATOM   1671  HE3 LYS X 108      63.559  54.419  71.790  0.00  0.00            
ATOM   1672  NZ  LYS X 108      63.735  56.480  71.818  0.00  0.00            
ATOM   1673  HZ1 LYS X 108      63.373  57.347  72.187  0.00  0.00            
ATOM   1674  HZ2 LYS X 108      64.703  56.407  72.097  0.00  0.00            
ATOM   1675  HZ3 LYS X 108      63.857  56.744  70.850  0.00  0.00            
ATOM   1676  C   LYS X 108      58.785  51.726  71.171  0.00  0.00            
ATOM   1677  O   LYS X 108      58.079  51.630  72.190  0.00  0.00            
ATOM   1678  N   LEU X 109      59.814  50.843  70.843  0.00  0.00            
ATOM   1679  H   LEU X 109      60.346  50.982  69.996  0.00  0.00            
ATOM   1680  CA  LEU X 109      60.118  49.726  71.641  0.00  0.00            
ATOM   1681  HA  LEU X 109      59.637  49.838  72.612  0.00  0.00            
ATOM   1682  CB  LEU X 109      59.335  48.504  71.081  0.00  0.00            
ATOM   1683  HB2 LEU X 109      58.288  48.803  71.021  0.00  0.00            
ATOM   1684  HB3 LEU X 109      59.800  48.330  70.111  0.00  0.00            
ATOM   1685  CG  LEU X 109      59.363  47.159  71.767  0.00  0.00            
ATOM   1686  HG  LEU X 109      60.389  46.791  71.773  0.00  0.00            
ATOM   1687  CD1 LEU X 109      58.940  47.191  73.186  0.00  0.00            
ATOM   1688 HD11 LEU X 109      59.588  47.723  73.882  0.00  0.00            
ATOM   1689 HD12 LEU X 109      58.085  47.865  73.134  0.00  0.00            
ATOM   1690 HD13 LEU X 109      58.647  46.199  73.532  0.00  0.00            
ATOM   1691  CD2 LEU X 109      58.557  46.117  70.978  0.00  0.00            
ATOM   1692 HD21 LEU X 109      58.839  45.967  69.936  0.00  0.00            
ATOM   1693 HD22 LEU X 109      58.830  45.181  71.465  0.00  0.00            
ATOM   1694 HD23 LEU X 109      57.500  46.383  71.005  0.00  0.00            
ATOM   1695  C   LEU X 109      61.581  49.544  71.832  0.00  0.00            
ATOM   1696  O   LEU X 109      62.359  49.085  70.954  0.00  0.00            
ATOM   1697  N   VAL X 110      61.966  49.706  73.108  0.00  0.00            
ATOM   1698  H   VAL X 110      61.312  50.047  73.798  0.00  0.00            
ATOM   1699  CA  VAL X 110      63.437  49.563  73.404  0.00  0.00            
ATOM   1700  HA  VAL X 110      64.170  49.696  72.608  0.00  0.00            
ATOM   1701  CB  VAL X 110      63.870  50.647  74.457  0.00  0.00            
ATOM   1702  HB  VAL X 110      63.156  50.529  75.271  0.00  0.00            
ATOM   1703  CG1 VAL X 110      65.297  50.470  74.957  0.00  0.00            
ATOM   1704 HG11 VAL X 110      65.441  49.529  75.488  0.00  0.00            
ATOM   1705 HG12 VAL X 110      66.057  50.503  74.176  0.00  0.00            
ATOM   1706 HG13 VAL X 110      65.489  51.187  75.756  0.00  0.00            
ATOM   1707  CG2 VAL X 110      63.684  52.120  73.862  0.00  0.00            
ATOM   1708 HG21 VAL X 110      64.175  52.170  72.890  0.00  0.00            
ATOM   1709 HG22 VAL X 110      62.620  52.320  73.731  0.00  0.00            
ATOM   1710 HG23 VAL X 110      63.957  52.916  74.554  0.00  0.00            
ATOM   1711  C   VAL X 110      63.517  48.148  74.065  0.00  0.00            
ATOM   1712  O   VAL X 110      63.151  47.860  75.204  0.00  0.00            
ATOM   1713  N   ALA X 111      63.903  47.155  73.234  0.00  0.00            
ATOM   1714  H   ALA X 111      63.896  47.331  72.240  0.00  0.00            
ATOM   1715  CA  ALA X 111      64.357  45.855  73.630  0.00  0.00            
ATOM   1716  HA  ALA X 111      64.103  45.612  74.662  0.00  0.00            
ATOM   1717  CB  ALA X 111      63.579  44.883  72.726  0.00  0.00            
ATOM   1718  HB1 ALA X 111      63.938  45.035  71.708  0.00  0.00            
ATOM   1719  HB2 ALA X 111      63.636  43.851  73.074  0.00  0.00            
ATOM   1720  HB3 ALA X 111      62.520  45.097  72.868  0.00  0.00            
ATOM   1721  C   ALA X 111      65.873  45.735  73.533  0.00  0.00            
ATOM   1722  O   ALA X 111      66.460  44.964  72.750  0.00  0.00            
ATOM   1723  N   VAL X 112      66.527  46.511  74.420  0.00  0.00            
ATOM   1724  H   VAL X 112      65.983  47.176  74.952  0.00  0.00            
ATOM   1725  CA  VAL X 112      68.010  46.453  74.556  0.00  0.00            
ATOM   1726  HA  VAL X 112      68.496  46.057  73.664  0.00  0.00            
ATOM   1727  CB  VAL X 112      68.593  47.886  74.747  0.00  0.00            
ATOM   1728  HB  VAL X 112      67.954  48.317  75.518  0.00  0.00            
ATOM   1729  CG1 VAL X 112      69.961  47.960  75.357  0.00  0.00            
ATOM   1730 HG11 VAL X 112      70.721  47.560  74.686  0.00  0.00            
ATOM   1731 HG12 VAL X 112      70.247  49.009  75.432  0.00  0.00            
ATOM   1732 HG13 VAL X 112      69.951  47.524  76.356  0.00  0.00            
ATOM   1733  CG2 VAL X 112      68.612  48.818  73.534  0.00  0.00            
ATOM   1734 HG21 VAL X 112      69.276  48.465  72.745  0.00  0.00            
ATOM   1735 HG22 VAL X 112      67.650  48.892  73.027  0.00  0.00            
ATOM   1736 HG23 VAL X 112      68.813  49.853  73.812  0.00  0.00            
ATOM   1737  C   VAL X 112      68.545  45.475  75.583  0.00  0.00            
ATOM   1738  O   VAL X 112      67.982  45.411  76.662  0.00  0.00            
ATOM   1739  N   GLU X 113      69.629  44.814  75.284  0.00  0.00            
ATOM   1740  H   GLU X 113      70.101  45.065  74.427  0.00  0.00            
ATOM   1741  CA  GLU X 113      70.313  43.871  76.191  0.00  0.00            
ATOM   1742  HA  GLU X 113      71.092  43.388  75.601  0.00  0.00            
ATOM   1743  CB  GLU X 113      71.179  44.581  77.249  0.00  0.00            
ATOM   1744  HB2 GLU X 113      71.628  45.406  76.695  0.00  0.00            
ATOM   1745  HB3 GLU X 113      70.588  44.910  78.104  0.00  0.00            
ATOM   1746  CG  GLU X 113      72.366  43.807  77.798  0.00  0.00            
ATOM   1747  HG2 GLU X 113      72.141  42.747  77.685  0.00  0.00            
ATOM   1748  HG3 GLU X 113      73.241  43.832  77.149  0.00  0.00            
ATOM   1749  CD  GLU X 113      72.642  44.041  79.271  0.00  0.00            
ATOM   1750  OE1 GLU X 113      72.653  45.185  79.792  0.00  0.00            
ATOM   1751  OE2 GLU X 113      72.880  43.012  79.954  0.00  0.00            
ATOM   1752  C   GLU X 113      69.491  42.673  76.703  0.00  0.00            
ATOM   1753  O   GLU X 113      69.825  41.961  77.645  0.00  0.00            
ATOM   1754  N   THR X 114      68.310  42.472  76.090  0.00  0.00            
ATOM   1755  H   THR X 114      68.101  42.975  75.240  0.00  0.00            
ATOM   1756  CA  THR X 114      67.213  41.486  76.448  0.00  0.00            
ATOM   1757  HA  THR X 114      67.176  41.650  77.525  0.00  0.00            
ATOM   1758  CB  THR X 114      65.831  41.986  75.852  0.00  0.00            
ATOM   1759  HB  THR X 114      65.141  41.142  75.849  0.00  0.00            
ATOM   1760  CG2 THR X 114      65.262  43.194  76.496  0.00  0.00            
ATOM   1761 HG21 THR X 114      64.185  43.256  76.337  0.00  0.00            
ATOM   1762 HG22 THR X 114      65.456  43.180  77.568  0.00  0.00            
ATOM   1763 HG23 THR X 114      65.841  44.073  76.211  0.00  0.00            
ATOM   1764  OG1 THR X 114      65.994  42.329  74.527  0.00  0.00            
ATOM   1765  HG1 THR X 114      66.585  41.674  74.148  0.00  0.00            
ATOM   1766  C   THR X 114      67.536  39.984  76.276  0.00  0.00            
ATOM   1767  O   THR X 114      66.657  39.134  76.464  0.00  0.00            
ATOM   1768  N   ASN X 115      68.803  39.713  75.919  0.00  0.00            
ATOM   1769  H   ASN X 115      69.473  40.464  75.838  0.00  0.00            
ATOM   1770  CA  ASN X 115      69.257  38.342  75.566  0.00  0.00            
ATOM   1771  HA  ASN X 115      70.280  38.475  75.213  0.00  0.00            
ATOM   1772  CB  ASN X 115      69.279  37.592  76.852  0.00  0.00            
ATOM   1773  HB2 ASN X 115      69.503  38.261  77.683  0.00  0.00            
ATOM   1774  HB3 ASN X 115      68.358  37.035  77.028  0.00  0.00            
ATOM   1775  CG  ASN X 115      70.388  36.472  76.853  0.00  0.00            
ATOM   1776  OD1 ASN X 115      70.040  35.282  76.903  0.00  0.00            
ATOM   1777  ND2 ASN X 115      71.603  36.839  76.741  0.00  0.00            
ATOM   1778 HD21 ASN X 115      72.342  36.166  76.601  0.00  0.00            
ATOM   1779 HD22 ASN X 115      71.794  37.823  76.865  0.00  0.00            
ATOM   1780  C   ASN X 115      68.666  37.646  74.321  0.00  0.00            
ATOM   1781  O   ASN X 115      68.703  36.436  74.115  0.00  0.00            
ATOM   1782  N   LEU X 116      68.049  38.426  73.432  0.00  0.00            
ATOM   1783  H   LEU X 116      68.013  39.430  73.537  0.00  0.00            
ATOM   1784  CA  LEU X 116      67.588  37.939  72.117  0.00  0.00            
ATOM   1785  HA  LEU X 116      66.885  37.136  72.336  0.00  0.00            
ATOM   1786  CB  LEU X 116      66.832  39.166  71.453  0.00  0.00            
ATOM   1787  HB2 LEU X 116      67.613  39.871  71.169  0.00  0.00            
ATOM   1788  HB3 LEU X 116      66.371  38.770  70.549  0.00  0.00            
ATOM   1789  CG  LEU X 116      65.624  39.700  72.268  0.00  0.00            
ATOM   1790  HG  LEU X 116      65.838  39.998  73.295  0.00  0.00            
ATOM   1791  CD1 LEU X 116      65.186  41.026  71.540  0.00  0.00            
ATOM   1792 HD11 LEU X 116      66.100  41.604  71.396  0.00  0.00            
ATOM   1793 HD12 LEU X 116      64.830  40.677  70.571  0.00  0.00            
ATOM   1794 HD13 LEU X 116      64.412  41.510  72.135  0.00  0.00            
ATOM   1795  CD2 LEU X 116      64.436  38.779  72.358  0.00  0.00            
ATOM   1796 HD21 LEU X 116      64.688  37.834  72.838  0.00  0.00            
ATOM   1797 HD22 LEU X 116      63.630  39.151  72.991  0.00  0.00            
ATOM   1798 HD23 LEU X 116      64.044  38.528  71.373  0.00  0.00            
ATOM   1799  C   LEU X 116      68.665  37.505  71.150  0.00  0.00            
ATOM   1800  O   LEU X 116      69.793  38.022  71.209  0.00  0.00            
ATOM   1801  N   ALA X 117      68.380  36.640  70.211  0.00  0.00            
ATOM   1802  H   ALA X 117      67.419  36.332  70.187  0.00  0.00            
ATOM   1803  CA  ALA X 117      69.372  35.988  69.367  0.00  0.00            
ATOM   1804  HA  ALA X 117      70.269  36.595  69.239  0.00  0.00            
ATOM   1805  CB  ALA X 117      69.734  34.582  69.846  0.00  0.00            
ATOM   1806  HB1 ALA X 117      68.783  34.051  69.805  0.00  0.00            
ATOM   1807  HB2 ALA X 117      70.445  34.126  69.157  0.00  0.00            
ATOM   1808  HB3 ALA X 117      70.041  34.663  70.889  0.00  0.00            
ATOM   1809  C   ALA X 117      68.804  35.862  67.941  0.00  0.00            
ATOM   1810  O   ALA X 117      69.541  35.766  66.985  0.00  0.00            
ATOM   1811  N   SER X 118      67.519  35.961  67.780  0.00  0.00            
ATOM   1812  H   SER X 118      66.919  35.930  68.592  0.00  0.00            
ATOM   1813  CA  SER X 118      66.837  35.860  66.486  0.00  0.00            
ATOM   1814  HA  SER X 118      67.456  36.337  65.726  0.00  0.00            
ATOM   1815  CB  SER X 118      66.659  34.497  65.964  0.00  0.00            
ATOM   1816  HB2 SER X 118      67.607  34.121  65.581  0.00  0.00            
ATOM   1817  HB3 SER X 118      66.301  33.850  66.765  0.00  0.00            
ATOM   1818  OG  SER X 118      65.779  34.591  64.895  0.00  0.00            
ATOM   1819  HG  SER X 118      66.276  34.361  64.107  0.00  0.00            
ATOM   1820  C   SER X 118      65.494  36.616  66.540  0.00  0.00            
ATOM   1821  O   SER X 118      64.689  36.357  67.438  0.00  0.00            
ATOM   1822  N   LEU X 119      65.247  37.515  65.605  0.00  0.00            
ATOM   1823  H   LEU X 119      65.885  37.594  64.826  0.00  0.00            
ATOM   1824  CA  LEU X 119      64.013  38.292  65.670  0.00  0.00            
ATOM   1825  HA  LEU X 119      63.683  38.313  66.709  0.00  0.00            
ATOM   1826  CB  LEU X 119      64.276  39.742  65.285  0.00  0.00            
ATOM   1827  HB2 LEU X 119      64.604  39.734  64.245  0.00  0.00            
ATOM   1828  HB3 LEU X 119      63.312  40.249  65.305  0.00  0.00            
ATOM   1829  CG  LEU X 119      65.332  40.608  65.992  0.00  0.00            
ATOM   1830  HG  LEU X 119      66.342  40.206  65.910  0.00  0.00            
ATOM   1831  CD1 LEU X 119      65.419  42.003  65.398  0.00  0.00            
ATOM   1832 HD11 LEU X 119      66.116  42.536  66.045  0.00  0.00            
ATOM   1833 HD12 LEU X 119      65.750  41.997  64.359  0.00  0.00            
ATOM   1834 HD13 LEU X 119      64.442  42.459  65.557  0.00  0.00            
ATOM   1835  CD2 LEU X 119      64.885  40.671  67.438  0.00  0.00            
ATOM   1836 HD21 LEU X 119      65.553  41.394  67.907  0.00  0.00            
ATOM   1837 HD22 LEU X 119      63.882  41.097  67.431  0.00  0.00            
ATOM   1838 HD23 LEU X 119      64.961  39.751  68.017  0.00  0.00            
ATOM   1839  C   LEU X 119      62.818  37.777  64.826  0.00  0.00            
ATOM   1840  O   LEU X 119      61.737  38.390  64.829  0.00  0.00            
ATOM   1841  N   GLU X 120      62.913  36.541  64.205  0.00  0.00            
ATOM   1842  H   GLU X 120      63.808  36.094  64.348  0.00  0.00            
ATOM   1843  CA  GLU X 120      61.836  35.983  63.285  0.00  0.00            
ATOM   1844  HA  GLU X 120      61.586  36.738  62.540  0.00  0.00            
ATOM   1845  CB  GLU X 120      62.319  34.622  62.610  0.00  0.00            
ATOM   1846  HB2 GLU X 120      62.515  33.786  63.280  0.00  0.00            
ATOM   1847  HB3 GLU X 120      61.419  34.356  62.055  0.00  0.00            
ATOM   1848  CG  GLU X 120      63.534  34.854  61.721  0.00  0.00            
ATOM   1849  HG2 GLU X 120      64.332  35.155  62.400  0.00  0.00            
ATOM   1850  HG3 GLU X 120      63.775  33.942  61.175  0.00  0.00            
ATOM   1851  CD  GLU X 120      63.295  35.902  60.638  0.00  0.00            
ATOM   1852  OE1 GLU X 120      64.198  36.798  60.652  0.00  0.00            
ATOM   1853  OE2 GLU X 120      62.348  35.882  59.842  0.00  0.00            
ATOM   1854  C   GLU X 120      60.533  35.827  64.048  0.00  0.00            
ATOM   1855  O   GLU X 120      59.477  36.089  63.487  0.00  0.00            
ATOM   1856  N   ASN X 121      60.542  35.489  65.327  0.00  0.00            
ATOM   1857  H   ASN X 121      61.416  35.297  65.794  0.00  0.00            
ATOM   1858  CA  ASN X 121      59.387  35.303  66.236  0.00  0.00            
ATOM   1859  HA  ASN X 121      58.481  35.572  65.694  0.00  0.00            
ATOM   1860  CB  ASN X 121      59.102  33.860  66.519  0.00  0.00            
ATOM   1861  HB2 ASN X 121      59.696  33.577  67.388  0.00  0.00            
ATOM   1862  HB3 ASN X 121      58.107  33.623  66.897  0.00  0.00            
ATOM   1863  CG  ASN X 121      59.434  32.958  65.341  0.00  0.00            
ATOM   1864  OD1 ASN X 121      60.479  32.311  65.342  0.00  0.00            
ATOM   1865  ND2 ASN X 121      58.685  32.990  64.243  0.00  0.00            
ATOM   1866 HD21 ASN X 121      58.895  32.486  63.394  0.00  0.00            
ATOM   1867 HD22 ASN X 121      57.907  33.633  64.207  0.00  0.00            
ATOM   1868  C   ASN X 121      59.371  36.274  67.419  0.00  0.00            
ATOM   1869  O   ASN X 121      58.855  35.912  68.479  0.00  0.00            
ATOM   1870  N   PHE X 122      59.958  37.490  67.258  0.00  0.00            
ATOM   1871  H   PHE X 122      60.413  37.688  66.378  0.00  0.00            
ATOM   1872  CA  PHE X 122      59.813  38.591  68.230  0.00  0.00            
ATOM   1873  HA  PHE X 122      59.974  38.162  69.219  0.00  0.00            
ATOM   1874  CB  PHE X 122      60.840  39.762  68.057  0.00  0.00            
ATOM   1875  HB2 PHE X 122      61.836  39.327  68.126  0.00  0.00            
ATOM   1876  HB3 PHE X 122      60.716  40.135  67.040  0.00  0.00            
ATOM   1877  CG  PHE X 122      60.815  40.823  69.069  0.00  0.00            
ATOM   1878  CD1 PHE X 122      60.626  40.483  70.442  0.00  0.00            
ATOM   1879  HD1 PHE X 122      60.458  39.465  70.761  0.00  0.00            
ATOM   1880  CE1 PHE X 122      60.404  41.478  71.454  0.00  0.00            
ATOM   1881  HE1 PHE X 122      60.232  41.144  72.467  0.00  0.00            
ATOM   1882  CZ  PHE X 122      60.736  42.791  71.152  0.00  0.00            
ATOM   1883  HZ  PHE X 122      60.557  43.577  71.871  0.00  0.00            
ATOM   1884  CE2 PHE X 122      61.063  43.136  69.824  0.00  0.00            
ATOM   1885  HE2 PHE X 122      61.301  44.169  69.615  0.00  0.00            
ATOM   1886  CD2 PHE X 122      61.035  42.179  68.803  0.00  0.00            
ATOM   1887  HD2 PHE X 122      61.251  42.465  67.784  0.00  0.00            
ATOM   1888  C   PHE X 122      58.308  39.085  68.078  0.00  0.00            
ATOM   1889  O   PHE X 122      57.867  39.297  66.972  0.00  0.00            
ATOM   1890  N   PRO X 123      57.532  39.350  69.161  0.00  0.00            
ATOM   1891  CD  PRO X 123      57.851  38.938  70.478  0.00  0.00            
ATOM   1892  HD2 PRO X 123      58.227  39.864  70.914  0.00  0.00            
ATOM   1893  HD3 PRO X 123      58.585  38.142  70.604  0.00  0.00            
ATOM   1894  CG  PRO X 123      56.613  38.469  71.193  0.00  0.00            
ATOM   1895  HG2 PRO X 123      56.663  38.667  72.263  0.00  0.00            
ATOM   1896  HG3 PRO X 123      56.454  37.417  70.954  0.00  0.00            
ATOM   1897  CB  PRO X 123      55.552  39.320  70.571  0.00  0.00            
ATOM   1898  HB2 PRO X 123      55.497  40.223  71.180  0.00  0.00            
ATOM   1899  HB3 PRO X 123      54.731  38.612  70.459  0.00  0.00            
ATOM   1900  CA  PRO X 123      56.072  39.616  69.122  0.00  0.00            
ATOM   1901  HA  PRO X 123      55.689  38.865  68.431  0.00  0.00            
ATOM   1902  C   PRO X 123      55.542  40.890  68.531  0.00  0.00            
ATOM   1903  O   PRO X 123      54.330  41.191  68.561  0.00  0.00            
ATOM   1904  N   ILE X 124      56.395  41.643  67.873  0.00  0.00            
ATOM   1905  H   ILE X 124      57.357  41.359  67.756  0.00  0.00            
ATOM   1906  CA  ILE X 124      56.051  42.991  67.292  0.00  0.00            
ATOM   1907  HA  ILE X 124      55.388  43.503  67.989  0.00  0.00            
ATOM   1908  CB  ILE X 124      57.406  43.783  67.129  0.00  0.00            
ATOM   1909  HB  ILE X 124      57.137  44.827  66.970  0.00  0.00            
ATOM   1910  CG2 ILE X 124      58.232  43.811  68.400  0.00  0.00            
ATOM   1911 HG21 ILE X 124      57.618  43.964  69.288  0.00  0.00            
ATOM   1912 HG22 ILE X 124      58.682  42.839  68.601  0.00  0.00            
ATOM   1913 HG23 ILE X 124      59.018  44.563  68.344  0.00  0.00            
ATOM   1914  CG1 ILE X 124      58.276  43.298  65.900  0.00  0.00            
ATOM   1915 HG12 ILE X 124      58.427  42.220  65.951  0.00  0.00            
ATOM   1916 HG13 ILE X 124      57.662  43.433  65.009  0.00  0.00            
ATOM   1917  CD1 ILE X 124      59.547  44.180  65.678  0.00  0.00            
ATOM   1918 HD11 ILE X 124      59.315  45.093  65.130  0.00  0.00            
ATOM   1919 HD12 ILE X 124      60.077  44.387  66.607  0.00  0.00            
ATOM   1920 HD13 ILE X 124      60.248  43.721  64.981  0.00  0.00            
ATOM   1921  C   ILE X 124      55.288  42.983  65.961  0.00  0.00            
ATOM   1922  O   ILE X 124      55.014  44.069  65.420  0.00  0.00            
ATOM   1923  N   GLY X 125      54.861  41.881  65.349  0.00  0.00            
ATOM   1924  H   GLY X 125      55.023  41.046  65.892  0.00  0.00            
ATOM   1925  CA  GLY X 125      54.536  41.815  63.952  0.00  0.00            
ATOM   1926  HA2 GLY X 125      55.454  41.935  63.377  0.00  0.00            
ATOM   1927  HA3 GLY X 125      54.220  40.780  63.821  0.00  0.00            
ATOM   1928  C   GLY X 125      53.403  42.680  63.466  0.00  0.00            
ATOM   1929  O   GLY X 125      53.355  43.148  62.325  0.00  0.00            
ATOM   1930  N   HIE X 126      52.489  43.044  64.358  0.00  0.00            
ATOM   1931  H   HIE X 126      52.588  42.655  65.285  0.00  0.00            
ATOM   1932  CA  HIE X 126      51.301  43.830  64.130  0.00  0.00            
ATOM   1933  HA  HIE X 126      50.931  43.748  63.108  0.00  0.00            
ATOM   1934  CB  HIE X 126      50.244  43.350  65.158  0.00  0.00            
ATOM   1935  HB2 HIE X 126      49.347  43.949  64.998  0.00  0.00            
ATOM   1936  HB3 HIE X 126      49.916  42.337  64.922  0.00  0.00            
ATOM   1937  CG  HIE X 126      50.555  43.493  66.576  0.00  0.00            
ATOM   1938  ND1 HIE X 126      51.520  42.791  67.247  0.00  0.00            
ATOM   1939  CE1 HIE X 126      51.352  43.174  68.480  0.00  0.00            
ATOM   1940  HE1 HIE X 126      52.002  42.835  69.274  0.00  0.00            
ATOM   1941  NE2 HIE X 126      50.266  44.040  68.659  0.00  0.00            
ATOM   1942  HE2 HIE X 126      50.021  44.460  69.545  0.00  0.00            
ATOM   1943  CD2 HIE X 126      49.822  44.251  67.408  0.00  0.00            
ATOM   1944  HD2 HIE X 126      48.920  44.807  67.202  0.00  0.00            
ATOM   1945  C   HIE X 126      51.464  45.347  64.242  0.00  0.00            
ATOM   1946  O   HIE X 126      50.485  46.015  63.983  0.00  0.00            
ATOM   1947  N   LEU X 127      52.599  45.854  64.686  0.00  0.00            
ATOM   1948  H   LEU X 127      53.359  45.255  64.975  0.00  0.00            
ATOM   1949  CA  LEU X 127      52.831  47.231  65.124  0.00  0.00            
ATOM   1950  HA  LEU X 127      51.883  47.577  65.535  0.00  0.00            
ATOM   1951  CB  LEU X 127      53.919  47.164  66.257  0.00  0.00            
ATOM   1952  HB2 LEU X 127      54.883  46.920  65.810  0.00  0.00            
ATOM   1953  HB3 LEU X 127      54.053  48.214  66.515  0.00  0.00            
ATOM   1954  CG  LEU X 127      53.581  46.308  67.565  0.00  0.00            
ATOM   1955  HG  LEU X 127      53.341  45.277  67.304  0.00  0.00            
ATOM   1956  CD1 LEU X 127      54.833  46.360  68.407  0.00  0.00            
ATOM   1957 HD11 LEU X 127      55.682  46.113  67.769  0.00  0.00            
ATOM   1958 HD12 LEU X 127      54.960  47.362  68.814  0.00  0.00            
ATOM   1959 HD13 LEU X 127      54.632  45.685  69.239  0.00  0.00            
ATOM   1960  CD2 LEU X 127      52.345  46.753  68.396  0.00  0.00            
ATOM   1961 HD21 LEU X 127      51.489  46.794  67.723  0.00  0.00            
ATOM   1962 HD22 LEU X 127      52.185  46.097  69.252  0.00  0.00            
ATOM   1963 HD23 LEU X 127      52.488  47.784  68.721  0.00  0.00            
ATOM   1964  C   LEU X 127      53.165  48.225  63.999  0.00  0.00            
ATOM   1965  O   LEU X 127      54.214  48.829  63.946  0.00  0.00            
ATOM   1966  N   LYS X 128      52.128  48.530  63.238  0.00  0.00            
ATOM   1967  H   LYS X 128      51.264  48.012  63.309  0.00  0.00            
ATOM   1968  CA  LYS X 128      52.151  49.480  62.119  0.00  0.00            
ATOM   1969  HA  LYS X 128      52.838  49.165  61.334  0.00  0.00            
ATOM   1970  CB  LYS X 128      50.741  49.305  61.445  0.00  0.00            
ATOM   1971  HB2 LYS X 128      50.647  48.300  61.035  0.00  0.00            
ATOM   1972  HB3 LYS X 128      49.982  49.367  62.226  0.00  0.00            
ATOM   1973  CG  LYS X 128      50.276  50.323  60.414  0.00  0.00            
ATOM   1974  HG2 LYS X 128      49.196  50.176  60.416  0.00  0.00            
ATOM   1975  HG3 LYS X 128      50.438  51.309  60.850  0.00  0.00            
ATOM   1976  CD  LYS X 128      50.961  50.135  59.058  0.00  0.00            
ATOM   1977  HD2 LYS X 128      50.536  50.923  58.436  0.00  0.00            
ATOM   1978  HD3 LYS X 128      52.037  50.206  59.215  0.00  0.00            
ATOM   1979  CE  LYS X 128      50.477  48.778  58.382  0.00  0.00            
ATOM   1980  HE2 LYS X 128      50.742  47.947  59.035  0.00  0.00            
ATOM   1981  HE3 LYS X 128      49.397  48.825  58.243  0.00  0.00            
ATOM   1982  NZ  LYS X 128      51.247  48.600  57.133  0.00  0.00            
ATOM   1983  HZ1 LYS X 128      50.923  47.760  56.674  0.00  0.00            
ATOM   1984  HZ2 LYS X 128      51.134  49.338  56.454  0.00  0.00            
ATOM   1985  HZ3 LYS X 128      52.194  48.488  57.464  0.00  0.00            
ATOM   1986  C   LYS X 128      52.459  50.905  62.484  0.00  0.00            
ATOM   1987  O   LYS X 128      52.900  51.683  61.653  0.00  0.00            
ATOM   1988  N   THR X 129      52.268  51.372  63.741  0.00  0.00            
ATOM   1989  H   THR X 129      51.719  50.732  64.296  0.00  0.00            
ATOM   1990  CA  THR X 129      52.682  52.627  64.336  0.00  0.00            
ATOM   1991  HA  THR X 129      52.635  53.440  63.611  0.00  0.00            
ATOM   1992  CB  THR X 129      51.688  52.920  65.481  0.00  0.00            
ATOM   1993  HB  THR X 129      51.809  52.174  66.266  0.00  0.00            
ATOM   1994  CG2 THR X 129      51.699  54.365  66.043  0.00  0.00            
ATOM   1995 HG21 THR X 129      52.708  54.643  66.347  0.00  0.00            
ATOM   1996 HG22 THR X 129      51.272  55.051  65.312  0.00  0.00            
ATOM   1997 HG23 THR X 129      51.063  54.364  66.928  0.00  0.00            
ATOM   1998  OG1 THR X 129      50.311  52.703  65.075  0.00  0.00            
ATOM   1999  HG1 THR X 129      50.176  51.756  65.002  0.00  0.00            
ATOM   2000  C   THR X 129      54.111  52.699  64.879  0.00  0.00            
ATOM   2001  O   THR X 129      54.593  53.821  64.925  0.00  0.00            
ATOM   2002  N   LEU X 130      54.760  51.552  65.038  0.00  0.00            
ATOM   2003  H   LEU X 130      54.255  50.701  64.838  0.00  0.00            
ATOM   2004  CA  LEU X 130      56.211  51.480  65.400  0.00  0.00            
ATOM   2005  HA  LEU X 130      56.319  51.958  66.374  0.00  0.00            
ATOM   2006  CB  LEU X 130      56.651  49.976  65.458  0.00  0.00            
ATOM   2007  HB2 LEU X 130      55.904  49.509  66.100  0.00  0.00            
ATOM   2008  HB3 LEU X 130      56.531  49.537  64.467  0.00  0.00            
ATOM   2009  CG  LEU X 130      58.074  49.759  66.018  0.00  0.00            
ATOM   2010  HG  LEU X 130      58.804  50.470  65.633  0.00  0.00            
ATOM   2011  CD1 LEU X 130      58.051  49.914  67.504  0.00  0.00            
ATOM   2012 HD11 LEU X 130      59.036  49.749  67.942  0.00  0.00            
ATOM   2013 HD12 LEU X 130      57.987  50.944  67.853  0.00  0.00            
ATOM   2014 HD13 LEU X 130      57.392  49.186  67.977  0.00  0.00            
ATOM   2015  CD2 LEU X 130      58.555  48.347  65.667  0.00  0.00            
ATOM   2016 HD21 LEU X 130      57.900  47.639  66.175  0.00  0.00            
ATOM   2017 HD22 LEU X 130      58.528  48.125  64.600  0.00  0.00            
ATOM   2018 HD23 LEU X 130      59.581  48.241  66.021  0.00  0.00            
ATOM   2019  C   LEU X 130      57.057  52.330  64.375  0.00  0.00            
ATOM   2020  O   LEU X 130      57.275  51.919  63.232  0.00  0.00            
ATOM   2021  N   LYS X 131      57.657  53.388  64.963  0.00  0.00            
ATOM   2022  H   LYS X 131      57.473  53.517  65.947  0.00  0.00            
ATOM   2023  CA  LYS X 131      58.625  54.353  64.408  0.00  0.00            
ATOM   2024  HA  LYS X 131      58.615  54.317  63.319  0.00  0.00            
ATOM   2025  CB  LYS X 131      58.125  55.770  64.817  0.00  0.00            
ATOM   2026  HB2 LYS X 131      57.141  55.856  64.356  0.00  0.00            
ATOM   2027  HB3 LYS X 131      57.900  55.878  65.878  0.00  0.00            
ATOM   2028  CG  LYS X 131      58.985  56.967  64.358  0.00  0.00            
ATOM   2029  HG2 LYS X 131      59.993  56.871  64.761  0.00  0.00            
ATOM   2030  HG3 LYS X 131      59.231  56.833  63.304  0.00  0.00            
ATOM   2031  CD  LYS X 131      58.322  58.249  64.719  0.00  0.00            
ATOM   2032  HD2 LYS X 131      57.418  58.428  64.137  0.00  0.00            
ATOM   2033  HD3 LYS X 131      58.135  58.179  65.791  0.00  0.00            
ATOM   2034  CE  LYS X 131      59.241  59.432  64.458  0.00  0.00            
ATOM   2035  HE2 LYS X 131      60.129  59.344  65.083  0.00  0.00            
ATOM   2036  HE3 LYS X 131      59.480  59.520  63.398  0.00  0.00            
ATOM   2037  NZ  LYS X 131      58.642  60.625  64.988  0.00  0.00            
ATOM   2038  HZ1 LYS X 131      59.243  61.433  65.058  0.00  0.00            
ATOM   2039  HZ2 LYS X 131      57.704  60.828  64.671  0.00  0.00            
ATOM   2040  HZ3 LYS X 131      58.522  60.447  65.975  0.00  0.00            
ATOM   2041  C   LYS X 131      60.108  54.082  64.856  0.00  0.00            
ATOM   2042  O   LYS X 131      60.921  54.214  63.944  0.00  0.00            
ATOM   2043  N   GLU X 132      60.427  53.635  66.045  0.00  0.00            
ATOM   2044  H   GLU X 132      59.712  53.417  66.725  0.00  0.00            
ATOM   2045  CA  GLU X 132      61.839  53.477  66.416  0.00  0.00            
ATOM   2046  HA  GLU X 132      62.478  53.485  65.534  0.00  0.00            
ATOM   2047  CB  GLU X 132      62.229  54.698  67.286  0.00  0.00            
ATOM   2048  HB2 GLU X 132      62.299  55.506  66.557  0.00  0.00            
ATOM   2049  HB3 GLU X 132      61.421  54.981  67.961  0.00  0.00            
ATOM   2050  CG  GLU X 132      63.657  54.532  67.983  0.00  0.00            
ATOM   2051  HG2 GLU X 132      63.600  53.851  68.832  0.00  0.00            
ATOM   2052  HG3 GLU X 132      64.167  54.063  67.141  0.00  0.00            
ATOM   2053  CD  GLU X 132      64.345  55.813  68.536  0.00  0.00            
ATOM   2054  OE1 GLU X 132      63.675  56.886  68.737  0.00  0.00            
ATOM   2055  OE2 GLU X 132      65.520  55.730  68.925  0.00  0.00            
ATOM   2056  C   GLU X 132      61.907  52.211  67.283  0.00  0.00            
ATOM   2057  O   GLU X 132      61.147  51.881  68.211  0.00  0.00            
ATOM   2058  N   LEU X 133      62.785  51.324  66.847  0.00  0.00            
ATOM   2059  H   LEU X 133      63.389  51.539  66.067  0.00  0.00            
ATOM   2060  CA  LEU X 133      63.042  49.968  67.424  0.00  0.00            
ATOM   2061  HA  LEU X 133      62.439  49.923  68.331  0.00  0.00            
ATOM   2062  CB  LEU X 133      62.581  48.981  66.362  0.00  0.00            
ATOM   2063  HB2 LEU X 133      61.545  49.308  66.267  0.00  0.00            
ATOM   2064  HB3 LEU X 133      63.144  49.225  65.461  0.00  0.00            
ATOM   2065  CG  LEU X 133      62.808  47.467  66.609  0.00  0.00            
ATOM   2066  HG  LEU X 133      63.870  47.259  66.742  0.00  0.00            
ATOM   2067  CD1 LEU X 133      62.054  46.967  67.854  0.00  0.00            
ATOM   2068 HD11 LEU X 133      62.056  45.881  67.944  0.00  0.00            
ATOM   2069 HD12 LEU X 133      62.436  47.409  68.774  0.00  0.00            
ATOM   2070 HD13 LEU X 133      61.030  47.329  67.756  0.00  0.00            
ATOM   2071  CD2 LEU X 133      62.348  46.580  65.453  0.00  0.00            
ATOM   2072 HD21 LEU X 133      62.853  46.995  64.581  0.00  0.00            
ATOM   2073 HD22 LEU X 133      62.573  45.526  65.616  0.00  0.00            
ATOM   2074 HD23 LEU X 133      61.299  46.706  65.186  0.00  0.00            
ATOM   2075  C   LEU X 133      64.488  49.853  67.771  0.00  0.00            
ATOM   2076  O   LEU X 133      65.401  49.840  66.905  0.00  0.00            
ATOM   2077  N   ASN X 134      64.796  49.761  69.097  0.00  0.00            
ATOM   2078  H   ASN X 134      64.022  49.721  69.745  0.00  0.00            
ATOM   2079  CA  ASN X 134      66.195  49.577  69.643  0.00  0.00            
ATOM   2080  HA  ASN X 134      66.876  49.770  68.813  0.00  0.00            
ATOM   2081  CB  ASN X 134      66.375  50.596  70.802  0.00  0.00            
ATOM   2082  HB2 ASN X 134      65.811  51.485  70.520  0.00  0.00            
ATOM   2083  HB3 ASN X 134      65.969  50.240  71.749  0.00  0.00            
ATOM   2084  CG  ASN X 134      67.826  50.999  71.029  0.00  0.00            
ATOM   2085  OD1 ASN X 134      68.755  50.214  70.925  0.00  0.00            
ATOM   2086  ND2 ASN X 134      68.094  52.243  71.293  0.00  0.00            
ATOM   2087 HD21 ASN X 134      69.067  52.488  71.176  0.00  0.00            
ATOM   2088 HD22 ASN X 134      67.377  52.953  71.243  0.00  0.00            
ATOM   2089  C   ASN X 134      66.414  48.180  70.024  0.00  0.00            
ATOM   2090  O   ASN X 134      65.601  47.684  70.775  0.00  0.00            
ATOM   2091  N   VAL X 135      67.549  47.596  69.568  0.00  0.00            
ATOM   2092  H   VAL X 135      68.069  48.108  68.870  0.00  0.00            
ATOM   2093  CA  VAL X 135      67.903  46.193  69.839  0.00  0.00            
ATOM   2094  HA  VAL X 135      67.288  45.858  70.674  0.00  0.00            
ATOM   2095  CB  VAL X 135      67.484  45.316  68.626  0.00  0.00            
ATOM   2096  HB  VAL X 135      68.121  45.631  67.799  0.00  0.00            
ATOM   2097  CG1 VAL X 135      67.626  43.772  68.897  0.00  0.00            
ATOM   2098 HG11 VAL X 135      68.683  43.522  68.812  0.00  0.00            
ATOM   2099 HG12 VAL X 135      67.254  43.443  69.867  0.00  0.00            
ATOM   2100 HG13 VAL X 135      66.981  43.297  68.158  0.00  0.00            
ATOM   2101  CG2 VAL X 135      66.068  45.668  68.055  0.00  0.00            
ATOM   2102 HG21 VAL X 135      65.409  45.788  68.915  0.00  0.00            
ATOM   2103 HG22 VAL X 135      66.123  46.657  67.600  0.00  0.00            
ATOM   2104 HG23 VAL X 135      65.651  44.999  67.303  0.00  0.00            
ATOM   2105  C   VAL X 135      69.356  46.020  70.205  0.00  0.00            
ATOM   2106  O   VAL X 135      69.833  44.864  70.271  0.00  0.00            
ATOM   2107  N   ALA X 136      70.074  47.058  70.551  0.00  0.00            
ATOM   2108  H   ALA X 136      69.725  47.992  70.390  0.00  0.00            
ATOM   2109  CA  ALA X 136      71.543  47.053  70.829  0.00  0.00            
ATOM   2110  HA  ALA X 136      72.026  46.593  69.967  0.00  0.00            
ATOM   2111  CB  ALA X 136      72.033  48.470  71.050  0.00  0.00            
ATOM   2112  HB1 ALA X 136      72.018  48.986  70.090  0.00  0.00            
ATOM   2113  HB2 ALA X 136      71.318  49.032  71.651  0.00  0.00            
ATOM   2114  HB3 ALA X 136      73.085  48.450  71.333  0.00  0.00            
ATOM   2115  C   ALA X 136      71.906  46.088  72.046  0.00  0.00            
ATOM   2116  O   ALA X 136      71.033  45.821  72.835  0.00  0.00            
ATOM   2117  N   HIE X 137      73.152  45.654  72.127  0.00  0.00            
ATOM   2118  H   HIE X 137      73.810  46.115  71.515  0.00  0.00            
ATOM   2119  CA  HIE X 137      73.699  44.719  73.163  0.00  0.00            
ATOM   2120  HA  HIE X 137      74.691  44.551  72.744  0.00  0.00            
ATOM   2121  CB  HIE X 137      74.090  45.384  74.486  0.00  0.00            
ATOM   2122  HB2 HIE X 137      73.210  45.527  75.114  0.00  0.00            
ATOM   2123  HB3 HIE X 137      74.751  44.656  74.956  0.00  0.00            
ATOM   2124  CG  HIE X 137      74.777  46.722  74.391  0.00  0.00            
ATOM   2125  ND1 HIE X 137      76.073  47.038  73.938  0.00  0.00            
ATOM   2126  CE1 HIE X 137      76.021  48.376  73.756  0.00  0.00            
ATOM   2127  HE1 HIE X 137      76.856  48.879  73.292  0.00  0.00            
ATOM   2128  NE2 HIE X 137      74.783  48.866  74.033  0.00  0.00            
ATOM   2129  HE2 HIE X 137      74.617  49.860  74.090  0.00  0.00            
ATOM   2130  CD2 HIE X 137      74.008  47.802  74.563  0.00  0.00            
ATOM   2131  HD2 HIE X 137      72.949  47.888  74.756  0.00  0.00            
ATOM   2132  C   HIE X 137      72.941  43.385  73.299  0.00  0.00            
ATOM   2133  O   HIE X 137      72.979  42.716  74.338  0.00  0.00            
ATOM   2134  N   ASN X 138      72.141  42.980  72.277  0.00  0.00            
ATOM   2135  H   ASN X 138      72.099  43.472  71.396  0.00  0.00            
ATOM   2136  CA  ASN X 138      71.624  41.621  72.222  0.00  0.00            
ATOM   2137  HA  ASN X 138      71.501  41.236  73.235  0.00  0.00            
ATOM   2138  CB  ASN X 138      70.266  41.660  71.530  0.00  0.00            
ATOM   2139  HB2 ASN X 138      70.342  42.405  70.738  0.00  0.00            
ATOM   2140  HB3 ASN X 138      69.972  40.668  71.185  0.00  0.00            
ATOM   2141  CG  ASN X 138      69.135  42.070  72.474  0.00  0.00            
ATOM   2142  OD1 ASN X 138      68.613  41.221  73.232  0.00  0.00            
ATOM   2143  ND2 ASN X 138      68.694  43.270  72.378  0.00  0.00            
ATOM   2144 HD21 ASN X 138      67.733  43.395  72.662  0.00  0.00            
ATOM   2145 HD22 ASN X 138      69.022  44.004  71.767  0.00  0.00            
ATOM   2146  C   ASN X 138      72.661  40.685  71.486  0.00  0.00            
ATOM   2147  O   ASN X 138      73.850  40.979  71.516  0.00  0.00            
ATOM   2148  N   LEU X 139      72.282  39.506  70.968  0.00  0.00            
ATOM   2149  H   LEU X 139      71.305  39.300  70.814  0.00  0.00            
ATOM   2150  CA  LEU X 139      73.204  38.501  70.322  0.00  0.00            
ATOM   2151  HA  LEU X 139      74.154  39.002  70.135  0.00  0.00            
ATOM   2152  CB  LEU X 139      73.482  37.336  71.295  0.00  0.00            
ATOM   2153  HB2 LEU X 139      72.526  36.832  71.436  0.00  0.00            
ATOM   2154  HB3 LEU X 139      74.203  36.707  70.773  0.00  0.00            
ATOM   2155  CG  LEU X 139      74.016  37.809  72.604  0.00  0.00            
ATOM   2156  HG  LEU X 139      74.355  38.844  72.652  0.00  0.00            
ATOM   2157  CD1 LEU X 139      73.063  37.791  73.825  0.00  0.00            
ATOM   2158 HD11 LEU X 139      72.225  38.420  73.523  0.00  0.00            
ATOM   2159 HD12 LEU X 139      72.743  36.759  73.964  0.00  0.00            
ATOM   2160 HD13 LEU X 139      73.436  38.171  74.776  0.00  0.00            
ATOM   2161  CD2 LEU X 139      75.248  36.911  72.956  0.00  0.00            
ATOM   2162 HD21 LEU X 139      76.029  36.968  72.198  0.00  0.00            
ATOM   2163 HD22 LEU X 139      75.615  37.237  73.929  0.00  0.00            
ATOM   2164 HD23 LEU X 139      74.956  35.864  73.040  0.00  0.00            
ATOM   2165  C   LEU X 139      72.772  38.185  68.951  0.00  0.00            
ATOM   2166  O   LEU X 139      72.881  37.007  68.513  0.00  0.00            
ATOM   2167  N   ILE X 140      72.146  39.135  68.210  0.00  0.00            
ATOM   2168  H   ILE X 140      71.971  40.053  68.593  0.00  0.00            
ATOM   2169  CA  ILE X 140      71.861  38.883  66.773  0.00  0.00            
ATOM   2170  HA  ILE X 140      71.316  37.947  66.653  0.00  0.00            
ATOM   2171  CB  ILE X 140      70.929  40.044  66.173  0.00  0.00            
ATOM   2172  HB  ILE X 140      71.387  40.987  66.472  0.00  0.00            
ATOM   2173  CG2 ILE X 140      70.999  40.105  64.651  0.00  0.00            
ATOM   2174 HG21 ILE X 140      70.461  40.979  64.283  0.00  0.00            
ATOM   2175 HG22 ILE X 140      71.984  40.342  64.249  0.00  0.00            
ATOM   2176 HG23 ILE X 140      70.697  39.185  64.150  0.00  0.00            
ATOM   2177  CG1 ILE X 140      69.490  40.008  66.687  0.00  0.00            
ATOM   2178 HG12 ILE X 140      68.877  40.677  66.083  0.00  0.00            
ATOM   2179 HG13 ILE X 140      69.195  38.960  66.640  0.00  0.00            
ATOM   2180  CD1 ILE X 140      69.239  40.525  68.121  0.00  0.00            
ATOM   2181 HD11 ILE X 140      69.881  41.369  68.373  0.00  0.00            
ATOM   2182 HD12 ILE X 140      68.197  40.726  68.373  0.00  0.00            
ATOM   2183 HD13 ILE X 140      69.561  39.678  68.725  0.00  0.00            
ATOM   2184  C   ILE X 140      73.238  38.644  66.019  0.00  0.00            
ATOM   2185  O   ILE X 140      74.228  39.243  66.255  0.00  0.00            
ATOM   2186  N   GLN X 141      73.296  37.662  65.018  0.00  0.00            
ATOM   2187  H   GLN X 141      72.503  37.046  64.913  0.00  0.00            
ATOM   2188  CA  GLN X 141      74.428  37.282  64.141  0.00  0.00            
ATOM   2189  HA  GLN X 141      75.267  37.977  64.144  0.00  0.00            
ATOM   2190  CB  GLN X 141      74.842  35.817  64.406  0.00  0.00            
ATOM   2191  HB2 GLN X 141      74.063  35.055  64.380  0.00  0.00            
ATOM   2192  HB3 GLN X 141      75.551  35.560  63.618  0.00  0.00            
ATOM   2193  CG  GLN X 141      75.552  35.548  65.768  0.00  0.00            
ATOM   2194  HG2 GLN X 141      76.446  36.167  65.838  0.00  0.00            
ATOM   2195  HG3 GLN X 141      74.791  35.639  66.544  0.00  0.00            
ATOM   2196  CD  GLN X 141      76.058  34.130  65.686  0.00  0.00            
ATOM   2197  OE1 GLN X 141      76.578  33.625  64.706  0.00  0.00            
ATOM   2198  NE2 GLN X 141      75.972  33.342  66.710  0.00  0.00            
ATOM   2199 HE21 GLN X 141      76.720  32.669  66.626  0.00  0.00            
ATOM   2200 HE22 GLN X 141      75.618  33.650  67.604  0.00  0.00            
ATOM   2201  C   GLN X 141      74.000  37.449  62.683  0.00  0.00            
ATOM   2202  O   GLN X 141      74.814  37.750  61.796  0.00  0.00            
ATOM   2203  N   SER X 142      72.702  37.343  62.421  0.00  0.00            
ATOM   2204  H   SER X 142      72.080  37.328  63.216  0.00  0.00            
ATOM   2205  CA  SER X 142      72.085  37.428  61.118  0.00  0.00            
ATOM   2206  HA  SER X 142      72.788  37.184  60.322  0.00  0.00            
ATOM   2207  CB  SER X 142      71.002  36.350  61.024  0.00  0.00            
ATOM   2208  HB2 SER X 142      71.459  35.366  60.922  0.00  0.00            
ATOM   2209  HB3 SER X 142      70.429  36.330  61.952  0.00  0.00            
ATOM   2210  OG  SER X 142      70.158  36.689  59.891  0.00  0.00            
ATOM   2211  HG  SER X 142      69.679  35.900  59.626  0.00  0.00            
ATOM   2212  C   SER X 142      71.569  38.881  60.858  0.00  0.00            
ATOM   2213  O   SER X 142      70.678  39.359  61.529  0.00  0.00            
ATOM   2214  N   PHE X 143      72.193  39.577  59.900  0.00  0.00            
ATOM   2215  H   PHE X 143      72.955  39.223  59.339  0.00  0.00            
ATOM   2216  CA  PHE X 143      71.675  40.874  59.518  0.00  0.00            
ATOM   2217  HA  PHE X 143      71.674  41.447  60.446  0.00  0.00            
ATOM   2218  CB  PHE X 143      72.615  41.496  58.533  0.00  0.00            
ATOM   2219  HB2 PHE X 143      73.494  41.867  59.060  0.00  0.00            
ATOM   2220  HB3 PHE X 143      73.120  40.796  57.869  0.00  0.00            
ATOM   2221  CG  PHE X 143      72.125  42.651  57.649  0.00  0.00            
ATOM   2222  CD1 PHE X 143      72.207  42.645  56.217  0.00  0.00            
ATOM   2223  HD1 PHE X 143      72.624  41.785  55.715  0.00  0.00            
ATOM   2224  CE1 PHE X 143      71.766  43.744  55.511  0.00  0.00            
ATOM   2225  HE1 PHE X 143      71.671  43.716  54.435  0.00  0.00            
ATOM   2226  CZ  PHE X 143      71.348  44.933  56.176  0.00  0.00            
ATOM   2227  HZ  PHE X 143      71.006  45.803  55.635  0.00  0.00            
ATOM   2228  CE2 PHE X 143      71.461  45.011  57.583  0.00  0.00            
ATOM   2229  HE2 PHE X 143      71.329  45.999  57.999  0.00  0.00            
ATOM   2230  CD2 PHE X 143      71.826  43.843  58.340  0.00  0.00            
ATOM   2231  HD2 PHE X 143      71.861  43.885  59.419  0.00  0.00            
ATOM   2232  C   PHE X 143      70.225  40.831  58.925  0.00  0.00            
ATOM   2233  O   PHE X 143      69.510  41.863  58.917  0.00  0.00            
ATOM   2234  N   LYS X 144      69.731  39.669  58.501  0.00  0.00            
ATOM   2235  H   LYS X 144      70.207  38.848  58.847  0.00  0.00            
ATOM   2236  CA  LYS X 144      68.475  39.402  57.688  0.00  0.00            
ATOM   2237  HA  LYS X 144      68.461  39.902  56.719  0.00  0.00            
ATOM   2238  CB  LYS X 144      68.357  37.846  57.473  0.00  0.00            
ATOM   2239  HB2 LYS X 144      69.370  37.574  57.175  0.00  0.00            
ATOM   2240  HB3 LYS X 144      68.256  37.355  58.440  0.00  0.00            
ATOM   2241  CG  LYS X 144      67.354  37.272  56.382  0.00  0.00            
ATOM   2242  HG2 LYS X 144      67.577  37.833  55.473  0.00  0.00            
ATOM   2243  HG3 LYS X 144      67.638  36.262  56.088  0.00  0.00            
ATOM   2244  CD  LYS X 144      65.890  37.405  56.540  0.00  0.00            
ATOM   2245  HD2 LYS X 144      65.719  38.478  56.620  0.00  0.00            
ATOM   2246  HD3 LYS X 144      65.361  36.968  55.693  0.00  0.00            
ATOM   2247  CE  LYS X 144      65.267  36.671  57.720  0.00  0.00            
ATOM   2248  HE2 LYS X 144      65.547  35.618  57.723  0.00  0.00            
ATOM   2249  HE3 LYS X 144      65.589  37.038  58.695  0.00  0.00            
ATOM   2250  NZ  LYS X 144      63.762  36.818  57.678  0.00  0.00            
ATOM   2251  HZ1 LYS X 144      63.389  36.505  58.563  0.00  0.00            
ATOM   2252  HZ2 LYS X 144      63.380  37.746  57.563  0.00  0.00            
ATOM   2253  HZ3 LYS X 144      63.367  36.254  56.938  0.00  0.00            
ATOM   2254  C   LYS X 144      67.197  39.812  58.433  0.00  0.00            
ATOM   2255  O   LYS X 144      66.956  39.251  59.536  0.00  0.00            
ATOM   2256  N   LEU X 145      66.435  40.811  57.904  0.00  0.00            
ATOM   2257  H   LEU X 145      66.758  41.188  57.024  0.00  0.00            
ATOM   2258  CA  LEU X 145      65.257  41.368  58.572  0.00  0.00            
ATOM   2259  HA  LEU X 145      65.597  41.497  59.599  0.00  0.00            
ATOM   2260  CB  LEU X 145      64.763  42.728  57.980  0.00  0.00            
ATOM   2261  HB2 LEU X 145      64.639  42.511  56.919  0.00  0.00            
ATOM   2262  HB3 LEU X 145      63.793  42.963  58.417  0.00  0.00            
ATOM   2263  CG  LEU X 145      65.743  43.987  58.018  0.00  0.00            
ATOM   2264  HG  LEU X 145      66.561  43.671  57.372  0.00  0.00            
ATOM   2265  CD1 LEU X 145      64.918  45.176  57.458  0.00  0.00            
ATOM   2266 HD11 LEU X 145      65.529  46.072  57.568  0.00  0.00            
ATOM   2267 HD12 LEU X 145      64.693  45.085  56.395  0.00  0.00            
ATOM   2268 HD13 LEU X 145      63.984  45.323  57.999  0.00  0.00            
ATOM   2269  CD2 LEU X 145      66.190  44.288  59.475  0.00  0.00            
ATOM   2270 HD21 LEU X 145      65.315  44.442  60.107  0.00  0.00            
ATOM   2271 HD22 LEU X 145      66.846  43.548  59.932  0.00  0.00            
ATOM   2272 HD23 LEU X 145      66.863  45.145  59.475  0.00  0.00            
ATOM   2273  C   LEU X 145      64.047  40.403  58.525  0.00  0.00            
ATOM   2274  O   LEU X 145      63.903  39.693  57.498  0.00  0.00            
ATOM   2275  N   PRO X 146      63.231  40.245  59.600  0.00  0.00            
ATOM   2276  CD  PRO X 146      63.364  40.750  60.874  0.00  0.00            
ATOM   2277  HD2 PRO X 146      62.979  41.769  60.853  0.00  0.00            
ATOM   2278  HD3 PRO X 146      64.391  40.687  61.235  0.00  0.00            
ATOM   2279  CG  PRO X 146      62.639  39.832  61.834  0.00  0.00            
ATOM   2280  HG2 PRO X 146      62.489  40.440  62.726  0.00  0.00            
ATOM   2281  HG3 PRO X 146      63.182  38.915  62.065  0.00  0.00            
ATOM   2282  CB  PRO X 146      61.458  39.508  60.936  0.00  0.00            
ATOM   2283  HB2 PRO X 146      60.851  40.412  60.978  0.00  0.00            
ATOM   2284  HB3 PRO X 146      60.913  38.603  61.206  0.00  0.00            
ATOM   2285  CA  PRO X 146      62.041  39.359  59.558  0.00  0.00            
ATOM   2286  HA  PRO X 146      62.288  38.307  59.415  0.00  0.00            
ATOM   2287  C   PRO X 146      61.012  39.812  58.494  0.00  0.00            
ATOM   2288  O   PRO X 146      60.712  41.020  58.272  0.00  0.00            
ATOM   2289  N   GLU X 147      60.427  38.872  57.798  0.00  0.00            
ATOM   2290  H   GLU X 147      60.685  37.900  57.890  0.00  0.00            
ATOM   2291  CA  GLU X 147      59.408  39.218  56.777  0.00  0.00            
ATOM   2292  HA  GLU X 147      59.906  39.855  56.046  0.00  0.00            
ATOM   2293  CB  GLU X 147      58.927  37.949  56.115  0.00  0.00            
ATOM   2294  HB2 GLU X 147      58.330  37.341  56.794  0.00  0.00            
ATOM   2295  HB3 GLU X 147      58.178  38.338  55.426  0.00  0.00            
ATOM   2296  CG  GLU X 147      59.932  37.037  55.331  0.00  0.00            
ATOM   2297  HG2 GLU X 147      59.397  36.579  54.499  0.00  0.00            
ATOM   2298  HG3 GLU X 147      60.833  37.562  55.015  0.00  0.00            
ATOM   2299  CD  GLU X 147      60.414  35.916  56.098  0.00  0.00            
ATOM   2300  OE1 GLU X 147      59.550  35.153  56.644  0.00  0.00            
ATOM   2301  OE2 GLU X 147      61.661  35.652  56.174  0.00  0.00            
ATOM   2302  C   GLU X 147      58.243  40.001  57.308  0.00  0.00            
ATOM   2303  O   GLU X 147      57.541  40.648  56.545  0.00  0.00            
ATOM   2304  N   TYR X 148      57.899  39.939  58.579  0.00  0.00            
ATOM   2305  H   TYR X 148      58.301  39.190  59.125  0.00  0.00            
ATOM   2306  CA  TYR X 148      56.847  40.743  59.130  0.00  0.00            
ATOM   2307  HA  TYR X 148      55.974  40.629  58.487  0.00  0.00            
ATOM   2308  CB  TYR X 148      56.476  40.185  60.485  0.00  0.00            
ATOM   2309  HB2 TYR X 148      55.634  40.734  60.907  0.00  0.00            
ATOM   2310  HB3 TYR X 148      56.205  39.140  60.334  0.00  0.00            
ATOM   2311  CG  TYR X 148      57.370  40.353  61.665  0.00  0.00            
ATOM   2312  CD1 TYR X 148      57.650  41.664  62.136  0.00  0.00            
ATOM   2313  HD1 TYR X 148      57.014  42.464  61.787  0.00  0.00            
ATOM   2314  CE1 TYR X 148      58.721  41.852  63.040  0.00  0.00            
ATOM   2315  HE1 TYR X 148      58.904  42.824  63.474  0.00  0.00            
ATOM   2316  CZ  TYR X 148      59.452  40.749  63.597  0.00  0.00            
ATOM   2317  OH  TYR X 148      60.486  40.927  64.496  0.00  0.00            
ATOM   2318  HH  TYR X 148      60.912  40.100  64.736  0.00  0.00            
ATOM   2319  CE2 TYR X 148      59.083  39.418  63.196  0.00  0.00            
ATOM   2320  HE2 TYR X 148      59.504  38.495  63.567  0.00  0.00            
ATOM   2321  CD2 TYR X 148      58.102  39.287  62.202  0.00  0.00            
ATOM   2322  HD2 TYR X 148      57.913  38.367  61.669  0.00  0.00            
ATOM   2323  C   TYR X 148      57.135  42.285  59.130  0.00  0.00            
ATOM   2324  O   TYR X 148      56.196  43.120  59.353  0.00  0.00            
ATOM   2325  N   PHE X 149      58.335  42.755  58.935  0.00  0.00            
ATOM   2326  H   PHE X 149      59.056  42.070  58.760  0.00  0.00            
ATOM   2327  CA  PHE X 149      58.635  44.112  58.541  0.00  0.00            
ATOM   2328  HA  PHE X 149      58.298  44.748  59.359  0.00  0.00            
ATOM   2329  CB  PHE X 149      60.156  44.348  58.504  0.00  0.00            
ATOM   2330  HB2 PHE X 149      60.541  43.459  58.005  0.00  0.00            
ATOM   2331  HB3 PHE X 149      60.366  45.259  57.942  0.00  0.00            
ATOM   2332  CG  PHE X 149      60.768  44.503  59.836  0.00  0.00            
ATOM   2333  CD1 PHE X 149      60.629  43.533  60.842  0.00  0.00            
ATOM   2334  HD1 PHE X 149      60.217  42.562  60.612  0.00  0.00            
ATOM   2335  CE1 PHE X 149      61.325  43.622  62.037  0.00  0.00            
ATOM   2336  HE1 PHE X 149      61.419  42.743  62.658  0.00  0.00            
ATOM   2337  CZ  PHE X 149      62.068  44.701  62.355  0.00  0.00            
ATOM   2338  HZ  PHE X 149      62.754  44.699  63.189  0.00  0.00            
ATOM   2339  CE2 PHE X 149      62.198  45.779  61.402  0.00  0.00            
ATOM   2340  HE2 PHE X 149      62.840  46.625  61.597  0.00  0.00            
ATOM   2341  CD2 PHE X 149      61.497  45.683  60.179  0.00  0.00            
ATOM   2342  HD2 PHE X 149      61.545  46.459  59.430  0.00  0.00            
ATOM   2343  C   PHE X 149      58.000  44.541  57.230  0.00  0.00            
ATOM   2344  O   PHE X 149      58.048  45.735  56.929  0.00  0.00            
ATOM   2345  N   SER X 150      57.414  43.652  56.495  0.00  0.00            
ATOM   2346  H   SER X 150      57.411  42.678  56.762  0.00  0.00            
ATOM   2347  CA  SER X 150      56.492  44.051  55.392  0.00  0.00            
ATOM   2348  HA  SER X 150      57.126  44.639  54.728  0.00  0.00            
ATOM   2349  CB  SER X 150      55.890  42.763  54.819  0.00  0.00            
ATOM   2350  HB2 SER X 150      55.050  42.987  54.162  0.00  0.00            
ATOM   2351  HB3 SER X 150      56.614  42.268  54.172  0.00  0.00            
ATOM   2352  OG  SER X 150      55.426  41.970  55.875  0.00  0.00            
ATOM   2353  HG  SER X 150      56.176  41.375  55.948  0.00  0.00            
ATOM   2354  C   SER X 150      55.367  44.963  56.012  0.00  0.00            
ATOM   2355  O   SER X 150      54.829  45.896  55.329  0.00  0.00            
ATOM   2356  N   ASN X 151      54.999  44.632  57.264  0.00  0.00            
ATOM   2357  H   ASN X 151      55.319  43.792  57.724  0.00  0.00            
ATOM   2358  CA  ASN X 151      53.975  45.472  58.037  0.00  0.00            
ATOM   2359  HA  ASN X 151      53.214  45.815  57.336  0.00  0.00            
ATOM   2360  CB  ASN X 151      53.230  44.493  59.003  0.00  0.00            
ATOM   2361  HB2 ASN X 151      52.829  43.665  58.418  0.00  0.00            
ATOM   2362  HB3 ASN X 151      53.884  44.101  59.782  0.00  0.00            
ATOM   2363  CG  ASN X 151      52.159  45.253  59.703  0.00  0.00            
ATOM   2364  OD1 ASN X 151      51.189  45.791  59.073  0.00  0.00            
ATOM   2365  ND2 ASN X 151      52.273  45.333  61.001  0.00  0.00            
ATOM   2366 HD21 ASN X 151      51.597  45.823  61.569  0.00  0.00            
ATOM   2367 HD22 ASN X 151      53.035  44.882  61.486  0.00  0.00            
ATOM   2368  C   ASN X 151      54.530  46.751  58.592  0.00  0.00            
ATOM   2369  O   ASN X 151      53.791  47.666  58.773  0.00  0.00            
ATOM   2370  N   LEU X 152      55.861  46.848  58.867  0.00  0.00            
ATOM   2371  H   LEU X 152      56.495  46.080  58.696  0.00  0.00            
ATOM   2372  CA  LEU X 152      56.416  48.002  59.482  0.00  0.00            
ATOM   2373  HA  LEU X 152      55.669  48.335  60.202  0.00  0.00            
ATOM   2374  CB  LEU X 152      57.637  47.636  60.196  0.00  0.00            
ATOM   2375  HB2 LEU X 152      58.362  47.227  59.492  0.00  0.00            
ATOM   2376  HB3 LEU X 152      58.035  48.511  60.710  0.00  0.00            
ATOM   2377  CG  LEU X 152      57.330  46.497  61.246  0.00  0.00            
ATOM   2378  HG  LEU X 152      57.142  45.559  60.723  0.00  0.00            
ATOM   2379  CD1 LEU X 152      58.599  46.227  62.018  0.00  0.00            
ATOM   2380 HD11 LEU X 152      59.498  45.985  61.449  0.00  0.00            
ATOM   2381 HD12 LEU X 152      58.806  47.136  62.582  0.00  0.00            
ATOM   2382 HD13 LEU X 152      58.456  45.380  62.688  0.00  0.00            
ATOM   2383  CD2 LEU X 152      56.217  46.744  62.270  0.00  0.00            
ATOM   2384 HD21 LEU X 152      56.239  45.957  63.024  0.00  0.00            
ATOM   2385 HD22 LEU X 152      56.374  47.688  62.792  0.00  0.00            
ATOM   2386 HD23 LEU X 152      55.273  46.829  61.732  0.00  0.00            
ATOM   2387  C   LEU X 152      56.641  49.120  58.415  0.00  0.00            
ATOM   2388  O   LEU X 152      57.775  49.442  58.046  0.00  0.00            
ATOM   2389  N   THR X 153      55.616  49.631  57.794  0.00  0.00            
ATOM   2390  H   THR X 153      54.767  49.130  58.011  0.00  0.00            
ATOM   2391  CA  THR X 153      55.623  50.658  56.716  0.00  0.00            
ATOM   2392  HA  THR X 153      56.444  50.429  56.037  0.00  0.00            
ATOM   2393  CB  THR X 153      54.274  50.643  55.941  0.00  0.00            
ATOM   2394  HB  THR X 153      54.254  51.507  55.276  0.00  0.00            
ATOM   2395  CG2 THR X 153      54.199  49.329  55.147  0.00  0.00            
ATOM   2396 HG21 THR X 153      54.912  49.390  54.325  0.00  0.00            
ATOM   2397 HG22 THR X 153      54.279  48.560  55.916  0.00  0.00            
ATOM   2398 HG23 THR X 153      53.204  49.242  54.711  0.00  0.00            
ATOM   2399  OG1 THR X 153      53.196  50.765  56.800  0.00  0.00            
ATOM   2400  HG1 THR X 153      53.009  51.700  56.913  0.00  0.00            
ATOM   2401  C   THR X 153      55.935  52.074  57.257  0.00  0.00            
ATOM   2402  O   THR X 153      55.978  53.043  56.456  0.00  0.00            
ATOM   2403  N   ASN X 154      56.136  52.182  58.570  0.00  0.00            
ATOM   2404  H   ASN X 154      55.933  51.370  59.135  0.00  0.00            
ATOM   2405  CA  ASN X 154      56.279  53.532  59.208  0.00  0.00            
ATOM   2406  HA  ASN X 154      56.417  54.384  58.543  0.00  0.00            
ATOM   2407  CB  ASN X 154      54.979  53.785  59.954  0.00  0.00            
ATOM   2408  HB2 ASN X 154      54.758  53.016  60.694  0.00  0.00            
ATOM   2409  HB3 ASN X 154      55.194  54.577  60.671  0.00  0.00            
ATOM   2410  CG  ASN X 154      53.729  54.159  59.135  0.00  0.00            
ATOM   2411  OD1 ASN X 154      53.795  54.807  58.078  0.00  0.00            
ATOM   2412  ND2 ASN X 154      52.671  53.549  59.482  0.00  0.00            
ATOM   2413 HD21 ASN X 154      51.802  53.914  59.121  0.00  0.00            
ATOM   2414 HD22 ASN X 154      52.647  53.009  60.335  0.00  0.00            
ATOM   2415  C   ASN X 154      57.501  53.491  60.061  0.00  0.00            
ATOM   2416  O   ASN X 154      57.598  54.427  60.883  0.00  0.00            
ATOM   2417  N   LEU X 155      58.449  52.531  59.938  0.00  0.00            
ATOM   2418  H   LEU X 155      58.456  51.847  59.194  0.00  0.00            
ATOM   2419  CA  LEU X 155      59.653  52.557  60.765  0.00  0.00            
ATOM   2420  HA  LEU X 155      59.414  52.802  61.800  0.00  0.00            
ATOM   2421  CB  LEU X 155      60.206  51.111  60.846  0.00  0.00            
ATOM   2422  HB2 LEU X 155      59.305  50.506  60.956  0.00  0.00            
ATOM   2423  HB3 LEU X 155      60.658  50.810  59.901  0.00  0.00            
ATOM   2424  CG  LEU X 155      61.277  50.778  61.993  0.00  0.00            
ATOM   2425  HG  LEU X 155      62.049  51.534  62.137  0.00  0.00            
ATOM   2426  CD1 LEU X 155      60.586  50.650  63.307  0.00  0.00            
ATOM   2427 HD11 LEU X 155      60.074  49.698  63.448  0.00  0.00            
ATOM   2428 HD12 LEU X 155      61.408  50.579  64.019  0.00  0.00            
ATOM   2429 HD13 LEU X 155      59.959  51.538  63.396  0.00  0.00            
ATOM   2430  CD2 LEU X 155      61.971  49.431  61.784  0.00  0.00            
ATOM   2431 HD21 LEU X 155      61.271  48.607  61.647  0.00  0.00            
ATOM   2432 HD22 LEU X 155      62.549  49.377  60.862  0.00  0.00            
ATOM   2433 HD23 LEU X 155      62.771  49.231  62.497  0.00  0.00            
ATOM   2434  C   LEU X 155      60.734  53.596  60.255  0.00  0.00            
ATOM   2435  O   LEU X 155      61.035  53.680  59.128  0.00  0.00            
ATOM   2436  N   GLU X 156      61.100  54.519  61.160  0.00  0.00            
ATOM   2437  H   GLU X 156      60.858  54.421  62.135  0.00  0.00            
ATOM   2438  CA  GLU X 156      62.034  55.565  60.848  0.00  0.00            
ATOM   2439  HA  GLU X 156      61.986  55.726  59.772  0.00  0.00            
ATOM   2440  CB  GLU X 156      61.602  56.910  61.526  0.00  0.00            
ATOM   2441  HB2 GLU X 156      61.547  56.814  62.610  0.00  0.00            
ATOM   2442  HB3 GLU X 156      62.422  57.590  61.297  0.00  0.00            
ATOM   2443  CG  GLU X 156      60.375  57.471  60.825  0.00  0.00            
ATOM   2444  HG2 GLU X 156      59.604  56.715  60.679  0.00  0.00            
ATOM   2445  HG3 GLU X 156      60.000  58.274  61.458  0.00  0.00            
ATOM   2446  CD  GLU X 156      60.615  58.057  59.440  0.00  0.00            
ATOM   2447  OE1 GLU X 156      61.023  59.254  59.327  0.00  0.00            
ATOM   2448  OE2 GLU X 156      60.230  57.444  58.419  0.00  0.00            
ATOM   2449  C   GLU X 156      63.444  55.186  61.269  0.00  0.00            
ATOM   2450  O   GLU X 156      64.358  55.577  60.592  0.00  0.00            
ATOM   2451  N   HIE X 157      63.676  54.443  62.365  0.00  0.00            
ATOM   2452  H   HIE X 157      62.870  54.344  62.966  0.00  0.00            
ATOM   2453  CA  HIE X 157      64.997  54.116  62.868  0.00  0.00            
ATOM   2454  HA  HIE X 157      65.679  54.033  62.022  0.00  0.00            
ATOM   2455  CB  HIE X 157      65.471  55.120  63.908  0.00  0.00            
ATOM   2456  HB2 HIE X 157      65.526  56.079  63.392  0.00  0.00            
ATOM   2457  HB3 HIE X 157      64.794  55.114  64.762  0.00  0.00            
ATOM   2458  CG  HIE X 157      66.851  54.806  64.465  0.00  0.00            
ATOM   2459  ND1 HIE X 157      67.958  54.370  63.712  0.00  0.00            
ATOM   2460  CE1 HIE X 157      68.918  54.166  64.630  0.00  0.00            
ATOM   2461  HE1 HIE X 157      69.932  53.804  64.538  0.00  0.00            
ATOM   2462  NE2 HIE X 157      68.443  54.492  65.884  0.00  0.00            
ATOM   2463  HE2 HIE X 157      68.970  54.499  66.746  0.00  0.00            
ATOM   2464  CD2 HIE X 157      67.100  54.732  65.817  0.00  0.00            
ATOM   2465  HD2 HIE X 157      66.410  54.954  66.617  0.00  0.00            
ATOM   2466  C   HIE X 157      65.105  52.765  63.446  0.00  0.00            
ATOM   2467  O   HIE X 157      64.306  52.329  64.273  0.00  0.00            
ATOM   2468  N   LEU X 158      66.111  52.007  63.009  0.00  0.00            
ATOM   2469  H   LEU X 158      66.688  52.384  62.270  0.00  0.00            
ATOM   2470  CA  LEU X 158      66.410  50.697  63.563  0.00  0.00            
ATOM   2471  HA  LEU X 158      65.728  50.403  64.360  0.00  0.00            
ATOM   2472  CB  LEU X 158      66.060  49.731  62.393  0.00  0.00            
ATOM   2473  HB2 LEU X 158      64.988  49.793  62.206  0.00  0.00            
ATOM   2474  HB3 LEU X 158      66.431  50.074  61.428  0.00  0.00            
ATOM   2475  CG  LEU X 158      66.391  48.251  62.656  0.00  0.00            
ATOM   2476  HG  LEU X 158      67.480  48.220  62.679  0.00  0.00            
ATOM   2477  CD1 LEU X 158      65.801  47.481  63.882  0.00  0.00            
ATOM   2478 HD11 LEU X 158      65.804  48.142  64.749  0.00  0.00            
ATOM   2479 HD12 LEU X 158      64.780  47.215  63.608  0.00  0.00            
ATOM   2480 HD13 LEU X 158      66.347  46.567  64.116  0.00  0.00            
ATOM   2481  CD2 LEU X 158      66.139  47.462  61.396  0.00  0.00            
ATOM   2482 HD21 LEU X 158      66.400  46.410  61.508  0.00  0.00            
ATOM   2483 HD22 LEU X 158      65.058  47.352  61.300  0.00  0.00            
ATOM   2484 HD23 LEU X 158      66.570  47.865  60.479  0.00  0.00            
ATOM   2485  C   LEU X 158      67.897  50.598  64.015  0.00  0.00            
ATOM   2486  O   LEU X 158      68.819  50.718  63.207  0.00  0.00            
ATOM   2487  N   ASP X 159      68.096  50.506  65.326  0.00  0.00            
ATOM   2488  H   ASP X 159      67.259  50.318  65.860  0.00  0.00            
ATOM   2489  CA  ASP X 159      69.421  50.334  65.953  0.00  0.00            
ATOM   2490  HA  ASP X 159      70.098  50.742  65.201  0.00  0.00            
ATOM   2491  CB  ASP X 159      69.597  51.187  67.199  0.00  0.00            
ATOM   2492  HB2 ASP X 159      69.117  52.133  66.948  0.00  0.00            
ATOM   2493  HB3 ASP X 159      69.020  50.728  68.002  0.00  0.00            
ATOM   2494  CG  ASP X 159      71.086  51.403  67.608  0.00  0.00            
ATOM   2495  OD1 ASP X 159      71.924  50.561  67.247  0.00  0.00            
ATOM   2496  OD2 ASP X 159      71.417  52.512  68.199  0.00  0.00            
ATOM   2497  C   ASP X 159      69.614  48.861  66.188  0.00  0.00            
ATOM   2498  O   ASP X 159      68.839  48.286  66.924  0.00  0.00            
ATOM   2499  N   LEU X 160      70.694  48.334  65.606  0.00  0.00            
ATOM   2500  H   LEU X 160      71.179  49.019  65.045  0.00  0.00            
ATOM   2501  CA  LEU X 160      71.172  46.935  65.756  0.00  0.00            
ATOM   2502  HA  LEU X 160      70.633  46.384  66.526  0.00  0.00            
ATOM   2503  CB  LEU X 160      71.034  46.181  64.436  0.00  0.00            
ATOM   2504  HB2 LEU X 160      71.279  46.857  63.618  0.00  0.00            
ATOM   2505  HB3 LEU X 160      71.710  45.328  64.373  0.00  0.00            
ATOM   2506  CG  LEU X 160      69.598  45.610  64.126  0.00  0.00            
ATOM   2507  HG  LEU X 160      68.874  46.387  64.373  0.00  0.00            
ATOM   2508  CD1 LEU X 160      69.662  45.398  62.639  0.00  0.00            
ATOM   2509 HD11 LEU X 160      69.937  46.357  62.202  0.00  0.00            
ATOM   2510 HD12 LEU X 160      70.313  44.560  62.386  0.00  0.00            
ATOM   2511 HD13 LEU X 160      68.677  45.085  62.293  0.00  0.00            
ATOM   2512  CD2 LEU X 160      69.184  44.393  64.947  0.00  0.00            
ATOM   2513 HD21 LEU X 160      68.849  44.734  65.926  0.00  0.00            
ATOM   2514 HD22 LEU X 160      68.417  43.771  64.486  0.00  0.00            
ATOM   2515 HD23 LEU X 160      69.998  43.677  65.051  0.00  0.00            
ATOM   2516  C   LEU X 160      72.667  46.894  66.201  0.00  0.00            
ATOM   2517  O   LEU X 160      73.274  45.801  66.177  0.00  0.00            
ATOM   2518  N   SER X 161      73.247  48.027  66.643  0.00  0.00            
ATOM   2519  H   SER X 161      72.643  48.828  66.758  0.00  0.00            
ATOM   2520  CA  SER X 161      74.652  48.164  67.067  0.00  0.00            
ATOM   2521  HA  SER X 161      75.263  47.909  66.201  0.00  0.00            
ATOM   2522  CB  SER X 161      74.886  49.599  67.580  0.00  0.00            
ATOM   2523  HB2 SER X 161      75.925  49.733  67.881  0.00  0.00            
ATOM   2524  HB3 SER X 161      74.758  50.286  66.743  0.00  0.00            
ATOM   2525  OG  SER X 161      73.994  49.929  68.624  0.00  0.00            
ATOM   2526  HG  SER X 161      73.108  49.964  68.256  0.00  0.00            
ATOM   2527  C   SER X 161      75.071  47.171  68.177  0.00  0.00            
ATOM   2528  O   SER X 161      74.176  46.677  68.881  0.00  0.00            
ATOM   2529  N   SER X 162      76.382  46.880  68.334  0.00  0.00            
ATOM   2530  H   SER X 162      76.997  47.492  67.818  0.00  0.00            
ATOM   2531  CA  SER X 162      76.844  45.957  69.387  0.00  0.00            
ATOM   2532  HA  SER X 162      77.861  45.621  69.185  0.00  0.00            
ATOM   2533  CB  SER X 162      76.823  46.666  70.767  0.00  0.00            
ATOM   2534  HB2 SER X 162      75.806  46.937  71.053  0.00  0.00            
ATOM   2535  HB3 SER X 162      77.234  45.926  71.454  0.00  0.00            
ATOM   2536  OG  SER X 162      77.603  47.849  70.828  0.00  0.00            
ATOM   2537  HG  SER X 162      76.857  48.448  70.906  0.00  0.00            
ATOM   2538  C   SER X 162      76.142  44.608  69.444  0.00  0.00            
ATOM   2539  O   SER X 162      76.131  43.969  70.471  0.00  0.00            
ATOM   2540  N   ASN X 163      75.613  44.084  68.318  0.00  0.00            
ATOM   2541  H   ASN X 163      75.651  44.648  67.482  0.00  0.00            
ATOM   2542  CA  ASN X 163      75.166  42.716  68.243  0.00  0.00            
ATOM   2543  HA  ASN X 163      74.955  42.420  69.271  0.00  0.00            
ATOM   2544  CB  ASN X 163      73.868  42.638  67.430  0.00  0.00            
ATOM   2545  HB2 ASN X 163      73.945  43.304  66.571  0.00  0.00            
ATOM   2546  HB3 ASN X 163      73.824  41.628  67.024  0.00  0.00            
ATOM   2547  CG  ASN X 163      72.671  42.926  68.259  0.00  0.00            
ATOM   2548  OD1 ASN X 163      72.147  42.077  68.989  0.00  0.00            
ATOM   2549  ND2 ASN X 163      72.159  44.108  68.269  0.00  0.00            
ATOM   2550 HD21 ASN X 163      71.355  44.361  68.825  0.00  0.00            
ATOM   2551 HD22 ASN X 163      72.670  44.909  67.926  0.00  0.00            
ATOM   2552  C   ASN X 163      76.399  41.936  67.844  0.00  0.00            
ATOM   2553  O   ASN X 163      77.550  42.356  67.951  0.00  0.00            
ATOM   2554  N   LYS X 164      76.243  40.676  67.480  0.00  0.00            
ATOM   2555  H   LYS X 164      75.334  40.239  67.427  0.00  0.00            
ATOM   2556  CA  LYS X 164      77.262  39.718  67.126  0.00  0.00            
ATOM   2557  HA  LYS X 164      78.242  40.003  67.508  0.00  0.00            
ATOM   2558  CB  LYS X 164      76.887  38.456  67.932  0.00  0.00            
ATOM   2559  HB2 LYS X 164      75.829  38.227  67.802  0.00  0.00            
ATOM   2560  HB3 LYS X 164      77.434  37.597  67.543  0.00  0.00            
ATOM   2561  CG  LYS X 164      76.926  38.563  69.439  0.00  0.00            
ATOM   2562  HG2 LYS X 164      76.201  39.292  69.802  0.00  0.00            
ATOM   2563  HG3 LYS X 164      76.704  37.551  69.779  0.00  0.00            
ATOM   2564  CD  LYS X 164      78.282  38.860  70.060  0.00  0.00            
ATOM   2565  HD2 LYS X 164      79.028  38.102  69.823  0.00  0.00            
ATOM   2566  HD3 LYS X 164      78.669  39.847  69.807  0.00  0.00            
ATOM   2567  CE  LYS X 164      78.145  39.060  71.502  0.00  0.00            
ATOM   2568  HE2 LYS X 164      77.430  39.847  71.744  0.00  0.00            
ATOM   2569  HE3 LYS X 164      77.807  38.125  71.949  0.00  0.00            
ATOM   2570  NZ  LYS X 164      79.396  39.468  72.142  0.00  0.00            
ATOM   2571  HZ1 LYS X 164      80.146  38.824  71.936  0.00  0.00            
ATOM   2572  HZ2 LYS X 164      79.671  40.391  71.835  0.00  0.00            
ATOM   2573  HZ3 LYS X 164      79.228  39.475  73.137  0.00  0.00            
ATOM   2574  C   LYS X 164      77.470  39.455  65.636  0.00  0.00            
ATOM   2575  O   LYS X 164      78.166  38.464  65.277  0.00  0.00            
ATOM   2576  N   ILE X 165      77.042  40.306  64.716  0.00  0.00            
ATOM   2577  H   ILE X 165      76.553  41.152  64.970  0.00  0.00            
ATOM   2578  CA  ILE X 165      77.156  40.079  63.273  0.00  0.00            
ATOM   2579  HA  ILE X 165      76.801  39.100  62.951  0.00  0.00            
ATOM   2580  CB  ILE X 165      76.368  41.137  62.511  0.00  0.00            
ATOM   2581  HB  ILE X 165      76.581  42.090  62.995  0.00  0.00            
ATOM   2582  CG2 ILE X 165      76.690  41.144  61.009  0.00  0.00            
ATOM   2583 HG21 ILE X 165      76.635  40.121  60.638  0.00  0.00            
ATOM   2584 HG22 ILE X 165      75.977  41.791  60.497  0.00  0.00            
ATOM   2585 HG23 ILE X 165      77.677  41.602  60.951  0.00  0.00            
ATOM   2586  CG1 ILE X 165      74.817  40.857  62.550  0.00  0.00            
ATOM   2587 HG12 ILE X 165      74.520  40.068  61.860  0.00  0.00            
ATOM   2588 HG13 ILE X 165      74.594  40.513  63.560  0.00  0.00            
ATOM   2589  CD1 ILE X 165      73.927  42.075  62.433  0.00  0.00            
ATOM   2590 HD11 ILE X 165      74.217  42.851  63.141  0.00  0.00            
ATOM   2591 HD12 ILE X 165      73.949  42.427  61.402  0.00  0.00            
ATOM   2592 HD13 ILE X 165      72.899  41.825  62.695  0.00  0.00            
ATOM   2593  C   ILE X 165      78.670  40.181  62.882  0.00  0.00            
ATOM   2594  O   ILE X 165      79.317  41.255  62.905  0.00  0.00            
ATOM   2595  N   GLN X 166      79.122  39.091  62.277  0.00  0.00            
ATOM   2596  H   GLN X 166      78.486  38.329  62.089  0.00  0.00            
ATOM   2597  CA  GLN X 166      80.533  38.940  61.943  0.00  0.00            
ATOM   2598  HA  GLN X 166      81.156  39.786  62.234  0.00  0.00            
ATOM   2599  CB  GLN X 166      81.187  37.727  62.724  0.00  0.00            
ATOM   2600  HB2 GLN X 166      81.104  37.867  63.802  0.00  0.00            
ATOM   2601  HB3 GLN X 166      80.601  36.821  62.571  0.00  0.00            
ATOM   2602  CG  GLN X 166      82.734  37.437  62.538  0.00  0.00            
ATOM   2603  HG2 GLN X 166      83.295  38.337  62.283  0.00  0.00            
ATOM   2604  HG3 GLN X 166      83.185  37.039  63.447  0.00  0.00            
ATOM   2605  CD  GLN X 166      82.932  36.417  61.532  0.00  0.00            
ATOM   2606  OE1 GLN X 166      82.084  36.037  60.707  0.00  0.00            
ATOM   2607  NE2 GLN X 166      84.152  35.921  61.367  0.00  0.00            
ATOM   2608 HE21 GLN X 166      84.209  35.324  60.554  0.00  0.00            
ATOM   2609 HE22 GLN X 166      84.959  36.037  61.963  0.00  0.00            
ATOM   2610  C   GLN X 166      80.733  38.777  60.424  0.00  0.00            
ATOM   2611  O   GLN X 166      81.700  39.272  59.890  0.00  0.00            
ATOM   2612  N   SER X 167      79.665  38.319  59.766  0.00  0.00            
ATOM   2613  H   SER X 167      78.847  37.979  60.251  0.00  0.00            
ATOM   2614  CA  SER X 167      79.693  38.154  58.285  0.00  0.00            
ATOM   2615  HA  SER X 167      80.343  38.831  57.731  0.00  0.00            
ATOM   2616  CB  SER X 167      80.180  36.776  57.867  0.00  0.00            
ATOM   2617  HB2 SER X 167      79.614  36.073  58.478  0.00  0.00            
ATOM   2618  HB3 SER X 167      80.006  36.637  56.800  0.00  0.00            
ATOM   2619  OG  SER X 167      81.564  36.560  58.123  0.00  0.00            
ATOM   2620  HG  SER X 167      81.598  36.564  59.083  0.00  0.00            
ATOM   2621  C   SER X 167      78.265  38.461  57.716  0.00  0.00            
ATOM   2622  O   SER X 167      77.222  38.088  58.343  0.00  0.00            
ATOM   2623  N   ILE X 168      78.192  39.028  56.502  0.00  0.00            
ATOM   2624  H   ILE X 168      79.067  39.397  56.156  0.00  0.00            
ATOM   2625  CA  ILE X 168      76.963  39.177  55.696  0.00  0.00            
ATOM   2626  HA  ILE X 168      76.131  38.606  56.109  0.00  0.00            
ATOM   2627  CB  ILE X 168      76.502  40.645  55.615  0.00  0.00            
ATOM   2628  HB  ILE X 168      77.353  41.225  55.258  0.00  0.00            
ATOM   2629  CG2 ILE X 168      75.373  40.855  54.583  0.00  0.00            
ATOM   2630 HG21 ILE X 168      74.488  40.288  54.871  0.00  0.00            
ATOM   2631 HG22 ILE X 168      74.992  41.876  54.578  0.00  0.00            
ATOM   2632 HG23 ILE X 168      75.682  40.674  53.553  0.00  0.00            
ATOM   2633  CG1 ILE X 168      76.033  41.153  57.005  0.00  0.00            
ATOM   2634 HG12 ILE X 168      75.155  40.604  57.346  0.00  0.00            
ATOM   2635 HG13 ILE X 168      76.742  40.926  57.801  0.00  0.00            
ATOM   2636  CD1 ILE X 168      75.891  42.636  56.978  0.00  0.00            
ATOM   2637 HD11 ILE X 168      75.020  43.086  56.501  0.00  0.00            
ATOM   2638 HD12 ILE X 168      75.770  42.952  58.014  0.00  0.00            
ATOM   2639 HD13 ILE X 168      76.772  43.126  56.565  0.00  0.00            
ATOM   2640  C   ILE X 168      77.046  38.638  54.265  0.00  0.00            
ATOM   2641  O   ILE X 168      78.014  38.853  53.566  0.00  0.00            
ATOM   2642  N   TYR X 169      76.023  37.868  53.772  0.00  0.00            
ATOM   2643  H   TYR X 169      75.221  37.658  54.349  0.00  0.00            
ATOM   2644  CA  TYR X 169      75.951  37.309  52.431  0.00  0.00            
ATOM   2645  HA  TYR X 169      76.835  37.581  51.855  0.00  0.00            
ATOM   2646  CB  TYR X 169      75.872  35.727  52.494  0.00  0.00            
ATOM   2647  HB2 TYR X 169      75.045  35.436  53.142  0.00  0.00            
ATOM   2648  HB3 TYR X 169      75.679  35.167  51.579  0.00  0.00            
ATOM   2649  CG  TYR X 169      77.182  35.070  52.955  0.00  0.00            
ATOM   2650  CD1 TYR X 169      77.501  35.022  54.317  0.00  0.00            
ATOM   2651  HD1 TYR X 169      76.886  35.549  55.032  0.00  0.00            
ATOM   2652  CE1 TYR X 169      78.650  34.256  54.708  0.00  0.00            
ATOM   2653  HE1 TYR X 169      79.016  34.395  55.714  0.00  0.00            
ATOM   2654  CZ  TYR X 169      79.308  33.412  53.811  0.00  0.00            
ATOM   2655  OH  TYR X 169      80.309  32.626  54.291  0.00  0.00            
ATOM   2656  HH  TYR X 169      80.774  32.035  53.694  0.00  0.00            
ATOM   2657  CE2 TYR X 169      78.942  33.505  52.457  0.00  0.00            
ATOM   2658  HE2 TYR X 169      79.577  32.996  51.747  0.00  0.00            
ATOM   2659  CD2 TYR X 169      77.872  34.318  51.998  0.00  0.00            
ATOM   2660  HD2 TYR X 169      77.646  34.315  50.942  0.00  0.00            
ATOM   2661  C   TYR X 169      74.774  37.911  51.665  0.00  0.00            
ATOM   2662  O   TYR X 169      73.934  38.613  52.296  0.00  0.00            
ATOM   2663  N   CYS X 170      74.724  37.829  50.329  0.00  0.00            
ATOM   2664  H   CYS X 170      75.353  37.243  49.799  0.00  0.00            
ATOM   2665  CA  CYS X 170      73.617  38.458  49.520  0.00  0.00            
ATOM   2666  HA  CYS X 170      73.610  39.514  49.791  0.00  0.00            
ATOM   2667  CB  CYS X 170      73.934  38.382  48.062  0.00  0.00            
ATOM   2668  HB2 CYS X 170      74.953  38.730  47.893  0.00  0.00            
ATOM   2669  HB3 CYS X 170      74.040  37.329  47.799  0.00  0.00            
ATOM   2670  SG  CYS X 170      72.718  39.280  46.939  0.00  0.00            
ATOM   2671  HG  CYS X 170      72.700  40.485  47.515  0.00  0.00            
ATOM   2672  C   CYS X 170      72.228  37.897  49.915  0.00  0.00            
ATOM   2673  O   CYS X 170      71.229  38.632  50.079  0.00  0.00            
ATOM   2674  N   THR X 171      72.169  36.621  50.379  0.00  0.00            
ATOM   2675  H   THR X 171      73.029  36.111  50.234  0.00  0.00            
ATOM   2676  CA  THR X 171      70.923  36.040  50.750  0.00  0.00            
ATOM   2677  HA  THR X 171      70.243  36.062  49.898  0.00  0.00            
ATOM   2678  CB  THR X 171      71.118  34.530  51.013  0.00  0.00            
ATOM   2679  HB  THR X 171      71.810  34.164  50.255  0.00  0.00            
ATOM   2680  CG2 THR X 171      71.739  34.213  52.339  0.00  0.00            
ATOM   2681 HG21 THR X 171      71.001  34.300  53.136  0.00  0.00            
ATOM   2682 HG22 THR X 171      72.123  33.194  52.306  0.00  0.00            
ATOM   2683 HG23 THR X 171      72.588  34.841  52.612  0.00  0.00            
ATOM   2684  OG1 THR X 171      69.969  33.732  51.086  0.00  0.00            
ATOM   2685  HG1 THR X 171      69.716  33.584  50.172  0.00  0.00            
ATOM   2686  C   THR X 171      70.269  36.733  51.944  0.00  0.00            
ATOM   2687  O   THR X 171      69.006  36.742  52.067  0.00  0.00            
ATOM   2688  N   ASP X 172      70.939  37.348  52.902  0.00  0.00            
ATOM   2689  H   ASP X 172      71.940  37.454  52.819  0.00  0.00            
ATOM   2690  CA  ASP X 172      70.424  38.166  54.058  0.00  0.00            
ATOM   2691  HA  ASP X 172      69.802  37.521  54.678  0.00  0.00            
ATOM   2692  CB  ASP X 172      71.653  38.667  54.849  0.00  0.00            
ATOM   2693  HB2 ASP X 172      72.202  39.277  54.132  0.00  0.00            
ATOM   2694  HB3 ASP X 172      71.344  39.357  55.634  0.00  0.00            
ATOM   2695  CG  ASP X 172      72.542  37.489  55.270  0.00  0.00            
ATOM   2696  OD1 ASP X 172      72.105  36.302  55.362  0.00  0.00            
ATOM   2697  OD2 ASP X 172      73.733  37.830  55.408  0.00  0.00            
ATOM   2698  C   ASP X 172      69.626  39.371  53.538  0.00  0.00            
ATOM   2699  O   ASP X 172      68.627  39.750  54.160  0.00  0.00            
ATOM   2700  N   LEU X 173      69.990  40.008  52.374  0.00  0.00            
ATOM   2701  H   LEU X 173      70.762  39.643  51.834  0.00  0.00            
ATOM   2702  CA  LEU X 173      69.363  41.198  51.945  0.00  0.00            
ATOM   2703  HA  LEU X 173      69.354  41.881  52.794  0.00  0.00            
ATOM   2704  CB  LEU X 173      70.340  41.774  50.906  0.00  0.00            
ATOM   2705  HB2 LEU X 173      70.656  41.007  50.199  0.00  0.00            
ATOM   2706  HB3 LEU X 173      69.844  42.516  50.281  0.00  0.00            
ATOM   2707  CG  LEU X 173      71.618  42.417  51.516  0.00  0.00            
ATOM   2708  HG  LEU X 173      71.230  43.363  51.896  0.00  0.00            
ATOM   2709  CD1 LEU X 173      72.356  41.852  52.694  0.00  0.00            
ATOM   2710 HD11 LEU X 173      73.047  41.086  52.340  0.00  0.00            
ATOM   2711 HD12 LEU X 173      72.865  42.749  53.045  0.00  0.00            
ATOM   2712 HD13 LEU X 173      71.700  41.550  53.510  0.00  0.00            
ATOM   2713  CD2 LEU X 173      72.680  42.701  50.474  0.00  0.00            
ATOM   2714 HD21 LEU X 173      73.031  41.800  49.970  0.00  0.00            
ATOM   2715 HD22 LEU X 173      72.241  43.308  49.682  0.00  0.00            
ATOM   2716 HD23 LEU X 173      73.446  43.339  50.915  0.00  0.00            
ATOM   2717  C   LEU X 173      67.875  41.010  51.433  0.00  0.00            
ATOM   2718  O   LEU X 173      67.213  42.011  51.228  0.00  0.00            
ATOM   2719  N   ARG X 174      67.453  39.738  51.251  0.00  0.00            
ATOM   2720  H   ARG X 174      68.135  39.082  51.604  0.00  0.00            
ATOM   2721  CA  ARG X 174      66.120  39.346  50.667  0.00  0.00            
ATOM   2722  HA  ARG X 174      66.087  39.576  49.602  0.00  0.00            
ATOM   2723  CB  ARG X 174      65.923  37.771  50.722  0.00  0.00            
ATOM   2724  HB2 ARG X 174      64.972  37.516  50.256  0.00  0.00            
ATOM   2725  HB3 ARG X 174      66.615  37.265  50.048  0.00  0.00            
ATOM   2726  CG  ARG X 174      65.940  37.135  52.063  0.00  0.00            
ATOM   2727  HG2 ARG X 174      66.799  37.490  52.633  0.00  0.00            
ATOM   2728  HG3 ARG X 174      65.008  37.388  52.568  0.00  0.00            
ATOM   2729  CD  ARG X 174      66.116  35.591  51.940  0.00  0.00            
ATOM   2730  HD2 ARG X 174      65.481  35.097  51.204  0.00  0.00            
ATOM   2731  HD3 ARG X 174      67.142  35.418  51.618  0.00  0.00            
ATOM   2732  NE  ARG X 174      65.845  34.987  53.245  0.00  0.00            
ATOM   2733  HE  ARG X 174      64.942  35.207  53.640  0.00  0.00            
ATOM   2734  CZ  ARG X 174      66.788  34.461  54.028  0.00  0.00            
ATOM   2735  NH1 ARG X 174      68.069  34.571  53.783  0.00  0.00            
ATOM   2736 HH11 ARG X 174      68.394  35.125  53.004  0.00  0.00            
ATOM   2737 HH12 ARG X 174      68.783  34.351  54.463  0.00  0.00            
ATOM   2738  NH2 ARG X 174      66.371  33.908  55.096  0.00  0.00            
ATOM   2739 HH21 ARG X 174      65.374  33.913  55.257  0.00  0.00            
ATOM   2740 HH22 ARG X 174      67.017  33.656  55.831  0.00  0.00            
ATOM   2741  C   ARG X 174      64.892  40.046  51.248  0.00  0.00            
ATOM   2742  O   ARG X 174      63.829  39.974  50.542  0.00  0.00            
ATOM   2743  N   VAL X 175      64.951  40.659  52.408  0.00  0.00            
ATOM   2744  H   VAL X 175      65.842  40.913  52.811  0.00  0.00            
ATOM   2745  CA  VAL X 175      63.668  41.343  52.905  0.00  0.00            
ATOM   2746  HA  VAL X 175      62.829  41.104  52.251  0.00  0.00            
ATOM   2747  CB  VAL X 175      63.388  40.798  54.376  0.00  0.00            
ATOM   2748  HB  VAL X 175      64.245  40.864  55.047  0.00  0.00            
ATOM   2749  CG1 VAL X 175      62.214  41.548  54.989  0.00  0.00            
ATOM   2750 HG11 VAL X 175      62.543  42.497  55.412  0.00  0.00            
ATOM   2751 HG12 VAL X 175      61.415  41.687  54.260  0.00  0.00            
ATOM   2752 HG13 VAL X 175      61.745  41.027  55.824  0.00  0.00            
ATOM   2753  CG2 VAL X 175      62.982  39.265  54.230  0.00  0.00            
ATOM   2754 HG21 VAL X 175      63.886  38.737  53.926  0.00  0.00            
ATOM   2755 HG22 VAL X 175      62.636  38.847  55.176  0.00  0.00            
ATOM   2756 HG23 VAL X 175      62.273  39.214  53.404  0.00  0.00            
ATOM   2757  C   VAL X 175      63.843  42.877  52.859  0.00  0.00            
ATOM   2758  O   VAL X 175      62.909  43.603  52.421  0.00  0.00            
ATOM   2759  N   LEU X 176      65.020  43.356  53.081  0.00  0.00            
ATOM   2760  H   LEU X 176      65.671  42.734  53.538  0.00  0.00            
ATOM   2761  CA  LEU X 176      65.341  44.733  52.767  0.00  0.00            
ATOM   2762  HA  LEU X 176      64.670  45.331  53.384  0.00  0.00            
ATOM   2763  CB  LEU X 176      66.803  44.914  53.310  0.00  0.00            
ATOM   2764  HB2 LEU X 176      66.804  44.545  54.335  0.00  0.00            
ATOM   2765  HB3 LEU X 176      67.464  44.256  52.746  0.00  0.00            
ATOM   2766  CG  LEU X 176      67.361  46.291  53.393  0.00  0.00            
ATOM   2767  HG  LEU X 176      67.484  46.653  52.372  0.00  0.00            
ATOM   2768  CD1 LEU X 176      66.610  47.343  54.224  0.00  0.00            
ATOM   2769 HD11 LEU X 176      66.530  46.945  55.236  0.00  0.00            
ATOM   2770 HD12 LEU X 176      67.122  48.287  54.038  0.00  0.00            
ATOM   2771 HD13 LEU X 176      65.609  47.472  53.813  0.00  0.00            
ATOM   2772  CD2 LEU X 176      68.848  46.225  53.845  0.00  0.00            
ATOM   2773 HD21 LEU X 176      69.418  45.640  53.123  0.00  0.00            
ATOM   2774 HD22 LEU X 176      69.381  47.170  53.946  0.00  0.00            
ATOM   2775 HD23 LEU X 176      68.855  45.617  54.750  0.00  0.00            
ATOM   2776  C   LEU X 176      65.152  45.135  51.246  0.00  0.00            
ATOM   2777  O   LEU X 176      64.710  46.288  51.137  0.00  0.00            
ATOM   2778  N   HIE X 177      65.422  44.240  50.344  0.00  0.00            
ATOM   2779  H   HIE X 177      65.955  43.414  50.576  0.00  0.00            
ATOM   2780  CA  HIE X 177      65.067  44.399  48.923  0.00  0.00            
ATOM   2781  HA  HIE X 177      65.582  45.249  48.477  0.00  0.00            
ATOM   2782  CB  HIE X 177      65.707  43.259  48.122  0.00  0.00            
ATOM   2783  HB2 HIE X 177      66.755  43.269  48.421  0.00  0.00            
ATOM   2784  HB3 HIE X 177      65.197  42.373  48.502  0.00  0.00            
ATOM   2785  CG  HIE X 177      65.625  43.264  46.637  0.00  0.00            
ATOM   2786  ND1 HIE X 177      64.542  42.811  45.901  0.00  0.00            
ATOM   2787  CE1 HIE X 177      64.764  43.228  44.648  0.00  0.00            
ATOM   2788  HE1 HIE X 177      64.196  43.003  43.757  0.00  0.00            
ATOM   2789  NE2 HIE X 177      65.893  44.004  44.590  0.00  0.00            
ATOM   2790  HE2 HIE X 177      66.131  44.483  43.733  0.00  0.00            
ATOM   2791  CD2 HIE X 177      66.490  43.904  45.826  0.00  0.00            
ATOM   2792  HD2 HIE X 177      67.342  44.445  46.210  0.00  0.00            
ATOM   2793  C   HIE X 177      63.634  44.586  48.583  0.00  0.00            
ATOM   2794  O   HIE X 177      63.312  45.116  47.570  0.00  0.00            
ATOM   2795  N   GLN X 178      62.762  44.282  49.534  0.00  0.00            
ATOM   2796  H   GLN X 178      63.169  44.011  50.418  0.00  0.00            
ATOM   2797  CA  GLN X 178      61.327  44.459  49.461  0.00  0.00            
ATOM   2798  HA  GLN X 178      61.074  44.499  48.402  0.00  0.00            
ATOM   2799  CB  GLN X 178      60.564  43.312  50.168  0.00  0.00            
ATOM   2800  HB2 GLN X 178      60.662  43.460  51.244  0.00  0.00            
ATOM   2801  HB3 GLN X 178      59.496  43.382  49.963  0.00  0.00            
ATOM   2802  CG  GLN X 178      60.896  41.914  49.636  0.00  0.00            
ATOM   2803  HG2 GLN X 178      60.424  41.704  48.676  0.00  0.00            
ATOM   2804  HG3 GLN X 178      61.972  41.811  49.495  0.00  0.00            
ATOM   2805  CD  GLN X 178      60.246  40.878  50.584  0.00  0.00            
ATOM   2806  OE1 GLN X 178      59.051  40.868  50.790  0.00  0.00            
ATOM   2807  NE2 GLN X 178      60.954  39.973  51.134  0.00  0.00            
ATOM   2808 HE21 GLN X 178      60.473  39.301  51.715  0.00  0.00            
ATOM   2809 HE22 GLN X 178      61.949  40.024  50.972  0.00  0.00            
ATOM   2810  C   GLN X 178      60.862  45.909  49.971  0.00  0.00            
ATOM   2811  O   GLN X 178      59.713  46.265  49.613  0.00  0.00            
ATOM   2812  N   MET X 179      61.676  46.691  50.722  0.00  0.00            
ATOM   2813  H   MET X 179      62.599  46.350  50.947  0.00  0.00            
ATOM   2814  CA  MET X 179      61.306  48.023  51.226  0.00  0.00            
ATOM   2815  HA  MET X 179      60.321  48.251  50.818  0.00  0.00            
ATOM   2816  CB  MET X 179      61.161  47.880  52.717  0.00  0.00            
ATOM   2817  HB2 MET X 179      60.817  48.859  53.052  0.00  0.00            
ATOM   2818  HB3 MET X 179      60.495  47.061  52.989  0.00  0.00            
ATOM   2819  CG  MET X 179      62.501  47.584  53.366  0.00  0.00            
ATOM   2820  HG2 MET X 179      63.024  46.800  52.819  0.00  0.00            
ATOM   2821  HG3 MET X 179      63.089  48.500  53.427  0.00  0.00            
ATOM   2822  SD  MET X 179      62.411  47.132  55.129  0.00  0.00            
ATOM   2823  CE  MET X 179      61.794  45.409  55.066  0.00  0.00            
ATOM   2824  HE1 MET X 179      62.339  44.702  54.441  0.00  0.00            
ATOM   2825  HE2 MET X 179      61.672  45.091  56.101  0.00  0.00            
ATOM   2826  HE3 MET X 179      60.799  45.486  54.625  0.00  0.00            
ATOM   2827  C   MET X 179      62.200  49.240  50.818  0.00  0.00            
ATOM   2828  O   MET X 179      62.504  50.067  51.627  0.00  0.00            
ATOM   2829  N   PRO X 180      62.615  49.348  49.555  0.00  0.00            
ATOM   2830  CD  PRO X 180      62.425  48.424  48.377  0.00  0.00            
ATOM   2831  HD2 PRO X 180      61.350  48.244  48.355  0.00  0.00            
ATOM   2832  HD3 PRO X 180      63.068  47.561  48.549  0.00  0.00            
ATOM   2833  CG  PRO X 180      62.850  49.187  47.154  0.00  0.00            
ATOM   2834  HG2 PRO X 180      62.008  49.799  46.830  0.00  0.00            
ATOM   2835  HG3 PRO X 180      63.251  48.486  46.422  0.00  0.00            
ATOM   2836  CB  PRO X 180      63.886  50.154  47.688  0.00  0.00            
ATOM   2837  HB2 PRO X 180      63.965  51.022  47.034  0.00  0.00            
ATOM   2838  HB3 PRO X 180      64.874  49.694  47.737  0.00  0.00            
ATOM   2839  CA  PRO X 180      63.403  50.534  49.093  0.00  0.00            
ATOM   2840  HA  PRO X 180      64.260  50.625  49.760  0.00  0.00            
ATOM   2841  C   PRO X 180      62.741  51.908  49.169  0.00  0.00            
ATOM   2842  O   PRO X 180      63.406  52.934  49.095  0.00  0.00            
ATOM   2843  N   LEU X 181      61.407  51.994  49.281  0.00  0.00            
ATOM   2844  H   LEU X 181      60.803  51.189  49.194  0.00  0.00            
ATOM   2845  CA  LEU X 181      60.735  53.316  49.418  0.00  0.00            
ATOM   2846  HA  LEU X 181      61.331  54.123  48.992  0.00  0.00            
ATOM   2847  CB  LEU X 181      59.365  53.295  48.622  0.00  0.00            
ATOM   2848  HB2 LEU X 181      58.693  52.650  49.188  0.00  0.00            
ATOM   2849  HB3 LEU X 181      59.006  54.319  48.719  0.00  0.00            
ATOM   2850  CG  LEU X 181      59.626  52.842  47.125  0.00  0.00            
ATOM   2851  HG  LEU X 181      60.104  51.862  47.108  0.00  0.00            
ATOM   2852  CD1 LEU X 181      58.330  52.801  46.425  0.00  0.00            
ATOM   2853 HD11 LEU X 181      58.366  52.525  45.371  0.00  0.00            
ATOM   2854 HD12 LEU X 181      57.705  52.108  46.990  0.00  0.00            
ATOM   2855 HD13 LEU X 181      57.898  53.798  46.502  0.00  0.00            
ATOM   2856  CD2 LEU X 181      60.498  53.896  46.383  0.00  0.00            
ATOM   2857 HD21 LEU X 181      59.831  54.705  46.088  0.00  0.00            
ATOM   2858 HD22 LEU X 181      61.253  54.326  47.042  0.00  0.00            
ATOM   2859 HD23 LEU X 181      60.938  53.401  45.518  0.00  0.00            
ATOM   2860  C   LEU X 181      60.461  53.754  50.865  0.00  0.00            
ATOM   2861  O   LEU X 181      59.928  54.790  51.117  0.00  0.00            
ATOM   2862  N   LEU X 182      60.746  52.788  51.808  0.00  0.00            
ATOM   2863  H   LEU X 182      61.276  51.957  51.591  0.00  0.00            
ATOM   2864  CA  LEU X 182      60.631  53.128  53.244  0.00  0.00            
ATOM   2865  HA  LEU X 182      59.661  53.560  53.490  0.00  0.00            
ATOM   2866  CB  LEU X 182      60.870  51.826  53.999  0.00  0.00            
ATOM   2867  HB2 LEU X 182      60.231  51.087  53.517  0.00  0.00            
ATOM   2868  HB3 LEU X 182      61.890  51.548  53.738  0.00  0.00            
ATOM   2869  CG  LEU X 182      60.675  51.801  55.567  0.00  0.00            
ATOM   2870  HG  LEU X 182      61.459  52.424  55.998  0.00  0.00            
ATOM   2871  CD1 LEU X 182      59.236  52.094  56.057  0.00  0.00            
ATOM   2872 HD11 LEU X 182      58.914  52.983  55.515  0.00  0.00            
ATOM   2873 HD12 LEU X 182      58.616  51.202  55.969  0.00  0.00            
ATOM   2874 HD13 LEU X 182      59.337  52.322  57.118  0.00  0.00            
ATOM   2875  CD2 LEU X 182      60.972  50.359  56.073  0.00  0.00            
ATOM   2876 HD21 LEU X 182      60.323  49.703  55.493  0.00  0.00            
ATOM   2877 HD22 LEU X 182      62.000  50.059  55.871  0.00  0.00            
ATOM   2878 HD23 LEU X 182      60.826  50.304  57.152  0.00  0.00            
ATOM   2879  C   LEU X 182      61.750  54.138  53.659  0.00  0.00            
ATOM   2880  O   LEU X 182      62.885  54.060  53.174  0.00  0.00            
ATOM   2881  N   ASN X 183      61.521  55.085  54.548  0.00  0.00            
ATOM   2882  H   ASN X 183      60.674  55.104  55.097  0.00  0.00            
ATOM   2883  CA  ASN X 183      62.505  56.151  54.867  0.00  0.00            
ATOM   2884  HA  ASN X 183      63.118  56.299  53.978  0.00  0.00            
ATOM   2885  CB  ASN X 183      61.748  57.431  55.251  0.00  0.00            
ATOM   2886  HB2 ASN X 183      61.101  57.863  54.487  0.00  0.00            
ATOM   2887  HB3 ASN X 183      61.115  57.195  56.107  0.00  0.00            
ATOM   2888  CG  ASN X 183      62.647  58.567  55.624  0.00  0.00            
ATOM   2889  OD1 ASN X 183      63.432  59.042  54.750  0.00  0.00            
ATOM   2890  ND2 ASN X 183      62.599  59.206  56.771  0.00  0.00            
ATOM   2891 HD21 ASN X 183      63.219  59.983  56.949  0.00  0.00            
ATOM   2892 HD22 ASN X 183      61.955  58.920  57.494  0.00  0.00            
ATOM   2893  C   ASN X 183      63.479  55.716  56.010  0.00  0.00            
ATOM   2894  O   ASN X 183      63.856  56.427  56.864  0.00  0.00            
ATOM   2895  N   LEU X 184      63.923  54.456  55.972  0.00  0.00            
ATOM   2896  H   LEU X 184      63.594  53.835  55.247  0.00  0.00            
ATOM   2897  CA  LEU X 184      64.614  53.743  57.004  0.00  0.00            
ATOM   2898  HA  LEU X 184      64.140  53.913  57.970  0.00  0.00            
ATOM   2899  CB  LEU X 184      64.629  52.254  56.610  0.00  0.00            
ATOM   2900  HB2 LEU X 184      63.652  51.953  56.232  0.00  0.00            
ATOM   2901  HB3 LEU X 184      65.358  52.117  55.811  0.00  0.00            
ATOM   2902  CG  LEU X 184      65.085  51.302  57.777  0.00  0.00            
ATOM   2903  HG  LEU X 184      66.080  51.693  57.986  0.00  0.00            
ATOM   2904  CD1 LEU X 184      64.160  51.331  58.968  0.00  0.00            
ATOM   2905 HD11 LEU X 184      64.286  52.262  59.520  0.00  0.00            
ATOM   2906 HD12 LEU X 184      63.096  51.320  58.729  0.00  0.00            
ATOM   2907 HD13 LEU X 184      64.386  50.580  59.724  0.00  0.00            
ATOM   2908  CD2 LEU X 184      65.332  49.783  57.577  0.00  0.00            
ATOM   2909 HD21 LEU X 184      65.980  49.694  56.706  0.00  0.00            
ATOM   2910 HD22 LEU X 184      65.927  49.295  58.348  0.00  0.00            
ATOM   2911 HD23 LEU X 184      64.377  49.299  57.371  0.00  0.00            
ATOM   2912  C   LEU X 184      65.999  54.323  57.272  0.00  0.00            
ATOM   2913  O   LEU X 184      66.791  54.519  56.394  0.00  0.00            
ATOM   2914  N   SER X 185      66.255  54.544  58.532  0.00  0.00            
ATOM   2915  H   SER X 185      65.510  54.362  59.189  0.00  0.00            
ATOM   2916  CA  SER X 185      67.588  54.861  59.079  0.00  0.00            
ATOM   2917  HA  SER X 185      68.329  55.093  58.314  0.00  0.00            
ATOM   2918  CB  SER X 185      67.575  55.941  60.161  0.00  0.00            
ATOM   2919  HB2 SER X 185      67.233  56.847  59.661  0.00  0.00            
ATOM   2920  HB3 SER X 185      66.766  55.619  60.816  0.00  0.00            
ATOM   2921  OG  SER X 185      68.656  56.070  61.094  0.00  0.00            
ATOM   2922  HG  SER X 185      68.452  55.606  61.909  0.00  0.00            
ATOM   2923  C   SER X 185      68.074  53.576  59.724  0.00  0.00            
ATOM   2924  O   SER X 185      67.329  52.900  60.392  0.00  0.00            
ATOM   2925  N   LEU X 186      69.293  53.140  59.596  0.00  0.00            
ATOM   2926  H   LEU X 186      69.778  53.677  58.891  0.00  0.00            
ATOM   2927  CA  LEU X 186      69.951  51.950  60.047  0.00  0.00            
ATOM   2928  HA  LEU X 186      69.194  51.462  60.660  0.00  0.00            
ATOM   2929  CB  LEU X 186      70.195  51.135  58.756  0.00  0.00            
ATOM   2930  HB2 LEU X 186      69.199  50.904  58.379  0.00  0.00            
ATOM   2931  HB3 LEU X 186      70.768  51.695  58.017  0.00  0.00            
ATOM   2932  CG  LEU X 186      70.834  49.757  59.004  0.00  0.00            
ATOM   2933  HG  LEU X 186      71.814  49.988  59.422  0.00  0.00            
ATOM   2934  CD1 LEU X 186      69.961  48.831  59.902  0.00  0.00            
ATOM   2935 HD11 LEU X 186      69.011  48.702  59.385  0.00  0.00            
ATOM   2936 HD12 LEU X 186      70.399  47.839  60.012  0.00  0.00            
ATOM   2937 HD13 LEU X 186      69.821  49.287  60.881  0.00  0.00            
ATOM   2938  CD2 LEU X 186      70.900  49.036  57.696  0.00  0.00            
ATOM   2939 HD21 LEU X 186      71.478  48.131  57.880  0.00  0.00            
ATOM   2940 HD22 LEU X 186      69.952  48.713  57.265  0.00  0.00            
ATOM   2941 HD23 LEU X 186      71.511  49.526  56.938  0.00  0.00            
ATOM   2942  C   LEU X 186      71.202  52.249  60.862  0.00  0.00            
ATOM   2943  O   LEU X 186      72.052  53.013  60.497  0.00  0.00            
ATOM   2944  N   ASP X 187      71.418  51.617  62.012  0.00  0.00            
ATOM   2945  H   ASP X 187      70.595  51.228  62.451  0.00  0.00            
ATOM   2946  CA  ASP X 187      72.739  51.571  62.760  0.00  0.00            
ATOM   2947  HA  ASP X 187      73.468  52.004  62.075  0.00  0.00            
ATOM   2948  CB  ASP X 187      72.741  52.488  63.975  0.00  0.00            
ATOM   2949  HB2 ASP X 187      72.322  53.432  63.628  0.00  0.00            
ATOM   2950  HB3 ASP X 187      72.200  52.006  64.789  0.00  0.00            
ATOM   2951  CG  ASP X 187      74.104  52.872  64.545  0.00  0.00            
ATOM   2952  OD1 ASP X 187      75.139  52.282  64.142  0.00  0.00            
ATOM   2953  OD2 ASP X 187      74.115  53.753  65.402  0.00  0.00            
ATOM   2954  C   ASP X 187      73.304  50.192  63.096  0.00  0.00            
ATOM   2955  O   ASP X 187      72.530  49.480  63.701  0.00  0.00            
ATOM   2956  N   LEU X 188      74.577  49.921  62.699  0.00  0.00            
ATOM   2957  H   LEU X 188      75.038  50.660  62.186  0.00  0.00            
ATOM   2958  CA  LEU X 188      75.235  48.579  62.884  0.00  0.00            
ATOM   2959  HA  LEU X 188      74.673  48.004  63.620  0.00  0.00            
ATOM   2960  CB  LEU X 188      75.326  47.764  61.513  0.00  0.00            
ATOM   2961  HB2 LEU X 188      75.992  48.328  60.859  0.00  0.00            
ATOM   2962  HB3 LEU X 188      75.725  46.773  61.727  0.00  0.00            
ATOM   2963  CG  LEU X 188      74.049  47.445  60.727  0.00  0.00            
ATOM   2964  HG  LEU X 188      73.431  48.343  60.724  0.00  0.00            
ATOM   2965  CD1 LEU X 188      74.414  47.220  59.241  0.00  0.00            
ATOM   2966 HD11 LEU X 188      75.175  46.456  59.080  0.00  0.00            
ATOM   2967 HD12 LEU X 188      73.507  47.011  58.675  0.00  0.00            
ATOM   2968 HD13 LEU X 188      74.713  48.196  58.859  0.00  0.00            
ATOM   2969  CD2 LEU X 188      73.328  46.286  61.304  0.00  0.00            
ATOM   2970 HD21 LEU X 188      73.910  45.383  61.120  0.00  0.00            
ATOM   2971 HD22 LEU X 188      73.292  46.398  62.387  0.00  0.00            
ATOM   2972 HD23 LEU X 188      72.395  46.270  60.740  0.00  0.00            
ATOM   2973  C   LEU X 188      76.661  48.714  63.496  0.00  0.00            
ATOM   2974  O   LEU X 188      77.382  47.709  63.600  0.00  0.00            
ATOM   2975  N   SER X 189      76.950  49.881  64.001  0.00  0.00            
ATOM   2976  H   SER X 189      76.417  50.731  63.881  0.00  0.00            
ATOM   2977  CA  SER X 189      78.263  50.242  64.608  0.00  0.00            
ATOM   2978  HA  SER X 189      79.024  50.329  63.833  0.00  0.00            
ATOM   2979  CB  SER X 189      78.075  51.682  65.129  0.00  0.00            
ATOM   2980  HB2 SER X 189      77.250  51.581  65.834  0.00  0.00            
ATOM   2981  HB3 SER X 189      79.033  51.861  65.617  0.00  0.00            
ATOM   2982  OG  SER X 189      77.782  52.676  64.208  0.00  0.00            
ATOM   2983  HG  SER X 189      76.843  52.624  64.014  0.00  0.00            
ATOM   2984  C   SER X 189      78.666  49.327  65.715  0.00  0.00            
ATOM   2985  O   SER X 189      77.800  48.800  66.420  0.00  0.00            
ATOM   2986  N   LEU X 190      79.964  49.112  65.930  0.00  0.00            
ATOM   2987  H   LEU X 190      80.646  49.512  65.303  0.00  0.00            
ATOM   2988  CA  LEU X 190      80.651  48.159  66.807  0.00  0.00            
ATOM   2989  HA  LEU X 190      81.693  48.079  66.499  0.00  0.00            
ATOM   2990  CB  LEU X 190      80.534  48.679  68.224  0.00  0.00            
ATOM   2991  HB2 LEU X 190      79.551  49.078  68.472  0.00  0.00            
ATOM   2992  HB3 LEU X 190      80.844  47.946  68.969  0.00  0.00            
ATOM   2993  CG  LEU X 190      81.565  49.720  68.599  0.00  0.00            
ATOM   2994  HG  LEU X 190      81.615  50.411  67.757  0.00  0.00            
ATOM   2995  CD1 LEU X 190      81.100  50.500  69.828  0.00  0.00            
ATOM   2996 HD11 LEU X 190      81.878  51.250  69.972  0.00  0.00            
ATOM   2997 HD12 LEU X 190      80.143  50.980  69.625  0.00  0.00            
ATOM   2998 HD13 LEU X 190      80.957  49.752  70.608  0.00  0.00            
ATOM   2999  CD2 LEU X 190      82.905  49.152  68.906  0.00  0.00            
ATOM   3000 HD21 LEU X 190      83.115  48.311  68.244  0.00  0.00            
ATOM   3001 HD22 LEU X 190      83.733  49.856  68.827  0.00  0.00            
ATOM   3002 HD23 LEU X 190      83.015  48.927  69.967  0.00  0.00            
ATOM   3003  C   LEU X 190      80.171  46.731  66.695  0.00  0.00            
ATOM   3004  O   LEU X 190      80.518  45.865  67.475  0.00  0.00            
ATOM   3005  N   ASN X 191      79.413  46.344  65.639  0.00  0.00            
ATOM   3006  H   ASN X 191      79.017  47.078  65.069  0.00  0.00            
ATOM   3007  CA  ASN X 191      79.271  44.967  65.257  0.00  0.00            
ATOM   3008  HA  ASN X 191      78.968  44.508  66.197  0.00  0.00            
ATOM   3009  CB  ASN X 191      78.068  44.705  64.264  0.00  0.00            
ATOM   3010  HB2 ASN X 191      78.089  45.426  63.448  0.00  0.00            
ATOM   3011  HB3 ASN X 191      78.162  43.761  63.728  0.00  0.00            
ATOM   3012  CG  ASN X 191      76.768  44.633  65.014  0.00  0.00            
ATOM   3013  OD1 ASN X 191      76.430  43.606  65.526  0.00  0.00            
ATOM   3014  ND2 ASN X 191      75.940  45.634  65.051  0.00  0.00            
ATOM   3015 HD21 ASN X 191      75.023  45.449  65.433  0.00  0.00            
ATOM   3016 HD22 ASN X 191      76.213  46.377  64.425  0.00  0.00            
ATOM   3017  C   ASN X 191      80.592  44.373  64.722  0.00  0.00            
ATOM   3018  O   ASN X 191      81.139  45.022  63.880  0.00  0.00            
ATOM   3019  N   PRO X 192      81.087  43.205  65.155  0.00  0.00            
ATOM   3020  CD  PRO X 192      80.412  42.245  65.996  0.00  0.00            
ATOM   3021  HD2 PRO X 192      79.601  41.782  65.433  0.00  0.00            
ATOM   3022  HD3 PRO X 192      80.053  42.736  66.901  0.00  0.00            
ATOM   3023  CG  PRO X 192      81.492  41.153  66.267  0.00  0.00            
ATOM   3024  HG2 PRO X 192      81.360  40.332  65.562  0.00  0.00            
ATOM   3025  HG3 PRO X 192      81.439  40.869  67.318  0.00  0.00            
ATOM   3026  CB  PRO X 192      82.852  41.747  65.912  0.00  0.00            
ATOM   3027  HB2 PRO X 192      83.576  40.983  65.626  0.00  0.00            
ATOM   3028  HB3 PRO X 192      83.165  42.280  66.809  0.00  0.00            
ATOM   3029  CA  PRO X 192      82.448  42.770  64.822  0.00  0.00            
ATOM   3030  HA  PRO X 192      83.057  43.674  64.849  0.00  0.00            
ATOM   3031  C   PRO X 192      82.749  42.234  63.374  0.00  0.00            
ATOM   3032  O   PRO X 192      83.274  41.177  63.165  0.00  0.00            
ATOM   3033  N   MET X 193      82.305  43.052  62.395  0.00  0.00            
ATOM   3034  H   MET X 193      81.802  43.832  62.793  0.00  0.00            
ATOM   3035  CA  MET X 193      82.089  42.754  60.930  0.00  0.00            
ATOM   3036  HA  MET X 193      81.512  41.832  60.873  0.00  0.00            
ATOM   3037  CB  MET X 193      81.239  43.871  60.212  0.00  0.00            
ATOM   3038  HB2 MET X 193      81.682  44.866  60.186  0.00  0.00            
ATOM   3039  HB3 MET X 193      81.100  43.487  59.201  0.00  0.00            
ATOM   3040  CG  MET X 193      79.871  43.979  60.897  0.00  0.00            
ATOM   3041  HG2 MET X 193      79.279  43.068  60.974  0.00  0.00            
ATOM   3042  HG3 MET X 193      80.009  44.225  61.950  0.00  0.00            
ATOM   3043  SD  MET X 193      78.683  45.300  60.310  0.00  0.00            
ATOM   3044  CE  MET X 193      78.366  44.578  58.603  0.00  0.00            
ATOM   3045  HE1 MET X 193      79.283  44.890  58.102  0.00  0.00            
ATOM   3046  HE2 MET X 193      78.303  43.508  58.803  0.00  0.00            
ATOM   3047  HE3 MET X 193      77.371  44.911  58.308  0.00  0.00            
ATOM   3048  C   MET X 193      83.443  42.448  60.239  0.00  0.00            
ATOM   3049  O   MET X 193      84.181  43.428  60.128  0.00  0.00            
ATOM   3050  N   ASN X 194      83.697  41.214  59.905  0.00  0.00            
ATOM   3051  H   ASN X 194      82.984  40.529  60.111  0.00  0.00            
ATOM   3052  CA  ASN X 194      84.915  40.718  59.205  0.00  0.00            
ATOM   3053  HA  ASN X 194      85.721  41.433  59.368  0.00  0.00            
ATOM   3054  CB  ASN X 194      85.334  39.477  59.873  0.00  0.00            
ATOM   3055  HB2 ASN X 194      85.232  39.469  60.958  0.00  0.00            
ATOM   3056  HB3 ASN X 194      84.678  38.702  59.478  0.00  0.00            
ATOM   3057  CG  ASN X 194      86.836  39.136  59.622  0.00  0.00            
ATOM   3058  OD1 ASN X 194      87.755  39.790  60.072  0.00  0.00            
ATOM   3059  ND2 ASN X 194      87.023  38.069  58.852  0.00  0.00            
ATOM   3060 HD21 ASN X 194      87.961  37.856  58.544  0.00  0.00            
ATOM   3061 HD22 ASN X 194      86.194  37.595  58.524  0.00  0.00            
ATOM   3062  C   ASN X 194      84.657  40.582  57.626  0.00  0.00            
ATOM   3063  O   ASN X 194      85.618  40.649  56.851  0.00  0.00            
ATOM   3064  N   PHE X 195      83.407  40.433  57.170  0.00  0.00            
ATOM   3065  H   PHE X 195      82.695  40.385  57.885  0.00  0.00            
ATOM   3066  CA  PHE X 195      83.044  40.243  55.741  0.00  0.00            
ATOM   3067  HA  PHE X 195      83.864  40.727  55.210  0.00  0.00            
ATOM   3068  CB  PHE X 195      83.331  38.749  55.489  0.00  0.00            
ATOM   3069  HB2 PHE X 195      84.414  38.630  55.442  0.00  0.00            
ATOM   3070  HB3 PHE X 195      82.964  38.187  56.348  0.00  0.00            
ATOM   3071  CG  PHE X 195      82.647  38.097  54.276  0.00  0.00            
ATOM   3072  CD1 PHE X 195      83.473  37.822  53.152  0.00  0.00            
ATOM   3073  HD1 PHE X 195      84.535  38.017  53.132  0.00  0.00            
ATOM   3074  CE1 PHE X 195      82.923  37.234  51.996  0.00  0.00            
ATOM   3075  HE1 PHE X 195      83.563  36.949  51.174  0.00  0.00            
ATOM   3076  CZ  PHE X 195      81.536  36.919  51.946  0.00  0.00            
ATOM   3077  HZ  PHE X 195      81.130  36.287  51.171  0.00  0.00            
ATOM   3078  CE2 PHE X 195      80.712  37.133  53.057  0.00  0.00            
ATOM   3079  HE2 PHE X 195      79.670  36.847  53.073  0.00  0.00            
ATOM   3080  CD2 PHE X 195      81.277  37.734  54.216  0.00  0.00            
ATOM   3081  HD2 PHE X 195      80.578  37.886  55.025  0.00  0.00            
ATOM   3082  C   PHE X 195      81.608  40.764  55.336  0.00  0.00            
ATOM   3083  O   PHE X 195      80.614  40.516  56.013  0.00  0.00            
ATOM   3084  N   ILE X 196      81.523  41.351  54.131  0.00  0.00            
ATOM   3085  H   ILE X 196      82.339  41.782  53.721  0.00  0.00            
ATOM   3086  CA  ILE X 196      80.303  41.291  53.323  0.00  0.00            
ATOM   3087  HA  ILE X 196      79.516  40.704  53.797  0.00  0.00            
ATOM   3088  CB  ILE X 196      79.796  42.817  53.131  0.00  0.00            
ATOM   3089  HB  ILE X 196      80.583  43.378  52.628  0.00  0.00            
ATOM   3090  CG2 ILE X 196      78.458  42.806  52.201  0.00  0.00            
ATOM   3091 HG21 ILE X 196      77.575  42.372  52.673  0.00  0.00            
ATOM   3092 HG22 ILE X 196      78.156  43.831  51.985  0.00  0.00            
ATOM   3093 HG23 ILE X 196      78.833  42.322  51.300  0.00  0.00            
ATOM   3094  CG1 ILE X 196      79.516  43.413  54.565  0.00  0.00            
ATOM   3095 HG12 ILE X 196      78.991  42.755  55.257  0.00  0.00            
ATOM   3096 HG13 ILE X 196      80.494  43.570  55.021  0.00  0.00            
ATOM   3097  CD1 ILE X 196      78.815  44.726  54.621  0.00  0.00            
ATOM   3098 HD11 ILE X 196      78.667  44.958  55.675  0.00  0.00            
ATOM   3099 HD12 ILE X 196      79.459  45.476  54.162  0.00  0.00            
ATOM   3100 HD13 ILE X 196      77.804  44.618  54.227  0.00  0.00            
ATOM   3101  C   ILE X 196      80.660  40.688  51.968  0.00  0.00            
ATOM   3102  O   ILE X 196      81.636  41.081  51.298  0.00  0.00            
ATOM   3103  N   GLN X 197      79.828  39.783  51.441  0.00  0.00            
ATOM   3104  H   GLN X 197      78.969  39.741  51.970  0.00  0.00            
ATOM   3105  CA  GLN X 197      79.996  39.107  50.121  0.00  0.00            
ATOM   3106  HA  GLN X 197      80.922  38.536  50.060  0.00  0.00            
ATOM   3107  CB  GLN X 197      78.851  38.132  49.978  0.00  0.00            
ATOM   3108  HB2 GLN X 197      78.905  37.359  50.744  0.00  0.00            
ATOM   3109  HB3 GLN X 197      77.917  38.683  50.088  0.00  0.00            
ATOM   3110  CG  GLN X 197      78.788  37.386  48.650  0.00  0.00            
ATOM   3111  HG2 GLN X 197      78.860  38.113  47.841  0.00  0.00            
ATOM   3112  HG3 GLN X 197      79.682  36.783  48.812  0.00  0.00            
ATOM   3113  CD  GLN X 197      77.691  36.425  48.467  0.00  0.00            
ATOM   3114  OE1 GLN X 197      76.736  36.374  49.184  0.00  0.00            
ATOM   3115  NE2 GLN X 197      77.775  35.519  47.530  0.00  0.00            
ATOM   3116 HE21 GLN X 197      76.912  35.013  47.393  0.00  0.00            
ATOM   3117 HE22 GLN X 197      78.516  35.558  46.845  0.00  0.00            
ATOM   3118  C   GLN X 197      80.108  40.119  48.933  0.00  0.00            
ATOM   3119  O   GLN X 197      79.323  41.063  48.930  0.00  0.00            
ATOM   3120  N   PRO X 198      80.991  40.068  47.954  0.00  0.00            
ATOM   3121  CD  PRO X 198      81.973  38.980  47.763  0.00  0.00            
ATOM   3122  HD2 PRO X 198      81.485  38.020  47.595  0.00  0.00            
ATOM   3123  HD3 PRO X 198      82.734  38.955  48.543  0.00  0.00            
ATOM   3124  CG  PRO X 198      82.657  39.331  46.393  0.00  0.00            
ATOM   3125  HG2 PRO X 198      82.138  38.809  45.588  0.00  0.00            
ATOM   3126  HG3 PRO X 198      83.694  39.012  46.501  0.00  0.00            
ATOM   3127  CB  PRO X 198      82.513  40.790  46.207  0.00  0.00            
ATOM   3128  HB2 PRO X 198      82.506  41.028  45.143  0.00  0.00            
ATOM   3129  HB3 PRO X 198      83.356  41.277  46.696  0.00  0.00            
ATOM   3130  CA  PRO X 198      81.273  41.189  46.984  0.00  0.00            
ATOM   3131  HA  PRO X 198      81.505  42.079  47.569  0.00  0.00            
ATOM   3132  C   PRO X 198      80.103  41.568  46.074  0.00  0.00            
ATOM   3133  O   PRO X 198      79.418  40.743  45.467  0.00  0.00            
ATOM   3134  N   GLY X 199      79.759  42.919  45.981  0.00  0.00            
ATOM   3135  H   GLY X 199      80.217  43.629  46.534  0.00  0.00            
ATOM   3136  CA  GLY X 199      78.587  43.399  45.262  0.00  0.00            
ATOM   3137  HA2 GLY X 199      78.641  44.474  45.089  0.00  0.00            
ATOM   3138  HA3 GLY X 199      78.637  42.959  44.266  0.00  0.00            
ATOM   3139  C   GLY X 199      77.126  43.057  45.735  0.00  0.00            
ATOM   3140  O   GLY X 199      76.229  43.482  45.020  0.00  0.00            
ATOM   3141  N   ALA X 200      76.981  42.464  46.946  0.00  0.00            
ATOM   3142  H   ALA X 200      77.781  42.166  47.486  0.00  0.00            
ATOM   3143  CA  ALA X 200      75.743  41.946  47.483  0.00  0.00            
ATOM   3144  HA  ALA X 200      75.327  41.097  46.940  0.00  0.00            
ATOM   3145  CB  ALA X 200      76.156  41.575  48.925  0.00  0.00            
ATOM   3146  HB1 ALA X 200      75.305  41.154  49.459  0.00  0.00            
ATOM   3147  HB2 ALA X 200      76.875  40.758  48.980  0.00  0.00            
ATOM   3148  HB3 ALA X 200      76.597  42.438  49.426  0.00  0.00            
ATOM   3149  C   ALA X 200      74.597  42.970  47.574  0.00  0.00            
ATOM   3150  O   ALA X 200      73.425  42.627  47.371  0.00  0.00            
ATOM   3151  N   PHE X 201      74.928  44.216  47.887  0.00  0.00            
ATOM   3152  H   PHE X 201      75.927  44.236  48.035  0.00  0.00            
ATOM   3153  CA  PHE X 201      74.051  45.331  48.143  0.00  0.00            
ATOM   3154  HA  PHE X 201      73.220  44.863  48.672  0.00  0.00            
ATOM   3155  CB  PHE X 201      74.717  46.346  49.062  0.00  0.00            
ATOM   3156  HB2 PHE X 201      75.749  46.276  48.716  0.00  0.00            
ATOM   3157  HB3 PHE X 201      74.452  47.387  48.872  0.00  0.00            
ATOM   3158  CG  PHE X 201      74.723  46.058  50.557  0.00  0.00            
ATOM   3159  CD1 PHE X 201      75.514  45.096  51.103  0.00  0.00            
ATOM   3160  HD1 PHE X 201      76.453  44.740  50.706  0.00  0.00            
ATOM   3161  CE1 PHE X 201      75.301  44.812  52.444  0.00  0.00            
ATOM   3162  HE1 PHE X 201      75.929  44.062  52.902  0.00  0.00            
ATOM   3163  CZ  PHE X 201      74.350  45.408  53.276  0.00  0.00            
ATOM   3164  HZ  PHE X 201      74.253  45.126  54.314  0.00  0.00            
ATOM   3165  CE2 PHE X 201      73.538  46.340  52.671  0.00  0.00            
ATOM   3166  HE2 PHE X 201      72.933  46.926  53.347  0.00  0.00            
ATOM   3167  CD2 PHE X 201      73.705  46.705  51.336  0.00  0.00            
ATOM   3168  HD2 PHE X 201      73.243  47.589  50.922  0.00  0.00            
ATOM   3169  C   PHE X 201      73.449  46.089  46.947  0.00  0.00            
ATOM   3170  O   PHE X 201      72.881  47.144  47.088  0.00  0.00            
ATOM   3171  N   LYS X 202      73.609  45.565  45.730  0.00  0.00            
ATOM   3172  H   LYS X 202      74.096  44.682  45.666  0.00  0.00            
ATOM   3173  CA  LYS X 202      72.980  45.936  44.470  0.00  0.00            
ATOM   3174  HA  LYS X 202      73.449  46.841  44.086  0.00  0.00            
ATOM   3175  CB  LYS X 202      73.173  44.799  43.406  0.00  0.00            
ATOM   3176  HB2 LYS X 202      74.250  44.692  43.277  0.00  0.00            
ATOM   3177  HB3 LYS X 202      72.715  43.898  43.816  0.00  0.00            
ATOM   3178  CG  LYS X 202      72.314  45.094  42.081  0.00  0.00            
ATOM   3179  HG2 LYS X 202      71.273  44.905  42.341  0.00  0.00            
ATOM   3180  HG3 LYS X 202      72.471  46.108  41.714  0.00  0.00            
ATOM   3181  CD  LYS X 202      72.723  44.065  40.998  0.00  0.00            
ATOM   3182  HD2 LYS X 202      73.762  44.197  40.694  0.00  0.00            
ATOM   3183  HD3 LYS X 202      72.565  43.036  41.320  0.00  0.00            
ATOM   3184  CE  LYS X 202      71.981  44.371  39.689  0.00  0.00            
ATOM   3185  HE2 LYS X 202      70.998  43.921  39.826  0.00  0.00            
ATOM   3186  HE3 LYS X 202      72.042  45.459  39.653  0.00  0.00            
ATOM   3187  NZ  LYS X 202      72.546  43.916  38.396  0.00  0.00            
ATOM   3188  HZ1 LYS X 202      71.877  44.162  37.681  0.00  0.00            
ATOM   3189  HZ2 LYS X 202      73.321  44.525  38.177  0.00  0.00            
ATOM   3190  HZ3 LYS X 202      72.788  42.937  38.452  0.00  0.00            
ATOM   3191  C   LYS X 202      71.519  46.300  44.659  0.00  0.00            
ATOM   3192  O   LYS X 202      70.764  45.460  45.122  0.00  0.00            
ATOM   3193  N   GLU X 203      71.157  47.498  44.249  0.00  0.00            
ATOM   3194  H   GLU X 203      71.962  47.976  43.870  0.00  0.00            
ATOM   3195  CA  GLU X 203      69.799  48.041  44.257  0.00  0.00            
ATOM   3196  HA  GLU X 203      69.813  49.058  43.864  0.00  0.00            
ATOM   3197  CB  GLU X 203      68.904  47.409  43.149  0.00  0.00            
ATOM   3198  HB2 GLU X 203      69.003  46.326  43.211  0.00  0.00            
ATOM   3199  HB3 GLU X 203      67.864  47.686  43.324  0.00  0.00            
ATOM   3200  CG  GLU X 203      69.404  47.685  41.654  0.00  0.00            
ATOM   3201  HG2 GLU X 203      70.188  46.994  41.344  0.00  0.00            
ATOM   3202  HG3 GLU X 203      68.561  47.479  40.995  0.00  0.00            
ATOM   3203  CD  GLU X 203      69.667  49.165  41.389  0.00  0.00            
ATOM   3204  OE1 GLU X 203      68.609  49.912  41.187  0.00  0.00            
ATOM   3205  OE2 GLU X 203      70.823  49.670  41.553  0.00  0.00            
ATOM   3206  C   GLU X 203      69.092  48.205  45.710  0.00  0.00            
ATOM   3207  O   GLU X 203      67.952  48.614  45.866  0.00  0.00            
ATOM   3208  N   ILE X 204      69.877  47.938  46.760  0.00  0.00            
ATOM   3209  H   ILE X 204      70.851  47.718  46.613  0.00  0.00            
ATOM   3210  CA  ILE X 204      69.452  48.240  48.093  0.00  0.00            
ATOM   3211  HA  ILE X 204      68.444  47.840  48.207  0.00  0.00            
ATOM   3212  CB  ILE X 204      70.331  47.565  49.159  0.00  0.00            
ATOM   3213  HB  ILE X 204      71.377  47.847  49.040  0.00  0.00            
ATOM   3214  CG2 ILE X 204      69.895  47.946  50.549  0.00  0.00            
ATOM   3215 HG21 ILE X 204      70.480  47.399  51.289  0.00  0.00            
ATOM   3216 HG22 ILE X 204      70.184  48.967  50.800  0.00  0.00            
ATOM   3217 HG23 ILE X 204      68.840  47.707  50.687  0.00  0.00            
ATOM   3218  CG1 ILE X 204      70.331  46.024  49.098  0.00  0.00            
ATOM   3219 HG12 ILE X 204      70.689  45.667  48.132  0.00  0.00            
ATOM   3220 HG13 ILE X 204      71.033  45.637  49.837  0.00  0.00            
ATOM   3221  CD1 ILE X 204      68.920  45.379  49.293  0.00  0.00            
ATOM   3222 HD11 ILE X 204      68.237  45.659  48.492  0.00  0.00            
ATOM   3223 HD12 ILE X 204      69.055  44.299  49.225  0.00  0.00            
ATOM   3224 HD13 ILE X 204      68.465  45.654  50.245  0.00  0.00            
ATOM   3225  C   ILE X 204      69.371  49.805  48.330  0.00  0.00            
ATOM   3226  O   ILE X 204      70.307  50.475  47.823  0.00  0.00            
ATOM   3227  N   ARG X 205      68.426  50.312  49.088  0.00  0.00            
ATOM   3228  H   ARG X 205      67.864  49.697  49.659  0.00  0.00            
ATOM   3229  CA  ARG X 205      68.256  51.692  49.415  0.00  0.00            
ATOM   3230  HA  ARG X 205      69.124  52.301  49.162  0.00  0.00            
ATOM   3231  CB  ARG X 205      67.125  52.200  48.466  0.00  0.00            
ATOM   3232  HB2 ARG X 205      67.393  51.879  47.460  0.00  0.00            
ATOM   3233  HB3 ARG X 205      66.141  51.900  48.826  0.00  0.00            
ATOM   3234  CG  ARG X 205      67.077  53.694  48.384  0.00  0.00            
ATOM   3235  HG2 ARG X 205      66.651  54.084  49.308  0.00  0.00            
ATOM   3236  HG3 ARG X 205      68.084  54.057  48.177  0.00  0.00            
ATOM   3237  CD  ARG X 205      66.042  54.097  47.279  0.00  0.00            
ATOM   3238  HD2 ARG X 205      66.542  53.798  46.357  0.00  0.00            
ATOM   3239  HD3 ARG X 205      65.131  53.506  47.379  0.00  0.00            
ATOM   3240  NE  ARG X 205      65.874  55.491  47.154  0.00  0.00            
ATOM   3241  HE  ARG X 205      66.481  55.998  46.526  0.00  0.00            
ATOM   3242  CZ  ARG X 205      64.854  56.162  47.593  0.00  0.00            
ATOM   3243  NH1 ARG X 205      63.897  55.615  48.204  0.00  0.00            
ATOM   3244 HH11 ARG X 205      63.944  54.722  48.673  0.00  0.00            
ATOM   3245 HH12 ARG X 205      63.050  56.156  48.309  0.00  0.00            
ATOM   3246  NH2 ARG X 205      64.688  57.442  47.258  0.00  0.00            
ATOM   3247 HH21 ARG X 205      65.369  57.873  46.650  0.00  0.00            
ATOM   3248 HH22 ARG X 205      63.903  57.969  47.615  0.00  0.00            
ATOM   3249  C   ARG X 205      67.868  51.924  50.939  0.00  0.00            
ATOM   3250  O   ARG X 205      67.305  51.107  51.562  0.00  0.00            
ATOM   3251  N   LEU X 206      68.371  53.012  51.528  0.00  0.00            
ATOM   3252  H   LEU X 206      68.892  53.639  50.931  0.00  0.00            
ATOM   3253  CA  LEU X 206      68.210  53.534  52.838  0.00  0.00            
ATOM   3254  HA  LEU X 206      67.281  53.185  53.289  0.00  0.00            
ATOM   3255  CB  LEU X 206      69.383  53.073  53.734  0.00  0.00            
ATOM   3256  HB2 LEU X 206      70.245  53.637  53.378  0.00  0.00            
ATOM   3257  HB3 LEU X 206      69.124  53.448  54.725  0.00  0.00            
ATOM   3258  CG  LEU X 206      69.698  51.590  53.931  0.00  0.00            
ATOM   3259  HG  LEU X 206      69.697  51.045  52.986  0.00  0.00            
ATOM   3260  CD1 LEU X 206      71.031  51.379  54.615  0.00  0.00            
ATOM   3261 HD11 LEU X 206      71.868  51.861  54.109  0.00  0.00            
ATOM   3262 HD12 LEU X 206      71.026  51.715  55.652  0.00  0.00            
ATOM   3263 HD13 LEU X 206      71.321  50.330  54.668  0.00  0.00            
ATOM   3264  CD2 LEU X 206      68.598  50.855  54.753  0.00  0.00            
ATOM   3265 HD21 LEU X 206      68.889  49.905  55.201  0.00  0.00            
ATOM   3266 HD22 LEU X 206      68.392  51.528  55.585  0.00  0.00            
ATOM   3267 HD23 LEU X 206      67.706  50.860  54.126  0.00  0.00            
ATOM   3268  C   LEU X 206      68.101  55.077  52.838  0.00  0.00            
ATOM   3269  O   LEU X 206      68.504  55.649  51.892  0.00  0.00            
ATOM   3270  N   HIE X 207      67.736  55.726  53.936  0.00  0.00            
ATOM   3271  H   HIE X 207      67.597  55.201  54.787  0.00  0.00            
ATOM   3272  CA  HIE X 207      67.893  57.139  54.266  0.00  0.00            
ATOM   3273  HA  HIE X 207      68.107  57.688  53.349  0.00  0.00            
ATOM   3274  CB  HIE X 207      66.644  57.743  54.985  0.00  0.00            
ATOM   3275  HB2 HIE X 207      65.750  57.572  54.385  0.00  0.00            
ATOM   3276  HB3 HIE X 207      66.468  57.405  56.006  0.00  0.00            
ATOM   3277  CG  HIE X 207      66.845  59.296  55.080  0.00  0.00            
ATOM   3278  ND1 HIE X 207      67.377  60.064  56.149  0.00  0.00            
ATOM   3279  CE1 HIE X 207      67.407  61.319  55.750  0.00  0.00            
ATOM   3280  HE1 HIE X 207      67.774  62.146  56.340  0.00  0.00            
ATOM   3281  NE2 HIE X 207      66.854  61.473  54.489  0.00  0.00            
ATOM   3282  HE2 HIE X 207      66.888  62.307  53.920  0.00  0.00            
ATOM   3283  CD2 HIE X 207      66.483  60.183  54.114  0.00  0.00            
ATOM   3284  HD2 HIE X 207      65.996  59.903  53.192  0.00  0.00            
ATOM   3285  C   HIE X 207      69.177  57.490  54.975  0.00  0.00            
ATOM   3286  O   HIE X 207      69.886  58.385  54.505  0.00  0.00            
ATOM   3287  N   LYS X 208      69.570  56.716  55.953  0.00  0.00            
ATOM   3288  H   LYS X 208      69.045  55.899  56.230  0.00  0.00            
ATOM   3289  CA  LYS X 208      70.720  56.961  56.879  0.00  0.00            
ATOM   3290  HA  LYS X 208      71.386  57.660  56.373  0.00  0.00            
ATOM   3291  CB  LYS X 208      70.255  57.622  58.197  0.00  0.00            
ATOM   3292  HB2 LYS X 208      69.450  58.338  58.036  0.00  0.00            
ATOM   3293  HB3 LYS X 208      69.891  56.828  58.849  0.00  0.00            
ATOM   3294  CG  LYS X 208      71.466  58.352  58.894  0.00  0.00            
ATOM   3295  HG2 LYS X 208      72.280  57.629  58.953  0.00  0.00            
ATOM   3296  HG3 LYS X 208      71.780  59.136  58.205  0.00  0.00            
ATOM   3297  CD  LYS X 208      71.079  58.862  60.242  0.00  0.00            
ATOM   3298  HD2 LYS X 208      70.477  59.768  60.182  0.00  0.00            
ATOM   3299  HD3 LYS X 208      70.658  58.129  60.930  0.00  0.00            
ATOM   3300  CE  LYS X 208      72.390  59.345  60.744  0.00  0.00            
ATOM   3301  HE2 LYS X 208      73.175  58.595  60.647  0.00  0.00            
ATOM   3302  HE3 LYS X 208      72.672  60.216  60.153  0.00  0.00            
ATOM   3303  NZ  LYS X 208      72.302  59.701  62.159  0.00  0.00            
ATOM   3304  HZ1 LYS X 208      71.984  58.874  62.643  0.00  0.00            
ATOM   3305  HZ2 LYS X 208      73.211  60.033  62.449  0.00  0.00            
ATOM   3306  HZ3 LYS X 208      71.592  60.402  62.316  0.00  0.00            
ATOM   3307  C   LYS X 208      71.360  55.598  57.258  0.00  0.00            
ATOM   3308  O   LYS X 208      70.753  54.539  57.365  0.00  0.00            
ATOM   3309  N   LEU X 209      72.714  55.509  57.302  0.00  0.00            
ATOM   3310  H   LEU X 209      73.166  56.403  57.175  0.00  0.00            
ATOM   3311  CA  LEU X 209      73.487  54.337  57.734  0.00  0.00            
ATOM   3312  HA  LEU X 209      72.850  53.761  58.405  0.00  0.00            
ATOM   3313  CB  LEU X 209      73.920  53.456  56.522  0.00  0.00            
ATOM   3314  HB2 LEU X 209      73.035  53.025  56.054  0.00  0.00            
ATOM   3315  HB3 LEU X 209      74.522  54.103  55.884  0.00  0.00            
ATOM   3316  CG  LEU X 209      74.877  52.304  56.856  0.00  0.00            
ATOM   3317  HG  LEU X 209      75.726  52.752  57.373  0.00  0.00            
ATOM   3318  CD1 LEU X 209      74.033  51.347  57.818  0.00  0.00            
ATOM   3319 HD11 LEU X 209      73.702  52.037  58.595  0.00  0.00            
ATOM   3320 HD12 LEU X 209      73.155  51.013  57.266  0.00  0.00            
ATOM   3321 HD13 LEU X 209      74.592  50.540  58.291  0.00  0.00            
ATOM   3322  CD2 LEU X 209      75.180  51.699  55.523  0.00  0.00            
ATOM   3323 HD21 LEU X 209      75.936  50.950  55.762  0.00  0.00            
ATOM   3324 HD22 LEU X 209      74.401  51.254  54.904  0.00  0.00            
ATOM   3325 HD23 LEU X 209      75.668  52.444  54.895  0.00  0.00            
ATOM   3326  C   LEU X 209      74.704  54.803  58.611  0.00  0.00            
ATOM   3327  O   LEU X 209      75.617  55.563  58.228  0.00  0.00            
ATOM   3328  N   THR X 210      74.724  54.420  59.854  0.00  0.00            
ATOM   3329  H   THR X 210      74.033  53.708  60.043  0.00  0.00            
ATOM   3330  CA  THR X 210      75.734  54.630  60.882  0.00  0.00            
ATOM   3331  HA  THR X 210      76.564  55.215  60.486  0.00  0.00            
ATOM   3332  CB  THR X 210      75.121  55.348  62.069  0.00  0.00            
ATOM   3333  HB  THR X 210      74.393  54.725  62.588  0.00  0.00            
ATOM   3334  CG2 THR X 210      76.179  55.801  63.142  0.00  0.00            
ATOM   3335 HG21 THR X 210      76.884  56.528  62.741  0.00  0.00            
ATOM   3336 HG22 THR X 210      75.689  56.225  64.019  0.00  0.00            
ATOM   3337 HG23 THR X 210      76.824  54.988  63.474  0.00  0.00            
ATOM   3338  OG1 THR X 210      74.390  56.530  61.724  0.00  0.00            
ATOM   3339  HG1 THR X 210      73.634  56.333  61.166  0.00  0.00            
ATOM   3340  C   THR X 210      76.482  53.318  61.176  0.00  0.00            
ATOM   3341  O   THR X 210      75.791  52.275  61.146  0.00  0.00            
ATOM   3342  N   LEU X 211      77.773  53.310  61.199  0.00  0.00            
ATOM   3343  H   LEU X 211      78.289  54.174  61.281  0.00  0.00            
ATOM   3344  CA  LEU X 211      78.707  52.282  60.954  0.00  0.00            
ATOM   3345  HA  LEU X 211      78.378  51.428  61.547  0.00  0.00            
ATOM   3346  CB  LEU X 211      78.596  51.827  59.466  0.00  0.00            
ATOM   3347  HB2 LEU X 211      77.562  51.635  59.179  0.00  0.00            
ATOM   3348  HB3 LEU X 211      78.990  52.676  58.908  0.00  0.00            
ATOM   3349  CG  LEU X 211      79.323  50.514  59.056  0.00  0.00            
ATOM   3350  HG  LEU X 211      80.342  50.567  59.438  0.00  0.00            
ATOM   3351  CD1 LEU X 211      78.552  49.296  59.564  0.00  0.00            
ATOM   3352 HD11 LEU X 211      79.114  48.376  59.403  0.00  0.00            
ATOM   3353 HD12 LEU X 211      78.431  49.342  60.646  0.00  0.00            
ATOM   3354 HD13 LEU X 211      77.597  49.282  59.037  0.00  0.00            
ATOM   3355  CD2 LEU X 211      79.477  50.567  57.494  0.00  0.00            
ATOM   3356 HD21 LEU X 211      80.118  51.410  57.234  0.00  0.00            
ATOM   3357 HD22 LEU X 211      79.923  49.645  57.123  0.00  0.00            
ATOM   3358 HD23 LEU X 211      78.458  50.726  57.143  0.00  0.00            
ATOM   3359  C   LEU X 211      80.138  52.642  61.440  0.00  0.00            
ATOM   3360  O   LEU X 211      81.024  52.872  60.595  0.00  0.00            
ATOM   3361  N   ARG X 212      80.214  52.739  62.786  0.00  0.00            
ATOM   3362  H   ARG X 212      79.475  52.347  63.353  0.00  0.00            
ATOM   3363  CA  ARG X 212      81.299  53.326  63.526  0.00  0.00            
ATOM   3364  HA  ARG X 212      81.961  53.780  62.788  0.00  0.00            
ATOM   3365  CB  ARG X 212      80.878  54.370  64.594  0.00  0.00            
ATOM   3366  HB2 ARG X 212      79.999  53.901  65.037  0.00  0.00            
ATOM   3367  HB3 ARG X 212      81.641  54.505  65.360  0.00  0.00            
ATOM   3368  CG  ARG X 212      80.422  55.673  63.918  0.00  0.00            
ATOM   3369  HG2 ARG X 212      81.145  55.942  63.148  0.00  0.00            
ATOM   3370  HG3 ARG X 212      79.588  55.392  63.275  0.00  0.00            
ATOM   3371  CD  ARG X 212      80.065  56.888  64.742  0.00  0.00            
ATOM   3372  HD2 ARG X 212      79.553  57.585  64.079  0.00  0.00            
ATOM   3373  HD3 ARG X 212      79.404  56.548  65.539  0.00  0.00            
ATOM   3374  NE  ARG X 212      81.221  57.590  65.385  0.00  0.00            
ATOM   3375  HE  ARG X 212      82.141  57.300  65.083  0.00  0.00            
ATOM   3376  CZ  ARG X 212      81.173  58.554  66.224  0.00  0.00            
ATOM   3377  NH1 ARG X 212      79.997  59.108  66.518  0.00  0.00            
ATOM   3378 HH11 ARG X 212      79.165  58.922  65.978  0.00  0.00            
ATOM   3379 HH12 ARG X 212      80.073  59.782  67.266  0.00  0.00            
ATOM   3380  NH2 ARG X 212      82.169  59.000  66.911  0.00  0.00            
ATOM   3381 HH21 ARG X 212      83.058  58.530  66.819  0.00  0.00            
ATOM   3382 HH22 ARG X 212      82.085  59.999  67.036  0.00  0.00            
ATOM   3383  C   ARG X 212      82.084  52.198  64.200  0.00  0.00            
ATOM   3384  O   ARG X 212      81.544  51.209  64.731  0.00  0.00            
ATOM   3385  N   ASN X 213      83.423  52.361  64.142  0.00  0.00            
ATOM   3386  H   ASN X 213      83.826  53.159  63.672  0.00  0.00            
ATOM   3387  CA  ASN X 213      84.336  51.405  64.838  0.00  0.00            
ATOM   3388  HA  ASN X 213      85.325  51.758  64.547  0.00  0.00            
ATOM   3389  CB  ASN X 213      84.181  51.612  66.371  0.00  0.00            
ATOM   3390  HB2 ASN X 213      83.759  52.614  66.444  0.00  0.00            
ATOM   3391  HB3 ASN X 213      83.488  50.893  66.808  0.00  0.00            
ATOM   3392  CG  ASN X 213      85.534  51.692  67.000  0.00  0.00            
ATOM   3393  OD1 ASN X 213      86.258  52.635  66.994  0.00  0.00            
ATOM   3394  ND2 ASN X 213      86.044  50.587  67.456  0.00  0.00            
ATOM   3395 HD21 ASN X 213      86.952  50.705  67.883  0.00  0.00            
ATOM   3396 HD22 ASN X 213      85.453  49.771  67.386  0.00  0.00            
ATOM   3397  C   ASN X 213      84.159  49.867  64.431  0.00  0.00            
ATOM   3398  O   ASN X 213      84.475  48.980  65.276  0.00  0.00            
ATOM   3399  N   ASN X 214      83.730  49.539  63.228  0.00  0.00            
ATOM   3400  H   ASN X 214      83.521  50.319  62.622  0.00  0.00            
ATOM   3401  CA  ASN X 214      83.423  48.186  62.820  0.00  0.00            
ATOM   3402  HA  ASN X 214      83.077  47.674  63.717  0.00  0.00            
ATOM   3403  CB  ASN X 214      82.287  48.224  61.827  0.00  0.00            
ATOM   3404  HB2 ASN X 214      82.471  48.943  61.028  0.00  0.00            
ATOM   3405  HB3 ASN X 214      82.299  47.230  61.380  0.00  0.00            
ATOM   3406  CG  ASN X 214      80.937  48.689  62.340  0.00  0.00            
ATOM   3407  OD1 ASN X 214      80.441  49.808  62.244  0.00  0.00            
ATOM   3408  ND2 ASN X 214      80.109  47.753  62.829  0.00  0.00            
ATOM   3409 HD21 ASN X 214      79.154  48.025  63.013  0.00  0.00            
ATOM   3410 HD22 ASN X 214      80.395  46.793  62.961  0.00  0.00            
ATOM   3411  C   ASN X 214      84.580  47.345  62.279  0.00  0.00            
ATOM   3412  O   ASN X 214      84.622  46.134  62.575  0.00  0.00            
ATOM   3413  N   PHE X 215      85.615  47.912  61.667  0.00  0.00            
ATOM   3414  H   PHE X 215      85.642  48.920  61.611  0.00  0.00            
ATOM   3415  CA  PHE X 215      86.623  47.169  60.873  0.00  0.00            
ATOM   3416  HA  PHE X 215      86.275  46.140  60.785  0.00  0.00            
ATOM   3417  CB  PHE X 215      86.636  47.779  59.475  0.00  0.00            
ATOM   3418  HB2 PHE X 215      87.056  48.785  59.491  0.00  0.00            
ATOM   3419  HB3 PHE X 215      87.232  47.082  58.886  0.00  0.00            
ATOM   3420  CG  PHE X 215      85.245  47.977  58.855  0.00  0.00            
ATOM   3421  CD1 PHE X 215      84.597  49.248  58.599  0.00  0.00            
ATOM   3422  HD1 PHE X 215      85.118  50.182  58.753  0.00  0.00            
ATOM   3423  CE1 PHE X 215      83.243  49.293  58.236  0.00  0.00            
ATOM   3424  HE1 PHE X 215      82.798  50.240  57.970  0.00  0.00            
ATOM   3425  CZ  PHE X 215      82.483  48.151  57.978  0.00  0.00            
ATOM   3426  HZ  PHE X 215      81.426  48.246  57.777  0.00  0.00            
ATOM   3427  CE2 PHE X 215      82.992  46.897  58.334  0.00  0.00            
ATOM   3428  HE2 PHE X 215      82.410  45.988  58.288  0.00  0.00            
ATOM   3429  CD2 PHE X 215      84.390  46.769  58.707  0.00  0.00            
ATOM   3430  HD2 PHE X 215      84.790  45.769  58.785  0.00  0.00            
ATOM   3431  C   PHE X 215      87.952  47.113  61.520  0.00  0.00            
ATOM   3432  O   PHE X 215      88.450  48.155  61.955  0.00  0.00            
ATOM   3433  N   ASP X 216      88.613  45.958  61.629  0.00  0.00            
ATOM   3434  H   ASP X 216      88.061  45.204  61.246  0.00  0.00            
ATOM   3435  CA  ASP X 216      89.978  45.686  62.191  0.00  0.00            
ATOM   3436  HA  ASP X 216      90.017  46.126  63.188  0.00  0.00            
ATOM   3437  CB  ASP X 216      90.158  44.273  62.651  0.00  0.00            
ATOM   3438  HB2 ASP X 216      89.846  43.696  61.780  0.00  0.00            
ATOM   3439  HB3 ASP X 216      91.229  44.156  62.817  0.00  0.00            
ATOM   3440  CG  ASP X 216      89.301  43.853  63.920  0.00  0.00            
ATOM   3441  OD1 ASP X 216      89.096  42.632  64.070  0.00  0.00            
ATOM   3442  OD2 ASP X 216      88.892  44.676  64.794  0.00  0.00            
ATOM   3443  C   ASP X 216      91.134  46.116  61.328  0.00  0.00            
ATOM   3444  O   ASP X 216      92.134  46.606  61.875  0.00  0.00            
ATOM   3445  N   SER X 217      91.071  46.025  59.973  0.00  0.00            
ATOM   3446  H   SER X 217      90.334  45.481  59.546  0.00  0.00            
ATOM   3447  CA  SER X 217      92.258  46.188  59.019  0.00  0.00            
ATOM   3448  HA  SER X 217      93.095  46.783  59.385  0.00  0.00            
ATOM   3449  CB  SER X 217      92.880  44.849  58.806  0.00  0.00            
ATOM   3450  HB2 SER X 217      93.786  44.873  58.201  0.00  0.00            
ATOM   3451  HB3 SER X 217      93.223  44.367  59.721  0.00  0.00            
ATOM   3452  OG  SER X 217      92.088  43.963  58.122  0.00  0.00            
ATOM   3453  HG  SER X 217      92.294  43.063  58.382  0.00  0.00            
ATOM   3454  C   SER X 217      91.851  46.766  57.685  0.00  0.00            
ATOM   3455  O   SER X 217      90.620  46.868  57.463  0.00  0.00            
ATOM   3456  N   LEU X 218      92.767  47.224  56.874  0.00  0.00            
ATOM   3457  H   LEU X 218      93.691  47.282  57.278  0.00  0.00            
ATOM   3458  CA  LEU X 218      92.606  47.625  55.487  0.00  0.00            
ATOM   3459  HA  LEU X 218      91.841  48.396  55.390  0.00  0.00            
ATOM   3460  CB  LEU X 218      93.925  48.099  54.876  0.00  0.00            
ATOM   3461  HB2 LEU X 218      94.190  49.088  55.250  0.00  0.00            
ATOM   3462  HB3 LEU X 218      94.669  47.367  55.194  0.00  0.00            
ATOM   3463  CG  LEU X 218      94.044  48.257  53.382  0.00  0.00            
ATOM   3464  HG  LEU X 218      93.749  47.292  52.969  0.00  0.00            
ATOM   3465  CD1 LEU X 218      93.041  49.348  52.878  0.00  0.00            
ATOM   3466 HD11 LEU X 218      93.124  50.327  53.349  0.00  0.00            
ATOM   3467 HD12 LEU X 218      93.061  49.702  51.847  0.00  0.00            
ATOM   3468 HD13 LEU X 218      92.090  48.910  53.182  0.00  0.00            
ATOM   3469  CD2 LEU X 218      95.453  48.746  52.818  0.00  0.00            
ATOM   3470 HD21 LEU X 218      95.707  49.672  53.334  0.00  0.00            
ATOM   3471 HD22 LEU X 218      96.268  48.086  53.113  0.00  0.00            
ATOM   3472 HD23 LEU X 218      95.261  48.786  51.746  0.00  0.00            
ATOM   3473  C   LEU X 218      91.990  46.403  54.739  0.00  0.00            
ATOM   3474  O   LEU X 218      90.982  46.656  54.082  0.00  0.00            
ATOM   3475  N   ASN X 219      92.427  45.135  54.842  0.00  0.00            
ATOM   3476  H   ASN X 219      93.210  45.044  55.473  0.00  0.00            
ATOM   3477  CA  ASN X 219      91.803  43.998  54.257  0.00  0.00            
ATOM   3478  HA  ASN X 219      91.719  44.117  53.176  0.00  0.00            
ATOM   3479  CB  ASN X 219      92.555  42.738  54.628  0.00  0.00            
ATOM   3480  HB2 ASN X 219      93.542  42.902  54.196  0.00  0.00            
ATOM   3481  HB3 ASN X 219      92.518  42.497  55.690  0.00  0.00            
ATOM   3482  CG  ASN X 219      91.969  41.540  53.915  0.00  0.00            
ATOM   3483  OD1 ASN X 219      92.093  41.406  52.740  0.00  0.00            
ATOM   3484  ND2 ASN X 219      91.254  40.681  54.661  0.00  0.00            
ATOM   3485 HD21 ASN X 219      90.635  39.981  54.276  0.00  0.00            
ATOM   3486 HD22 ASN X 219      91.595  40.547  55.602  0.00  0.00            
ATOM   3487  C   ASN X 219      90.315  43.793  54.600  0.00  0.00            
ATOM   3488  O   ASN X 219      89.468  43.744  53.747  0.00  0.00            
ATOM   3489  N   VAL X 220      90.000  43.815  55.940  0.00  0.00            
ATOM   3490  H   VAL X 220      90.779  43.805  56.581  0.00  0.00            
ATOM   3491  CA  VAL X 220      88.548  43.695  56.424  0.00  0.00            
ATOM   3492  HA  VAL X 220      88.017  42.921  55.870  0.00  0.00            
ATOM   3493  CB  VAL X 220      88.497  43.540  57.935  0.00  0.00            
ATOM   3494  HB  VAL X 220      89.058  44.390  58.322  0.00  0.00            
ATOM   3495  CG1 VAL X 220      87.043  43.639  58.406  0.00  0.00            
ATOM   3496 HG11 VAL X 220      86.352  43.024  57.829  0.00  0.00            
ATOM   3497 HG12 VAL X 220      86.913  43.338  59.445  0.00  0.00            
ATOM   3498 HG13 VAL X 220      86.800  44.701  58.355  0.00  0.00            
ATOM   3499  CG2 VAL X 220      89.093  42.156  58.319  0.00  0.00            
ATOM   3500 HG21 VAL X 220      90.105  42.002  57.944  0.00  0.00            
ATOM   3501 HG22 VAL X 220      89.054  41.958  59.390  0.00  0.00            
ATOM   3502 HG23 VAL X 220      88.463  41.360  57.923  0.00  0.00            
ATOM   3503  C   VAL X 220      87.753  44.915  55.895  0.00  0.00            
ATOM   3504  O   VAL X 220      86.605  44.714  55.439  0.00  0.00            
ATOM   3505  N   MET X 221      88.314  46.133  56.018  0.00  0.00            
ATOM   3506  H   MET X 221      89.251  46.248  56.378  0.00  0.00            
ATOM   3507  CA  MET X 221      87.510  47.354  55.705  0.00  0.00            
ATOM   3508  HA  MET X 221      86.630  47.299  56.345  0.00  0.00            
ATOM   3509  CB  MET X 221      88.304  48.606  56.173  0.00  0.00            
ATOM   3510  HB2 MET X 221      88.628  48.427  57.198  0.00  0.00            
ATOM   3511  HB3 MET X 221      89.295  48.689  55.727  0.00  0.00            
ATOM   3512  CG  MET X 221      87.443  49.871  56.127  0.00  0.00            
ATOM   3513  HG2 MET X 221      87.175  49.979  55.075  0.00  0.00            
ATOM   3514  HG3 MET X 221      86.575  49.714  56.767  0.00  0.00            
ATOM   3515  SD  MET X 221      88.322  51.443  56.496  0.00  0.00            
ATOM   3516  CE  MET X 221      87.454  51.945  58.014  0.00  0.00            
ATOM   3517  HE1 MET X 221      87.614  51.110  58.696  0.00  0.00            
ATOM   3518  HE2 MET X 221      88.028  52.836  58.268  0.00  0.00            
ATOM   3519  HE3 MET X 221      86.432  52.179  57.715  0.00  0.00            
ATOM   3520  C   MET X 221      87.093  47.474  54.234  0.00  0.00            
ATOM   3521  O   MET X 221      85.919  47.649  53.994  0.00  0.00            
ATOM   3522  N   LYS X 222      88.098  47.271  53.395  0.00  0.00            
ATOM   3523  H   LYS X 222      88.985  47.009  53.801  0.00  0.00            
ATOM   3524  CA  LYS X 222      87.951  46.986  51.984  0.00  0.00            
ATOM   3525  HA  LYS X 222      87.669  47.884  51.434  0.00  0.00            
ATOM   3526  CB  LYS X 222      89.303  46.433  51.401  0.00  0.00            
ATOM   3527  HB2 LYS X 222      90.079  47.185  51.541  0.00  0.00            
ATOM   3528  HB3 LYS X 222      89.678  45.540  51.900  0.00  0.00            
ATOM   3529  CG  LYS X 222      89.255  46.043  49.863  0.00  0.00            
ATOM   3530  HG2 LYS X 222      88.473  45.301  49.706  0.00  0.00            
ATOM   3531  HG3 LYS X 222      88.931  46.950  49.352  0.00  0.00            
ATOM   3532  CD  LYS X 222      90.621  45.451  49.371  0.00  0.00            
ATOM   3533  HD2 LYS X 222      91.496  46.061  49.594  0.00  0.00            
ATOM   3534  HD3 LYS X 222      90.882  44.549  49.924  0.00  0.00            
ATOM   3535  CE  LYS X 222      90.723  45.017  47.897  0.00  0.00            
ATOM   3536  HE2 LYS X 222      91.387  44.158  47.802  0.00  0.00            
ATOM   3537  HE3 LYS X 222      89.759  44.805  47.434  0.00  0.00            
ATOM   3538  NZ  LYS X 222      91.238  46.179  47.191  0.00  0.00            
ATOM   3539  HZ1 LYS X 222      90.639  46.979  47.339  0.00  0.00            
ATOM   3540  HZ2 LYS X 222      92.191  46.417  47.424  0.00  0.00            
ATOM   3541  HZ3 LYS X 222      91.224  46.074  46.187  0.00  0.00            
ATOM   3542  C   LYS X 222      86.918  45.924  51.639  0.00  0.00            
ATOM   3543  O   LYS X 222      86.048  46.162  50.797  0.00  0.00            
ATOM   3544  N   THR X 223      86.953  44.802  52.369  0.00  0.00            
ATOM   3545  H   THR X 223      87.712  44.627  53.012  0.00  0.00            
ATOM   3546  CA  THR X 223      86.103  43.633  52.155  0.00  0.00            
ATOM   3547  HA  THR X 223      86.321  43.312  51.136  0.00  0.00            
ATOM   3548  CB  THR X 223      86.481  42.372  52.955  0.00  0.00            
ATOM   3549  HB  THR X 223      86.467  42.655  54.007  0.00  0.00            
ATOM   3550  CG2 THR X 223      85.522  41.217  52.715  0.00  0.00            
ATOM   3551 HG21 THR X 223      85.735  40.381  53.381  0.00  0.00            
ATOM   3552 HG22 THR X 223      84.559  41.610  53.042  0.00  0.00            
ATOM   3553 HG23 THR X 223      85.390  41.047  51.646  0.00  0.00            
ATOM   3554  OG1 THR X 223      87.714  41.875  52.548  0.00  0.00            
ATOM   3555  HG1 THR X 223      88.379  42.483  52.879  0.00  0.00            
ATOM   3556  C   THR X 223      84.688  44.030  52.487  0.00  0.00            
ATOM   3557  O   THR X 223      83.781  43.740  51.635  0.00  0.00            
ATOM   3558  N   CYS X 224      84.432  44.702  53.568  0.00  0.00            
ATOM   3559  H   CYS X 224      85.141  44.819  54.278  0.00  0.00            
ATOM   3560  CA  CYS X 224      83.081  45.042  53.928  0.00  0.00            
ATOM   3561  HA  CYS X 224      82.482  44.143  53.781  0.00  0.00            
ATOM   3562  CB  CYS X 224      83.015  45.468  55.402  0.00  0.00            
ATOM   3563  HB2 CYS X 224      83.823  46.134  55.706  0.00  0.00            
ATOM   3564  HB3 CYS X 224      82.056  45.942  55.609  0.00  0.00            
ATOM   3565  SG  CYS X 224      83.196  43.883  56.345  0.00  0.00            
ATOM   3566  HG  CYS X 224      84.529  43.817  56.306  0.00  0.00            
ATOM   3567  C   CYS X 224      82.588  46.190  52.958  0.00  0.00            
ATOM   3568  O   CYS X 224      81.409  46.025  52.496  0.00  0.00            
ATOM   3569  N   ILE X 225      83.419  47.055  52.481  0.00  0.00            
ATOM   3570  H   ILE X 225      84.381  46.856  52.713  0.00  0.00            
ATOM   3571  CA  ILE X 225      83.101  48.241  51.632  0.00  0.00            
ATOM   3572  HA  ILE X 225      82.133  48.567  52.013  0.00  0.00            
ATOM   3573  CB  ILE X 225      84.177  49.360  51.788  0.00  0.00            
ATOM   3574  HB  ILE X 225      85.129  48.839  51.885  0.00  0.00            
ATOM   3575  CG2 ILE X 225      84.264  50.267  50.496  0.00  0.00            
ATOM   3576 HG21 ILE X 225      84.646  49.601  49.722  0.00  0.00            
ATOM   3577 HG22 ILE X 225      83.274  50.619  50.208  0.00  0.00            
ATOM   3578 HG23 ILE X 225      85.018  51.020  50.724  0.00  0.00            
ATOM   3579  CG1 ILE X 225      83.846  50.178  53.077  0.00  0.00            
ATOM   3580 HG12 ILE X 225      82.854  50.615  52.962  0.00  0.00            
ATOM   3581 HG13 ILE X 225      83.652  49.479  53.891  0.00  0.00            
ATOM   3582  CD1 ILE X 225      84.805  51.395  53.511  0.00  0.00            
ATOM   3583 HD11 ILE X 225      84.615  51.683  54.545  0.00  0.00            
ATOM   3584 HD12 ILE X 225      85.802  50.960  53.437  0.00  0.00            
ATOM   3585 HD13 ILE X 225      84.739  52.212  52.793  0.00  0.00            
ATOM   3586  C   ILE X 225      82.812  47.724  50.215  0.00  0.00            
ATOM   3587  O   ILE X 225      81.892  48.244  49.585  0.00  0.00            
ATOM   3588  N   GLN X 226      83.451  46.692  49.663  0.00  0.00            
ATOM   3589  H   GLN X 226      84.220  46.300  50.187  0.00  0.00            
ATOM   3590  CA  GLN X 226      83.254  46.170  48.291  0.00  0.00            
ATOM   3591  HA  GLN X 226      83.112  47.036  47.644  0.00  0.00            
ATOM   3592  CB  GLN X 226      84.497  45.427  47.835  0.00  0.00            
ATOM   3593  HB2 GLN X 226      84.938  44.780  48.593  0.00  0.00            
ATOM   3594  HB3 GLN X 226      84.242  44.812  46.972  0.00  0.00            
ATOM   3595  CG  GLN X 226      85.601  46.391  47.328  0.00  0.00            
ATOM   3596  HG2 GLN X 226      85.208  47.007  46.520  0.00  0.00            
ATOM   3597  HG3 GLN X 226      85.868  47.027  48.172  0.00  0.00            
ATOM   3598  CD  GLN X 226      86.767  45.645  46.828  0.00  0.00            
ATOM   3599  OE1 GLN X 226      87.130  44.576  47.285  0.00  0.00            
ATOM   3600  NE2 GLN X 226      87.355  46.088  45.736  0.00  0.00            
ATOM   3601 HE21 GLN X 226      88.230  45.718  45.393  0.00  0.00            
ATOM   3602 HE22 GLN X 226      86.967  46.868  45.224  0.00  0.00            
ATOM   3603  C   GLN X 226      82.031  45.342  48.226  0.00  0.00            
ATOM   3604  O   GLN X 226      81.389  45.257  47.241  0.00  0.00            
ATOM   3605  N   GLY X 227      81.648  44.679  49.318  0.00  0.00            
ATOM   3606  H   GLY X 227      82.368  44.666  50.026  0.00  0.00            
ATOM   3607  CA  GLY X 227      80.387  44.039  49.556  0.00  0.00            
ATOM   3608  HA2 GLY X 227      80.238  43.251  48.818  0.00  0.00            
ATOM   3609  HA3 GLY X 227      80.617  43.623  50.538  0.00  0.00            
ATOM   3610  C   GLY X 227      79.136  44.973  49.542  0.00  0.00            
ATOM   3611  O   GLY X 227      78.109  44.663  48.948  0.00  0.00            
ATOM   3612  N   LEU X 228      79.202  46.255  50.057  0.00  0.00            
ATOM   3613  H   LEU X 228      80.093  46.535  50.440  0.00  0.00            
ATOM   3614  CA  LEU X 228      78.229  47.302  49.980  0.00  0.00            
ATOM   3615  HA  LEU X 228      77.230  46.922  50.193  0.00  0.00            
ATOM   3616  CB  LEU X 228      78.656  48.375  51.059  0.00  0.00            
ATOM   3617  HB2 LEU X 228      79.735  48.430  51.204  0.00  0.00            
ATOM   3618  HB3 LEU X 228      78.111  49.305  50.893  0.00  0.00            
ATOM   3619  CG  LEU X 228      78.239  47.896  52.465  0.00  0.00            
ATOM   3620  HG  LEU X 228      78.245  46.813  52.589  0.00  0.00            
ATOM   3621  CD1 LEU X 228      79.010  48.541  53.590  0.00  0.00            
ATOM   3622 HD11 LEU X 228      78.648  48.300  54.589  0.00  0.00            
ATOM   3623 HD12 LEU X 228      80.004  48.112  53.458  0.00  0.00            
ATOM   3624 HD13 LEU X 228      79.088  49.624  53.488  0.00  0.00            
ATOM   3625  CD2 LEU X 228      76.764  48.116  52.721  0.00  0.00            
ATOM   3626 HD21 LEU X 228      76.467  49.156  52.850  0.00  0.00            
ATOM   3627 HD22 LEU X 228      76.308  47.661  51.841  0.00  0.00            
ATOM   3628 HD23 LEU X 228      76.526  47.593  53.648  0.00  0.00            
ATOM   3629  C   LEU X 228      78.122  47.976  48.527  0.00  0.00            
ATOM   3630  O   LEU X 228      77.258  48.808  48.395  0.00  0.00            
ATOM   3631  N   ALA X 229      78.834  47.543  47.481  0.00  0.00            
ATOM   3632  H   ALA X 229      79.255  46.632  47.595  0.00  0.00            
ATOM   3633  CA  ALA X 229      78.737  48.052  46.081  0.00  0.00            
ATOM   3634  HA  ALA X 229      78.961  49.107  46.239  0.00  0.00            
ATOM   3635  CB  ALA X 229      79.734  47.404  45.099  0.00  0.00            
ATOM   3636  HB1 ALA X 229      80.616  47.091  45.658  0.00  0.00            
ATOM   3637  HB2 ALA X 229      79.297  46.551  44.579  0.00  0.00            
ATOM   3638  HB3 ALA X 229      79.990  48.216  44.419  0.00  0.00            
ATOM   3639  C   ALA X 229      77.261  47.896  45.620  0.00  0.00            
ATOM   3640  O   ALA X 229      76.651  46.823  45.583  0.00  0.00            
ATOM   3641  N   GLY X 230      76.753  48.989  45.090  0.00  0.00            
ATOM   3642  H   GLY X 230      77.299  49.838  45.048  0.00  0.00            
ATOM   3643  CA  GLY X 230      75.316  49.106  44.790  0.00  0.00            
ATOM   3644  HA2 GLY X 230      75.288  49.626  43.832  0.00  0.00            
ATOM   3645  HA3 GLY X 230      75.007  48.091  44.540  0.00  0.00            
ATOM   3646  C   GLY X 230      74.316  49.780  45.789  0.00  0.00            
ATOM   3647  O   GLY X 230      73.256  50.213  45.307  0.00  0.00            
ATOM   3648  N   LEU X 231      74.608  49.882  47.088  0.00  0.00            
ATOM   3649  H   LEU X 231      75.402  49.383  47.464  0.00  0.00            
ATOM   3650  CA  LEU X 231      73.744  50.535  48.009  0.00  0.00            
ATOM   3651  HA  LEU X 231      72.801  49.993  48.065  0.00  0.00            
ATOM   3652  CB  LEU X 231      74.338  50.480  49.412  0.00  0.00            
ATOM   3653  HB2 LEU X 231      74.271  49.468  49.811  0.00  0.00            
ATOM   3654  HB3 LEU X 231      75.376  50.807  49.346  0.00  0.00            
ATOM   3655  CG  LEU X 231      73.660  51.302  50.522  0.00  0.00            
ATOM   3656  HG  LEU X 231      73.630  52.329  50.158  0.00  0.00            
ATOM   3657  CD1 LEU X 231      72.270  50.808  50.911  0.00  0.00            
ATOM   3658 HD11 LEU X 231      72.427  49.795  51.280  0.00  0.00            
ATOM   3659 HD12 LEU X 231      72.010  51.612  51.600  0.00  0.00            
ATOM   3660 HD13 LEU X 231      71.533  50.843  50.109  0.00  0.00            
ATOM   3661  CD2 LEU X 231      74.478  51.220  51.760  0.00  0.00            
ATOM   3662 HD21 LEU X 231      74.071  51.887  52.521  0.00  0.00            
ATOM   3663 HD22 LEU X 231      74.510  50.225  52.205  0.00  0.00            
ATOM   3664 HD23 LEU X 231      75.509  51.524  51.579  0.00  0.00            
ATOM   3665  C   LEU X 231      73.437  52.013  47.611  0.00  0.00            
ATOM   3666  O   LEU X 231      74.316  52.623  47.008  0.00  0.00            
ATOM   3667  N   GLU X 232      72.282  52.612  47.938  0.00  0.00            
ATOM   3668  H   GLU X 232      71.576  52.105  48.453  0.00  0.00            
ATOM   3669  CA  GLU X 232      72.059  54.077  47.966  0.00  0.00            
ATOM   3670  HA  GLU X 232      72.967  54.603  47.671  0.00  0.00            
ATOM   3671  CB  GLU X 232      70.980  54.519  46.922  0.00  0.00            
ATOM   3672  HB2 GLU X 232      71.381  54.309  45.930  0.00  0.00            
ATOM   3673  HB3 GLU X 232      70.270  53.735  47.185  0.00  0.00            
ATOM   3674  CG  GLU X 232      70.502  55.956  46.994  0.00  0.00            
ATOM   3675  HG2 GLU X 232      70.200  56.162  48.021  0.00  0.00            
ATOM   3676  HG3 GLU X 232      71.340  56.616  46.765  0.00  0.00            
ATOM   3677  CD  GLU X 232      69.321  56.318  46.082  0.00  0.00            
ATOM   3678  OE1 GLU X 232      69.322  56.031  44.824  0.00  0.00            
ATOM   3679  OE2 GLU X 232      68.405  56.899  46.555  0.00  0.00            
ATOM   3680  C   GLU X 232      71.695  54.437  49.420  0.00  0.00            
ATOM   3681  O   GLU X 232      70.839  53.766  50.061  0.00  0.00            
ATOM   3682  N   VAL X 233      72.412  55.352  50.026  0.00  0.00            
ATOM   3683  H   VAL X 233      73.169  55.699  49.455  0.00  0.00            
ATOM   3684  CA  VAL X 233      72.180  55.857  51.359  0.00  0.00            
ATOM   3685  HA  VAL X 233      71.122  55.695  51.565  0.00  0.00            
ATOM   3686  CB  VAL X 233      72.985  55.132  52.438  0.00  0.00            
ATOM   3687  HB  VAL X 233      72.490  54.173  52.589  0.00  0.00            
ATOM   3688  CG1 VAL X 233      74.511  54.997  52.186  0.00  0.00            
ATOM   3689 HG11 VAL X 233      74.846  54.286  52.941  0.00  0.00            
ATOM   3690 HG12 VAL X 233      74.639  54.503  51.224  0.00  0.00            
ATOM   3691 HG13 VAL X 233      75.060  55.937  52.239  0.00  0.00            
ATOM   3692  CG2 VAL X 233      72.819  55.878  53.771  0.00  0.00            
ATOM   3693 HG21 VAL X 233      71.771  56.141  53.914  0.00  0.00            
ATOM   3694 HG22 VAL X 233      73.051  55.139  54.537  0.00  0.00            
ATOM   3695 HG23 VAL X 233      73.588  56.649  53.832  0.00  0.00            
ATOM   3696  C   VAL X 233      72.407  57.354  51.302  0.00  0.00            
ATOM   3697  O   VAL X 233      73.549  57.752  51.089  0.00  0.00            
ATOM   3698  N   HIE X 234      71.375  58.244  51.514  0.00  0.00            
ATOM   3699  H   HIE X 234      70.446  57.881  51.675  0.00  0.00            
ATOM   3700  CA  HIE X 234      71.532  59.704  51.412  0.00  0.00            
ATOM   3701  HA  HIE X 234      71.686  59.933  50.357  0.00  0.00            
ATOM   3702  CB  HIE X 234      70.206  60.364  51.679  0.00  0.00            
ATOM   3703  HB2 HIE X 234      69.549  59.738  51.075  0.00  0.00            
ATOM   3704  HB3 HIE X 234      69.867  60.350  52.715  0.00  0.00            
ATOM   3705  CG  HIE X 234      69.955  61.666  51.078  0.00  0.00            
ATOM   3706  ND1 HIE X 234      69.602  61.915  49.763  0.00  0.00            
ATOM   3707  CE1 HIE X 234      69.631  63.221  49.623  0.00  0.00            
ATOM   3708  HE1 HIE X 234      69.417  63.758  48.711  0.00  0.00            
ATOM   3709  NE2 HIE X 234      69.974  63.788  50.788  0.00  0.00            
ATOM   3710  HE2 HIE X 234      70.100  64.789  50.832  0.00  0.00            
ATOM   3711  CD2 HIE X 234      70.221  62.836  51.723  0.00  0.00            
ATOM   3712  HD2 HIE X 234      70.555  62.933  52.745  0.00  0.00            
ATOM   3713  C   HIE X 234      72.691  60.167  52.301  0.00  0.00            
ATOM   3714  O   HIE X 234      73.643  60.712  51.816  0.00  0.00            
ATOM   3715  N   ARG X 235      72.637  59.860  53.613  0.00  0.00            
ATOM   3716  H   ARG X 235      71.839  59.341  53.952  0.00  0.00            
ATOM   3717  CA  ARG X 235      73.643  60.250  54.595  0.00  0.00            
ATOM   3718  HA  ARG X 235      74.344  60.896  54.066  0.00  0.00            
ATOM   3719  CB  ARG X 235      72.922  61.087  55.695  0.00  0.00            
ATOM   3720  HB2 ARG X 235      72.448  61.891  55.132  0.00  0.00            
ATOM   3721  HB3 ARG X 235      72.299  60.446  56.319  0.00  0.00            
ATOM   3722  CG  ARG X 235      73.960  61.738  56.593  0.00  0.00            
ATOM   3723  HG2 ARG X 235      74.381  60.980  57.254  0.00  0.00            
ATOM   3724  HG3 ARG X 235      74.807  62.183  56.071  0.00  0.00            
ATOM   3725  CD  ARG X 235      73.304  62.809  57.449  0.00  0.00            
ATOM   3726  HD2 ARG X 235      72.977  63.606  56.781  0.00  0.00            
ATOM   3727  HD3 ARG X 235      72.412  62.409  57.931  0.00  0.00            
ATOM   3728  NE  ARG X 235      74.222  63.398  58.480  0.00  0.00            
ATOM   3729  HE  ARG X 235      74.046  63.153  59.444  0.00  0.00            
ATOM   3730  CZ  ARG X 235      75.012  64.388  58.304  0.00  0.00            
ATOM   3731  NH1 ARG X 235      75.159  65.002  57.190  0.00  0.00            
ATOM   3732 HH11 ARG X 235      74.431  64.981  56.491  0.00  0.00            
ATOM   3733 HH12 ARG X 235      75.777  65.796  57.280  0.00  0.00            
ATOM   3734  NH2 ARG X 235      75.774  64.751  59.270  0.00  0.00            
ATOM   3735 HH21 ARG X 235      75.791  64.383  60.210  0.00  0.00            
ATOM   3736 HH22 ARG X 235      76.265  65.627  59.159  0.00  0.00            
ATOM   3737  C   ARG X 235      74.391  59.125  55.290  0.00  0.00            
ATOM   3738  O   ARG X 235      73.796  58.337  56.025  0.00  0.00            
ATOM   3739  N   LEU X 236      75.709  59.151  55.264  0.00  0.00            
ATOM   3740  H   LEU X 236      76.176  59.981  54.927  0.00  0.00            
ATOM   3741  CA  LEU X 236      76.588  58.102  55.772  0.00  0.00            
ATOM   3742  HA  LEU X 236      75.914  57.336  56.154  0.00  0.00            
ATOM   3743  CB  LEU X 236      77.364  57.426  54.588  0.00  0.00            
ATOM   3744  HB2 LEU X 236      76.641  57.345  53.776  0.00  0.00            
ATOM   3745  HB3 LEU X 236      78.064  58.248  54.439  0.00  0.00            
ATOM   3746  CG  LEU X 236      78.038  56.071  54.853  0.00  0.00            
ATOM   3747  HG  LEU X 236      78.636  56.187  55.757  0.00  0.00            
ATOM   3748  CD1 LEU X 236      77.047  54.920  55.170  0.00  0.00            
ATOM   3749 HD11 LEU X 236      76.231  55.325  55.768  0.00  0.00            
ATOM   3750 HD12 LEU X 236      76.669  54.481  54.247  0.00  0.00            
ATOM   3751 HD13 LEU X 236      77.698  54.218  55.691  0.00  0.00            
ATOM   3752  CD2 LEU X 236      78.912  55.749  53.680  0.00  0.00            
ATOM   3753 HD21 LEU X 236      79.427  56.622  53.279  0.00  0.00            
ATOM   3754 HD22 LEU X 236      79.420  54.810  53.900  0.00  0.00            
ATOM   3755 HD23 LEU X 236      78.204  55.415  52.921  0.00  0.00            
ATOM   3756  C   LEU X 236      77.462  58.601  56.926  0.00  0.00            
ATOM   3757  O   LEU X 236      78.091  59.686  56.742  0.00  0.00            
ATOM   3758  N   VAL X 237      77.440  57.894  58.057  0.00  0.00            
ATOM   3759  H   VAL X 237      76.819  57.098  58.085  0.00  0.00            
ATOM   3760  CA  VAL X 237      78.302  58.295  59.167  0.00  0.00            
ATOM   3761  HA  VAL X 237      78.909  59.161  58.905  0.00  0.00            
ATOM   3762  CB  VAL X 237      77.494  58.733  60.388  0.00  0.00            
ATOM   3763  HB  VAL X 237      76.843  57.900  60.654  0.00  0.00            
ATOM   3764  CG1 VAL X 237      78.381  59.166  61.551  0.00  0.00            
ATOM   3765 HG11 VAL X 237      78.971  58.335  61.937  0.00  0.00            
ATOM   3766 HG12 VAL X 237      78.948  60.045  61.243  0.00  0.00            
ATOM   3767 HG13 VAL X 237      77.741  59.491  62.371  0.00  0.00            
ATOM   3768  CG2 VAL X 237      76.573  59.813  60.052  0.00  0.00            
ATOM   3769 HG21 VAL X 237      75.940  59.540  59.208  0.00  0.00            
ATOM   3770 HG22 VAL X 237      75.950  60.145  60.883  0.00  0.00            
ATOM   3771 HG23 VAL X 237      77.095  60.670  59.624  0.00  0.00            
ATOM   3772  C   VAL X 237      79.260  57.188  59.501  0.00  0.00            
ATOM   3773  O   VAL X 237      79.023  56.226  60.235  0.00  0.00            
ATOM   3774  N   LEU X 238      80.518  57.349  59.036  0.00  0.00            
ATOM   3775  H   LEU X 238      80.861  58.179  58.574  0.00  0.00            
ATOM   3776  CA  LEU X 238      81.707  56.396  59.213  0.00  0.00            
ATOM   3777  HA  LEU X 238      81.413  55.405  59.559  0.00  0.00            
ATOM   3778  CB  LEU X 238      82.587  56.269  57.941  0.00  0.00            
ATOM   3779  HB2 LEU X 238      82.873  57.278  57.643  0.00  0.00            
ATOM   3780  HB3 LEU X 238      83.497  55.715  58.174  0.00  0.00            
ATOM   3781  CG  LEU X 238      81.836  55.760  56.782  0.00  0.00            
ATOM   3782  HG  LEU X 238      81.041  56.487  56.616  0.00  0.00            
ATOM   3783  CD1 LEU X 238      82.794  55.521  55.635  0.00  0.00            
ATOM   3784 HD11 LEU X 238      83.522  56.330  55.568  0.00  0.00            
ATOM   3785 HD12 LEU X 238      83.313  54.579  55.807  0.00  0.00            
ATOM   3786 HD13 LEU X 238      82.141  55.491  54.762  0.00  0.00            
ATOM   3787  CD2 LEU X 238      80.993  54.484  56.976  0.00  0.00            
ATOM   3788 HD21 LEU X 238      80.006  54.631  57.415  0.00  0.00            
ATOM   3789 HD22 LEU X 238      80.860  53.920  56.053  0.00  0.00            
ATOM   3790 HD23 LEU X 238      81.476  53.882  57.746  0.00  0.00            
ATOM   3791  C   LEU X 238      82.593  56.972  60.323  0.00  0.00            
ATOM   3792  O   LEU X 238      82.314  57.979  60.984  0.00  0.00            
ATOM   3793  N   GLY X 239      83.625  56.201  60.729  0.00  0.00            
ATOM   3794  H   GLY X 239      83.604  55.289  60.296  0.00  0.00            
ATOM   3795  CA  GLY X 239      84.667  56.508  61.645  0.00  0.00            
ATOM   3796  HA2 GLY X 239      85.588  56.513  61.061  0.00  0.00            
ATOM   3797  HA3 GLY X 239      84.556  57.431  62.214  0.00  0.00            
ATOM   3798  C   GLY X 239      84.837  55.492  62.761  0.00  0.00            
ATOM   3799  O   GLY X 239      84.813  54.260  62.588  0.00  0.00            
ATOM   3800  N   GLU X 240      85.052  55.981  63.994  0.00  0.00            
ATOM   3801  H   GLU X 240      85.004  56.982  64.117  0.00  0.00            
ATOM   3802  CA  GLU X 240      85.553  55.187  65.134  0.00  0.00            
ATOM   3803  HA  GLU X 240      85.321  54.132  64.989  0.00  0.00            
ATOM   3804  CB  GLU X 240      87.021  55.357  65.185  0.00  0.00            
ATOM   3805  HB2 GLU X 240      87.190  56.433  65.135  0.00  0.00            
ATOM   3806  HB3 GLU X 240      87.440  55.078  66.152  0.00  0.00            
ATOM   3807  CG  GLU X 240      87.757  54.606  64.055  0.00  0.00            
ATOM   3808  HG2 GLU X 240      87.253  53.641  63.993  0.00  0.00            
ATOM   3809  HG3 GLU X 240      87.651  55.057  63.068  0.00  0.00            
ATOM   3810  CD  GLU X 240      89.236  54.460  64.426  0.00  0.00            
ATOM   3811  OE1 GLU X 240      89.864  55.473  64.740  0.00  0.00            
ATOM   3812  OE2 GLU X 240      89.842  53.366  64.294  0.00  0.00            
ATOM   3813  C   GLU X 240      84.914  55.681  66.471  0.00  0.00            
ATOM   3814  O   GLU X 240      84.205  56.633  66.517  0.00  0.00            
ATOM   3815  N   PHE X 241      85.388  55.100  67.575  0.00  0.00            
ATOM   3816  H   PHE X 241      86.043  54.331  67.586  0.00  0.00            
ATOM   3817  CA  PHE X 241      85.156  55.702  68.958  0.00  0.00            
ATOM   3818  HA  PHE X 241      84.846  56.738  68.818  0.00  0.00            
ATOM   3819  CB  PHE X 241      84.011  54.957  69.657  0.00  0.00            
ATOM   3820  HB2 PHE X 241      84.301  53.908  69.728  0.00  0.00            
ATOM   3821  HB3 PHE X 241      83.799  55.236  70.689  0.00  0.00            
ATOM   3822  CG  PHE X 241      82.708  54.856  68.891  0.00  0.00            
ATOM   3823  CD1 PHE X 241      82.248  53.611  68.456  0.00  0.00            
ATOM   3824  HD1 PHE X 241      82.963  52.804  68.518  0.00  0.00            
ATOM   3825  CE1 PHE X 241      80.987  53.391  67.928  0.00  0.00            
ATOM   3826  HE1 PHE X 241      80.706  52.402  67.598  0.00  0.00            
ATOM   3827  CZ  PHE X 241      80.075  54.387  67.950  0.00  0.00            
ATOM   3828  HZ  PHE X 241      79.066  54.130  67.662  0.00  0.00            
ATOM   3829  CE2 PHE X 241      80.492  55.696  68.391  0.00  0.00            
ATOM   3830  HE2 PHE X 241      79.756  56.487  68.392  0.00  0.00            
ATOM   3831  CD2 PHE X 241      81.848  55.948  68.768  0.00  0.00            
ATOM   3832  HD2 PHE X 241      82.151  56.922  69.123  0.00  0.00            
ATOM   3833  C   PHE X 241      86.329  55.789  69.959  0.00  0.00            
ATOM   3834  O   PHE X 241      87.123  54.865  70.162  0.00  0.00            
ATOM   3835  N   ARG X 242      86.450  56.948  70.610  0.00  0.00            
ATOM   3836  H   ARG X 242      85.706  57.630  70.640  0.00  0.00            
ATOM   3837  CA  ARG X 242      87.692  57.345  71.390  0.00  0.00            
ATOM   3838  HA  ARG X 242      88.482  57.495  70.653  0.00  0.00            
ATOM   3839  CB  ARG X 242      87.408  58.741  72.086  0.00  0.00            
ATOM   3840  HB2 ARG X 242      86.662  59.228  71.458  0.00  0.00            
ATOM   3841  HB3 ARG X 242      86.823  58.535  72.983  0.00  0.00            
ATOM   3842  CG  ARG X 242      88.616  59.677  72.343  0.00  0.00            
ATOM   3843  HG2 ARG X 242      89.349  59.192  72.988  0.00  0.00            
ATOM   3844  HG3 ARG X 242      89.042  59.816  71.350  0.00  0.00            
ATOM   3845  CD  ARG X 242      88.176  60.978  72.989  0.00  0.00            
ATOM   3846  HD2 ARG X 242      87.262  61.261  72.468  0.00  0.00            
ATOM   3847  HD3 ARG X 242      87.994  60.753  74.040  0.00  0.00            
ATOM   3848  NE  ARG X 242      89.175  62.017  72.744  0.00  0.00            
ATOM   3849  HE  ARG X 242      89.730  61.804  71.928  0.00  0.00            
ATOM   3850  CZ  ARG X 242      89.575  63.068  73.453  0.00  0.00            
ATOM   3851  NH1 ARG X 242      88.731  63.786  74.093  0.00  0.00            
ATOM   3852 HH11 ARG X 242      87.763  63.549  73.927  0.00  0.00            
ATOM   3853 HH12 ARG X 242      89.060  64.565  74.646  0.00  0.00            
ATOM   3854  NH2 ARG X 242      90.771  63.481  73.333  0.00  0.00            
ATOM   3855 HH21 ARG X 242      91.467  62.886  72.907  0.00  0.00            
ATOM   3856 HH22 ARG X 242      91.075  64.228  73.941  0.00  0.00            
ATOM   3857  C   ARG X 242      88.116  56.449  72.494  0.00  0.00            
ATOM   3858  O   ARG X 242      89.286  56.148  72.724  0.00  0.00            
ATOM   3859  N   ASN X 243      87.143  55.774  73.006  0.00  0.00            
ATOM   3860  H   ASN X 243      86.197  56.090  72.848  0.00  0.00            
ATOM   3861  CA  ASN X 243      87.302  54.716  74.040  0.00  0.00            
ATOM   3862  HA  ASN X 243      88.182  54.893  74.659  0.00  0.00            
ATOM   3863  CB  ASN X 243      86.135  54.767  75.020  0.00  0.00            
ATOM   3864  HB2 ASN X 243      86.179  54.033  75.825  0.00  0.00            
ATOM   3865  HB3 ASN X 243      86.001  55.773  75.417  0.00  0.00            
ATOM   3866  CG  ASN X 243      84.873  54.465  74.222  0.00  0.00            
ATOM   3867  OD1 ASN X 243      84.570  55.076  73.239  0.00  0.00            
ATOM   3868  ND2 ASN X 243      83.939  53.641  74.653  0.00  0.00            
ATOM   3869 HD21 ASN X 243      83.025  53.614  74.224  0.00  0.00            
ATOM   3870 HD22 ASN X 243      84.131  53.225  75.554  0.00  0.00            
ATOM   3871  C   ASN X 243      87.513  53.248  73.519  0.00  0.00            
ATOM   3872  O   ASN X 243      87.685  52.362  74.314  0.00  0.00            
ATOM   3873  N   GLU X 244      87.402  52.979  72.194  0.00  0.00            
ATOM   3874  H   GLU X 244      87.254  53.725  71.529  0.00  0.00            
ATOM   3875  CA  GLU X 244      87.367  51.600  71.600  0.00  0.00            
ATOM   3876  HA  GLU X 244      87.311  50.872  72.409  0.00  0.00            
ATOM   3877  CB  GLU X 244      86.155  51.451  70.625  0.00  0.00            
ATOM   3878  HB2 GLU X 244      86.272  52.154  69.800  0.00  0.00            
ATOM   3879  HB3 GLU X 244      86.205  50.402  70.333  0.00  0.00            
ATOM   3880  CG  GLU X 244      84.793  51.707  71.273  0.00  0.00            
ATOM   3881  HG2 GLU X 244      84.721  52.658  71.800  0.00  0.00            
ATOM   3882  HG3 GLU X 244      84.128  51.851  70.421  0.00  0.00            
ATOM   3883  CD  GLU X 244      84.267  50.492  72.090  0.00  0.00            
ATOM   3884  OE1 GLU X 244      84.894  49.439  72.261  0.00  0.00            
ATOM   3885  OE2 GLU X 244      83.170  50.703  72.639  0.00  0.00            
ATOM   3886  C   GLU X 244      88.744  51.282  70.926  0.00  0.00            
ATOM   3887  O   GLU X 244      89.614  52.150  70.950  0.00  0.00            
ATOM   3888  N   GLY X 245      88.986  50.091  70.377  0.00  0.00            
ATOM   3889  H   GLY X 245      88.205  49.454  70.307  0.00  0.00            
ATOM   3890  CA  GLY X 245      90.193  49.833  69.617  0.00  0.00            
ATOM   3891  HA2 GLY X 245      91.097  50.205  70.098  0.00  0.00            
ATOM   3892  HA3 GLY X 245      90.264  48.745  69.610  0.00  0.00            
ATOM   3893  C   GLY X 245      90.189  50.397  68.258  0.00  0.00            
ATOM   3894  O   GLY X 245      89.157  50.702  67.679  0.00  0.00            
ATOM   3895  N   ASN X 246      91.382  50.421  67.629  0.00  0.00            
ATOM   3896  H   ASN X 246      92.117  49.925  68.112  0.00  0.00            
ATOM   3897  CA  ASN X 246      91.546  51.098  66.294  0.00  0.00            
ATOM   3898  HA  ASN X 246      90.598  51.504  65.942  0.00  0.00            
ATOM   3899  CB  ASN X 246      92.550  52.286  66.460  0.00  0.00            
ATOM   3900  HB2 ASN X 246      93.603  52.024  66.567  0.00  0.00            
ATOM   3901  HB3 ASN X 246      92.577  52.759  65.478  0.00  0.00            
ATOM   3902  CG  ASN X 246      92.111  53.315  67.491  0.00  0.00            
ATOM   3903  OD1 ASN X 246      92.625  53.441  68.570  0.00  0.00            
ATOM   3904  ND2 ASN X 246      91.091  54.006  67.152  0.00  0.00            
ATOM   3905 HD21 ASN X 246      90.597  54.588  67.813  0.00  0.00            
ATOM   3906 HD22 ASN X 246      90.789  54.066  66.189  0.00  0.00            
ATOM   3907  C   ASN X 246      91.791  50.052  65.245  0.00  0.00            
ATOM   3908  O   ASN X 246      92.234  48.940  65.537  0.00  0.00            
ATOM   3909  N   LEU X 247      91.573  50.411  63.987  0.00  0.00            
ATOM   3910  H   LEU X 247      91.396  51.399  63.872  0.00  0.00            
ATOM   3911  CA  LEU X 247      92.168  49.601  62.905  0.00  0.00            
ATOM   3912  HA  LEU X 247      91.916  48.547  63.026  0.00  0.00            
ATOM   3913  CB  LEU X 247      91.619  50.018  61.518  0.00  0.00            
ATOM   3914  HB2 LEU X 247      92.226  49.651  60.690  0.00  0.00            
ATOM   3915  HB3 LEU X 247      90.612  49.607  61.454  0.00  0.00            
ATOM   3916  CG  LEU X 247      91.411  51.558  61.321  0.00  0.00            
ATOM   3917  HG  LEU X 247      90.622  51.899  61.991  0.00  0.00            
ATOM   3918  CD1 LEU X 247      92.597  52.505  61.316  0.00  0.00            
ATOM   3919 HD11 LEU X 247      92.340  53.504  60.964  0.00  0.00            
ATOM   3920 HD12 LEU X 247      92.951  52.619  62.341  0.00  0.00            
ATOM   3921 HD13 LEU X 247      93.359  52.071  60.668  0.00  0.00            
ATOM   3922  CD2 LEU X 247      90.715  51.729  59.943  0.00  0.00            
ATOM   3923 HD21 LEU X 247      89.817  51.112  59.973  0.00  0.00            
ATOM   3924 HD22 LEU X 247      90.426  52.755  59.715  0.00  0.00            
ATOM   3925 HD23 LEU X 247      91.448  51.446  59.188  0.00  0.00            
ATOM   3926  C   LEU X 247      93.718  49.632  62.870  0.00  0.00            
ATOM   3927  O   LEU X 247      94.487  50.497  63.328  0.00  0.00            
ATOM   3928  N   GLU X 248      94.218  48.641  62.169  0.00  0.00            
ATOM   3929  H   GLU X 248      93.627  47.908  61.802  0.00  0.00            
ATOM   3930  CA  GLU X 248      95.717  48.374  61.974  0.00  0.00            
ATOM   3931  HA  GLU X 248      96.127  48.651  62.946  0.00  0.00            
ATOM   3932  CB  GLU X 248      95.834  46.841  61.826  0.00  0.00            
ATOM   3933  HB2 GLU X 248      95.359  46.374  62.689  0.00  0.00            
ATOM   3934  HB3 GLU X 248      95.385  46.502  60.892  0.00  0.00            
ATOM   3935  CG  GLU X 248      97.281  46.487  61.983  0.00  0.00            
ATOM   3936  HG2 GLU X 248      97.811  47.134  62.682  0.00  0.00            
ATOM   3937  HG3 GLU X 248      97.201  45.492  62.420  0.00  0.00            
ATOM   3938  CD  GLU X 248      98.109  46.367  60.696  0.00  0.00            
ATOM   3939  OE1 GLU X 248      99.382  46.559  60.690  0.00  0.00            
ATOM   3940  OE2 GLU X 248      97.621  46.050  59.614  0.00  0.00            
ATOM   3941  C   GLU X 248      96.416  49.235  60.882  0.00  0.00            
ATOM   3942  O   GLU X 248      97.555  49.630  61.087  0.00  0.00            
ATOM   3943  N   LYS X 249      95.752  49.499  59.714  0.00  0.00            
ATOM   3944  H   LYS X 249      94.785  49.209  59.664  0.00  0.00            
ATOM   3945  CA  LYS X 249      96.267  50.405  58.642  0.00  0.00            
ATOM   3946  HA  LYS X 249      97.012  51.081  59.062  0.00  0.00            
ATOM   3947  CB  LYS X 249      96.916  49.572  57.556  0.00  0.00            
ATOM   3948  HB2 LYS X 249      96.209  48.765  57.363  0.00  0.00            
ATOM   3949  HB3 LYS X 249      97.150  50.251  56.736  0.00  0.00            
ATOM   3950  CG  LYS X 249      98.301  48.900  57.949  0.00  0.00            
ATOM   3951  HG2 LYS X 249      99.012  49.723  58.017  0.00  0.00            
ATOM   3952  HG3 LYS X 249      98.351  48.514  58.967  0.00  0.00            
ATOM   3953  CD  LYS X 249      98.911  48.039  56.809  0.00  0.00            
ATOM   3954  HD2 LYS X 249      98.277  47.187  56.565  0.00  0.00            
ATOM   3955  HD3 LYS X 249      99.100  48.673  55.943  0.00  0.00            
ATOM   3956  CE  LYS X 249     100.298  47.482  57.261  0.00  0.00            
ATOM   3957  HE2 LYS X 249     100.861  47.151  56.388  0.00  0.00            
ATOM   3958  HE3 LYS X 249     100.846  48.198  57.874  0.00  0.00            
ATOM   3959  NZ  LYS X 249     100.092  46.294  58.112  0.00  0.00            
ATOM   3960  HZ1 LYS X 249     100.956  46.045  58.571  0.00  0.00            
ATOM   3961  HZ2 LYS X 249      99.401  46.455  58.832  0.00  0.00            
ATOM   3962  HZ3 LYS X 249      99.710  45.548  57.549  0.00  0.00            
ATOM   3963  C   LYS X 249      95.224  51.209  58.057  0.00  0.00            
ATOM   3964  O   LYS X 249      94.068  50.879  58.123  0.00  0.00            
ATOM   3965  N   PHE X 250      95.589  52.267  57.389  0.00  0.00            
ATOM   3966  H   PHE X 250      96.592  52.352  57.300  0.00  0.00            
ATOM   3967  CA  PHE X 250      94.718  53.371  56.857  0.00  0.00            
ATOM   3968  HA  PHE X 250      93.775  52.865  56.649  0.00  0.00            
ATOM   3969  CB  PHE X 250      94.397  54.429  57.870  0.00  0.00            
ATOM   3970  HB2 PHE X 250      94.223  53.978  58.847  0.00  0.00            
ATOM   3971  HB3 PHE X 250      95.311  55.013  57.985  0.00  0.00            
ATOM   3972  CG  PHE X 250      93.344  55.476  57.551  0.00  0.00            
ATOM   3973  CD1 PHE X 250      93.684  56.621  56.832  0.00  0.00            
ATOM   3974  HD1 PHE X 250      94.749  56.767  56.725  0.00  0.00            
ATOM   3975  CE1 PHE X 250      92.729  57.536  56.333  0.00  0.00            
ATOM   3976  HE1 PHE X 250      92.982  58.463  55.840  0.00  0.00            
ATOM   3977  CZ  PHE X 250      91.356  57.198  56.464  0.00  0.00            
ATOM   3978  HZ  PHE X 250      90.566  57.912  56.283  0.00  0.00            
ATOM   3979  CE2 PHE X 250      91.005  56.058  57.147  0.00  0.00            
ATOM   3980  HE2 PHE X 250      89.941  55.879  57.190  0.00  0.00            
ATOM   3981  CD2 PHE X 250      91.961  55.152  57.746  0.00  0.00            
ATOM   3982  HD2 PHE X 250      91.627  54.261  58.256  0.00  0.00            
ATOM   3983  C   PHE X 250      95.232  54.039  55.554  0.00  0.00            
ATOM   3984  O   PHE X 250      96.384  54.389  55.424  0.00  0.00            
ATOM   3985  N   ASP X 251      94.380  54.129  54.503  0.00  0.00            
ATOM   3986  H   ASP X 251      93.391  54.037  54.686  0.00  0.00            
ATOM   3987  CA  ASP X 251      94.705  54.040  53.111  0.00  0.00            
ATOM   3988  HA  ASP X 251      95.589  54.660  52.965  0.00  0.00            
ATOM   3989  CB  ASP X 251      95.215  52.590  52.766  0.00  0.00            
ATOM   3990  HB2 ASP X 251      95.993  52.248  53.448  0.00  0.00            
ATOM   3991  HB3 ASP X 251      94.336  51.964  52.922  0.00  0.00            
ATOM   3992  CG  ASP X 251      95.788  52.584  51.408  0.00  0.00            
ATOM   3993  OD1 ASP X 251      96.942  53.100  51.257  0.00  0.00            
ATOM   3994  OD2 ASP X 251      95.187  52.037  50.495  0.00  0.00            
ATOM   3995  C   ASP X 251      93.529  54.481  52.121  0.00  0.00            
ATOM   3996  O   ASP X 251      92.374  54.047  52.320  0.00  0.00            
ATOM   3997  N   LYS X 252      93.817  55.200  51.018  0.00  0.00            
ATOM   3998  H   LYS X 252      94.616  55.813  51.102  0.00  0.00            
ATOM   3999  CA  LYS X 252      92.783  55.553  49.948  0.00  0.00            
ATOM   4000  HA  LYS X 252      92.025  56.188  50.406  0.00  0.00            
ATOM   4001  CB  LYS X 252      93.592  56.314  48.905  0.00  0.00            
ATOM   4002  HB2 LYS X 252      92.887  56.609  48.128  0.00  0.00            
ATOM   4003  HB3 LYS X 252      93.949  57.252  49.331  0.00  0.00            
ATOM   4004  CG  LYS X 252      94.852  55.575  48.377  0.00  0.00            
ATOM   4005  HG2 LYS X 252      95.589  55.488  49.176  0.00  0.00            
ATOM   4006  HG3 LYS X 252      94.632  54.572  48.011  0.00  0.00            
ATOM   4007  CD  LYS X 252      95.593  56.359  47.292  0.00  0.00            
ATOM   4008  HD2 LYS X 252      95.020  56.520  46.379  0.00  0.00            
ATOM   4009  HD3 LYS X 252      95.894  57.338  47.666  0.00  0.00            
ATOM   4010  CE  LYS X 252      96.752  55.516  46.819  0.00  0.00            
ATOM   4011  HE2 LYS X 252      97.354  55.247  47.687  0.00  0.00            
ATOM   4012  HE3 LYS X 252      96.404  54.561  46.423  0.00  0.00            
ATOM   4013  NZ  LYS X 252      97.517  56.232  45.717  0.00  0.00            
ATOM   4014  HZ1 LYS X 252      97.970  55.607  45.065  0.00  0.00            
ATOM   4015  HZ2 LYS X 252      96.852  56.602  45.053  0.00  0.00            
ATOM   4016  HZ3 LYS X 252      98.146  56.960  46.025  0.00  0.00            
ATOM   4017  C   LYS X 252      92.029  54.386  49.313  0.00  0.00            
ATOM   4018  O   LYS X 252      90.876  54.505  48.875  0.00  0.00            
ATOM   4019  N   SER X 253      92.629  53.227  49.255  0.00  0.00            
ATOM   4020  H   SER X 253      93.585  53.196  49.579  0.00  0.00            
ATOM   4021  CA  SER X 253      92.040  51.979  48.645  0.00  0.00            
ATOM   4022  HA  SER X 253      91.528  52.200  47.708  0.00  0.00            
ATOM   4023  CB  SER X 253      93.135  51.019  48.147  0.00  0.00            
ATOM   4024  HB2 SER X 253      92.766  50.357  47.364  0.00  0.00            
ATOM   4025  HB3 SER X 253      93.940  51.544  47.633  0.00  0.00            
ATOM   4026  OG  SER X 253      93.886  50.295  49.124  0.00  0.00            
ATOM   4027  HG  SER X 253      94.437  50.870  49.661  0.00  0.00            
ATOM   4028  C   SER X 253      90.975  51.126  49.478  0.00  0.00            
ATOM   4029  O   SER X 253      90.258  50.212  48.932  0.00  0.00            
ATOM   4030  N   ALA X 254      90.757  51.543  50.702  0.00  0.00            
ATOM   4031  H   ALA X 254      91.272  52.334  51.060  0.00  0.00            
ATOM   4032  CA  ALA X 254      89.502  51.203  51.411  0.00  0.00            
ATOM   4033  HA  ALA X 254      89.122  50.235  51.084  0.00  0.00            
ATOM   4034  CB  ALA X 254      89.656  51.107  52.949  0.00  0.00            
ATOM   4035  HB1 ALA X 254      90.291  50.284  53.275  0.00  0.00            
ATOM   4036  HB2 ALA X 254      90.202  51.947  53.380  0.00  0.00            
ATOM   4037  HB3 ALA X 254      88.684  51.023  53.435  0.00  0.00            
ATOM   4038  C   ALA X 254      88.411  52.210  51.083  0.00  0.00            
ATOM   4039  O   ALA X 254      87.310  51.849  50.961  0.00  0.00            
ATOM   4040  N   LEU X 255      88.830  53.515  50.970  0.00  0.00            
ATOM   4041  H   LEU X 255      89.834  53.616  51.027  0.00  0.00            
ATOM   4042  CA  LEU X 255      87.852  54.589  50.781  0.00  0.00            
ATOM   4043  HA  LEU X 255      87.057  54.493  51.521  0.00  0.00            
ATOM   4044  CB  LEU X 255      88.530  55.900  51.086  0.00  0.00            
ATOM   4045  HB2 LEU X 255      89.560  55.976  50.736  0.00  0.00            
ATOM   4046  HB3 LEU X 255      87.934  56.616  50.519  0.00  0.00            
ATOM   4047  CG  LEU X 255      88.629  56.331  52.544  0.00  0.00            
ATOM   4048  HG  LEU X 255      89.092  57.316  52.478  0.00  0.00            
ATOM   4049  CD1 LEU X 255      87.285  56.661  53.161  0.00  0.00            
ATOM   4050 HD11 LEU X 255      87.359  56.725  54.247  0.00  0.00            
ATOM   4051 HD12 LEU X 255      86.761  57.513  52.729  0.00  0.00            
ATOM   4052 HD13 LEU X 255      86.530  55.908  52.939  0.00  0.00            
ATOM   4053  CD2 LEU X 255      89.487  55.466  53.404  0.00  0.00            
ATOM   4054 HD21 LEU X 255      88.987  54.498  53.428  0.00  0.00            
ATOM   4055 HD22 LEU X 255      90.476  55.397  52.951  0.00  0.00            
ATOM   4056 HD23 LEU X 255      89.581  55.885  54.405  0.00  0.00            
ATOM   4057  C   LEU X 255      87.237  54.604  49.322  0.00  0.00            
ATOM   4058  O   LEU X 255      86.036  54.839  49.124  0.00  0.00            
ATOM   4059  N   GLU X 256      88.031  54.350  48.324  0.00  0.00            
ATOM   4060  H   GLU X 256      89.022  54.285  48.511  0.00  0.00            
ATOM   4061  CA  GLU X 256      87.536  54.286  46.930  0.00  0.00            
ATOM   4062  HA  GLU X 256      87.035  55.198  46.604  0.00  0.00            
ATOM   4063  CB  GLU X 256      88.736  53.981  46.039  0.00  0.00            
ATOM   4064  HB2 GLU X 256      88.442  54.267  45.030  0.00  0.00            
ATOM   4065  HB3 GLU X 256      89.551  54.657  46.299  0.00  0.00            
ATOM   4066  CG  GLU X 256      89.214  52.568  45.999  0.00  0.00            
ATOM   4067  HG2 GLU X 256      89.705  52.452  46.966  0.00  0.00            
ATOM   4068  HG3 GLU X 256      88.337  51.936  45.864  0.00  0.00            
ATOM   4069  CD  GLU X 256      90.231  52.431  44.836  0.00  0.00            
ATOM   4070  OE1 GLU X 256      91.071  53.359  44.742  0.00  0.00            
ATOM   4071  OE2 GLU X 256      90.298  51.454  44.059  0.00  0.00            
ATOM   4072  C   GLU X 256      86.413  53.254  46.603  0.00  0.00            
ATOM   4073  O   GLU X 256      85.680  53.492  45.566  0.00  0.00            
ATOM   4074  N   GLY X 257      86.215  52.243  47.466  0.00  0.00            
ATOM   4075  H   GLY X 257      86.758  52.089  48.304  0.00  0.00            
ATOM   4076  CA  GLY X 257      84.932  51.483  47.315  0.00  0.00            
ATOM   4077  HA2 GLY X 257      84.903  51.132  46.283  0.00  0.00            
ATOM   4078  HA3 GLY X 257      84.867  50.617  47.974  0.00  0.00            
ATOM   4079  C   GLY X 257      83.644  52.294  47.436  0.00  0.00            
ATOM   4080  O   GLY X 257      82.601  51.892  46.903  0.00  0.00            
ATOM   4081  N   LEU X 258      83.652  53.481  48.064  0.00  0.00            
ATOM   4082  H   LEU X 258      84.447  53.800  48.599  0.00  0.00            
ATOM   4083  CA  LEU X 258      82.451  54.306  48.099  0.00  0.00            
ATOM   4084  HA  LEU X 258      81.606  53.673  48.366  0.00  0.00            
ATOM   4085  CB  LEU X 258      82.708  55.436  49.131  0.00  0.00            
ATOM   4086  HB2 LEU X 258      83.525  56.076  48.795  0.00  0.00            
ATOM   4087  HB3 LEU X 258      81.898  56.156  49.249  0.00  0.00            
ATOM   4088  CG  LEU X 258      83.151  54.974  50.569  0.00  0.00            
ATOM   4089  HG  LEU X 258      83.893  54.176  50.592  0.00  0.00            
ATOM   4090  CD1 LEU X 258      83.583  56.235  51.319  0.00  0.00            
ATOM   4091 HD11 LEU X 258      84.487  56.557  50.803  0.00  0.00            
ATOM   4092 HD12 LEU X 258      82.796  56.976  51.184  0.00  0.00            
ATOM   4093 HD13 LEU X 258      83.879  55.962  52.332  0.00  0.00            
ATOM   4094  CD2 LEU X 258      81.940  54.411  51.192  0.00  0.00            
ATOM   4095 HD21 LEU X 258      82.233  54.036  52.172  0.00  0.00            
ATOM   4096 HD22 LEU X 258      81.247  55.232  51.371  0.00  0.00            
ATOM   4097 HD23 LEU X 258      81.543  53.589  50.596  0.00  0.00            
ATOM   4098  C   LEU X 258      82.124  55.050  46.799  0.00  0.00            
ATOM   4099  O   LEU X 258      81.160  55.778  46.681  0.00  0.00            
ATOM   4100  N   CYX X 259      82.923  54.911  45.665  0.00  0.00            
ATOM   4101  H   CYX X 259      83.678  54.251  45.784  0.00  0.00            
ATOM   4102  CA  CYX X 259      82.553  55.215  44.357  0.00  0.00            
ATOM   4103  HA  CYX X 259      82.418  56.291  44.252  0.00  0.00            
ATOM   4104  CB  CYX X 259      83.659  54.780  43.396  0.00  0.00            
ATOM   4105  HB2 CYX X 259      84.129  53.838  43.679  0.00  0.00            
ATOM   4106  HB3 CYX X 259      83.188  54.466  42.465  0.00  0.00            
ATOM   4107  SG  CYX X 259      84.753  56.168  43.032  0.00  0.00            
ATOM   4108  C   CYX X 259      81.292  54.404  43.978  0.00  0.00            
ATOM   4109  O   CYX X 259      80.556  54.936  43.208  0.00  0.00            
ATOM   4110  N   ASN X 260      81.128  53.163  44.537  0.00  0.00            
ATOM   4111  H   ASN X 260      81.840  52.755  45.125  0.00  0.00            
ATOM   4112  CA  ASN X 260      80.043  52.294  44.073  0.00  0.00            
ATOM   4113  HA  ASN X 260      79.882  52.385  42.999  0.00  0.00            
ATOM   4114  CB  ASN X 260      80.581  50.857  44.109  0.00  0.00            
ATOM   4115  HB2 ASN X 260      80.495  50.583  45.161  0.00  0.00            
ATOM   4116  HB3 ASN X 260      79.898  50.161  43.623  0.00  0.00            
ATOM   4117  CG  ASN X 260      81.905  50.631  43.542  0.00  0.00            
ATOM   4118  OD1 ASN X 260      82.251  51.211  42.533  0.00  0.00            
ATOM   4119  ND2 ASN X 260      82.747  49.841  44.097  0.00  0.00            
ATOM   4120 HD21 ASN X 260      83.688  49.902  43.736  0.00  0.00            
ATOM   4121 HD22 ASN X 260      82.482  49.373  44.952  0.00  0.00            
ATOM   4122  C   ASN X 260      78.684  52.430  44.843  0.00  0.00            
ATOM   4123  O   ASN X 260      77.657  51.773  44.606  0.00  0.00            
ATOM   4124  N   LEU X 261      78.702  53.298  45.808  0.00  0.00            
ATOM   4125  H   LEU X 261      79.553  53.830  45.924  0.00  0.00            
ATOM   4126  CA  LEU X 261      77.491  53.728  46.549  0.00  0.00            
ATOM   4127  HA  LEU X 261      76.651  53.066  46.339  0.00  0.00            
ATOM   4128  CB  LEU X 261      77.875  53.738  48.037  0.00  0.00            
ATOM   4129  HB2 LEU X 261      78.776  54.335  48.178  0.00  0.00            
ATOM   4130  HB3 LEU X 261      77.035  54.170  48.580  0.00  0.00            
ATOM   4131  CG  LEU X 261      78.046  52.356  48.764  0.00  0.00            
ATOM   4132  HG  LEU X 261      77.083  51.853  48.680  0.00  0.00            
ATOM   4133  CD1 LEU X 261      79.246  51.427  48.175  0.00  0.00            
ATOM   4134 HD11 LEU X 261      78.905  51.107  47.190  0.00  0.00            
ATOM   4135 HD12 LEU X 261      80.126  52.057  48.044  0.00  0.00            
ATOM   4136 HD13 LEU X 261      79.434  50.483  48.686  0.00  0.00            
ATOM   4137  CD2 LEU X 261      78.250  52.594  50.219  0.00  0.00            
ATOM   4138 HD21 LEU X 261      79.166  53.151  50.417  0.00  0.00            
ATOM   4139 HD22 LEU X 261      77.355  53.094  50.589  0.00  0.00            
ATOM   4140 HD23 LEU X 261      78.341  51.665  50.781  0.00  0.00            
ATOM   4141  C   LEU X 261      77.048  55.101  46.117  0.00  0.00            
ATOM   4142  O   LEU X 261      77.925  55.995  46.030  0.00  0.00            
ATOM   4143  N   THR X 262      75.757  55.331  46.000  0.00  0.00            
ATOM   4144  H   THR X 262      75.189  54.498  46.061  0.00  0.00            
ATOM   4145  CA  THR X 262      75.065  56.700  45.864  0.00  0.00            
ATOM   4146  HA  THR X 262      75.739  57.303  45.256  0.00  0.00            
ATOM   4147  CB  THR X 262      73.763  56.455  45.059  0.00  0.00            
ATOM   4148  HB  THR X 262      73.055  55.856  45.633  0.00  0.00            
ATOM   4149  CG2 THR X 262      73.168  57.817  44.702  0.00  0.00            
ATOM   4150 HG21 THR X 262      73.711  58.309  43.894  0.00  0.00            
ATOM   4151 HG22 THR X 262      72.102  57.628  44.577  0.00  0.00            
ATOM   4152 HG23 THR X 262      73.188  58.470  45.574  0.00  0.00            
ATOM   4153  OG1 THR X 262      74.022  55.920  43.814  0.00  0.00            
ATOM   4154  HG1 THR X 262      73.984  54.976  43.984  0.00  0.00            
ATOM   4155  C   THR X 262      74.773  57.404  47.175  0.00  0.00            
ATOM   4156  O   THR X 262      73.852  56.946  47.949  0.00  0.00            
ATOM   4157  N   ILE X 263      75.442  58.506  47.413  0.00  0.00            
ATOM   4158  H   ILE X 263      76.073  58.651  46.639  0.00  0.00            
ATOM   4159  CA  ILE X 263      75.583  59.235  48.711  0.00  0.00            
ATOM   4160  HA  ILE X 263      74.861  58.809  49.407  0.00  0.00            
ATOM   4161  CB  ILE X 263      77.029  58.876  49.297  0.00  0.00            
ATOM   4162  HB  ILE X 263      77.732  58.898  48.464  0.00  0.00            
ATOM   4163  CG2 ILE X 263      77.519  59.792  50.423  0.00  0.00            
ATOM   4164 HG21 ILE X 263      77.790  60.721  49.923  0.00  0.00            
ATOM   4165 HG22 ILE X 263      76.655  60.009  51.051  0.00  0.00            
ATOM   4166 HG23 ILE X 263      78.360  59.394  50.991  0.00  0.00            
ATOM   4167  CG1 ILE X 263      76.969  57.480  49.923  0.00  0.00            
ATOM   4168 HG12 ILE X 263      76.337  57.474  50.811  0.00  0.00            
ATOM   4169 HG13 ILE X 263      76.511  56.849  49.161  0.00  0.00            
ATOM   4170  CD1 ILE X 263      78.302  56.853  50.291  0.00  0.00            
ATOM   4171 HD11 ILE X 263      78.867  56.834  49.359  0.00  0.00            
ATOM   4172 HD12 ILE X 263      78.825  57.359  51.103  0.00  0.00            
ATOM   4173 HD13 ILE X 263      78.100  55.806  50.517  0.00  0.00            
ATOM   4174  C   ILE X 263      75.320  60.659  48.332  0.00  0.00            
ATOM   4175  O   ILE X 263      75.827  61.159  47.344  0.00  0.00            
ATOM   4176  N   GLU X 264      74.549  61.346  49.166  0.00  0.00            
ATOM   4177  H   GLU X 264      74.258  60.962  50.054  0.00  0.00            
ATOM   4178  CA  GLU X 264      74.424  62.819  49.038  0.00  0.00            
ATOM   4179  HA  GLU X 264      74.913  63.106  48.107  0.00  0.00            
ATOM   4180  CB  GLU X 264      72.959  63.252  48.899  0.00  0.00            
ATOM   4181  HB2 GLU X 264      72.460  62.469  48.328  0.00  0.00            
ATOM   4182  HB3 GLU X 264      72.518  63.355  49.890  0.00  0.00            
ATOM   4183  CG  GLU X 264      72.722  64.510  48.084  0.00  0.00            
ATOM   4184  HG2 GLU X 264      71.653  64.550  47.875  0.00  0.00            
ATOM   4185  HG3 GLU X 264      72.882  65.428  48.650  0.00  0.00            
ATOM   4186  CD  GLU X 264      73.449  64.530  46.807  0.00  0.00            
ATOM   4187  OE1 GLU X 264      72.888  63.966  45.876  0.00  0.00            
ATOM   4188  OE2 GLU X 264      74.575  65.058  46.662  0.00  0.00            
ATOM   4189  C   GLU X 264      75.092  63.599  50.159  0.00  0.00            
ATOM   4190  O   GLU X 264      75.276  64.778  50.023  0.00  0.00            
ATOM   4191  N   GLU X 265      75.287  62.944  51.268  0.00  0.00            
ATOM   4192  H   GLU X 265      74.993  61.983  51.369  0.00  0.00            
ATOM   4193  CA  GLU X 265      75.838  63.563  52.499  0.00  0.00            
ATOM   4194  HA  GLU X 265      76.398  64.470  52.272  0.00  0.00            
ATOM   4195  CB  GLU X 265      74.668  63.877  53.428  0.00  0.00            
ATOM   4196  HB2 GLU X 265      74.162  62.952  53.706  0.00  0.00            
ATOM   4197  HB3 GLU X 265      75.104  64.348  54.309  0.00  0.00            
ATOM   4198  CG  GLU X 265      73.587  64.869  52.826  0.00  0.00            
ATOM   4199  HG2 GLU X 265      74.135  65.610  52.245  0.00  0.00            
ATOM   4200  HG3 GLU X 265      72.931  64.248  52.216  0.00  0.00            
ATOM   4201  CD  GLU X 265      72.729  65.539  53.947  0.00  0.00            
ATOM   4202  OE1 GLU X 265      71.859  66.301  53.552  0.00  0.00            
ATOM   4203  OE2 GLU X 265      72.789  65.275  55.142  0.00  0.00            
ATOM   4204  C   GLU X 265      76.793  62.653  53.197  0.00  0.00            
ATOM   4205  O   GLU X 265      76.432  61.526  53.702  0.00  0.00            
ATOM   4206  N   PHE X 266      78.099  63.045  53.381  0.00  0.00            
ATOM   4207  H   PHE X 266      78.321  63.864  52.833  0.00  0.00            
ATOM   4208  CA  PHE X 266      79.137  62.364  54.186  0.00  0.00            
ATOM   4209  HA  PHE X 266      78.751  61.364  54.383  0.00  0.00            
ATOM   4210  CB  PHE X 266      80.383  62.235  53.313  0.00  0.00            
ATOM   4211  HB2 PHE X 266      80.011  61.785  52.392  0.00  0.00            
ATOM   4212  HB3 PHE X 266      80.650  63.226  52.947  0.00  0.00            
ATOM   4213  CG  PHE X 266      81.520  61.415  53.867  0.00  0.00            
ATOM   4214  CD1 PHE X 266      81.497  59.996  53.815  0.00  0.00            
ATOM   4215  HD1 PHE X 266      80.681  59.429  53.393  0.00  0.00            
ATOM   4216  CE1 PHE X 266      82.598  59.291  54.337  0.00  0.00            
ATOM   4217  HE1 PHE X 266      82.574  58.211  54.360  0.00  0.00            
ATOM   4218  CZ  PHE X 266      83.730  59.944  54.906  0.00  0.00            
ATOM   4219  HZ  PHE X 266      84.545  59.358  55.304  0.00  0.00            
ATOM   4220  CE2 PHE X 266      83.769  61.363  54.853  0.00  0.00            
ATOM   4221  HE2 PHE X 266      84.621  61.960  55.146  0.00  0.00            
ATOM   4222  CD2 PHE X 266      82.625  62.033  54.442  0.00  0.00            
ATOM   4223  HD2 PHE X 266      82.643  63.112  54.472  0.00  0.00            
ATOM   4224  C   PHE X 266      79.488  63.015  55.516  0.00  0.00            
ATOM   4225  O   PHE X 266      79.755  64.220  55.552  0.00  0.00            
ATOM   4226  N   ARG X 267      79.698  62.198  56.532  0.00  0.00            
ATOM   4227  H   ARG X 267      79.672  61.200  56.375  0.00  0.00            
ATOM   4228  CA  ARG X 267      80.293  62.579  57.844  0.00  0.00            
ATOM   4229  HA  ARG X 267      80.882  63.477  57.654  0.00  0.00            
ATOM   4230  CB  ARG X 267      79.251  62.795  58.942  0.00  0.00            
ATOM   4231  HB2 ARG X 267      78.521  63.532  58.607  0.00  0.00            
ATOM   4232  HB3 ARG X 267      78.714  61.871  59.159  0.00  0.00            
ATOM   4233  CG  ARG X 267      79.837  63.308  60.335  0.00  0.00            
ATOM   4234  HG2 ARG X 267      80.493  62.478  60.595  0.00  0.00            
ATOM   4235  HG3 ARG X 267      80.479  64.186  60.262  0.00  0.00            
ATOM   4236  CD  ARG X 267      78.913  63.541  61.488  0.00  0.00            
ATOM   4237  HD2 ARG X 267      77.984  63.043  61.213  0.00  0.00            
ATOM   4238  HD3 ARG X 267      79.395  63.193  62.402  0.00  0.00            
ATOM   4239  NE  ARG X 267      78.553  64.985  61.551  0.00  0.00            
ATOM   4240  HE  ARG X 267      78.780  65.523  60.726  0.00  0.00            
ATOM   4241  CZ  ARG X 267      77.942  65.662  62.486  0.00  0.00            
ATOM   4242  NH1 ARG X 267      77.306  65.044  63.423  0.00  0.00            
ATOM   4243 HH11 ARG X 267      77.156  64.050  63.522  0.00  0.00            
ATOM   4244 HH12 ARG X 267      76.957  65.606  64.187  0.00  0.00            
ATOM   4245  NH2 ARG X 267      77.858  66.978  62.599  0.00  0.00            
ATOM   4246 HH21 ARG X 267      78.371  67.572  61.964  0.00  0.00            
ATOM   4247 HH22 ARG X 267      77.285  67.395  63.319  0.00  0.00            
ATOM   4248  C   ARG X 267      81.375  61.506  58.262  0.00  0.00            
ATOM   4249  O   ARG X 267      81.028  60.336  58.357  0.00  0.00            
ATOM   4250  N   LEU X 268      82.522  62.037  58.704  0.00  0.00            
ATOM   4251  H   LEU X 268      82.631  63.029  58.548  0.00  0.00            
ATOM   4252  CA  LEU X 268      83.517  61.293  59.550  0.00  0.00            
ATOM   4253  HA  LEU X 268      83.138  60.272  59.597  0.00  0.00            
ATOM   4254  CB  LEU X 268      84.858  61.305  58.813  0.00  0.00            
ATOM   4255  HB2 LEU X 268      84.757  60.682  57.924  0.00  0.00            
ATOM   4256  HB3 LEU X 268      85.210  62.304  58.555  0.00  0.00            
ATOM   4257  CG  LEU X 268      85.994  60.733  59.672  0.00  0.00            
ATOM   4258  HG  LEU X 268      86.029  61.143  60.681  0.00  0.00            
ATOM   4259  CD1 LEU X 268      85.894  59.200  59.825  0.00  0.00            
ATOM   4260 HD11 LEU X 268      86.400  58.921  60.750  0.00  0.00            
ATOM   4261 HD12 LEU X 268      84.848  58.895  59.795  0.00  0.00            
ATOM   4262 HD13 LEU X 268      86.464  58.722  59.028  0.00  0.00            
ATOM   4263  CD2 LEU X 268      87.290  61.118  59.080  0.00  0.00            
ATOM   4264 HD21 LEU X 268      87.289  62.194  58.903  0.00  0.00            
ATOM   4265 HD22 LEU X 268      88.072  60.985  59.827  0.00  0.00            
ATOM   4266 HD23 LEU X 268      87.487  60.488  58.213  0.00  0.00            
ATOM   4267  C   LEU X 268      83.490  61.703  61.064  0.00  0.00            
ATOM   4268  O   LEU X 268      83.460  62.943  61.296  0.00  0.00            
ATOM   4269  N   ALA X 269      83.263  60.754  61.993  0.00  0.00            
ATOM   4270  H   ALA X 269      83.167  59.790  61.709  0.00  0.00            
ATOM   4271  CA  ALA X 269      83.043  61.132  63.435  0.00  0.00            
ATOM   4272  HA  ALA X 269      83.358  62.166  63.569  0.00  0.00            
ATOM   4273  CB  ALA X 269      81.532  60.983  63.710  0.00  0.00            
ATOM   4274  HB1 ALA X 269      81.244  59.990  63.363  0.00  0.00            
ATOM   4275  HB2 ALA X 269      81.407  61.099  64.786  0.00  0.00            
ATOM   4276  HB3 ALA X 269      80.952  61.731  63.171  0.00  0.00            
ATOM   4277  C   ALA X 269      83.972  60.251  64.292  0.00  0.00            
ATOM   4278  O   ALA X 269      83.696  59.097  64.438  0.00  0.00            
ATOM   4279  N   TYR X 270      85.058  60.950  64.771  0.00  0.00            
ATOM   4280  H   TYR X 270      85.034  61.957  64.702  0.00  0.00            
ATOM   4281  CA  TYR X 270      86.339  60.473  65.379  0.00  0.00            
ATOM   4282  HA  TYR X 270      87.030  61.308  65.490  0.00  0.00            
ATOM   4283  CB  TYR X 270      86.093  59.959  66.818  0.00  0.00            
ATOM   4284  HB2 TYR X 270      85.671  60.796  67.373  0.00  0.00            
ATOM   4285  HB3 TYR X 270      85.427  59.101  66.908  0.00  0.00            
ATOM   4286  CG  TYR X 270      87.432  59.591  67.482  0.00  0.00            
ATOM   4287  CD1 TYR X 270      87.905  58.248  67.558  0.00  0.00            
ATOM   4288  HD1 TYR X 270      87.303  57.450  67.150  0.00  0.00            
ATOM   4289  CE1 TYR X 270      89.219  58.041  68.008  0.00  0.00            
ATOM   4290  HE1 TYR X 270      89.609  57.036  68.058  0.00  0.00            
ATOM   4291  CZ  TYR X 270      89.974  59.107  68.458  0.00  0.00            
ATOM   4292  OH  TYR X 270      91.101  58.897  69.204  0.00  0.00            
ATOM   4293  HH  TYR X 270      90.983  58.095  69.719  0.00  0.00            
ATOM   4294  CE2 TYR X 270      89.503  60.459  68.393  0.00  0.00            
ATOM   4295  HE2 TYR X 270      90.100  61.335  68.599  0.00  0.00            
ATOM   4296  CD2 TYR X 270      88.218  60.684  67.930  0.00  0.00            
ATOM   4297  HD2 TYR X 270      87.939  61.721  67.820  0.00  0.00            
ATOM   4298  C   TYR X 270      87.015  59.365  64.514  0.00  0.00            
ATOM   4299  O   TYR X 270      86.460  58.629  63.744  0.00  0.00            
ATOM   4300  N   LEU X 271      88.342  59.467  64.588  0.00  0.00            
ATOM   4301  H   LEU X 271      88.652  60.114  65.299  0.00  0.00            
ATOM   4302  CA  LEU X 271      89.336  58.680  63.853  0.00  0.00            
ATOM   4303  HA  LEU X 271      88.956  57.660  63.905  0.00  0.00            
ATOM   4304  CB  LEU X 271      89.497  59.256  62.438  0.00  0.00            
ATOM   4305  HB2 LEU X 271      88.480  59.569  62.202  0.00  0.00            
ATOM   4306  HB3 LEU X 271      90.028  60.207  62.458  0.00  0.00            
ATOM   4307  CG  LEU X 271      90.171  58.420  61.351  0.00  0.00            
ATOM   4308  HG  LEU X 271      91.104  58.024  61.751  0.00  0.00            
ATOM   4309  CD1 LEU X 271      89.195  57.260  61.002  0.00  0.00            
ATOM   4310 HD11 LEU X 271      89.754  56.597  60.342  0.00  0.00            
ATOM   4311 HD12 LEU X 271      88.867  56.739  61.901  0.00  0.00            
ATOM   4312 HD13 LEU X 271      88.366  57.735  60.477  0.00  0.00            
ATOM   4313  CD2 LEU X 271      90.561  59.127  60.097  0.00  0.00            
ATOM   4314 HD21 LEU X 271      89.695  59.346  59.473  0.00  0.00            
ATOM   4315 HD22 LEU X 271      91.151  60.022  60.294  0.00  0.00            
ATOM   4316 HD23 LEU X 271      91.136  58.407  59.516  0.00  0.00            
ATOM   4317  C   LEU X 271      90.737  58.803  64.626  0.00  0.00            
ATOM   4318  O   LEU X 271      91.166  59.932  64.943  0.00  0.00            
ATOM   4319  N   ASP X 272      91.537  57.683  64.726  0.00  0.00            
ATOM   4320  H   ASP X 272      91.233  56.742  64.522  0.00  0.00            
ATOM   4321  CA  ASP X 272      92.903  57.787  65.288  0.00  0.00            
ATOM   4322  HA  ASP X 272      93.090  58.607  65.981  0.00  0.00            
ATOM   4323  CB  ASP X 272      93.018  56.519  66.195  0.00  0.00            
ATOM   4324  HB2 ASP X 272      92.295  56.587  67.007  0.00  0.00            
ATOM   4325  HB3 ASP X 272      92.779  55.617  65.631  0.00  0.00            
ATOM   4326  CG  ASP X 272      94.503  56.336  66.601  0.00  0.00            
ATOM   4327  OD1 ASP X 272      94.995  57.031  67.528  0.00  0.00            
ATOM   4328  OD2 ASP X 272      95.009  55.364  66.027  0.00  0.00            
ATOM   4329  C   ASP X 272      94.082  58.045  64.347  0.00  0.00            
ATOM   4330  O   ASP X 272      95.117  58.568  64.717  0.00  0.00            
ATOM   4331  N   TYR X 273      93.907  57.712  63.082  0.00  0.00            
ATOM   4332  H   TYR X 273      93.037  57.231  62.904  0.00  0.00            
ATOM   4333  CA  TYR X 273      94.732  58.053  61.891  0.00  0.00            
ATOM   4334  HA  TYR X 273      95.768  57.757  62.056  0.00  0.00            
ATOM   4335  CB  TYR X 273      94.515  57.194  60.647  0.00  0.00            
ATOM   4336  HB2 TYR X 273      94.530  56.125  60.863  0.00  0.00            
ATOM   4337  HB3 TYR X 273      93.488  57.323  60.305  0.00  0.00            
ATOM   4338  CG  TYR X 273      95.622  57.517  59.716  0.00  0.00            
ATOM   4339  CD1 TYR X 273      96.800  56.737  59.851  0.00  0.00            
ATOM   4340  HD1 TYR X 273      96.748  55.818  60.416  0.00  0.00            
ATOM   4341  CE1 TYR X 273      97.915  56.960  59.015  0.00  0.00            
ATOM   4342  HE1 TYR X 273      98.799  56.340  59.034  0.00  0.00            
ATOM   4343  CZ  TYR X 273      97.914  58.016  58.110  0.00  0.00            
ATOM   4344  OH  TYR X 273      99.045  58.336  57.386  0.00  0.00            
ATOM   4345  HH  TYR X 273      98.941  59.174  56.928  0.00  0.00            
ATOM   4346  CE2 TYR X 273      96.726  58.747  57.925  0.00  0.00            
ATOM   4347  HE2 TYR X 273      96.695  59.530  57.181  0.00  0.00            
ATOM   4348  CD2 TYR X 273      95.642  58.516  58.770  0.00  0.00            
ATOM   4349  HD2 TYR X 273      94.698  59.032  58.678  0.00  0.00            
ATOM   4350  C   TYR X 273      94.636  59.543  61.649  0.00  0.00            
ATOM   4351  O   TYR X 273      93.565  60.041  61.454  0.00  0.00            
ATOM   4352  N   TYR X 274      95.772  60.249  61.571  0.00  0.00            
ATOM   4353  H   TYR X 274      96.671  59.817  61.730  0.00  0.00            
ATOM   4354  CA  TYR X 274      95.788  61.711  61.282  0.00  0.00            
ATOM   4355  HA  TYR X 274      94.855  62.120  61.669  0.00  0.00            
ATOM   4356  CB  TYR X 274      97.021  62.393  61.891  0.00  0.00            
ATOM   4357  HB2 TYR X 274      97.857  61.794  61.532  0.00  0.00            
ATOM   4358  HB3 TYR X 274      97.099  63.378  61.432  0.00  0.00            
ATOM   4359  CG  TYR X 274      97.099  62.448  63.435  0.00  0.00            
ATOM   4360  CD1 TYR X 274      98.008  63.406  63.985  0.00  0.00            
ATOM   4361  HD1 TYR X 274      98.681  64.037  63.424  0.00  0.00            
ATOM   4362  CE1 TYR X 274      98.180  63.454  65.417  0.00  0.00            
ATOM   4363  HE1 TYR X 274      98.860  64.201  65.798  0.00  0.00            
ATOM   4364  CZ  TYR X 274      97.343  62.747  66.318  0.00  0.00            
ATOM   4365  OH  TYR X 274      97.435  62.904  67.683  0.00  0.00            
ATOM   4366  HH  TYR X 274      96.889  62.252  68.130  0.00  0.00            
ATOM   4367  CE2 TYR X 274      96.352  61.932  65.699  0.00  0.00            
ATOM   4368  HE2 TYR X 274      95.572  61.443  66.264  0.00  0.00            
ATOM   4369  CD2 TYR X 274      96.261  61.753  64.316  0.00  0.00            
ATOM   4370  HD2 TYR X 274      95.476  61.113  63.940  0.00  0.00            
ATOM   4371  C   TYR X 274      95.788  61.942  59.769  0.00  0.00            
ATOM   4372  O   TYR X 274      96.685  61.564  59.074  0.00  0.00            
ATOM   4373  N   LEU X 275      94.618  62.398  59.295  0.00  0.00            
ATOM   4374  H   LEU X 275      93.798  62.541  59.868  0.00  0.00            
ATOM   4375  CA  LEU X 275      94.301  62.676  57.857  0.00  0.00            
ATOM   4376  HA  LEU X 275      94.431  61.763  57.276  0.00  0.00            
ATOM   4377  CB  LEU X 275      92.910  63.331  57.726  0.00  0.00            
ATOM   4378  HB2 LEU X 275      92.893  64.220  58.358  0.00  0.00            
ATOM   4379  HB3 LEU X 275      92.896  63.621  56.675  0.00  0.00            
ATOM   4380  CG  LEU X 275      91.731  62.516  58.275  0.00  0.00            
ATOM   4381  HG  LEU X 275      92.003  62.368  59.320  0.00  0.00            
ATOM   4382  CD1 LEU X 275      90.461  63.369  58.132  0.00  0.00            
ATOM   4383 HD11 LEU X 275      90.472  64.290  58.715  0.00  0.00            
ATOM   4384 HD12 LEU X 275      90.119  63.472  57.102  0.00  0.00            
ATOM   4385 HD13 LEU X 275      89.656  62.801  58.598  0.00  0.00            
ATOM   4386  CD2 LEU X 275      91.466  61.155  57.482  0.00  0.00            
ATOM   4387 HD21 LEU X 275      92.360  60.543  57.603  0.00  0.00            
ATOM   4388 HD22 LEU X 275      90.496  60.852  57.878  0.00  0.00            
ATOM   4389 HD23 LEU X 275      91.431  61.406  56.422  0.00  0.00            
ATOM   4390  C   LEU X 275      95.417  63.613  57.222  0.00  0.00            
ATOM   4391  O   LEU X 275      95.679  64.706  57.641  0.00  0.00            
ATOM   4392  N   ASP X 276      96.011  63.171  56.096  0.00  0.00            
ATOM   4393  H   ASP X 276      95.862  62.228  55.769  0.00  0.00            
ATOM   4394  CA  ASP X 276      97.091  63.854  55.365  0.00  0.00            
ATOM   4395  HA  ASP X 276      97.096  64.894  55.691  0.00  0.00            
ATOM   4396  CB  ASP X 276      98.419  63.137  55.696  0.00  0.00            
ATOM   4397  HB2 ASP X 276      99.284  63.546  55.174  0.00  0.00            
ATOM   4398  HB3 ASP X 276      98.601  63.352  56.749  0.00  0.00            
ATOM   4399  CG  ASP X 276      98.354  61.529  55.515  0.00  0.00            
ATOM   4400  OD1 ASP X 276      99.276  60.866  56.052  0.00  0.00            
ATOM   4401  OD2 ASP X 276      97.436  60.953  54.865  0.00  0.00            
ATOM   4402  C   ASP X 276      96.970  63.913  53.799  0.00  0.00            
ATOM   4403  O   ASP X 276      97.378  64.838  53.159  0.00  0.00            
ATOM   4404  N   ASP X 277      96.351  62.853  53.211  0.00  0.00            
ATOM   4405  H   ASP X 277      96.323  61.962  53.687  0.00  0.00            
ATOM   4406  CA  ASP X 277      96.136  62.692  51.725  0.00  0.00            
ATOM   4407  HA  ASP X 277      96.737  63.474  51.262  0.00  0.00            
ATOM   4408  CB  ASP X 277      96.906  61.375  51.368  0.00  0.00            
ATOM   4409  HB2 ASP X 277      96.563  60.518  51.948  0.00  0.00            
ATOM   4410  HB3 ASP X 277      96.737  61.170  50.311  0.00  0.00            
ATOM   4411  CG  ASP X 277      98.438  61.419  51.475  0.00  0.00            
ATOM   4412  OD1 ASP X 277      99.116  60.378  51.827  0.00  0.00            
ATOM   4413  OD2 ASP X 277      98.954  62.455  51.061  0.00  0.00            
ATOM   4414  C   ASP X 277      94.723  62.873  51.182  0.00  0.00            
ATOM   4415  O   ASP X 277      94.298  62.097  50.393  0.00  0.00            
ATOM   4416  N   ILE X 278      94.059  63.910  51.624  0.00  0.00            
ATOM   4417  H   ILE X 278      94.623  64.412  52.295  0.00  0.00            
ATOM   4418  CA  ILE X 278      92.638  64.228  51.339  0.00  0.00            
ATOM   4419  HA  ILE X 278      92.176  63.347  51.785  0.00  0.00            
ATOM   4420  CB  ILE X 278      92.091  65.463  52.041  0.00  0.00            
ATOM   4421  HB  ILE X 278      91.028  65.226  52.016  0.00  0.00            
ATOM   4422  CG2 ILE X 278      92.448  65.615  53.546  0.00  0.00            
ATOM   4423 HG21 ILE X 278      91.697  66.232  54.038  0.00  0.00            
ATOM   4424 HG22 ILE X 278      92.576  64.646  54.030  0.00  0.00            
ATOM   4425 HG23 ILE X 278      93.321  66.268  53.530  0.00  0.00            
ATOM   4426  CG1 ILE X 278      92.195  66.824  51.308  0.00  0.00            
ATOM   4427 HG12 ILE X 278      93.259  67.063  51.295  0.00  0.00            
ATOM   4428 HG13 ILE X 278      91.928  66.678  50.261  0.00  0.00            
ATOM   4429  CD1 ILE X 278      91.331  68.023  51.823  0.00  0.00            
ATOM   4430 HD11 ILE X 278      91.307  68.241  52.891  0.00  0.00            
ATOM   4431 HD12 ILE X 278      91.711  68.931  51.354  0.00  0.00            
ATOM   4432 HD13 ILE X 278      90.332  67.797  51.450  0.00  0.00            
ATOM   4433  C   ILE X 278      92.223  64.118  49.881  0.00  0.00            
ATOM   4434  O   ILE X 278      91.142  63.672  49.538  0.00  0.00            
ATOM   4435  N   ILE X 279      93.124  64.517  49.016  0.00  0.00            
ATOM   4436  H   ILE X 279      93.991  64.934  49.324  0.00  0.00            
ATOM   4437  CA  ILE X 279      92.788  64.523  47.569  0.00  0.00            
ATOM   4438  HA  ILE X 279      91.790  64.916  47.376  0.00  0.00            
ATOM   4439  CB  ILE X 279      93.842  65.355  46.773  0.00  0.00            
ATOM   4440  HB  ILE X 279      94.770  64.800  46.908  0.00  0.00            
ATOM   4441  CG2 ILE X 279      93.473  65.218  45.256  0.00  0.00            
ATOM   4442 HG21 ILE X 279      93.855  66.079  44.707  0.00  0.00            
ATOM   4443 HG22 ILE X 279      94.019  64.423  44.747  0.00  0.00            
ATOM   4444 HG23 ILE X 279      92.405  65.013  45.196  0.00  0.00            
ATOM   4445  CG1 ILE X 279      93.941  66.865  47.212  0.00  0.00            
ATOM   4446 HG12 ILE X 279      92.981  67.337  47.002  0.00  0.00            
ATOM   4447 HG13 ILE X 279      94.082  66.935  48.290  0.00  0.00            
ATOM   4448  CD1 ILE X 279      95.097  67.525  46.478  0.00  0.00            
ATOM   4449 HD11 ILE X 279      95.879  66.861  46.111  0.00  0.00            
ATOM   4450 HD12 ILE X 279      94.587  68.024  45.654  0.00  0.00            
ATOM   4451 HD13 ILE X 279      95.587  68.234  47.145  0.00  0.00            
ATOM   4452  C   ILE X 279      92.644  63.048  47.055  0.00  0.00            
ATOM   4453  O   ILE X 279      91.955  62.798  46.097  0.00  0.00            
ATOM   4454  N   ASP X 280      93.377  62.115  47.616  0.00  0.00            
ATOM   4455  H   ASP X 280      94.006  62.353  48.370  0.00  0.00            
ATOM   4456  CA  ASP X 280      93.250  60.694  47.209  0.00  0.00            
ATOM   4457  HA  ASP X 280      92.911  60.673  46.174  0.00  0.00            
ATOM   4458  CB  ASP X 280      94.588  59.990  47.334  0.00  0.00            
ATOM   4459  HB2 ASP X 280      94.857  59.610  48.320  0.00  0.00            
ATOM   4460  HB3 ASP X 280      94.528  59.030  46.820  0.00  0.00            
ATOM   4461  CG  ASP X 280      95.801  60.719  46.777  0.00  0.00            
ATOM   4462  OD1 ASP X 280      96.847  60.586  47.475  0.00  0.00            
ATOM   4463  OD2 ASP X 280      95.840  61.337  45.707  0.00  0.00            
ATOM   4464  C   ASP X 280      92.241  59.963  48.079  0.00  0.00            
ATOM   4465  O   ASP X 280      91.528  59.071  47.550  0.00  0.00            
ATOM   4466  N   LEU X 281      92.302  60.253  49.376  0.00  0.00            
ATOM   4467  H   LEU X 281      92.931  60.994  49.651  0.00  0.00            
ATOM   4468  CA  LEU X 281      91.448  59.612  50.352  0.00  0.00            
ATOM   4469  HA  LEU X 281      91.718  58.558  50.405  0.00  0.00            
ATOM   4470  CB  LEU X 281      91.756  60.040  51.846  0.00  0.00            
ATOM   4471  HB2 LEU X 281      91.728  61.124  51.961  0.00  0.00            
ATOM   4472  HB3 LEU X 281      90.914  59.606  52.385  0.00  0.00            
ATOM   4473  CG  LEU X 281      93.034  59.551  52.392  0.00  0.00            
ATOM   4474  HG  LEU X 281      93.828  59.654  51.652  0.00  0.00            
ATOM   4475  CD1 LEU X 281      93.360  60.275  53.714  0.00  0.00            
ATOM   4476 HD11 LEU X 281      92.471  60.402  54.331  0.00  0.00            
ATOM   4477 HD12 LEU X 281      94.185  59.779  54.225  0.00  0.00            
ATOM   4478 HD13 LEU X 281      93.751  61.284  53.585  0.00  0.00            
ATOM   4479  CD2 LEU X 281      92.914  58.056  52.806  0.00  0.00            
ATOM   4480 HD21 LEU X 281      93.927  57.734  53.052  0.00  0.00            
ATOM   4481 HD22 LEU X 281      92.269  57.964  53.680  0.00  0.00            
ATOM   4482 HD23 LEU X 281      92.494  57.459  51.997  0.00  0.00            
ATOM   4483  C   LEU X 281      89.994  59.865  49.991  0.00  0.00            
ATOM   4484  O   LEU X 281      89.341  58.830  49.754  0.00  0.00            
ATOM   4485  N   PHE X 282      89.475  61.081  49.787  0.00  0.00            
ATOM   4486  H   PHE X 282      90.099  61.870  49.868  0.00  0.00            
ATOM   4487  CA  PHE X 282      88.075  61.363  49.568  0.00  0.00            
ATOM   4488  HA  PHE X 282      87.646  60.451  49.984  0.00  0.00            
ATOM   4489  CB  PHE X 282      87.562  62.423  50.512  0.00  0.00            
ATOM   4490  HB2 PHE X 282      87.851  63.403  50.131  0.00  0.00            
ATOM   4491  HB3 PHE X 282      86.472  62.417  50.538  0.00  0.00            
ATOM   4492  CG  PHE X 282      88.062  62.357  51.913  0.00  0.00            
ATOM   4493  CD1 PHE X 282      88.866  63.329  52.494  0.00  0.00            
ATOM   4494  HD1 PHE X 282      89.318  64.134  51.935  0.00  0.00            
ATOM   4495  CE1 PHE X 282      89.188  63.250  53.893  0.00  0.00            
ATOM   4496  HE1 PHE X 282      89.671  64.112  54.330  0.00  0.00            
ATOM   4497  CZ  PHE X 282      88.727  62.164  54.659  0.00  0.00            
ATOM   4498  HZ  PHE X 282      89.049  62.171  55.690  0.00  0.00            
ATOM   4499  CE2 PHE X 282      87.852  61.268  54.057  0.00  0.00            
ATOM   4500  HE2 PHE X 282      87.457  60.510  54.717  0.00  0.00            
ATOM   4501  CD2 PHE X 282      87.621  61.309  52.710  0.00  0.00            
ATOM   4502  HD2 PHE X 282      87.037  60.581  52.167  0.00  0.00            
ATOM   4503  C   PHE X 282      87.756  61.604  48.104  0.00  0.00            
ATOM   4504  O   PHE X 282      86.749  62.203  47.788  0.00  0.00            
ATOM   4505  N   ASN X 283      88.458  61.032  47.097  0.00  0.00            
ATOM   4506  H   ASN X 283      89.229  60.438  47.366  0.00  0.00            
ATOM   4507  CA  ASN X 283      88.278  61.265  45.682  0.00  0.00            
ATOM   4508  HA  ASN X 283      88.411  62.330  45.494  0.00  0.00            
ATOM   4509  CB  ASN X 283      89.409  60.571  44.828  0.00  0.00            
ATOM   4510  HB2 ASN X 283      90.432  60.810  45.115  0.00  0.00            
ATOM   4511  HB3 ASN X 283      89.365  59.484  44.761  0.00  0.00            
ATOM   4512  CG  ASN X 283      89.321  61.222  43.364  0.00  0.00            
ATOM   4513  OD1 ASN X 283      89.914  62.300  43.186  0.00  0.00            
ATOM   4514  ND2 ASN X 283      88.776  60.638  42.343  0.00  0.00            
ATOM   4515 HD21 ASN X 283      88.618  61.141  41.482  0.00  0.00            
ATOM   4516 HD22 ASN X 283      88.495  59.669  42.397  0.00  0.00            
ATOM   4517  C   ASN X 283      86.906  60.762  45.134  0.00  0.00            
ATOM   4518  O   ASN X 283      86.366  61.508  44.338  0.00  0.00            
ATOM   4519  N   CYX X 284      86.311  59.679  45.665  0.00  0.00            
ATOM   4520  H   CYX X 284      86.784  59.150  46.384  0.00  0.00            
ATOM   4521  CA  CYX X 284      84.977  59.254  45.242  0.00  0.00            
ATOM   4522  HA  CYX X 284      84.918  59.237  44.154  0.00  0.00            
ATOM   4523  CB  CYX X 284      84.837  57.789  45.697  0.00  0.00            
ATOM   4524  HB2 CYX X 284      85.109  57.580  46.732  0.00  0.00            
ATOM   4525  HB3 CYX X 284      83.839  57.421  45.459  0.00  0.00            
ATOM   4526  SG  CYX X 284      85.871  56.659  44.705  0.00  0.00            
ATOM   4527  C   CYX X 284      83.807  60.118  45.713  0.00  0.00            
ATOM   4528  O   CYX X 284      82.649  59.786  45.426  0.00  0.00            
ATOM   4529  N   LEU X 285      84.070  61.178  46.498  0.00  0.00            
ATOM   4530  H   LEU X 285      84.970  61.349  46.923  0.00  0.00            
ATOM   4531  CA  LEU X 285      83.127  62.050  47.102  0.00  0.00            
ATOM   4532  HA  LEU X 285      82.137  61.690  46.822  0.00  0.00            
ATOM   4533  CB  LEU X 285      83.307  61.866  48.591  0.00  0.00            
ATOM   4534  HB2 LEU X 285      84.163  62.462  48.905  0.00  0.00            
ATOM   4535  HB3 LEU X 285      82.459  62.399  49.022  0.00  0.00            
ATOM   4536  CG  LEU X 285      83.276  60.438  49.201  0.00  0.00            
ATOM   4537  HG  LEU X 285      84.033  59.819  48.721  0.00  0.00            
ATOM   4538  CD1 LEU X 285      83.588  60.472  50.706  0.00  0.00            
ATOM   4539 HD11 LEU X 285      84.609  60.848  50.778  0.00  0.00            
ATOM   4540 HD12 LEU X 285      82.897  61.046  51.323  0.00  0.00            
ATOM   4541 HD13 LEU X 285      83.667  59.427  51.005  0.00  0.00            
ATOM   4542  CD2 LEU X 285      81.868  59.856  49.037  0.00  0.00            
ATOM   4543 HD21 LEU X 285      81.079  60.442  49.507  0.00  0.00            
ATOM   4544 HD22 LEU X 285      81.518  59.567  48.046  0.00  0.00            
ATOM   4545 HD23 LEU X 285      81.902  58.911  49.579  0.00  0.00            
ATOM   4546  C   LEU X 285      83.139  63.468  46.613  0.00  0.00            
ATOM   4547  O   LEU X 285      82.494  64.341  47.170  0.00  0.00            
ATOM   4548  N   THR X 286      83.776  63.754  45.516  0.00  0.00            
ATOM   4549  H   THR X 286      84.343  63.068  45.038  0.00  0.00            
ATOM   4550  CA  THR X 286      83.990  65.152  45.083  0.00  0.00            
ATOM   4551  HA  THR X 286      84.666  65.666  45.766  0.00  0.00            
ATOM   4552  CB  THR X 286      84.736  65.187  43.771  0.00  0.00            
ATOM   4553  HB  THR X 286      84.031  64.885  42.996  0.00  0.00            
ATOM   4554  CG2 THR X 286      85.239  66.575  43.366  0.00  0.00            
ATOM   4555 HG21 THR X 286      84.387  67.173  43.043  0.00  0.00            
ATOM   4556 HG22 THR X 286      85.709  67.108  44.192  0.00  0.00            
ATOM   4557 HG23 THR X 286      85.976  66.491  42.568  0.00  0.00            
ATOM   4558  OG1 THR X 286      85.898  64.269  43.828  0.00  0.00            
ATOM   4559  HG1 THR X 286      85.727  63.331  43.712  0.00  0.00            
ATOM   4560  C   THR X 286      82.747  65.967  44.840  0.00  0.00            
ATOM   4561  O   THR X 286      82.801  67.127  45.198  0.00  0.00            
ATOM   4562  N   ASN X 287      81.654  65.388  44.443  0.00  0.00            
ATOM   4563  H   ASN X 287      81.650  64.393  44.613  0.00  0.00            
ATOM   4564  CA  ASN X 287      80.445  66.058  43.951  0.00  0.00            
ATOM   4565  HA  ASN X 287      80.464  67.129  44.150  0.00  0.00            
ATOM   4566  CB  ASN X 287      80.248  65.925  42.394  0.00  0.00            
ATOM   4567  HB2 ASN X 287      80.196  64.851  42.216  0.00  0.00            
ATOM   4568  HB3 ASN X 287      79.273  66.387  42.240  0.00  0.00            
ATOM   4569  CG  ASN X 287      81.395  66.622  41.618  0.00  0.00            
ATOM   4570  OD1 ASN X 287      82.107  67.517  42.010  0.00  0.00            
ATOM   4571  ND2 ASN X 287      81.402  66.337  40.393  0.00  0.00            
ATOM   4572 HD21 ASN X 287      81.995  66.789  39.711  0.00  0.00            
ATOM   4573 HD22 ASN X 287      80.810  65.559  40.141  0.00  0.00            
ATOM   4574  C   ASN X 287      79.198  65.663  44.773  0.00  0.00            
ATOM   4575  O   ASN X 287      78.052  65.704  44.228  0.00  0.00            
ATOM   4576  N   VAL X 288      79.379  65.310  46.050  0.00  0.00            
ATOM   4577  H   VAL X 288      80.267  65.391  46.525  0.00  0.00            
ATOM   4578  CA  VAL X 288      78.177  64.991  46.933  0.00  0.00            
ATOM   4579  HA  VAL X 288      77.316  64.641  46.365  0.00  0.00            
ATOM   4580  CB  VAL X 288      78.525  63.984  48.022  0.00  0.00            
ATOM   4581  HB  VAL X 288      77.620  63.654  48.531  0.00  0.00            
ATOM   4582  CG1 VAL X 288      79.086  62.672  47.427  0.00  0.00            
ATOM   4583 HG11 VAL X 288      80.171  62.669  47.532  0.00  0.00            
ATOM   4584 HG12 VAL X 288      78.563  61.801  47.823  0.00  0.00            
ATOM   4585 HG13 VAL X 288      78.984  62.575  46.347  0.00  0.00            
ATOM   4586  CG2 VAL X 288      79.410  64.452  49.127  0.00  0.00            
ATOM   4587 HG21 VAL X 288      79.794  63.704  49.821  0.00  0.00            
ATOM   4588 HG22 VAL X 288      80.321  64.835  48.667  0.00  0.00            
ATOM   4589 HG23 VAL X 288      78.951  65.189  49.786  0.00  0.00            
ATOM   4590  C   VAL X 288      77.654  66.332  47.484  0.00  0.00            
ATOM   4591  O   VAL X 288      78.422  67.298  47.544  0.00  0.00            
ATOM   4592  N   SER X 289      76.395  66.511  47.934  0.00  0.00            
ATOM   4593  H   SER X 289      75.701  65.780  47.876  0.00  0.00            
ATOM   4594  CA  SER X 289      75.812  67.762  48.349  0.00  0.00            
ATOM   4595  HA  SER X 289      75.940  68.445  47.510  0.00  0.00            
ATOM   4596  CB  SER X 289      74.314  67.698  48.553  0.00  0.00            
ATOM   4597  HB2 SER X 289      73.926  68.685  48.302  0.00  0.00            
ATOM   4598  HB3 SER X 289      73.928  67.004  47.807  0.00  0.00            
ATOM   4599  OG  SER X 289      73.981  67.209  49.893  0.00  0.00            
ATOM   4600  HG  SER X 289      74.140  66.268  49.786  0.00  0.00            
ATOM   4601  C   SER X 289      76.493  68.377  49.569  0.00  0.00            
ATOM   4602  O   SER X 289      76.513  69.611  49.718  0.00  0.00            
ATOM   4603  N   SER X 290      77.062  67.578  50.492  0.00  0.00            
ATOM   4604  H   SER X 290      77.077  66.602  50.232  0.00  0.00            
ATOM   4605  CA  SER X 290      77.566  67.986  51.812  0.00  0.00            
ATOM   4606  HA  SER X 290      78.118  68.921  51.714  0.00  0.00            
ATOM   4607  CB  SER X 290      76.446  68.381  52.874  0.00  0.00            
ATOM   4608  HB2 SER X 290      76.937  68.721  53.786  0.00  0.00            
ATOM   4609  HB3 SER X 290      75.814  69.183  52.493  0.00  0.00            
ATOM   4610  OG  SER X 290      75.567  67.299  53.235  0.00  0.00            
ATOM   4611  HG  SER X 290      74.947  67.200  52.509  0.00  0.00            
ATOM   4612  C   SER X 290      78.603  67.036  52.459  0.00  0.00            
ATOM   4613  O   SER X 290      78.338  65.832  52.589  0.00  0.00            
ATOM   4614  N   PHE X 291      79.597  67.665  53.029  0.00  0.00            
ATOM   4615  H   PHE X 291      79.598  68.671  52.944  0.00  0.00            
ATOM   4616  CA  PHE X 291      80.721  67.076  53.770  0.00  0.00            
ATOM   4617  HA  PHE X 291      80.592  65.995  53.818  0.00  0.00            
ATOM   4618  CB  PHE X 291      82.134  67.331  53.052  0.00  0.00            
ATOM   4619  HB2 PHE X 291      81.993  67.617  52.009  0.00  0.00            
ATOM   4620  HB3 PHE X 291      82.727  68.152  53.454  0.00  0.00            
ATOM   4621  CG  PHE X 291      82.968  66.087  53.057  0.00  0.00            
ATOM   4622  CD1 PHE X 291      82.753  65.026  52.115  0.00  0.00            
ATOM   4623  HD1 PHE X 291      81.917  65.073  51.433  0.00  0.00            
ATOM   4624  CE1 PHE X 291      83.750  64.035  51.901  0.00  0.00            
ATOM   4625  HE1 PHE X 291      83.585  63.365  51.069  0.00  0.00            
ATOM   4626  CZ  PHE X 291      84.943  64.046  52.692  0.00  0.00            
ATOM   4627  HZ  PHE X 291      85.723  63.335  52.466  0.00  0.00            
ATOM   4628  CE2 PHE X 291      85.159  65.105  53.631  0.00  0.00            
ATOM   4629  HE2 PHE X 291      86.071  65.099  54.210  0.00  0.00            
ATOM   4630  CD2 PHE X 291      84.192  66.144  53.829  0.00  0.00            
ATOM   4631  HD2 PHE X 291      84.375  66.918  54.559  0.00  0.00            
ATOM   4632  C   PHE X 291      80.855  67.501  55.240  0.00  0.00            
ATOM   4633  O   PHE X 291      80.599  68.659  55.562  0.00  0.00            
ATOM   4634  N   SER X 292      81.332  66.648  56.108  0.00  0.00            
ATOM   4635  H   SER X 292      81.675  65.745  55.812  0.00  0.00            
ATOM   4636  CA  SER X 292      81.363  66.850  57.592  0.00  0.00            
ATOM   4637  HA  SER X 292      81.533  67.909  57.782  0.00  0.00            
ATOM   4638  CB  SER X 292      80.011  66.341  58.084  0.00  0.00            
ATOM   4639  HB2 SER X 292      79.209  66.694  57.435  0.00  0.00            
ATOM   4640  HB3 SER X 292      80.174  65.263  58.078  0.00  0.00            
ATOM   4641  OG  SER X 292      79.965  66.577  59.431  0.00  0.00            
ATOM   4642  HG  SER X 292      79.702  67.470  59.665  0.00  0.00            
ATOM   4643  C   SER X 292      82.509  66.084  58.126  0.00  0.00            
ATOM   4644  O   SER X 292      82.791  64.942  57.706  0.00  0.00            
ATOM   4645  N   LEU X 293      83.160  66.766  59.115  0.00  0.00            
ATOM   4646  H   LEU X 293      82.769  67.677  59.307  0.00  0.00            
ATOM   4647  CA  LEU X 293      84.187  66.160  59.981  0.00  0.00            
ATOM   4648  HA  LEU X 293      84.151  65.075  59.885  0.00  0.00            
ATOM   4649  CB  LEU X 293      85.583  66.677  59.675  0.00  0.00            
ATOM   4650  HB2 LEU X 293      85.650  67.750  59.854  0.00  0.00            
ATOM   4651  HB3 LEU X 293      86.203  66.133  60.388  0.00  0.00            
ATOM   4652  CG  LEU X 293      86.107  66.396  58.245  0.00  0.00            
ATOM   4653  HG  LEU X 293      85.477  66.773  57.440  0.00  0.00            
ATOM   4654  CD1 LEU X 293      87.439  67.096  58.168  0.00  0.00            
ATOM   4655 HD11 LEU X 293      88.011  67.000  59.092  0.00  0.00            
ATOM   4656 HD12 LEU X 293      88.047  66.780  57.320  0.00  0.00            
ATOM   4657 HD13 LEU X 293      87.166  68.149  58.092  0.00  0.00            
ATOM   4658  CD2 LEU X 293      86.268  64.890  58.029  0.00  0.00            
ATOM   4659 HD21 LEU X 293      85.327  64.342  57.980  0.00  0.00            
ATOM   4660 HD22 LEU X 293      86.922  64.712  57.176  0.00  0.00            
ATOM   4661 HD23 LEU X 293      86.733  64.515  58.941  0.00  0.00            
ATOM   4662  C   LEU X 293      83.880  66.527  61.452  0.00  0.00            
ATOM   4663  O   LEU X 293      83.522  67.668  61.720  0.00  0.00            
ATOM   4664  N   VAL X 294      84.076  65.530  62.344  0.00  0.00            
ATOM   4665  H   VAL X 294      84.303  64.606  62.006  0.00  0.00            
ATOM   4666  CA  VAL X 294      83.781  65.625  63.818  0.00  0.00            
ATOM   4667  HA  VAL X 294      83.669  66.674  64.091  0.00  0.00            
ATOM   4668  CB  VAL X 294      82.445  65.028  64.244  0.00  0.00            
ATOM   4669  HB  VAL X 294      82.360  63.947  64.133  0.00  0.00            
ATOM   4670  CG1 VAL X 294      82.151  65.307  65.768  0.00  0.00            
ATOM   4671 HG11 VAL X 294      81.872  66.339  65.982  0.00  0.00            
ATOM   4672 HG12 VAL X 294      81.326  64.646  66.032  0.00  0.00            
ATOM   4673 HG13 VAL X 294      82.981  64.970  66.390  0.00  0.00            
ATOM   4674  CG2 VAL X 294      81.219  65.655  63.504  0.00  0.00            
ATOM   4675 HG21 VAL X 294      81.116  66.707  63.770  0.00  0.00            
ATOM   4676 HG22 VAL X 294      81.383  65.595  62.428  0.00  0.00            
ATOM   4677 HG23 VAL X 294      80.326  65.058  63.693  0.00  0.00            
ATOM   4678  C   VAL X 294      84.883  65.019  64.591  0.00  0.00            
ATOM   4679  O   VAL X 294      85.025  63.783  64.552  0.00  0.00            
ATOM   4680  N   SER X 295      85.629  65.782  65.439  0.00  0.00            
ATOM   4681  H   SER X 295      85.301  66.721  65.611  0.00  0.00            
ATOM   4682  CA  SER X 295      86.686  65.331  66.383  0.00  0.00            
ATOM   4683  HA  SER X 295      87.004  66.160  67.016  0.00  0.00            
ATOM   4684  CB  SER X 295      86.011  64.460  67.434  0.00  0.00            
ATOM   4685  HB2 SER X 295      84.996  64.846  67.534  0.00  0.00            
ATOM   4686  HB3 SER X 295      85.981  63.393  67.215  0.00  0.00            
ATOM   4687  OG  SER X 295      86.735  64.537  68.675  0.00  0.00            
ATOM   4688  HG  SER X 295      86.179  64.145  69.353  0.00  0.00            
ATOM   4689  C   SER X 295      87.988  64.642  65.791  0.00  0.00            
ATOM   4690  O   SER X 295      88.479  63.681  66.354  0.00  0.00            
ATOM   4691  N   VAL X 296      88.392  65.020  64.614  0.00  0.00            
ATOM   4692  H   VAL X 296      87.910  65.817  64.226  0.00  0.00            
ATOM   4693  CA  VAL X 296      89.516  64.361  63.761  0.00  0.00            
ATOM   4694  HA  VAL X 296      89.927  63.559  64.375  0.00  0.00            
ATOM   4695  CB  VAL X 296      89.018  63.720  62.423  0.00  0.00            
ATOM   4696  HB  VAL X 296      89.946  63.393  61.955  0.00  0.00            
ATOM   4697  CG1 VAL X 296      88.187  62.455  62.548  0.00  0.00            
ATOM   4698 HG11 VAL X 296      87.241  62.683  63.039  0.00  0.00            
ATOM   4699 HG12 VAL X 296      87.977  62.017  61.572  0.00  0.00            
ATOM   4700 HG13 VAL X 296      88.510  61.724  63.289  0.00  0.00            
ATOM   4701  CG2 VAL X 296      88.347  64.792  61.531  0.00  0.00            
ATOM   4702 HG21 VAL X 296      88.899  65.732  61.510  0.00  0.00            
ATOM   4703 HG22 VAL X 296      88.300  64.342  60.539  0.00  0.00            
ATOM   4704 HG23 VAL X 296      87.348  65.035  61.894  0.00  0.00            
ATOM   4705  C   VAL X 296      90.699  65.343  63.634  0.00  0.00            
ATOM   4706  O   VAL X 296      90.627  66.602  63.788  0.00  0.00            
ATOM   4707  N   THR X 297      91.910  64.829  63.360  0.00  0.00            
ATOM   4708  H   THR X 297      91.940  63.822  63.284  0.00  0.00            
ATOM   4709  CA  THR X 297      93.079  65.627  63.022  0.00  0.00            
ATOM   4710  HA  THR X 297      92.939  66.635  63.412  0.00  0.00            
ATOM   4711  CB  THR X 297      94.292  65.108  63.854  0.00  0.00            
ATOM   4712  HB  THR X 297      94.483  64.075  63.562  0.00  0.00            
ATOM   4713  CG2 THR X 297      95.507  66.015  63.758  0.00  0.00            
ATOM   4714 HG21 THR X 297      95.339  67.074  63.951  0.00  0.00            
ATOM   4715 HG22 THR X 297      96.322  65.632  64.372  0.00  0.00            
ATOM   4716 HG23 THR X 297      95.772  65.973  62.701  0.00  0.00            
ATOM   4717  OG1 THR X 297      94.065  65.075  65.252  0.00  0.00            
ATOM   4718  HG1 THR X 297      93.511  64.329  65.494  0.00  0.00            
ATOM   4719  C   THR X 297      93.412  65.662  61.510  0.00  0.00            
ATOM   4720  O   THR X 297      93.603  64.649  60.874  0.00  0.00            
ATOM   4721  N   ILE X 298      93.483  66.894  61.095  0.00  0.00            
ATOM   4722  H   ILE X 298      93.278  67.602  61.785  0.00  0.00            
ATOM   4723  CA  ILE X 298      93.733  67.389  59.717  0.00  0.00            
ATOM   4724  HA  ILE X 298      93.948  66.487  59.143  0.00  0.00            
ATOM   4725  CB  ILE X 298      92.422  68.074  59.207  0.00  0.00            
ATOM   4726  HB  ILE X 298      92.655  68.364  58.183  0.00  0.00            
ATOM   4727  CG2 ILE X 298      91.217  67.178  59.059  0.00  0.00            
ATOM   4728 HG21 ILE X 298      90.648  67.140  59.989  0.00  0.00            
ATOM   4729 HG22 ILE X 298      90.593  67.545  58.244  0.00  0.00            
ATOM   4730 HG23 ILE X 298      91.551  66.169  58.819  0.00  0.00            
ATOM   4731  CG1 ILE X 298      92.020  69.379  59.978  0.00  0.00            
ATOM   4732 HG12 ILE X 298      91.482  69.150  60.898  0.00  0.00            
ATOM   4733 HG13 ILE X 298      92.872  69.958  60.335  0.00  0.00            
ATOM   4734  CD1 ILE X 298      91.185  70.393  59.264  0.00  0.00            
ATOM   4735 HD11 ILE X 298      90.271  69.954  58.862  0.00  0.00            
ATOM   4736 HD12 ILE X 298      90.825  71.151  59.958  0.00  0.00            
ATOM   4737 HD13 ILE X 298      91.702  70.916  58.459  0.00  0.00            
ATOM   4738  C   ILE X 298      95.023  68.170  59.580  0.00  0.00            
ATOM   4739  O   ILE X 298      95.222  68.878  58.665  0.00  0.00            
ATOM   4740  N   GLU X 299      95.858  68.179  60.642  0.00  0.00            
ATOM   4741  H   GLU X 299      95.680  67.529  61.394  0.00  0.00            
ATOM   4742  CA  GLU X 299      97.057  68.937  60.840  0.00  0.00            
ATOM   4743  HA  GLU X 299      96.790  69.974  60.636  0.00  0.00            
ATOM   4744  CB  GLU X 299      97.620  68.922  62.284  0.00  0.00            
ATOM   4745  HB2 GLU X 299      96.808  69.177  62.965  0.00  0.00            
ATOM   4746  HB3 GLU X 299      97.950  67.905  62.494  0.00  0.00            
ATOM   4747  CG  GLU X 299      98.830  69.928  62.483  0.00  0.00            
ATOM   4748  HG2 GLU X 299      98.653  70.700  61.735  0.00  0.00            
ATOM   4749  HG3 GLU X 299      98.633  70.288  63.493  0.00  0.00            
ATOM   4750  CD  GLU X 299     100.221  69.224  62.412  0.00  0.00            
ATOM   4751  OE1 GLU X 299     101.251  69.870  62.083  0.00  0.00            
ATOM   4752  OE2 GLU X 299     100.314  68.030  62.609  0.00  0.00            
ATOM   4753  C   GLU X 299      98.176  68.587  59.758  0.00  0.00            
ATOM   4754  O   GLU X 299      98.884  69.494  59.315  0.00  0.00            
ATOM   4755  N   ARG X 300      98.273  67.338  59.264  0.00  0.00            
ATOM   4756  H   ARG X 300      97.540  66.723  59.587  0.00  0.00            
ATOM   4757  CA  ARG X 300      99.305  66.842  58.264  0.00  0.00            
ATOM   4758  HA  ARG X 300     100.292  67.302  58.305  0.00  0.00            
ATOM   4759  CB  ARG X 300      99.395  65.265  58.340  0.00  0.00            
ATOM   4760  HB2 ARG X 300      98.376  64.900  58.205  0.00  0.00            
ATOM   4761  HB3 ARG X 300     100.084  64.983  57.545  0.00  0.00            
ATOM   4762  CG  ARG X 300      99.801  64.676  59.673  0.00  0.00            
ATOM   4763  HG2 ARG X 300      99.164  65.208  60.380  0.00  0.00            
ATOM   4764  HG3 ARG X 300      99.571  63.615  59.764  0.00  0.00            
ATOM   4765  CD  ARG X 300     101.311  64.770  60.035  0.00  0.00            
ATOM   4766  HD2 ARG X 300     101.731  63.845  60.429  0.00  0.00            
ATOM   4767  HD3 ARG X 300     101.919  64.886  59.138  0.00  0.00            
ATOM   4768  NE  ARG X 300     101.635  65.901  61.064  0.00  0.00            
ATOM   4769  HE  ARG X 300     100.943  66.585  61.336  0.00  0.00            
ATOM   4770  CZ  ARG X 300     102.809  66.135  61.650  0.00  0.00            
ATOM   4771  NH1 ARG X 300     103.843  65.353  61.583  0.00  0.00            
ATOM   4772 HH11 ARG X 300     103.833  64.491  61.057  0.00  0.00            
ATOM   4773 HH12 ARG X 300     104.653  65.533  62.158  0.00  0.00            
ATOM   4774  NH2 ARG X 300     102.881  67.240  62.363  0.00  0.00            
ATOM   4775 HH21 ARG X 300     102.000  67.727  62.442  0.00  0.00            
ATOM   4776 HH22 ARG X 300     103.574  67.388  63.082  0.00  0.00            
ATOM   4777  C   ARG X 300      98.893  67.242  56.821  0.00  0.00            
ATOM   4778  O   ARG X 300      99.679  66.991  55.933  0.00  0.00            
ATOM   4779  N   VAL X 301      97.701  67.746  56.533  0.00  0.00            
ATOM   4780  H   VAL X 301      97.081  67.746  57.330  0.00  0.00            
ATOM   4781  CA  VAL X 301      97.410  68.320  55.231  0.00  0.00            
ATOM   4782  HA  VAL X 301      97.650  67.559  54.488  0.00  0.00            
ATOM   4783  CB  VAL X 301      95.923  68.662  55.131  0.00  0.00            
ATOM   4784  HB  VAL X 301      95.677  69.536  55.734  0.00  0.00            
ATOM   4785  CG1 VAL X 301      95.513  69.112  53.809  0.00  0.00            
ATOM   4786 HG11 VAL X 301      95.763  68.300  53.127  0.00  0.00            
ATOM   4787 HG12 VAL X 301      94.430  69.216  53.740  0.00  0.00            
ATOM   4788 HG13 VAL X 301      95.937  70.098  53.618  0.00  0.00            
ATOM   4789  CG2 VAL X 301      94.895  67.529  55.631  0.00  0.00            
ATOM   4790 HG21 VAL X 301      93.885  67.918  55.504  0.00  0.00            
ATOM   4791 HG22 VAL X 301      95.059  66.703  54.939  0.00  0.00            
ATOM   4792 HG23 VAL X 301      95.097  67.235  56.661  0.00  0.00            
ATOM   4793  C   VAL X 301      98.383  69.487  54.924  0.00  0.00            
ATOM   4794  O   VAL X 301      98.333  70.460  55.652  0.00  0.00            
ATOM   4795  N   LYS X 302      99.109  69.461  53.799  0.00  0.00            
ATOM   4796  H   LYS X 302      99.155  68.610  53.257  0.00  0.00            
ATOM   4797  CA  LYS X 302     100.041  70.511  53.391  0.00  0.00            
ATOM   4798  HA  LYS X 302     100.648  70.891  54.213  0.00  0.00            
ATOM   4799  CB  LYS X 302     101.153  69.956  52.487  0.00  0.00            
ATOM   4800  HB2 LYS X 302     101.862  70.781  52.420  0.00  0.00            
ATOM   4801  HB3 LYS X 302     101.496  68.990  52.857  0.00  0.00            
ATOM   4802  CG  LYS X 302     100.564  69.723  51.075  0.00  0.00            
ATOM   4803  HG2 LYS X 302      99.715  69.046  51.170  0.00  0.00            
ATOM   4804  HG3 LYS X 302     100.349  70.692  50.626  0.00  0.00            
ATOM   4805  CD  LYS X 302     101.541  69.018  50.149  0.00  0.00            
ATOM   4806  HD2 LYS X 302     102.272  69.785  49.890  0.00  0.00            
ATOM   4807  HD3 LYS X 302     101.922  68.227  50.795  0.00  0.00            
ATOM   4808  CE  LYS X 302     100.963  68.426  48.888  0.00  0.00            
ATOM   4809  HE2 LYS X 302     100.020  67.975  49.196  0.00  0.00            
ATOM   4810  HE3 LYS X 302     100.686  69.257  48.240  0.00  0.00            
ATOM   4811  NZ  LYS X 302     101.872  67.340  48.257  0.00  0.00            
ATOM   4812  HZ1 LYS X 302     102.007  66.620  48.952  0.00  0.00            
ATOM   4813  HZ2 LYS X 302     101.439  66.958  47.428  0.00  0.00            
ATOM   4814  HZ3 LYS X 302     102.752  67.745  47.973  0.00  0.00            
ATOM   4815  C   LYS X 302      99.312  71.744  52.763  0.00  0.00            
ATOM   4816  O   LYS X 302      99.726  72.860  53.008  0.00  0.00            
ATOM   4817  N   ASP X 303      98.178  71.584  52.131  0.00  0.00            
ATOM   4818  H   ASP X 303      97.671  70.734  52.330  0.00  0.00            
ATOM   4819  CA  ASP X 303      97.374  72.623  51.469  0.00  0.00            
ATOM   4820  HA  ASP X 303      97.289  73.562  52.014  0.00  0.00            
ATOM   4821  CB  ASP X 303      97.896  72.866  50.042  0.00  0.00            
ATOM   4822  HB2 ASP X 303      98.912  73.258  50.095  0.00  0.00            
ATOM   4823  HB3 ASP X 303      98.071  71.849  49.692  0.00  0.00            
ATOM   4824  CG  ASP X 303      97.095  73.652  49.040  0.00  0.00            
ATOM   4825  OD1 ASP X 303      97.128  73.297  47.835  0.00  0.00            
ATOM   4826  OD2 ASP X 303      96.502  74.641  49.461  0.00  0.00            
ATOM   4827  C   ASP X 303      95.889  72.184  51.363  0.00  0.00            
ATOM   4828  O   ASP X 303      95.651  70.969  51.306  0.00  0.00            
ATOM   4829  N   PHE X 304      94.923  73.050  51.169  0.00  0.00            
ATOM   4830  H   PHE X 304      95.231  74.010  51.124  0.00  0.00            
ATOM   4831  CA  PHE X 304      93.507  72.676  50.933  0.00  0.00            
ATOM   4832  HA  PHE X 304      93.401  71.597  50.824  0.00  0.00            
ATOM   4833  CB  PHE X 304      92.692  73.214  52.138  0.00  0.00            
ATOM   4834  HB2 PHE X 304      92.872  74.262  52.380  0.00  0.00            
ATOM   4835  HB3 PHE X 304      91.641  73.214  51.849  0.00  0.00            
ATOM   4836  CG  PHE X 304      92.845  72.418  53.392  0.00  0.00            
ATOM   4837  CD1 PHE X 304      91.918  71.482  53.863  0.00  0.00            
ATOM   4838  HD1 PHE X 304      91.004  71.229  53.347  0.00  0.00            
ATOM   4839  CE1 PHE X 304      92.193  70.765  55.126  0.00  0.00            
ATOM   4840  HE1 PHE X 304      91.475  70.052  55.504  0.00  0.00            
ATOM   4841  CZ  PHE X 304      93.329  71.020  55.838  0.00  0.00            
ATOM   4842  HZ  PHE X 304      93.499  70.585  56.812  0.00  0.00            
ATOM   4843  CE2 PHE X 304      94.200  71.963  55.418  0.00  0.00            
ATOM   4844  HE2 PHE X 304      95.051  72.222  56.029  0.00  0.00            
ATOM   4845  CD2 PHE X 304      94.036  72.658  54.151  0.00  0.00            
ATOM   4846  HD2 PHE X 304      94.757  73.361  53.761  0.00  0.00            
ATOM   4847  C   PHE X 304      92.880  73.333  49.678  0.00  0.00            
ATOM   4848  O   PHE X 304      91.753  73.121  49.407  0.00  0.00            
ATOM   4849  N   SER X 305      93.630  74.127  48.884  0.00  0.00            
ATOM   4850  H   SER X 305      94.605  74.196  49.140  0.00  0.00            
ATOM   4851  CA  SER X 305      93.220  74.886  47.686  0.00  0.00            
ATOM   4852  HA  SER X 305      92.397  75.507  48.042  0.00  0.00            
ATOM   4853  CB  SER X 305      94.402  75.688  47.150  0.00  0.00            
ATOM   4854  HB2 SER X 305      95.241  75.045  46.885  0.00  0.00            
ATOM   4855  HB3 SER X 305      94.067  76.163  46.228  0.00  0.00            
ATOM   4856  OG  SER X 305      94.788  76.600  48.121  0.00  0.00            
ATOM   4857  HG  SER X 305      95.315  76.086  48.737  0.00  0.00            
ATOM   4858  C   SER X 305      92.625  74.116  46.525  0.00  0.00            
ATOM   4859  O   SER X 305      92.366  74.718  45.525  0.00  0.00            
ATOM   4860  N   TYR X 306      92.523  72.795  46.570  0.00  0.00            
ATOM   4861  H   TYR X 306      92.508  72.453  47.520  0.00  0.00            
ATOM   4862  CA  TYR X 306      91.765  71.932  45.627  0.00  0.00            
ATOM   4863  HA  TYR X 306      92.194  72.062  44.633  0.00  0.00            
ATOM   4864  CB  TYR X 306      91.929  70.483  45.936  0.00  0.00            
ATOM   4865  HB2 TYR X 306      92.960  70.194  46.144  0.00  0.00            
ATOM   4866  HB3 TYR X 306      91.427  70.251  46.875  0.00  0.00            
ATOM   4867  CG  TYR X 306      91.428  69.487  44.848  0.00  0.00            
ATOM   4868  CD1 TYR X 306      92.405  69.159  43.886  0.00  0.00            
ATOM   4869  HD1 TYR X 306      93.400  69.574  43.952  0.00  0.00            
ATOM   4870  CE1 TYR X 306      91.984  68.358  42.841  0.00  0.00            
ATOM   4871  HE1 TYR X 306      92.655  68.212  42.007  0.00  0.00            
ATOM   4872  CZ  TYR X 306      90.740  67.692  42.863  0.00  0.00            
ATOM   4873  OH  TYR X 306      90.414  66.752  41.922  0.00  0.00            
ATOM   4874  HH  TYR X 306      89.698  66.170  42.186  0.00  0.00            
ATOM   4875  CE2 TYR X 306      89.880  67.886  43.976  0.00  0.00            
ATOM   4876  HE2 TYR X 306      88.868  67.511  43.952  0.00  0.00            
ATOM   4877  CD2 TYR X 306      90.146  68.925  44.892  0.00  0.00            
ATOM   4878  HD2 TYR X 306      89.485  69.174  45.709  0.00  0.00            
ATOM   4879  C   TYR X 306      90.331  72.360  45.717  0.00  0.00            
ATOM   4880  O   TYR X 306      89.775  72.530  46.798  0.00  0.00            
ATOM   4881  N   ASN X 307      89.627  72.390  44.600  0.00  0.00            
ATOM   4882  H   ASN X 307      90.193  72.311  43.767  0.00  0.00            
ATOM   4883  CA  ASN X 307      88.202  72.608  44.391  0.00  0.00            
ATOM   4884  HA  ASN X 307      87.847  73.317  45.139  0.00  0.00            
ATOM   4885  CB  ASN X 307      87.963  73.364  43.074  0.00  0.00            
ATOM   4886  HB2 ASN X 307      88.626  74.221  42.954  0.00  0.00            
ATOM   4887  HB3 ASN X 307      88.084  72.670  42.242  0.00  0.00            
ATOM   4888  CG  ASN X 307      86.566  74.000  43.076  0.00  0.00            
ATOM   4889  OD1 ASN X 307      86.409  75.015  43.736  0.00  0.00            
ATOM   4890  ND2 ASN X 307      85.564  73.509  42.364  0.00  0.00            
ATOM   4891 HD21 ASN X 307      84.655  73.949  42.359  0.00  0.00            
ATOM   4892 HD22 ASN X 307      85.635  72.611  41.908  0.00  0.00            
ATOM   4893  C   ASN X 307      87.326  71.346  44.514  0.00  0.00            
ATOM   4894  O   ASN X 307      86.966  70.812  43.499  0.00  0.00            
ATOM   4895  N   PHE X 308      86.929  70.817  45.698  0.00  0.00            
ATOM   4896  H   PHE X 308      87.164  71.303  46.551  0.00  0.00            
ATOM   4897  CA  PHE X 308      85.846  69.816  45.894  0.00  0.00            
ATOM   4898  HA  PHE X 308      85.870  69.067  45.103  0.00  0.00            
ATOM   4899  CB  PHE X 308      85.941  69.186  47.333  0.00  0.00            
ATOM   4900  HB2 PHE X 308      85.746  69.826  48.194  0.00  0.00            
ATOM   4901  HB3 PHE X 308      85.104  68.488  47.331  0.00  0.00            
ATOM   4902  CG  PHE X 308      87.178  68.366  47.628  0.00  0.00            
ATOM   4903  CD1 PHE X 308      87.315  66.977  47.393  0.00  0.00            
ATOM   4904  HD1 PHE X 308      86.474  66.491  46.922  0.00  0.00            
ATOM   4905  CE1 PHE X 308      88.497  66.267  47.684  0.00  0.00            
ATOM   4906  HE1 PHE X 308      88.686  65.214  47.536  0.00  0.00            
ATOM   4907  CZ  PHE X 308      89.567  66.930  48.328  0.00  0.00            
ATOM   4908  HZ  PHE X 308      90.412  66.302  48.569  0.00  0.00            
ATOM   4909  CE2 PHE X 308      89.509  68.317  48.559  0.00  0.00            
ATOM   4910  HE2 PHE X 308      90.371  68.838  48.947  0.00  0.00            
ATOM   4911  CD2 PHE X 308      88.334  69.060  48.093  0.00  0.00            
ATOM   4912  HD2 PHE X 308      88.380  70.133  48.209  0.00  0.00            
ATOM   4913  C   PHE X 308      84.459  70.509  45.716  0.00  0.00            
ATOM   4914  O   PHE X 308      84.454  71.723  45.885  0.00  0.00            
ATOM   4915  N   GLY X 309      83.435  69.804  45.314  0.00  0.00            
ATOM   4916  H   GLY X 309      83.546  68.813  45.155  0.00  0.00            
ATOM   4917  CA  GLY X 309      82.218  70.342  44.760  0.00  0.00            
ATOM   4918  HA2 GLY X 309      82.419  71.370  44.459  0.00  0.00            
ATOM   4919  HA3 GLY X 309      82.097  69.830  43.806  0.00  0.00            
ATOM   4920  C   GLY X 309      81.091  70.397  45.781  0.00  0.00            
ATOM   4921  O   GLY X 309      79.905  70.502  45.387  0.00  0.00            
ATOM   4922  N   TRP X 310      81.366  70.230  47.073  0.00  0.00            
ATOM   4923  H   TRP X 310      82.286  70.306  47.483  0.00  0.00            
ATOM   4924  CA  TRP X 310      80.258  70.234  48.027  0.00  0.00            
ATOM   4925  HA  TRP X 310      79.561  69.417  47.839  0.00  0.00            
ATOM   4926  CB  TRP X 310      81.034  70.033  49.340  0.00  0.00            
ATOM   4927  HB2 TRP X 310      81.646  70.910  49.552  0.00  0.00            
ATOM   4928  HB3 TRP X 310      80.266  69.928  50.107  0.00  0.00            
ATOM   4929  CG  TRP X 310      81.927  68.861  49.458  0.00  0.00            
ATOM   4930  CD1 TRP X 310      81.568  67.618  49.051  0.00  0.00            
ATOM   4931  HD1 TRP X 310      80.649  67.291  48.587  0.00  0.00            
ATOM   4932  NE1 TRP X 310      82.655  66.774  49.126  0.00  0.00            
ATOM   4933  HE1 TRP X 310      82.671  65.895  48.629  0.00  0.00            
ATOM   4934  CE2 TRP X 310      83.756  67.501  49.551  0.00  0.00            
ATOM   4935  CZ2 TRP X 310      85.029  67.163  49.975  0.00  0.00            
ATOM   4936  HZ2 TRP X 310      85.210  66.105  49.858  0.00  0.00            
ATOM   4937  CH2 TRP X 310      85.905  68.017  50.654  0.00  0.00            
ATOM   4938  HH2 TRP X 310      86.859  67.623  50.972  0.00  0.00            
ATOM   4939  CZ3 TRP X 310      85.487  69.329  50.994  0.00  0.00            
ATOM   4940  HZ3 TRP X 310      86.058  69.913  51.702  0.00  0.00            
ATOM   4941  CE3 TRP X 310      84.211  69.692  50.505  0.00  0.00            
ATOM   4942  HE3 TRP X 310      83.822  70.634  50.863  0.00  0.00            
ATOM   4943  CD2 TRP X 310      83.314  68.817  49.861  0.00  0.00            
ATOM   4944  C   TRP X 310      79.504  71.577  48.108  0.00  0.00            
ATOM   4945  O   TRP X 310      80.055  72.619  48.020  0.00  0.00            
ATOM   4946  N   GLN X 311      78.188  71.469  48.321  0.00  0.00            
ATOM   4947  H   GLN X 311      77.785  70.543  48.292  0.00  0.00            
ATOM   4948  CA  GLN X 311      77.434  72.668  48.608  0.00  0.00            
ATOM   4949  HA  GLN X 311      77.776  73.389  47.865  0.00  0.00            
ATOM   4950  CB  GLN X 311      75.934  72.397  48.286  0.00  0.00            
ATOM   4951  HB2 GLN X 311      75.627  71.526  48.864  0.00  0.00            
ATOM   4952  HB3 GLN X 311      75.311  73.269  48.487  0.00  0.00            
ATOM   4953  CG  GLN X 311      75.624  71.974  46.852  0.00  0.00            
ATOM   4954  HG2 GLN X 311      76.346  71.257  46.462  0.00  0.00            
ATOM   4955  HG3 GLN X 311      74.667  71.453  46.827  0.00  0.00            
ATOM   4956  CD  GLN X 311      75.564  73.100  45.832  0.00  0.00            
ATOM   4957  OE1 GLN X 311      75.879  74.272  46.026  0.00  0.00            
ATOM   4958  NE2 GLN X 311      75.146  72.689  44.586  0.00  0.00            
ATOM   4959 HE21 GLN X 311      75.112  73.412  43.882  0.00  0.00            
ATOM   4960 HE22 GLN X 311      74.910  71.739  44.338  0.00  0.00            
ATOM   4961  C   GLN X 311      77.622  73.136  50.079  0.00  0.00            
ATOM   4962  O   GLN X 311      77.606  74.351  50.362  0.00  0.00            
ATOM   4963  N   HIE X 312      77.722  72.219  51.002  0.00  0.00            
ATOM   4964  H   HIE X 312      77.540  71.252  50.771  0.00  0.00            
ATOM   4965  CA  HIE X 312      77.837  72.473  52.438  0.00  0.00            
ATOM   4966  HA  HIE X 312      77.986  73.541  52.593  0.00  0.00            
ATOM   4967  CB  HIE X 312      76.556  72.138  53.105  0.00  0.00            
ATOM   4968  HB2 HIE X 312      76.482  71.051  53.117  0.00  0.00            
ATOM   4969  HB3 HIE X 312      76.513  72.583  54.099  0.00  0.00            
ATOM   4970  CG  HIE X 312      75.340  72.610  52.239  0.00  0.00            
ATOM   4971  ND1 HIE X 312      74.892  73.894  52.052  0.00  0.00            
ATOM   4972  CE1 HIE X 312      73.992  73.864  51.086  0.00  0.00            
ATOM   4973  HE1 HIE X 312      73.396  74.674  50.692  0.00  0.00            
ATOM   4974  NE2 HIE X 312      73.788  72.618  50.651  0.00  0.00            
ATOM   4975  HE2 HIE X 312      73.255  72.405  49.820  0.00  0.00            
ATOM   4976  CD2 HIE X 312      74.649  71.805  51.355  0.00  0.00            
ATOM   4977  HD2 HIE X 312      74.868  70.759  51.203  0.00  0.00            
ATOM   4978  C   HIE X 312      79.040  71.780  53.041  0.00  0.00            
ATOM   4979  O   HIE X 312      79.326  70.672  52.744  0.00  0.00            
ATOM   4980  N   LEU X 313      79.661  72.456  54.042  0.00  0.00            
ATOM   4981  H   LEU X 313      79.510  73.430  54.263  0.00  0.00            
ATOM   4982  CA  LEU X 313      80.952  72.000  54.641  0.00  0.00            
ATOM   4983  HA  LEU X 313      81.028  70.917  54.544  0.00  0.00            
ATOM   4984  CB  LEU X 313      82.091  72.639  53.833  0.00  0.00            
ATOM   4985  HB2 LEU X 313      82.033  72.283  52.805  0.00  0.00            
ATOM   4986  HB3 LEU X 313      81.932  73.699  54.032  0.00  0.00            
ATOM   4987  CG  LEU X 313      83.536  72.271  54.380  0.00  0.00            
ATOM   4988  HG  LEU X 313      83.599  72.716  55.374  0.00  0.00            
ATOM   4989  CD1 LEU X 313      83.891  70.805  54.553  0.00  0.00            
ATOM   4990 HD11 LEU X 313      83.174  70.309  55.207  0.00  0.00            
ATOM   4991 HD12 LEU X 313      83.711  70.335  53.586  0.00  0.00            
ATOM   4992 HD13 LEU X 313      84.867  70.690  55.024  0.00  0.00            
ATOM   4993  CD2 LEU X 313      84.605  72.892  53.496  0.00  0.00            
ATOM   4994 HD21 LEU X 313      84.408  73.942  53.278  0.00  0.00            
ATOM   4995 HD22 LEU X 313      85.538  72.895  54.060  0.00  0.00            
ATOM   4996 HD23 LEU X 313      84.705  72.428  52.515  0.00  0.00            
ATOM   4997  C   LEU X 313      81.027  72.269  56.154  0.00  0.00            
ATOM   4998  O   LEU X 313      81.040  73.406  56.576  0.00  0.00            
ATOM   4999  N   GLU X 314      81.106  71.175  56.898  0.00  0.00            
ATOM   5000  H   GLU X 314      80.750  70.323  56.490  0.00  0.00            
ATOM   5001  CA  GLU X 314      81.101  71.254  58.391  0.00  0.00            
ATOM   5002  HA  GLU X 314      80.868  72.221  58.835  0.00  0.00            
ATOM   5003  CB  GLU X 314      79.827  70.434  58.854  0.00  0.00            
ATOM   5004  HB2 GLU X 314      78.968  70.910  58.382  0.00  0.00            
ATOM   5005  HB3 GLU X 314      79.870  69.415  58.471  0.00  0.00            
ATOM   5006  CG  GLU X 314      79.860  70.621  60.399  0.00  0.00            
ATOM   5007  HG2 GLU X 314      80.818  70.215  60.726  0.00  0.00            
ATOM   5008  HG3 GLU X 314      79.694  71.638  60.753  0.00  0.00            
ATOM   5009  CD  GLU X 314      78.758  69.788  61.031  0.00  0.00            
ATOM   5010  OE1 GLU X 314      77.930  70.312  61.869  0.00  0.00            
ATOM   5011  OE2 GLU X 314      78.681  68.587  60.738  0.00  0.00            
ATOM   5012  C   GLU X 314      82.450  70.708  58.879  0.00  0.00            
ATOM   5013  O   GLU X 314      82.942  69.680  58.397  0.00  0.00            
ATOM   5014  N   LEU X 315      83.013  71.321  59.963  0.00  0.00            
ATOM   5015  H   LEU X 315      82.632  72.217  60.232  0.00  0.00            
ATOM   5016  CA  LEU X 315      84.223  70.907  60.709  0.00  0.00            
ATOM   5017  HA  LEU X 315      84.366  69.827  60.713  0.00  0.00            
ATOM   5018  CB  LEU X 315      85.494  71.515  60.140  0.00  0.00            
ATOM   5019  HB2 LEU X 315      85.285  72.558  59.900  0.00  0.00            
ATOM   5020  HB3 LEU X 315      86.309  71.565  60.862  0.00  0.00            
ATOM   5021  CG  LEU X 315      85.957  70.866  58.866  0.00  0.00            
ATOM   5022  HG  LEU X 315      85.682  69.815  58.771  0.00  0.00            
ATOM   5023  CD1 LEU X 315      85.495  71.684  57.654  0.00  0.00            
ATOM   5024 HD11 LEU X 315      86.034  71.326  56.777  0.00  0.00            
ATOM   5025 HD12 LEU X 315      84.419  71.539  57.553  0.00  0.00            
ATOM   5026 HD13 LEU X 315      85.587  72.771  57.660  0.00  0.00            
ATOM   5027  CD2 LEU X 315      87.488  70.876  58.808  0.00  0.00            
ATOM   5028 HD21 LEU X 315      87.893  70.273  59.621  0.00  0.00            
ATOM   5029 HD22 LEU X 315      87.754  70.464  57.835  0.00  0.00            
ATOM   5030 HD23 LEU X 315      87.948  71.864  58.785  0.00  0.00            
ATOM   5031  C   LEU X 315      84.029  71.280  62.175  0.00  0.00            
ATOM   5032  O   LEU X 315      83.952  72.477  62.486  0.00  0.00            
ATOM   5033  N   VAL X 316      83.892  70.211  62.974  0.00  0.00            
ATOM   5034  H   VAL X 316      83.804  69.286  62.578  0.00  0.00            
ATOM   5035  CA  VAL X 316      83.597  70.299  64.428  0.00  0.00            
ATOM   5036  HA  VAL X 316      83.623  71.354  64.701  0.00  0.00            
ATOM   5037  CB  VAL X 316      82.174  69.910  64.813  0.00  0.00            
ATOM   5038  HB  VAL X 316      81.990  68.843  64.689  0.00  0.00            
ATOM   5039  CG1 VAL X 316      81.824  70.392  66.233  0.00  0.00            
ATOM   5040 HG11 VAL X 316      81.933  71.475  66.280  0.00  0.00            
ATOM   5041 HG12 VAL X 316      80.775  70.109  66.314  0.00  0.00            
ATOM   5042 HG13 VAL X 316      82.406  70.000  67.067  0.00  0.00            
ATOM   5043  CG2 VAL X 316      81.152  70.512  63.889  0.00  0.00            
ATOM   5044 HG21 VAL X 316      81.473  71.547  63.765  0.00  0.00            
ATOM   5045 HG22 VAL X 316      81.217  69.918  62.978  0.00  0.00            
ATOM   5046 HG23 VAL X 316      80.142  70.348  64.263  0.00  0.00            
ATOM   5047  C   VAL X 316      84.595  69.525  65.240  0.00  0.00            
ATOM   5048  O   VAL X 316      84.832  68.391  64.940  0.00  0.00            
ATOM   5049  N   ASN X 317      85.174  70.185  66.248  0.00  0.00            
ATOM   5050  H   ASN X 317      84.945  71.164  66.346  0.00  0.00            
ATOM   5051  CA  ASN X 317      86.226  69.700  67.110  0.00  0.00            
ATOM   5052  HA  ASN X 317      86.564  70.596  67.630  0.00  0.00            
ATOM   5053  CB  ASN X 317      85.626  68.890  68.234  0.00  0.00            
ATOM   5054  HB2 ASN X 317      84.778  68.283  67.915  0.00  0.00            
ATOM   5055  HB3 ASN X 317      86.367  68.186  68.614  0.00  0.00            
ATOM   5056  CG  ASN X 317      85.163  69.667  69.422  0.00  0.00            
ATOM   5057  OD1 ASN X 317      84.026  69.879  69.740  0.00  0.00            
ATOM   5058  ND2 ASN X 317      86.087  70.234  70.171  0.00  0.00            
ATOM   5059 HD21 ASN X 317      85.736  70.640  71.026  0.00  0.00            
ATOM   5060 HD22 ASN X 317      87.026  70.348  69.816  0.00  0.00
[truncated: 1,501,479 more chars]
