# Supplementary material for: New Glucosamine-Based TLR4 Agonists: Design, Synthesis, Mechanism of Action, and In Vivo Activity as Vaccine Adjuvants
Source: J Med Chem. 2023 Feb 2;66(4):3010–29. doi: 10.1021/acs.jmedchem.2c01998 (PMC9969399; doi:10.1021/acs.jmedchem.2c01998)
Supplement: Supplementary file 7 — jm2c01998_si_007.pdb [file jm2c01998_si_007.pdb]

REMARK Authors: Alejandra Matamoros-Recio, Marina Minguez-Toral, and Sonsoles Martin-Santamaria. CIB Margarita Salas, CSIC. smsantamaria@cib.csic.es
REMARK Figure S5 
REMARK FP22 type-B orientation
ATOM      1 HH31 ACE X   1      41.316  45.930  94.608  0.00  0.00            
ATOM      2  CH3 ACE X   1      41.196  46.443  93.654  0.00  0.00            
ATOM      3 HH32 ACE X   1      40.356  47.121  93.499  0.00  0.00            
ATOM      4 HH33 ACE X   1      41.113  45.599  92.969  0.00  0.00            
ATOM      5  C   ACE X   1      42.402  47.214  93.205  0.00  0.00            
ATOM      6  O   ACE X   1      43.372  47.369  93.982  0.00  0.00            
ATOM      7  N   GLU X   2      42.320  47.810  92.004  0.00  0.00            
ATOM      8  H   GLU X   2      41.415  47.837  91.556  0.00  0.00            
ATOM      9  CA  GLU X   2      43.494  48.363  91.293  0.00  0.00            
ATOM     10  HA  GLU X   2      44.249  47.583  91.197  0.00  0.00            
ATOM     11  CB  GLU X   2      43.174  48.796  89.856  0.00  0.00            
ATOM     12  HB2 GLU X   2      44.122  49.102  89.415  0.00  0.00            
ATOM     13  HB3 GLU X   2      42.789  47.957  89.276  0.00  0.00            
ATOM     14  CG  GLU X   2      42.189  49.974  89.790  0.00  0.00            
ATOM     15  HG2 GLU X   2      41.328  49.800  90.435  0.00  0.00            
ATOM     16  HG3 GLU X   2      42.712  50.744  90.357  0.00  0.00            
ATOM     17  CD  GLU X   2      41.795  50.518  88.393  0.00  0.00            
ATOM     18  OE1 GLU X   2      41.610  51.745  88.138  0.00  0.00            
ATOM     19  OE2 GLU X   2      41.557  49.621  87.537  0.00  0.00            
ATOM     20  C   GLU X   2      44.164  49.528  92.056  0.00  0.00            
ATOM     21  O   GLU X   2      45.364  49.614  92.098  0.00  0.00            
ATOM     22  N   SER X   3      43.330  50.346  92.678  0.00  0.00            
ATOM     23  H   SER X   3      42.367  50.045  92.712  0.00  0.00            
ATOM     24  CA  SER X   3      43.754  51.417  93.461  0.00  0.00            
ATOM     25  HA  SER X   3      44.354  52.042  92.800  0.00  0.00            
ATOM     26  CB  SER X   3      42.509  52.285  93.855  0.00  0.00            
ATOM     27  HB2 SER X   3      42.018  51.793  94.695  0.00  0.00            
ATOM     28  HB3 SER X   3      43.002  53.144  94.309  0.00  0.00            
ATOM     29  OG  SER X   3      41.777  52.773  92.768  0.00  0.00            
ATOM     30  HG  SER X   3      41.316  51.980  92.485  0.00  0.00            
ATOM     31  C   SER X   3      44.715  51.020  94.616  0.00  0.00            
ATOM     32  O   SER X   3      45.661  51.803  94.989  0.00  0.00            
ATOM     33  N   TRP X   4      44.510  49.871  95.272  0.00  0.00            
ATOM     34  H   TRP X   4      43.869  49.201  94.870  0.00  0.00            
ATOM     35  CA  TRP X   4      45.288  49.377  96.487  0.00  0.00            
ATOM     36  HA  TRP X   4      45.566  50.262  97.059  0.00  0.00            
ATOM     37  CB  TRP X   4      44.235  48.524  97.314  0.00  0.00            
ATOM     38  HB2 TRP X   4      43.955  47.657  96.715  0.00  0.00            
ATOM     39  HB3 TRP X   4      44.667  48.048  98.194  0.00  0.00            
ATOM     40  CG  TRP X   4      42.942  49.214  97.600  0.00  0.00            
ATOM     41  CD1 TRP X   4      41.759  49.187  96.956  0.00  0.00            
ATOM     42  HD1 TRP X   4      41.660  48.584  96.066  0.00  0.00            
ATOM     43  NE1 TRP X   4      40.887  50.040  97.509  0.00  0.00            
ATOM     44  HE1 TRP X   4      40.067  50.399  97.043  0.00  0.00            
ATOM     45  CE2 TRP X   4      41.470  50.627  98.577  0.00  0.00            
ATOM     46  CZ2 TRP X   4      40.946  51.517  99.533  0.00  0.00            
ATOM     47  HZ2 TRP X   4      39.964  51.929  99.354  0.00  0.00            
ATOM     48  CH2 TRP X   4      41.792  51.962 100.558  0.00  0.00            
ATOM     49  HH2 TRP X   4      41.363  52.626 101.292  0.00  0.00            
ATOM     50  CZ3 TRP X   4      43.039  51.417 100.726  0.00  0.00            
ATOM     51  HZ3 TRP X   4      43.758  51.734 101.467  0.00  0.00            
ATOM     52  CE3 TRP X   4      43.561  50.390  99.849  0.00  0.00            
ATOM     53  HE3 TRP X   4      44.560  50.013 100.005  0.00  0.00            
ATOM     54  CD2 TRP X   4      42.722  50.014  98.787  0.00  0.00            
ATOM     55  C   TRP X   4      46.536  48.505  96.217  0.00  0.00            
ATOM     56  O   TRP X   4      47.205  48.062  97.129  0.00  0.00            
ATOM     57  N   GLU X   5      46.756  48.186  94.974  0.00  0.00            
ATOM     58  H   GLU X   5      46.099  48.510  94.278  0.00  0.00            
ATOM     59  CA  GLU X   5      48.002  47.690  94.490  0.00  0.00            
ATOM     60  HA  GLU X   5      48.181  46.732  94.979  0.00  0.00            
ATOM     61  CB  GLU X   5      47.988  47.557  92.956  0.00  0.00            
ATOM     62  HB2 GLU X   5      47.985  48.481  92.378  0.00  0.00            
ATOM     63  HB3 GLU X   5      48.894  47.027  92.664  0.00  0.00            
ATOM     64  CG  GLU X   5      46.820  46.636  92.485  0.00  0.00            
ATOM     65  HG2 GLU X   5      45.821  46.950  92.789  0.00  0.00            
ATOM     66  HG3 GLU X   5      46.855  46.644  91.396  0.00  0.00            
ATOM     67  CD  GLU X   5      47.101  45.264  93.051  0.00  0.00            
ATOM     68  OE1 GLU X   5      48.301  44.782  93.053  0.00  0.00            
ATOM     69  OE2 GLU X   5      46.079  44.659  93.549  0.00  0.00            
ATOM     70  C   GLU X   5      49.170  48.680  94.789  0.00  0.00            
ATOM     71  O   GLU X   5      49.009  49.936  94.631  0.00  0.00            
ATOM     72  N   PRO X   6      50.387  48.226  95.144  0.00  0.00            
ATOM     73  CD  PRO X   6      50.674  46.853  95.200  0.00  0.00            
ATOM     74  HD2 PRO X   6      50.196  46.328  94.373  0.00  0.00            
ATOM     75  HD3 PRO X   6      50.374  46.489  96.182  0.00  0.00            
ATOM     76  CG  PRO X   6      52.136  46.682  95.158  0.00  0.00            
ATOM     77  HG2 PRO X   6      52.439  46.791  94.116  0.00  0.00            
ATOM     78  HG3 PRO X   6      52.451  45.746  95.618  0.00  0.00            
ATOM     79  CB  PRO X   6      52.600  47.910  95.861  0.00  0.00            
ATOM     80  HB2 PRO X   6      53.605  48.294  95.688  0.00  0.00            
ATOM     81  HB3 PRO X   6      52.619  47.754  96.939  0.00  0.00            
ATOM     82  CA  PRO X   6      51.627  49.014  95.453  0.00  0.00            
ATOM     83  HA  PRO X   6      51.432  49.654  96.313  0.00  0.00            
ATOM     84  C   PRO X   6      52.216  49.809  94.251  0.00  0.00            
ATOM     85  O   PRO X   6      53.287  50.379  94.244  0.00  0.00            
ATOM     86  N   CYX X   7      51.620  49.654  93.055  0.00  0.00            
ATOM     87  H   CYX X   7      50.743  49.153  93.082  0.00  0.00            
ATOM     88  CA  CYX X   7      52.043  50.379  91.876  0.00  0.00            
ATOM     89  HA  CYX X   7      53.120  50.260  91.752  0.00  0.00            
ATOM     90  CB  CYX X   7      51.372  49.803  90.630  0.00  0.00            
ATOM     91  HB2 CYX X   7      50.295  49.788  90.802  0.00  0.00            
ATOM     92  HB3 CYX X   7      51.550  50.459  89.778  0.00  0.00            
ATOM     93  SG  CYX X   7      51.794  48.129  90.034  0.00  0.00            
ATOM     94  C   CYX X   7      51.746  51.885  91.977  0.00  0.00            
ATOM     95  O   CYX X   7      51.006  52.263  92.864  0.00  0.00            
ATOM     96  N   VAL X   8      52.224  52.751  91.090  0.00  0.00            
ATOM     97  H   VAL X   8      52.796  52.373  90.348  0.00  0.00            
ATOM     98  CA  VAL X   8      51.985  54.241  91.223  0.00  0.00            
ATOM     99  HA  VAL X   8      51.022  54.429  91.698  0.00  0.00            
ATOM    100  CB  VAL X   8      53.154  54.877  92.009  0.00  0.00            
ATOM    101  HB  VAL X   8      53.340  54.307  92.919  0.00  0.00            
ATOM    102  CG1 VAL X   8      54.434  54.971  91.185  0.00  0.00            
ATOM    103 HG11 VAL X   8      54.718  53.954  90.916  0.00  0.00            
ATOM    104 HG12 VAL X   8      54.340  55.535  90.257  0.00  0.00            
ATOM    105 HG13 VAL X   8      55.284  55.436  91.685  0.00  0.00            
ATOM    106  CG2 VAL X   8      52.787  56.311  92.500  0.00  0.00            
ATOM    107 HG21 VAL X   8      52.847  56.999  91.656  0.00  0.00            
ATOM    108 HG22 VAL X   8      51.790  56.253  92.937  0.00  0.00            
ATOM    109 HG23 VAL X   8      53.503  56.649  93.249  0.00  0.00            
ATOM    110  C   VAL X   8      51.814  54.868  89.833  0.00  0.00            
ATOM    111  O   VAL X   8      52.530  54.475  88.880  0.00  0.00            
ATOM    112  N   GLU X   9      51.050  55.982  89.736  0.00  0.00            
ATOM    113  H   GLU X   9      50.448  56.105  90.538  0.00  0.00            
ATOM    114  CA  GLU X   9      50.770  56.788  88.543  0.00  0.00            
ATOM    115  HA  GLU X   9      50.821  56.075  87.720  0.00  0.00            
ATOM    116  CB  GLU X   9      49.318  57.266  88.604  0.00  0.00            
ATOM    117  HB2 GLU X   9      48.677  56.439  88.908  0.00  0.00            
ATOM    118  HB3 GLU X   9      49.151  58.043  89.350  0.00  0.00            
ATOM    119  CG  GLU X   9      48.954  57.866  87.233  0.00  0.00            
ATOM    120  HG2 GLU X   9      49.544  58.773  87.100  0.00  0.00            
ATOM    121  HG3 GLU X   9      49.186  57.115  86.478  0.00  0.00            
ATOM    122  CD  GLU X   9      47.407  58.156  87.062  0.00  0.00            
ATOM    123  OE1 GLU X   9      46.846  58.410  85.962  0.00  0.00            
ATOM    124  OE2 GLU X   9      46.711  58.133  88.069  0.00  0.00            
ATOM    125  C   GLU X   9      51.810  57.876  88.374  0.00  0.00            
ATOM    126  O   GLU X   9      52.062  58.651  89.267  0.00  0.00            
ATOM    127  N   VAL X  10      52.421  58.038  87.195  0.00  0.00            
ATOM    128  H   VAL X  10      52.246  57.380  86.449  0.00  0.00            
ATOM    129  CA  VAL X  10      53.553  58.930  86.842  0.00  0.00            
ATOM    130  HA  VAL X  10      54.117  59.174  87.742  0.00  0.00            
ATOM    131  CB  VAL X  10      54.555  58.126  85.914  0.00  0.00            
ATOM    132  HB  VAL X  10      53.993  57.822  85.030  0.00  0.00            
ATOM    133  CG1 VAL X  10      55.725  58.960  85.499  0.00  0.00            
ATOM    134 HG11 VAL X  10      55.549  59.741  84.760  0.00  0.00            
ATOM    135 HG12 VAL X  10      56.028  59.618  86.313  0.00  0.00            
ATOM    136 HG13 VAL X  10      56.620  58.385  85.259  0.00  0.00            
ATOM    137  CG2 VAL X  10      55.023  56.789  86.617  0.00  0.00            
ATOM    138 HG21 VAL X  10      55.857  56.332  86.085  0.00  0.00            
ATOM    139 HG22 VAL X  10      55.333  56.920  87.653  0.00  0.00            
ATOM    140 HG23 VAL X  10      54.240  56.031  86.659  0.00  0.00            
ATOM    141  C   VAL X  10      53.081  60.310  86.273  0.00  0.00            
ATOM    142  O   VAL X  10      53.612  61.300  86.728  0.00  0.00            
ATOM    143  N   VAL X  11      52.088  60.288  85.377  0.00  0.00            
ATOM    144  H   VAL X  11      51.861  59.407  84.938  0.00  0.00            
ATOM    145  CA  VAL X  11      51.343  61.418  84.885  0.00  0.00            
ATOM    146  HA  VAL X  11      51.453  62.161  85.674  0.00  0.00            
ATOM    147  CB  VAL X  11      51.862  62.020  83.590  0.00  0.00            
ATOM    148  HB  VAL X  11      51.571  61.338  82.791  0.00  0.00            
ATOM    149  CG1 VAL X  11      51.025  63.330  83.255  0.00  0.00            
ATOM    150 HG11 VAL X  11      51.408  63.742  82.321  0.00  0.00            
ATOM    151 HG12 VAL X  11      49.961  63.157  83.098  0.00  0.00            
ATOM    152 HG13 VAL X  11      51.156  63.987  84.115  0.00  0.00            
ATOM    153  CG2 VAL X  11      53.330  62.428  83.541  0.00  0.00            
ATOM    154 HG21 VAL X  11      53.613  62.686  82.521  0.00  0.00            
ATOM    155 HG22 VAL X  11      53.494  63.327  84.135  0.00  0.00            
ATOM    156 HG23 VAL X  11      54.032  61.655  83.856  0.00  0.00            
ATOM    157  C   VAL X  11      49.818  61.058  84.729  0.00  0.00            
ATOM    158  O   VAL X  11      49.632  60.099  83.989  0.00  0.00            
ATOM    159  N   PRO X  12      48.901  61.731  85.361  0.00  0.00            
ATOM    160  CD  PRO X  12      49.100  62.823  86.310  0.00  0.00            
ATOM    161  HD2 PRO X  12      49.374  63.698  85.721  0.00  0.00            
ATOM    162  HD3 PRO X  12      49.862  62.673  87.074  0.00  0.00            
ATOM    163  CG  PRO X  12      47.753  63.138  87.046  0.00  0.00            
ATOM    164  HG2 PRO X  12      47.614  64.163  87.390  0.00  0.00            
ATOM    165  HG3 PRO X  12      47.660  62.366  87.810  0.00  0.00            
ATOM    166  CB  PRO X  12      46.807  62.770  85.926  0.00  0.00            
ATOM    167  HB2 PRO X  12      46.870  63.567  85.186  0.00  0.00            
ATOM    168  HB3 PRO X  12      45.823  62.604  86.365  0.00  0.00            
ATOM    169  CA  PRO X  12      47.466  61.546  85.281  0.00  0.00            
ATOM    170  HA  PRO X  12      47.373  60.721  85.988  0.00  0.00            
ATOM    171  C   PRO X  12      46.988  61.206  83.855  0.00  0.00            
ATOM    172  O   PRO X  12      47.278  61.968  82.931  0.00  0.00            
ATOM    173  N   ASN X  13      46.442  60.026  83.613  0.00  0.00            
ATOM    174  H   ASN X  13      46.259  59.348  84.339  0.00  0.00            
ATOM    175  CA  ASN X  13      45.795  59.619  82.370  0.00  0.00            
ATOM    176  HA  ASN X  13      45.446  58.604  82.563  0.00  0.00            
ATOM    177  CB  ASN X  13      44.642  60.580  82.011  0.00  0.00            
ATOM    178  HB2 ASN X  13      44.975  61.606  81.856  0.00  0.00            
ATOM    179  HB3 ASN X  13      44.262  60.347  81.016  0.00  0.00            
ATOM    180  CG  ASN X  13      43.525  60.638  82.990  0.00  0.00            
ATOM    181  OD1 ASN X  13      43.378  61.587  83.727  0.00  0.00            
ATOM    182  ND2 ASN X  13      42.736  59.622  83.203  0.00  0.00            
ATOM    183 HD21 ASN X  13      42.012  59.726  83.900  0.00  0.00            
ATOM    184 HD22 ASN X  13      42.865  58.793  82.642  0.00  0.00            
ATOM    185  C   ASN X  13      46.785  59.514  81.159  0.00  0.00            
ATOM    186  O   ASN X  13      46.374  59.289  79.986  0.00  0.00            
ATOM    187  N   ILE X  14      48.137  59.544  81.483  0.00  0.00            
ATOM    188  H   ILE X  14      48.457  59.782  82.410  0.00  0.00            
ATOM    189  CA  ILE X  14      49.304  59.340  80.496  0.00  0.00            
ATOM    190  HA  ILE X  14      48.971  59.007  79.513  0.00  0.00            
ATOM    191  CB  ILE X  14      49.878  60.755  80.146  0.00  0.00            
ATOM    192  HB  ILE X  14      50.181  61.271  81.057  0.00  0.00            
ATOM    193  CG2 ILE X  14      51.160  60.640  79.205  0.00  0.00            
ATOM    194 HG21 ILE X  14      50.791  60.037  78.375  0.00  0.00            
ATOM    195 HG22 ILE X  14      51.511  61.583  78.785  0.00  0.00            
ATOM    196 HG23 ILE X  14      51.867  60.043  79.780  0.00  0.00            
ATOM    197  CG1 ILE X  14      48.838  61.743  79.458  0.00  0.00            
ATOM    198 HG12 ILE X  14      48.556  61.371  78.473  0.00  0.00            
ATOM    199 HG13 ILE X  14      47.943  61.756  80.081  0.00  0.00            
ATOM    200  CD1 ILE X  14      49.302  63.199  79.351  0.00  0.00            
ATOM    201 HD11 ILE X  14      48.460  63.880  79.472  0.00  0.00            
ATOM    202 HD12 ILE X  14      50.069  63.383  80.103  0.00  0.00            
ATOM    203 HD13 ILE X  14      49.723  63.373  78.360  0.00  0.00            
ATOM    204  C   ILE X  14      50.254  58.236  80.990  0.00  0.00            
ATOM    205  O   ILE X  14      50.696  57.456  80.148  0.00  0.00            
ATOM    206  N   THR X  15      50.589  58.121  82.290  0.00  0.00            
ATOM    207  H   THR X  15      50.168  58.690  83.011  0.00  0.00            
ATOM    208  CA  THR X  15      51.653  57.178  82.541  0.00  0.00            
ATOM    209  HA  THR X  15      51.718  56.395  81.786  0.00  0.00            
ATOM    210  CB  THR X  15      53.027  57.798  82.492  0.00  0.00            
ATOM    211  HB  THR X  15      53.037  58.641  83.182  0.00  0.00            
ATOM    212  CG2 THR X  15      54.224  56.823  82.649  0.00  0.00            
ATOM    213 HG21 THR X  15      54.142  56.246  83.570  0.00  0.00            
ATOM    214 HG22 THR X  15      54.274  56.088  81.846  0.00  0.00            
ATOM    215 HG23 THR X  15      55.161  57.380  82.640  0.00  0.00            
ATOM    216  OG1 THR X  15      53.272  58.378  81.242  0.00  0.00            
ATOM    217  HG1 THR X  15      53.907  59.094  81.325  0.00  0.00            
ATOM    218  C   THR X  15      51.513  56.402  83.861  0.00  0.00            
ATOM    219  O   THR X  15      51.185  57.058  84.836  0.00  0.00            
ATOM    220  N   TYR X  16      51.779  55.048  83.827  0.00  0.00            
ATOM    221  H   TYR X  16      51.979  54.609  82.940  0.00  0.00            
ATOM    222  CA  TYR X  16      51.726  54.181  84.980  0.00  0.00            
ATOM    223  HA  TYR X  16      51.611  54.725  85.917  0.00  0.00            
ATOM    224  CB  TYR X  16      50.508  53.353  84.815  0.00  0.00            
ATOM    225  HB2 TYR X  16      49.681  53.918  84.387  0.00  0.00            
ATOM    226  HB3 TYR X  16      50.728  52.559  84.102  0.00  0.00            
ATOM    227  CG  TYR X  16      50.028  52.804  86.156  0.00  0.00            
ATOM    228  CD1 TYR X  16      49.629  53.681  87.151  0.00  0.00            
ATOM    229  HD1 TYR X  16      49.516  54.727  86.908  0.00  0.00            
ATOM    230  CE1 TYR X  16      49.156  53.218  88.321  0.00  0.00            
ATOM    231  HE1 TYR X  16      48.653  53.927  88.963  0.00  0.00            
ATOM    232  CZ  TYR X  16      49.299  51.914  88.650  0.00  0.00            
ATOM    233  OH  TYR X  16      48.868  51.360  89.794  0.00  0.00            
ATOM    234  HH  TYR X  16      48.232  50.646  89.698  0.00  0.00            
ATOM    235  CE2 TYR X  16      49.845  50.996  87.712  0.00  0.00            
ATOM    236  HE2 TYR X  16      49.809  49.936  87.914  0.00  0.00            
ATOM    237  CD2 TYR X  16      50.216  51.472  86.472  0.00  0.00            
ATOM    238  HD2 TYR X  16      50.643  50.829  85.717  0.00  0.00            
ATOM    239  C   TYR X  16      52.983  53.342  85.050  0.00  0.00            
ATOM    240  O   TYR X  16      53.575  52.945  84.028  0.00  0.00            
ATOM    241  N   GLN X  17      53.371  53.083  86.301  0.00  0.00            
ATOM    242  H   GLN X  17      52.842  53.370  87.112  0.00  0.00            
ATOM    243  CA  GLN X  17      54.483  52.093  86.582  0.00  0.00            
ATOM    244  HA  GLN X  17      54.522  51.532  85.648  0.00  0.00            
ATOM    245  CB  GLN X  17      55.787  52.941  86.662  0.00  0.00            
ATOM    246  HB2 GLN X  17      56.616  52.344  86.281  0.00  0.00            
ATOM    247  HB3 GLN X  17      55.689  53.726  85.912  0.00  0.00            
ATOM    248  CG  GLN X  17      56.176  53.806  87.842  0.00  0.00            
ATOM    249  HG2 GLN X  17      56.846  54.630  87.593  0.00  0.00            
ATOM    250  HG3 GLN X  17      55.263  54.223  88.266  0.00  0.00            
ATOM    251  CD  GLN X  17      56.874  53.039  88.940  0.00  0.00            
ATOM    252  OE1 GLN X  17      57.025  51.875  88.949  0.00  0.00            
ATOM    253  NE2 GLN X  17      57.522  53.715  89.846  0.00  0.00            
ATOM    254 HE21 GLN X  17      57.825  53.210  90.667  0.00  0.00            
ATOM    255 HE22 GLN X  17      57.525  54.725  89.821  0.00  0.00            
ATOM    256  C   GLN X  17      54.228  51.114  87.754  0.00  0.00            
ATOM    257  O   GLN X  17      53.577  51.405  88.772  0.00  0.00            
ATOM    258  N   CYX X  18      54.777  49.902  87.560  0.00  0.00            
ATOM    259  H   CYX X  18      55.136  49.800  86.621  0.00  0.00            
ATOM    260  CA  CYX X  18      54.724  48.650  88.307  0.00  0.00            
ATOM    261  HA  CYX X  18      54.487  48.882  89.345  0.00  0.00            
ATOM    262  CB  CYX X  18      53.654  47.756  87.697  0.00  0.00            
ATOM    263  HB2 CYX X  18      53.801  47.749  86.617  0.00  0.00            
ATOM    264  HB3 CYX X  18      53.806  46.797  88.191  0.00  0.00            
ATOM    265  SG  CYX X  18      51.989  48.378  88.031  0.00  0.00            
ATOM    266  C   CYX X  18      56.136  47.930  88.249  0.00  0.00            
ATOM    267  O   CYX X  18      56.188  46.678  88.284  0.00  0.00            
ATOM    268  N   MET X  19      57.116  48.748  88.038  0.00  0.00            
ATOM    269  H   MET X  19      56.881  49.728  87.970  0.00  0.00            
ATOM    270  CA  MET X  19      58.565  48.255  87.873  0.00  0.00            
ATOM    271  HA  MET X  19      58.633  47.411  87.188  0.00  0.00            
ATOM    272  CB  MET X  19      59.406  49.455  87.309  0.00  0.00            
ATOM    273  HB2 MET X  19      59.119  49.582  86.265  0.00  0.00            
ATOM    274  HB3 MET X  19      59.014  50.367  87.759  0.00  0.00            
ATOM    275  CG  MET X  19      60.900  49.438  87.646  0.00  0.00            
ATOM    276  HG2 MET X  19      61.058  49.379  88.723  0.00  0.00            
ATOM    277  HG3 MET X  19      61.266  48.522  87.180  0.00  0.00            
ATOM    278  SD  MET X  19      61.877  50.808  86.996  0.00  0.00            
ATOM    279  CE  MET X  19      62.039  51.709  88.530  0.00  0.00            
ATOM    280  HE1 MET X  19      62.658  51.076  89.165  0.00  0.00            
ATOM    281  HE2 MET X  19      62.475  52.704  88.443  0.00  0.00            
ATOM    282  HE3 MET X  19      60.998  51.795  88.842  0.00  0.00            
ATOM    283  C   MET X  19      59.037  47.770  89.249  0.00  0.00            
ATOM    284  O   MET X  19      58.690  48.429  90.267  0.00  0.00            
ATOM    285  N   GLU X  20      59.845  46.725  89.227  0.00  0.00            
ATOM    286  H   GLU X  20      59.970  46.255  88.342  0.00  0.00            
ATOM    287  CA  GLU X  20      60.616  46.293  90.434  0.00  0.00            
ATOM    288  HA  GLU X  20      61.009  45.326  90.121  0.00  0.00            
ATOM    289  CB  GLU X  20      61.887  47.240  90.777  0.00  0.00            
ATOM    290  HB2 GLU X  20      62.158  47.678  89.816  0.00  0.00            
ATOM    291  HB3 GLU X  20      61.596  48.043  91.454  0.00  0.00            
ATOM    292  CG  GLU X  20      63.113  46.479  91.266  0.00  0.00            
ATOM    293  HG2 GLU X  20      62.829  45.770  92.043  0.00  0.00            
ATOM    294  HG3 GLU X  20      63.428  45.755  90.514  0.00  0.00            
ATOM    295  CD  GLU X  20      64.361  47.331  91.630  0.00  0.00            
ATOM    296  OE1 GLU X  20      64.509  48.522  91.178  0.00  0.00            
ATOM    297  OE2 GLU X  20      65.307  46.843  92.336  0.00  0.00            
ATOM    298  C   GLU X  20      59.735  46.047  91.636  0.00  0.00            
ATOM    299  O   GLU X  20      59.809  46.758  92.646  0.00  0.00            
ATOM    300  N   LEU X  21      58.830  45.114  91.544  0.00  0.00            
ATOM    301  H   LEU X  21      58.731  44.711  90.622  0.00  0.00            
ATOM    302  CA  LEU X  21      57.936  44.595  92.554  0.00  0.00            
ATOM    303  HA  LEU X  21      58.289  45.092  93.458  0.00  0.00            
ATOM    304  CB  LEU X  21      56.534  45.133  92.190  0.00  0.00            
ATOM    305  HB2 LEU X  21      56.193  44.769  91.221  0.00  0.00            
ATOM    306  HB3 LEU X  21      55.914  44.630  92.933  0.00  0.00            
ATOM    307  CG  LEU X  21      56.275  46.670  92.268  0.00  0.00            
ATOM    308  HG  LEU X  21      56.983  47.235  91.661  0.00  0.00            
ATOM    309  CD1 LEU X  21      54.883  47.033  91.859  0.00  0.00            
ATOM    310 HD11 LEU X  21      54.862  46.685  90.826  0.00  0.00            
ATOM    311 HD12 LEU X  21      54.190  46.518  92.524  0.00  0.00            
ATOM    312 HD13 LEU X  21      54.638  48.085  91.712  0.00  0.00            
ATOM    313  CD2 LEU X  21      56.391  47.286  93.663  0.00  0.00            
ATOM    314 HD21 LEU X  21      55.768  46.756  94.384  0.00  0.00            
ATOM    315 HD22 LEU X  21      57.405  47.202  94.053  0.00  0.00            
ATOM    316 HD23 LEU X  21      55.999  48.297  93.777  0.00  0.00            
ATOM    317  C   LEU X  21      57.950  43.090  92.857  0.00  0.00            
ATOM    318  O   LEU X  21      57.046  42.677  93.661  0.00  0.00            
ATOM    319  N   ASN X  22      58.947  42.314  92.353  0.00  0.00            
ATOM    320  H   ASN X  22      59.649  42.832  91.844  0.00  0.00            
ATOM    321  CA  ASN X  22      59.242  40.863  92.557  0.00  0.00            
ATOM    322  HA  ASN X  22      60.038  40.701  91.831  0.00  0.00            
ATOM    323  CB  ASN X  22      59.709  40.526  94.000  0.00  0.00            
ATOM    324  HB2 ASN X  22      60.474  41.291  94.127  0.00  0.00            
ATOM    325  HB3 ASN X  22      58.916  40.657  94.736  0.00  0.00            
ATOM    326  CG  ASN X  22      60.445  39.256  94.069  0.00  0.00            
ATOM    327  OD1 ASN X  22      61.140  38.831  93.141  0.00  0.00            
ATOM    328  ND2 ASN X  22      60.235  38.593  95.183  0.00  0.00            
ATOM    329 HD21 ASN X  22      60.553  37.656  95.385  0.00  0.00            
ATOM    330 HD22 ASN X  22      59.570  38.965  95.846  0.00  0.00            
ATOM    331  C   ASN X  22      58.070  39.960  91.965  0.00  0.00            
ATOM    332  O   ASN X  22      57.708  38.991  92.621  0.00  0.00            
ATOM    333  N   PHE X  23      57.497  40.371  90.814  0.00  0.00            
ATOM    334  H   PHE X  23      57.829  41.281  90.528  0.00  0.00            
ATOM    335  CA  PHE X  23      56.416  39.644  90.158  0.00  0.00            
ATOM    336  HA  PHE X  23      55.704  39.363  90.933  0.00  0.00            
ATOM    337  CB  PHE X  23      55.745  40.629  89.203  0.00  0.00            
ATOM    338  HB2 PHE X  23      56.524  41.032  88.556  0.00  0.00            
ATOM    339  HB3 PHE X  23      55.093  40.102  88.506  0.00  0.00            
ATOM    340  CG  PHE X  23      54.962  41.832  89.841  0.00  0.00            
ATOM    341  CD1 PHE X  23      54.379  42.715  88.880  0.00  0.00            
ATOM    342  HD1 PHE X  23      54.447  42.622  87.806  0.00  0.00            
ATOM    343  CE1 PHE X  23      53.629  43.749  89.396  0.00  0.00            
ATOM    344  HE1 PHE X  23      53.118  44.429  88.731  0.00  0.00            
ATOM    345  CZ  PHE X  23      53.496  43.962  90.776  0.00  0.00            
ATOM    346  HZ  PHE X  23      52.908  44.805  91.106  0.00  0.00            
ATOM    347  CE2 PHE X  23      54.066  43.084  91.725  0.00  0.00            
ATOM    348  HE2 PHE X  23      54.106  43.312  92.779  0.00  0.00            
ATOM    349  CD2 PHE X  23      54.848  41.966  91.208  0.00  0.00            
ATOM    350  HD2 PHE X  23      55.269  41.222  91.867  0.00  0.00            
ATOM    351  C   PHE X  23      56.938  38.367  89.409  0.00  0.00            
ATOM    352  O   PHE X  23      57.934  38.426  88.788  0.00  0.00            
ATOM    353  N   TYR X  24      56.132  37.314  89.439  0.00  0.00            
ATOM    354  H   TYR X  24      55.322  37.310  90.042  0.00  0.00            
ATOM    355  CA  TYR X  24      56.238  36.133  88.639  0.00  0.00            
ATOM    356  HA  TYR X  24      57.278  35.969  88.359  0.00  0.00            
ATOM    357  CB  TYR X  24      56.019  34.910  89.603  0.00  0.00            
ATOM    358  HB2 TYR X  24      56.218  33.984  89.064  0.00  0.00            
ATOM    359  HB3 TYR X  24      56.778  35.035  90.375  0.00  0.00            
ATOM    360  CG  TYR X  24      54.681  34.775  90.280  0.00  0.00            
ATOM    361  CD1 TYR X  24      54.596  35.413  91.531  0.00  0.00            
ATOM    362  HD1 TYR X  24      55.357  36.101  91.869  0.00  0.00            
ATOM    363  CE1 TYR X  24      53.459  35.222  92.367  0.00  0.00            
ATOM    364  HE1 TYR X  24      53.352  35.706  93.326  0.00  0.00            
ATOM    365  CZ  TYR X  24      52.446  34.367  91.882  0.00  0.00            
ATOM    366  OH  TYR X  24      51.285  34.168  92.651  0.00  0.00            
ATOM    367  HH  TYR X  24      50.765  34.975  92.640  0.00  0.00            
ATOM    368  CE2 TYR X  24      52.485  33.784  90.610  0.00  0.00            
ATOM    369  HE2 TYR X  24      51.725  33.055  90.372  0.00  0.00            
ATOM    370  CD2 TYR X  24      53.653  33.897  89.861  0.00  0.00            
ATOM    371  HD2 TYR X  24      53.763  33.327  88.951  0.00  0.00            
ATOM    372  C   TYR X  24      55.310  36.109  87.434  0.00  0.00            
ATOM    373  O   TYR X  24      55.729  35.527  86.375  0.00  0.00            
ATOM    374  N   LYS X  25      54.183  36.826  87.520  0.00  0.00            
ATOM    375  H   LYS X  25      53.869  37.139  88.427  0.00  0.00            
ATOM    376  CA  LYS X  25      53.160  37.021  86.472  0.00  0.00            
ATOM    377  HA  LYS X  25      53.690  36.871  85.532  0.00  0.00            
ATOM    378  CB  LYS X  25      52.102  35.926  86.584  0.00  0.00            
ATOM    379  HB2 LYS X  25      51.463  35.920  85.701  0.00  0.00            
ATOM    380  HB3 LYS X  25      52.688  35.010  86.514  0.00  0.00            
ATOM    381  CG  LYS X  25      51.264  35.916  87.872  0.00  0.00            
ATOM    382  HG2 LYS X  25      51.942  36.038  88.716  0.00  0.00            
ATOM    383  HG3 LYS X  25      50.550  36.738  87.813  0.00  0.00            
ATOM    384  CD  LYS X  25      50.553  34.636  87.954  0.00  0.00            
ATOM    385  HD2 LYS X  25      51.391  33.949  87.841  0.00  0.00            
ATOM    386  HD3 LYS X  25      50.145  34.540  88.961  0.00  0.00            
ATOM    387  CE  LYS X  25      49.457  34.196  86.948  0.00  0.00            
ATOM    388  HE2 LYS X  25      48.560  34.640  87.379  0.00  0.00            
ATOM    389  HE3 LYS X  25      49.696  34.463  85.919  0.00  0.00            
ATOM    390  NZ  LYS X  25      49.345  32.708  86.890  0.00  0.00            
ATOM    391  HZ1 LYS X  25      50.250  32.307  86.687  0.00  0.00            
ATOM    392  HZ2 LYS X  25      49.039  32.250  87.737  0.00  0.00            
ATOM    393  HZ3 LYS X  25      48.818  32.327  86.117  0.00  0.00            
ATOM    394  C   LYS X  25      52.561  38.431  86.462  0.00  0.00            
ATOM    395  O   LYS X  25      52.573  39.153  87.520  0.00  0.00            
ATOM    396  N   ILE X  26      52.113  38.879  85.296  0.00  0.00            
ATOM    397  H   ILE X  26      52.205  38.244  84.516  0.00  0.00            
ATOM    398  CA  ILE X  26      51.548  40.229  85.159  0.00  0.00            
ATOM    399  HA  ILE X  26      52.190  40.994  85.597  0.00  0.00            
ATOM    400  CB  ILE X  26      51.295  40.481  83.689  0.00  0.00            
ATOM    401  HB  ILE X  26      50.740  39.679  83.202  0.00  0.00            
ATOM    402  CG2 ILE X  26      50.580  41.816  83.518  0.00  0.00            
ATOM    403 HG21 ILE X  26      49.563  41.767  83.905  0.00  0.00            
ATOM    404 HG22 ILE X  26      51.128  42.668  83.920  0.00  0.00            
ATOM    405 HG23 ILE X  26      50.486  42.032  82.454  0.00  0.00            
ATOM    406  CG1 ILE X  26      52.705  40.637  83.102  0.00  0.00            
ATOM    407 HG12 ILE X  26      53.206  41.563  83.384  0.00  0.00            
ATOM    408 HG13 ILE X  26      53.419  39.887  83.441  0.00  0.00            
ATOM    409  CD1 ILE X  26      52.850  40.533  81.564  0.00  0.00            
ATOM    410 HD11 ILE X  26      53.911  40.399  81.355  0.00  0.00            
ATOM    411 HD12 ILE X  26      52.375  39.675  81.088  0.00  0.00            
ATOM    412 HD13 ILE X  26      52.602  41.470  81.065  0.00  0.00            
ATOM    413  C   ILE X  26      50.099  40.241  85.910  0.00  0.00            
ATOM    414  O   ILE X  26      49.182  39.507  85.514  0.00  0.00            
ATOM    415  N   PRO X  27      49.955  41.021  86.988  0.00  0.00            
ATOM    416  CD  PRO X  27      50.940  41.851  87.628  0.00  0.00            
ATOM    417  HD2 PRO X  27      51.542  42.395  86.901  0.00  0.00            
ATOM    418  HD3 PRO X  27      51.479  41.267  88.373  0.00  0.00            
ATOM    419  CG  PRO X  27      50.212  43.040  88.308  0.00  0.00            
ATOM    420  HG2 PRO X  27      49.959  43.666  87.452  0.00  0.00            
ATOM    421  HG3 PRO X  27      50.764  43.579  89.078  0.00  0.00            
ATOM    422  CB  PRO X  27      48.952  42.307  88.776  0.00  0.00            
ATOM    423  HB2 PRO X  27      48.111  42.992  88.884  0.00  0.00            
ATOM    424  HB3 PRO X  27      49.244  41.881  89.736  0.00  0.00            
ATOM    425  CA  PRO X  27      48.677  41.288  87.666  0.00  0.00            
ATOM    426  HA  PRO X  27      48.380  40.390  88.206  0.00  0.00            
ATOM    427  C   PRO X  27      47.548  41.706  86.735  0.00  0.00            
ATOM    428  O   PRO X  27      47.690  42.367  85.722  0.00  0.00            
ATOM    429  N   ASP X  28      46.406  41.130  87.077  0.00  0.00            
ATOM    430  H   ASP X  28      46.457  40.326  87.686  0.00  0.00            
ATOM    431  CA  ASP X  28      45.183  41.533  86.321  0.00  0.00            
ATOM    432  HA  ASP X  28      45.456  41.562  85.266  0.00  0.00            
ATOM    433  CB  ASP X  28      43.934  40.564  86.531  0.00  0.00            
ATOM    434  HB2 ASP X  28      43.486  40.820  87.491  0.00  0.00            
ATOM    435  HB3 ASP X  28      43.305  40.826  85.680  0.00  0.00            
ATOM    436  CG  ASP X  28      44.227  39.073  86.521  0.00  0.00            
ATOM    437  OD1 ASP X  28      43.311  38.386  86.896  0.00  0.00            
ATOM    438  OD2 ASP X  28      45.385  38.612  86.247  0.00  0.00            
ATOM    439  C   ASP X  28      44.774  42.916  86.701  0.00  0.00            
ATOM    440  O   ASP X  28      44.404  43.717  85.837  0.00  0.00            
ATOM    441  N   ASN X  29      44.932  43.330  87.984  0.00  0.00            
ATOM    442  H   ASN X  29      45.315  42.616  88.587  0.00  0.00            
ATOM    443  CA  ASN X  29      44.526  44.580  88.749  0.00  0.00            
ATOM    444  HA  ASN X  29      43.480  44.764  88.502  0.00  0.00            
ATOM    445  CB  ASN X  29      44.684  44.383  90.216  0.00  0.00            
ATOM    446  HB2 ASN X  29      45.713  44.095  90.428  0.00  0.00            
ATOM    447  HB3 ASN X  29      44.404  45.297  90.739  0.00  0.00            
ATOM    448  CG  ASN X  29      43.702  43.380  90.697  0.00  0.00            
ATOM    449  OD1 ASN X  29      42.875  42.899  90.009  0.00  0.00            
ATOM    450  ND2 ASN X  29      43.649  43.161  91.997  0.00  0.00            
ATOM    451 HD21 ASN X  29      42.834  42.684  92.358  0.00  0.00            
ATOM    452 HD22 ASN X  29      44.394  43.398  92.635  0.00  0.00            
ATOM    453  C   ASN X  29      45.233  45.870  88.321  0.00  0.00            
ATOM    454  O   ASN X  29      45.527  46.741  89.141  0.00  0.00            
ATOM    455  N   LEU X  30      45.607  45.988  87.032  0.00  0.00            
ATOM    456  H   LEU X  30      45.457  45.284  86.324  0.00  0.00            
ATOM    457  CA  LEU X  30      46.251  47.163  86.463  0.00  0.00            
ATOM    458  HA  LEU X  30      46.662  47.652  87.347  0.00  0.00            
ATOM    459  CB  LEU X  30      47.272  46.779  85.283  0.00  0.00            
ATOM    460  HB2 LEU X  30      46.693  46.217  84.550  0.00  0.00            
ATOM    461  HB3 LEU X  30      47.613  47.642  84.712  0.00  0.00            
ATOM    462  CG  LEU X  30      48.472  45.895  85.776  0.00  0.00            
ATOM    463  HG  LEU X  30      48.102  44.904  86.040  0.00  0.00            
ATOM    464  CD1 LEU X  30      49.442  45.751  84.543  0.00  0.00            
ATOM    465 HD11 LEU X  30      48.949  45.230  83.722  0.00  0.00            
ATOM    466 HD12 LEU X  30      49.806  46.725  84.219  0.00  0.00            
ATOM    467 HD13 LEU X  30      50.275  45.196  84.974  0.00  0.00            
ATOM    468  CD2 LEU X  30      49.095  46.547  87.033  0.00  0.00            
ATOM    469 HD21 LEU X  30      48.395  46.668  87.860  0.00  0.00            
ATOM    470 HD22 LEU X  30      49.811  45.813  87.403  0.00  0.00            
ATOM    471 HD23 LEU X  30      49.526  47.526  86.823  0.00  0.00            
ATOM    472  C   LEU X  30      45.164  48.080  85.801  0.00  0.00            
ATOM    473  O   LEU X  30      44.068  47.654  85.495  0.00  0.00            
ATOM    474  N   PRO X  31      45.486  49.382  85.743  0.00  0.00            
ATOM    475  CD  PRO X  31      46.676  50.080  86.246  0.00  0.00            
ATOM    476  HD2 PRO X  31      47.617  49.776  85.787  0.00  0.00            
ATOM    477  HD3 PRO X  31      46.714  50.096  87.335  0.00  0.00            
ATOM    478  CG  PRO X  31      46.607  51.503  85.848  0.00  0.00            
ATOM    479  HG2 PRO X  31      47.136  51.707  84.916  0.00  0.00            
ATOM    480  HG3 PRO X  31      46.972  52.131  86.660  0.00  0.00            
ATOM    481  CB  PRO X  31      45.099  51.678  85.570  0.00  0.00            
ATOM    482  HB2 PRO X  31      44.954  52.427  84.792  0.00  0.00            
ATOM    483  HB3 PRO X  31      44.613  51.974  86.500  0.00  0.00            
ATOM    484  CA  PRO X  31      44.663  50.333  85.067  0.00  0.00            
ATOM    485  HA  PRO X  31      43.589  50.231  85.227  0.00  0.00            
ATOM    486  C   PRO X  31      44.826  50.263  83.512  0.00  0.00            
ATOM    487  O   PRO X  31      45.924  50.231  83.035  0.00  0.00            
ATOM    488  N   PHE X  32      43.702  50.110  82.790  0.00  0.00            
ATOM    489  H   PHE X  32      42.888  50.447  83.284  0.00  0.00            
ATOM    490  CA  PHE X  32      43.726  49.885  81.331  0.00  0.00            
ATOM    491  HA  PHE X  32      44.620  49.312  81.083  0.00  0.00            
ATOM    492  CB  PHE X  32      42.428  49.079  80.892  0.00  0.00            
ATOM    493  HB2 PHE X  32      41.539  49.698  81.013  0.00  0.00            
ATOM    494  HB3 PHE X  32      42.494  49.024  79.805  0.00  0.00            
ATOM    495  CG  PHE X  32      42.238  47.655  81.537  0.00  0.00            
ATOM    496  CD1 PHE X  32      41.232  47.387  82.573  0.00  0.00            
ATOM    497  HD1 PHE X  32      40.479  48.121  82.820  0.00  0.00            
ATOM    498  CE1 PHE X  32      41.208  46.216  83.324  0.00  0.00            
ATOM    499  HE1 PHE X  32      40.441  45.829  83.979  0.00  0.00            
ATOM    500  CZ  PHE X  32      42.325  45.309  83.135  0.00  0.00            
ATOM    501  HZ  PHE X  32      42.434  44.415  83.732  0.00  0.00            
ATOM    502  CE2 PHE X  32      43.326  45.505  82.176  0.00  0.00            
ATOM    503  HE2 PHE X  32      44.198  44.877  82.066  0.00  0.00            
ATOM    504  CD2 PHE X  32      43.193  46.637  81.319  0.00  0.00            
ATOM    505  HD2 PHE X  32      43.934  46.928  80.591  0.00  0.00            
ATOM    506  C   PHE X  32      43.800  51.165  80.514  0.00  0.00            
ATOM    507  O   PHE X  32      44.373  51.119  79.446  0.00  0.00            
ATOM    508  N   SER X  33      43.290  52.339  80.959  0.00  0.00            
ATOM    509  H   SER X  33      42.885  52.372  81.883  0.00  0.00            
ATOM    510  CA  SER X  33      43.243  53.595  80.135  0.00  0.00            
ATOM    511  HA  SER X  33      42.993  53.241  79.135  0.00  0.00            
ATOM    512  CB  SER X  33      42.136  54.527  80.610  0.00  0.00            
ATOM    513  HB2 SER X  33      42.247  55.502  80.134  0.00  0.00            
ATOM    514  HB3 SER X  33      41.274  54.023  80.173  0.00  0.00            
ATOM    515  OG  SER X  33      42.019  54.759  82.024  0.00  0.00            
ATOM    516  HG  SER X  33      41.760  53.974  82.512  0.00  0.00            
ATOM    517  C   SER X  33      44.594  54.395  79.988  0.00  0.00            
ATOM    518  O   SER X  33      44.704  55.394  79.251  0.00  0.00            
ATOM    519  N   THR X  34      45.628  53.972  80.655  0.00  0.00            
ATOM    520  H   THR X  34      45.612  53.046  81.057  0.00  0.00            
ATOM    521  CA  THR X  34      46.950  54.647  80.710  0.00  0.00            
ATOM    522  HA  THR X  34      46.736  55.698  80.904  0.00  0.00            
ATOM    523  CB  THR X  34      47.691  54.042  81.976  0.00  0.00            
ATOM    524  HB  THR X  34      47.049  54.109  82.854  0.00  0.00            
ATOM    525  CG2 THR X  34      48.243  52.660  81.790  0.00  0.00            
ATOM    526 HG21 THR X  34      47.800  51.960  81.081  0.00  0.00            
ATOM    527 HG22 THR X  34      49.325  52.697  81.665  0.00  0.00            
ATOM    528 HG23 THR X  34      48.087  52.195  82.764  0.00  0.00            
ATOM    529  OG1 THR X  34      48.773  55.001  82.085  0.00  0.00            
ATOM    530  HG1 THR X  34      48.452  55.551  82.802  0.00  0.00            
ATOM    531  C   THR X  34      47.691  54.459  79.322  0.00  0.00            
ATOM    532  O   THR X  34      47.325  53.596  78.535  0.00  0.00            
ATOM    533  N   LYS X  35      48.686  55.280  78.997  0.00  0.00            
ATOM    534  H   LYS X  35      49.009  55.909  79.718  0.00  0.00            
ATOM    535  CA  LYS X  35      49.255  55.549  77.653  0.00  0.00            
ATOM    536  HA  LYS X  35      48.673  54.958  76.946  0.00  0.00            
ATOM    537  CB  LYS X  35      49.177  57.020  77.136  0.00  0.00            
ATOM    538  HB2 LYS X  35      49.921  57.609  77.671  0.00  0.00            
ATOM    539  HB3 LYS X  35      49.392  57.101  76.071  0.00  0.00            
ATOM    540  CG  LYS X  35      47.845  57.763  77.342  0.00  0.00            
ATOM    541  HG2 LYS X  35      47.576  57.659  78.394  0.00  0.00            
ATOM    542  HG3 LYS X  35      47.943  58.776  76.953  0.00  0.00            
ATOM    543  CD  LYS X  35      46.641  57.034  76.653  0.00  0.00            
ATOM    544  HD2 LYS X  35      46.924  56.852  75.617  0.00  0.00            
ATOM    545  HD3 LYS X  35      46.493  56.030  77.051  0.00  0.00            
ATOM    546  CE  LYS X  35      45.365  57.888  76.662  0.00  0.00            
ATOM    547  HE2 LYS X  35      45.536  58.914  76.335  0.00  0.00            
ATOM    548  HE3 LYS X  35      44.636  57.436  75.989  0.00  0.00            
ATOM    549  NZ  LYS X  35      44.847  57.991  78.020  0.00  0.00            
ATOM    550  HZ1 LYS X  35      45.590  58.384  78.578  0.00  0.00            
ATOM    551  HZ2 LYS X  35      44.101  58.672  78.029  0.00  0.00            
ATOM    552  HZ3 LYS X  35      44.471  57.131  78.394  0.00  0.00            
ATOM    553  C   LYS X  35      50.683  55.071  77.572  0.00  0.00            
ATOM    554  O   LYS X  35      51.155  54.931  76.426  0.00  0.00            
ATOM    555  N   ASN X  36      51.342  54.933  78.774  0.00  0.00            
ATOM    556  H   ASN X  36      50.845  55.208  79.609  0.00  0.00            
ATOM    557  CA  ASN X  36      52.721  54.413  78.907  0.00  0.00            
ATOM    558  HA  ASN X  36      52.965  53.887  77.984  0.00  0.00            
ATOM    559  CB  ASN X  36      53.746  55.578  79.068  0.00  0.00            
ATOM    560  HB2 ASN X  36      53.541  56.052  80.028  0.00  0.00            
ATOM    561  HB3 ASN X  36      54.771  55.215  79.145  0.00  0.00            
ATOM    562  CG  ASN X  36      53.648  56.634  77.937  0.00  0.00            
ATOM    563  OD1 ASN X  36      54.234  56.505  76.873  0.00  0.00            
ATOM    564  ND2 ASN X  36      52.905  57.716  78.184  0.00  0.00            
ATOM    565 HD21 ASN X  36      52.737  58.433  77.493  0.00  0.00            
ATOM    566 HD22 ASN X  36      52.398  57.689  79.058  0.00  0.00            
ATOM    567  C   ASN X  36      52.867  53.477  80.124  0.00  0.00            
ATOM    568  O   ASN X  36      52.312  53.880  81.182  0.00  0.00            
ATOM    569  N   LEU X  37      53.402  52.232  79.935  0.00  0.00            
ATOM    570  H   LEU X  37      53.896  51.992  79.087  0.00  0.00            
ATOM    571  CA  LEU X  37      53.497  51.219  80.990  0.00  0.00            
ATOM    572  HA  LEU X  37      53.242  51.723  81.922  0.00  0.00            
ATOM    573  CB  LEU X  37      52.534  50.015  80.933  0.00  0.00            
ATOM    574  HB2 LEU X  37      52.452  49.895  79.853  0.00  0.00            
ATOM    575  HB3 LEU X  37      53.113  49.141  81.233  0.00  0.00            
ATOM    576  CG  LEU X  37      51.288  49.993  81.738  0.00  0.00            
ATOM    577  HG  LEU X  37      50.780  50.921  81.475  0.00  0.00            
ATOM    578  CD1 LEU X  37      50.375  48.812  81.358  0.00  0.00            
ATOM    579 HD11 LEU X  37      50.818  47.918  81.796  0.00  0.00            
ATOM    580 HD12 LEU X  37      49.348  48.936  81.700  0.00  0.00            
ATOM    581 HD13 LEU X  37      50.171  48.696  80.293  0.00  0.00            
ATOM    582  CD2 LEU X  37      51.557  49.912  83.254  0.00  0.00            
ATOM    583 HD21 LEU X  37      52.166  49.014  83.364  0.00  0.00            
ATOM    584 HD22 LEU X  37      52.014  50.792  83.707  0.00  0.00            
ATOM    585 HD23 LEU X  37      50.623  49.747  83.791  0.00  0.00            
ATOM    586  C   LEU X  37      54.904  50.677  81.169  0.00  0.00            
ATOM    587  O   LEU X  37      55.667  50.485  80.209  0.00  0.00            
ATOM    588  N   ASP X  38      55.207  50.262  82.402  0.00  0.00            
ATOM    589  H   ASP X  38      54.485  50.266  83.108  0.00  0.00            
ATOM    590  CA  ASP X  38      56.443  49.803  82.886  0.00  0.00            
ATOM    591  HA  ASP X  38      56.979  49.436  82.011  0.00  0.00            
ATOM    592  CB  ASP X  38      57.095  51.116  83.386  0.00  0.00            
ATOM    593  HB2 ASP X  38      57.096  51.956  82.691  0.00  0.00            
ATOM    594  HB3 ASP X  38      56.667  51.523  84.302  0.00  0.00            
ATOM    595  CG  ASP X  38      58.504  50.783  83.776  0.00  0.00            
ATOM    596  OD1 ASP X  38      59.047  49.690  83.502  0.00  0.00            
ATOM    597  OD2 ASP X  38      59.127  51.655  84.410  0.00  0.00            
ATOM    598  C   ASP X  38      56.375  48.701  83.984  0.00  0.00            
ATOM    599  O   ASP X  38      55.998  48.953  85.137  0.00  0.00            
ATOM    600  N   LEU X  39      56.915  47.528  83.599  0.00  0.00            
ATOM    601  H   LEU X  39      57.324  47.391  82.685  0.00  0.00            
ATOM    602  CA  LEU X  39      57.139  46.385  84.517  0.00  0.00            
ATOM    603  HA  LEU X  39      56.860  46.810  85.481  0.00  0.00            
ATOM    604  CB  LEU X  39      56.191  45.220  84.304  0.00  0.00            
ATOM    605  HB2 LEU X  39      56.476  44.603  83.452  0.00  0.00            
ATOM    606  HB3 LEU X  39      56.178  44.583  85.188  0.00  0.00            
ATOM    607  CG  LEU X  39      54.687  45.715  84.132  0.00  0.00            
ATOM    608  HG  LEU X  39      54.559  46.775  84.350  0.00  0.00            
ATOM    609  CD1 LEU X  39      54.224  45.541  82.700  0.00  0.00            
ATOM    610 HD11 LEU X  39      54.844  46.136  82.029  0.00  0.00            
ATOM    611 HD12 LEU X  39      54.229  44.479  82.454  0.00  0.00            
ATOM    612 HD13 LEU X  39      53.180  45.848  82.634  0.00  0.00            
ATOM    613  CD2 LEU X  39      53.721  44.928  85.041  0.00  0.00            
ATOM    614 HD21 LEU X  39      53.719  43.858  84.831  0.00  0.00            
ATOM    615 HD22 LEU X  39      54.095  45.037  86.059  0.00  0.00            
ATOM    616 HD23 LEU X  39      52.718  45.334  85.168  0.00  0.00            
ATOM    617  C   LEU X  39      58.602  45.971  84.681  0.00  0.00            
ATOM    618  O   LEU X  39      58.788  44.818  85.128  0.00  0.00            
ATOM    619  N   SER X  40      59.534  46.894  84.409  0.00  0.00            
ATOM    620  H   SER X  40      59.234  47.796  84.069  0.00  0.00            
ATOM    621  CA  SER X  40      61.025  46.676  84.499  0.00  0.00            
ATOM    622  HA  SER X  40      61.201  45.879  83.777  0.00  0.00            
ATOM    623  CB  SER X  40      61.835  47.967  84.278  0.00  0.00            
ATOM    624  HB2 SER X  40      61.527  48.721  85.003  0.00  0.00            
ATOM    625  HB3 SER X  40      62.919  47.851  84.274  0.00  0.00            
ATOM    626  OG  SER X  40      61.414  48.430  82.996  0.00  0.00            
ATOM    627  HG  SER X  40      60.549  48.821  83.145  0.00  0.00            
ATOM    628  C   SER X  40      61.450  45.890  85.728  0.00  0.00            
ATOM    629  O   SER X  40      60.923  45.914  86.849  0.00  0.00            
ATOM    630  N   PHE X  41      62.563  45.288  85.698  0.00  0.00            
ATOM    631  H   PHE X  41      63.020  45.188  84.803  0.00  0.00            
ATOM    632  CA  PHE X  41      63.281  44.573  86.771  0.00  0.00            
ATOM    633  HA  PHE X  41      64.084  44.006  86.300  0.00  0.00            
ATOM    634  CB  PHE X  41      63.773  45.676  87.783  0.00  0.00            
ATOM    635  HB2 PHE X  41      62.880  46.220  88.089  0.00  0.00            
ATOM    636  HB3 PHE X  41      64.314  45.316  88.659  0.00  0.00            
ATOM    637  CG  PHE X  41      64.644  46.716  87.082  0.00  0.00            
ATOM    638  CD1 PHE X  41      64.350  48.098  87.119  0.00  0.00            
ATOM    639  HD1 PHE X  41      63.438  48.384  87.621  0.00  0.00            
ATOM    640  CE1 PHE X  41      65.182  48.999  86.428  0.00  0.00            
ATOM    641  HE1 PHE X  41      64.929  50.047  86.367  0.00  0.00            
ATOM    642  CZ  PHE X  41      66.283  48.584  85.655  0.00  0.00            
ATOM    643  HZ  PHE X  41      66.929  49.238  85.088  0.00  0.00            
ATOM    644  CE2 PHE X  41      66.514  47.235  85.570  0.00  0.00            
ATOM    645  HE2 PHE X  41      67.324  46.852  84.967  0.00  0.00            
ATOM    646  CD2 PHE X  41      65.645  46.281  86.252  0.00  0.00            
ATOM    647  HD2 PHE X  41      65.897  45.232  86.209  0.00  0.00            
ATOM    648  C   PHE X  41      62.440  43.509  87.548  0.00  0.00            
ATOM    649  O   PHE X  41      63.003  42.897  88.425  0.00  0.00            
ATOM    650  N   ASN X  42      61.194  43.206  87.223  0.00  0.00            
ATOM    651  H   ASN X  42      60.739  43.851  86.593  0.00  0.00            
ATOM    652  CA  ASN X  42      60.393  42.133  87.779  0.00  0.00            
ATOM    653  HA  ASN X  42      60.519  42.077  88.860  0.00  0.00            
ATOM    654  CB  ASN X  42      58.912  42.368  87.503  0.00  0.00            
ATOM    655  HB2 ASN X  42      58.738  42.505  86.436  0.00  0.00            
ATOM    656  HB3 ASN X  42      58.339  41.457  87.676  0.00  0.00            
ATOM    657  CG  ASN X  42      58.291  43.501  88.337  0.00  0.00            
ATOM    658  OD1 ASN X  42      58.019  43.269  89.547  0.00  0.00            
ATOM    659  ND2 ASN X  42      57.959  44.635  87.754  0.00  0.00            
ATOM    660 HD21 ASN X  42      57.338  45.276  88.226  0.00  0.00            
ATOM    661 HD22 ASN X  42      58.072  44.726  86.755  0.00  0.00            
ATOM    662  C   ASN X  42      60.792  40.752  87.141  0.00  0.00            
ATOM    663  O   ASN X  42      60.696  40.703  85.903  0.00  0.00            
ATOM    664  N   PRO X  43      61.176  39.741  87.921  0.00  0.00            
ATOM    665  CD  PRO X  43      61.312  39.671  89.412  0.00  0.00            
ATOM    666  HD2 PRO X  43      60.301  39.576  89.810  0.00  0.00            
ATOM    667  HD3 PRO X  43      61.888  40.560  89.665  0.00  0.00            
ATOM    668  CG  PRO X  43      62.050  38.384  89.679  0.00  0.00            
ATOM    669  HG2 PRO X  43      61.287  37.627  89.863  0.00  0.00            
ATOM    670  HG3 PRO X  43      62.667  38.379  90.578  0.00  0.00            
ATOM    671  CB  PRO X  43      62.751  37.967  88.390  0.00  0.00            
ATOM    672  HB2 PRO X  43      62.785  36.879  88.351  0.00  0.00            
ATOM    673  HB3 PRO X  43      63.752  38.383  88.273  0.00  0.00            
ATOM    674  CA  PRO X  43      61.789  38.498  87.282  0.00  0.00            
ATOM    675  HA  PRO X  43      62.340  38.746  86.376  0.00  0.00            
ATOM    676  C   PRO X  43      60.636  37.552  86.925  0.00  0.00            
ATOM    677  O   PRO X  43      60.296  36.721  87.740  0.00  0.00            
ATOM    678  N   LEU X  44      59.931  37.816  85.798  0.00  0.00            
ATOM    679  H   LEU X  44      60.280  38.583  85.241  0.00  0.00            
ATOM    680  CA  LEU X  44      58.781  37.074  85.323  0.00  0.00            
ATOM    681  HA  LEU X  44      58.066  36.877  86.121  0.00  0.00            
ATOM    682  CB  LEU X  44      58.092  38.060  84.303  0.00  0.00            
ATOM    683  HB2 LEU X  44      58.857  38.245  83.549  0.00  0.00            
ATOM    684  HB3 LEU X  44      57.283  37.455  83.894  0.00  0.00            
ATOM    685  CG  LEU X  44      57.625  39.380  84.930  0.00  0.00            
ATOM    686  HG  LEU X  44      58.428  39.954  85.392  0.00  0.00            
ATOM    687  CD1 LEU X  44      57.133  40.202  83.778  0.00  0.00            
ATOM    688 HD11 LEU X  44      56.866  41.142  84.262  0.00  0.00            
ATOM    689 HD12 LEU X  44      57.930  40.316  83.044  0.00  0.00            
ATOM    690 HD13 LEU X  44      56.302  39.749  83.238  0.00  0.00            
ATOM    691  CD2 LEU X  44      56.428  39.200  85.837  0.00  0.00            
ATOM    692 HD21 LEU X  44      56.741  38.737  86.772  0.00  0.00            
ATOM    693 HD22 LEU X  44      56.072  40.193  86.111  0.00  0.00            
ATOM    694 HD23 LEU X  44      55.600  38.642  85.399  0.00  0.00            
ATOM    695  C   LEU X  44      59.073  35.644  84.783  0.00  0.00            
ATOM    696  O   LEU X  44      58.341  34.702  84.924  0.00  0.00            
ATOM    697  N   ARG X  45      60.242  35.471  84.236  0.00  0.00            
ATOM    698  H   ARG X  45      60.839  36.284  84.191  0.00  0.00            
ATOM    699  CA  ARG X  45      60.836  34.195  83.882  0.00  0.00            
ATOM    700  HA  ARG X  45      61.859  34.370  83.548  0.00  0.00            
ATOM    701  CB  ARG X  45      61.042  33.292  85.030  0.00  0.00            
ATOM    702  HB2 ARG X  45      60.161  32.976  85.589  0.00  0.00            
ATOM    703  HB3 ARG X  45      61.603  32.387  84.796  0.00  0.00            
ATOM    704  CG  ARG X  45      61.937  33.994  86.186  0.00  0.00            
ATOM    705  HG2 ARG X  45      62.856  34.330  85.705  0.00  0.00            
ATOM    706  HG3 ARG X  45      61.391  34.850  86.581  0.00  0.00            
ATOM    707  CD  ARG X  45      62.411  33.138  87.373  0.00  0.00            
ATOM    708  HD2 ARG X  45      61.566  32.973  88.041  0.00  0.00            
ATOM    709  HD3 ARG X  45      62.626  32.128  87.025  0.00  0.00            
ATOM    710  NE  ARG X  45      63.538  33.678  88.137  0.00  0.00            
ATOM    711  HE  ARG X  45      64.423  33.513  87.679  0.00  0.00            
ATOM    712  CZ  ARG X  45      63.569  34.384  89.277  0.00  0.00            
ATOM    713  NH1 ARG X  45      62.502  34.527  90.103  0.00  0.00            
ATOM    714 HH11 ARG X  45      61.633  34.214  89.694  0.00  0.00            
ATOM    715 HH12 ARG X  45      62.592  34.958  91.012  0.00  0.00            
ATOM    716  NH2 ARG X  45      64.726  34.852  89.670  0.00  0.00            
ATOM    717 HH21 ARG X  45      65.500  34.880  89.022  0.00  0.00            
ATOM    718 HH22 ARG X  45      64.813  35.170  90.624  0.00  0.00            
ATOM    719  C   ARG X  45      60.235  33.573  82.600  0.00  0.00            
ATOM    720  O   ARG X  45      60.958  32.908  81.863  0.00  0.00            
ATOM    721  N   HIE X  46      58.986  33.906  82.270  0.00  0.00            
ATOM    722  H   HIE X  46      58.483  34.461  82.949  0.00  0.00            
ATOM    723  CA  HIE X  46      58.215  33.507  81.071  0.00  0.00            
ATOM    724  HA  HIE X  46      58.912  33.452  80.234  0.00  0.00            
ATOM    725  CB  HIE X  46      57.601  32.133  81.422  0.00  0.00            
ATOM    726  HB2 HIE X  46      58.420  31.489  81.741  0.00  0.00            
ATOM    727  HB3 HIE X  46      56.917  32.219  82.267  0.00  0.00            
ATOM    728  CG  HIE X  46      56.856  31.549  80.275  0.00  0.00            
ATOM    729  ND1 HIE X  46      57.338  31.324  78.979  0.00  0.00            
ATOM    730  CE1 HIE X  46      56.322  30.696  78.351  0.00  0.00            
ATOM    731  HE1 HIE X  46      56.405  30.417  77.311  0.00  0.00            
ATOM    732  NE2 HIE X  46      55.252  30.519  79.116  0.00  0.00            
ATOM    733  HE2 HIE X  46      54.363  30.156  78.804  0.00  0.00            
ATOM    734  CD2 HIE X  46      55.588  31.065  80.367  0.00  0.00            
ATOM    735  HD2 HIE X  46      54.970  31.195  81.243  0.00  0.00            
ATOM    736  C   HIE X  46      57.170  34.527  80.784  0.00  0.00            
ATOM    737  O   HIE X  46      56.461  35.003  81.702  0.00  0.00            
ATOM    738  N   LEU X  47      56.867  34.778  79.470  0.00  0.00            
ATOM    739  H   LEU X  47      57.572  34.507  78.799  0.00  0.00            
ATOM    740  CA  LEU X  47      55.641  35.424  79.020  0.00  0.00            
ATOM    741  HA  LEU X  47      55.088  35.656  79.930  0.00  0.00            
ATOM    742  CB  LEU X  47      55.955  36.577  78.100  0.00  0.00            
ATOM    743  HB2 LEU X  47      56.657  36.255  77.331  0.00  0.00            
ATOM    744  HB3 LEU X  47      55.017  36.901  77.650  0.00  0.00            
ATOM    745  CG  LEU X  47      56.670  37.874  78.666  0.00  0.00            
ATOM    746  HG  LEU X  47      57.621  37.508  79.054  0.00  0.00            
ATOM    747  CD1 LEU X  47      56.996  38.921  77.557  0.00  0.00            
ATOM    748 HD11 LEU X  47      57.470  39.805  77.984  0.00  0.00            
ATOM    749 HD12 LEU X  47      57.684  38.494  76.827  0.00  0.00            
ATOM    750 HD13 LEU X  47      56.126  39.208  76.965  0.00  0.00            
ATOM    751  CD2 LEU X  47      55.893  38.467  79.836  0.00  0.00            
ATOM    752 HD21 LEU X  47      54.914  38.869  79.573  0.00  0.00            
ATOM    753 HD22 LEU X  47      55.771  37.859  80.732  0.00  0.00            
ATOM    754 HD23 LEU X  47      56.515  39.320  80.106  0.00  0.00            
ATOM    755  C   LEU X  47      54.750  34.405  78.285  0.00  0.00            
ATOM    756  O   LEU X  47      55.001  33.918  77.212  0.00  0.00            
ATOM    757  N   GLY X  48      53.646  34.018  78.823  0.00  0.00            
ATOM    758  H   GLY X  48      53.375  34.342  79.741  0.00  0.00            
ATOM    759  CA  GLY X  48      52.718  33.057  78.297  0.00  0.00            
ATOM    760  HA2 GLY X  48      53.224  32.213  77.828  0.00  0.00            
ATOM    761  HA3 GLY X  48      52.039  32.710  79.076  0.00  0.00            
ATOM    762  C   GLY X  48      51.826  33.756  77.229  0.00  0.00            
ATOM    763  O   GLY X  48      51.725  34.985  77.179  0.00  0.00            
ATOM    764  N   SER X  49      51.121  32.940  76.492  0.00  0.00            
ATOM    765  H   SER X  49      51.233  31.943  76.609  0.00  0.00            
ATOM    766  CA  SER X  49      50.202  33.266  75.444  0.00  0.00            
ATOM    767  HA  SER X  49      50.750  33.881  74.730  0.00  0.00            
ATOM    768  CB  SER X  49      49.760  32.052  74.709  0.00  0.00            
ATOM    769  HB2 SER X  49      50.606  31.463  74.353  0.00  0.00            
ATOM    770  HB3 SER X  49      49.355  31.348  75.437  0.00  0.00            
ATOM    771  OG  SER X  49      48.699  32.265  73.746  0.00  0.00            
ATOM    772  HG  SER X  49      49.178  32.340  72.918  0.00  0.00            
ATOM    773  C   SER X  49      49.038  34.106  75.930  0.00  0.00            
ATOM    774  O   SER X  49      48.442  33.737  76.951  0.00  0.00            
ATOM    775  N   TYR X  50      48.563  35.159  75.215  0.00  0.00            
ATOM    776  H   TYR X  50      49.044  35.370  74.352  0.00  0.00            
ATOM    777  CA  TYR X  50      47.521  36.090  75.644  0.00  0.00            
ATOM    778  HA  TYR X  50      47.719  36.933  74.981  0.00  0.00            
ATOM    779  CB  TYR X  50      46.156  35.436  75.393  0.00  0.00            
ATOM    780  HB2 TYR X  50      46.144  34.496  75.945  0.00  0.00            
ATOM    781  HB3 TYR X  50      45.375  36.013  75.888  0.00  0.00            
ATOM    782  CG  TYR X  50      45.748  35.224  73.905  0.00  0.00            
ATOM    783  CD1 TYR X  50      46.044  33.944  73.285  0.00  0.00            
ATOM    784  HD1 TYR X  50      46.429  33.136  73.888  0.00  0.00            
ATOM    785  CE1 TYR X  50      45.592  33.684  71.978  0.00  0.00            
ATOM    786  HE1 TYR X  50      45.888  32.750  71.524  0.00  0.00            
ATOM    787  CZ  TYR X  50      44.811  34.620  71.245  0.00  0.00            
ATOM    788  OH  TYR X  50      44.308  34.111  70.060  0.00  0.00            
ATOM    789  HH  TYR X  50      43.636  34.672  69.667  0.00  0.00            
ATOM    790  CE2 TYR X  50      44.513  35.885  71.847  0.00  0.00            
ATOM    791  HE2 TYR X  50      43.785  36.572  71.441  0.00  0.00            
ATOM    792  CD2 TYR X  50      44.992  36.193  73.176  0.00  0.00            
ATOM    793  HD2 TYR X  50      44.658  37.106  73.645  0.00  0.00            
ATOM    794  C   TYR X  50      47.613  36.657  77.057  0.00  0.00            
ATOM    795  O   TYR X  50      46.675  37.318  77.500  0.00  0.00            
ATOM    796  N   SER X  51      48.766  36.521  77.696  0.00  0.00            
ATOM    797  H   SER X  51      49.570  36.109  77.245  0.00  0.00            
ATOM    798  CA  SER X  51      49.000  37.198  79.010  0.00  0.00            
ATOM    799  HA  SER X  51      48.387  36.735  79.783  0.00  0.00            
ATOM    800  CB  SER X  51      50.406  36.863  79.648  0.00  0.00            
ATOM    801  HB2 SER X  51      50.467  37.367  80.613  0.00  0.00            
ATOM    802  HB3 SER X  51      50.517  35.797  79.843  0.00  0.00            
ATOM    803  OG  SER X  51      51.513  37.365  78.862  0.00  0.00            
ATOM    804  HG  SER X  51      51.661  36.672  78.215  0.00  0.00            
ATOM    805  C   SER X  51      48.673  38.759  79.105  0.00  0.00            
ATOM    806  O   SER X  51      48.133  39.170  80.123  0.00  0.00            
ATOM    807  N   PHE X  52      48.931  39.477  78.036  0.00  0.00            
ATOM    808  H   PHE X  52      49.493  39.052  77.313  0.00  0.00            
ATOM    809  CA  PHE X  52      48.637  40.909  77.940  0.00  0.00            
ATOM    810  HA  PHE X  52      48.884  41.420  78.870  0.00  0.00            
ATOM    811  CB  PHE X  52      49.563  41.611  76.930  0.00  0.00            
ATOM    812  HB2 PHE X  52      49.591  41.163  75.936  0.00  0.00            
ATOM    813  HB3 PHE X  52      49.291  42.645  76.717  0.00  0.00            
ATOM    814  CG  PHE X  52      51.055  41.674  77.452  0.00  0.00            
ATOM    815  CD1 PHE X  52      51.485  42.898  77.980  0.00  0.00            
ATOM    816  HD1 PHE X  52      50.759  43.693  78.057  0.00  0.00            
ATOM    817  CE1 PHE X  52      52.772  43.057  78.544  0.00  0.00            
ATOM    818  HE1 PHE X  52      53.132  43.912  79.097  0.00  0.00            
ATOM    819  CZ  PHE X  52      53.634  41.927  78.412  0.00  0.00            
ATOM    820  HZ  PHE X  52      54.594  42.045  78.893  0.00  0.00            
ATOM    821  CE2 PHE X  52      53.321  40.723  77.780  0.00  0.00            
ATOM    822  HE2 PHE X  52      54.009  39.920  77.562  0.00  0.00            
ATOM    823  CD2 PHE X  52      52.020  40.624  77.338  0.00  0.00            
ATOM    824  HD2 PHE X  52      51.628  39.790  76.775  0.00  0.00            
ATOM    825  C   PHE X  52      47.137  41.247  77.670  0.00  0.00            
ATOM    826  O   PHE X  52      46.653  40.906  76.579  0.00  0.00            
ATOM    827  N   PHE X  53      46.456  41.989  78.547  0.00  0.00            
ATOM    828  H   PHE X  53      46.919  42.274  79.397  0.00  0.00            
ATOM    829  CA  PHE X  53      45.164  42.633  78.331  0.00  0.00            
ATOM    830  HA  PHE X  53      44.431  41.897  78.000  0.00  0.00            
ATOM    831  CB  PHE X  53      44.688  43.283  79.630  0.00  0.00            
ATOM    832  HB2 PHE X  53      45.590  43.599  80.154  0.00  0.00            
ATOM    833  HB3 PHE X  53      44.080  44.172  79.464  0.00  0.00            
ATOM    834  CG  PHE X  53      43.794  42.379  80.389  0.00  0.00            
ATOM    835  CD1 PHE X  53      42.466  42.067  79.914  0.00  0.00            
ATOM    836  HD1 PHE X  53      41.974  42.598  79.113  0.00  0.00            
ATOM    837  CE1 PHE X  53      41.738  41.079  80.564  0.00  0.00            
ATOM    838  HE1 PHE X  53      40.867  40.717  80.038  0.00  0.00            
ATOM    839  CZ  PHE X  53      42.178  40.504  81.792  0.00  0.00            
ATOM    840  HZ  PHE X  53      41.648  39.663  82.213  0.00  0.00            
ATOM    841  CE2 PHE X  53      43.484  40.846  82.291  0.00  0.00            
ATOM    842  HE2 PHE X  53      43.889  40.310  83.137  0.00  0.00            
ATOM    843  CD2 PHE X  53      44.230  41.800  81.562  0.00  0.00            
ATOM    844  HD2 PHE X  53      45.217  42.135  81.846  0.00  0.00            
ATOM    845  C   PHE X  53      45.248  43.667  77.233  0.00  0.00            
ATOM    846  O   PHE X  53      46.286  44.172  76.831  0.00  0.00            
ATOM    847  N   SER X  54      44.118  43.957  76.667  0.00  0.00            
ATOM    848  H   SER X  54      43.193  43.571  76.789  0.00  0.00            
ATOM    849  CA  SER X  54      43.936  45.041  75.705  0.00  0.00            
ATOM    850  HA  SER X  54      44.812  44.930  75.065  0.00  0.00            
ATOM    851  CB  SER X  54      42.799  44.705  74.696  0.00  0.00            
ATOM    852  HB2 SER X  54      43.064  43.756  74.230  0.00  0.00            
ATOM    853  HB3 SER X  54      41.911  44.661  75.326  0.00  0.00            
ATOM    854  OG  SER X  54      42.586  45.609  73.658  0.00  0.00            
ATOM    855  HG  SER X  54      41.718  46.015  73.718  0.00  0.00            
ATOM    856  C   SER X  54      43.827  46.489  76.274  0.00  0.00            
ATOM    857  O   SER X  54      42.740  46.989  76.440  0.00  0.00            
ATOM    858  N   PHE X  55      44.939  47.217  76.522  0.00  0.00            
ATOM    859  H   PHE X  55      45.789  46.719  76.299  0.00  0.00            
ATOM    860  CA  PHE X  55      45.070  48.542  77.061  0.00  0.00            
ATOM    861  HA  PHE X  55      44.290  48.700  77.805  0.00  0.00            
ATOM    862  CB  PHE X  55      46.474  48.707  77.724  0.00  0.00            
ATOM    863  HB2 PHE X  55      47.235  48.554  76.958  0.00  0.00            
ATOM    864  HB3 PHE X  55      46.477  49.750  78.039  0.00  0.00            
ATOM    865  CG  PHE X  55      46.807  47.853  78.865  0.00  0.00            
ATOM    866  CD1 PHE X  55      47.201  46.562  78.765  0.00  0.00            
ATOM    867  HD1 PHE X  55      47.438  46.137  77.801  0.00  0.00            
ATOM    868  CE1 PHE X  55      47.355  45.718  79.860  0.00  0.00            
ATOM    869  HE1 PHE X  55      47.631  44.682  79.734  0.00  0.00            
ATOM    870  CZ  PHE X  55      47.100  46.277  81.139  0.00  0.00            
ATOM    871  HZ  PHE X  55      47.203  45.783  82.094  0.00  0.00            
ATOM    872  CE2 PHE X  55      46.763  47.672  81.304  0.00  0.00            
ATOM    873  HE2 PHE X  55      46.573  48.087  82.283  0.00  0.00            
ATOM    874  CD2 PHE X  55      46.688  48.417  80.124  0.00  0.00            
ATOM    875  HD2 PHE X  55      46.351  49.436  80.248  0.00  0.00            
ATOM    876  C   PHE X  55      44.801  49.514  75.895  0.00  0.00            
ATOM    877  O   PHE X  55      45.633  49.582  74.996  0.00  0.00            
ATOM    878  N   PRO X  56      43.538  49.968  75.768  0.00  0.00            
ATOM    879  CD  PRO X  56      42.465  50.119  76.710  0.00  0.00            
ATOM    880  HD2 PRO X  56      42.593  51.091  77.186  0.00  0.00            
ATOM    881  HD3 PRO X  56      42.416  49.430  77.553  0.00  0.00            
ATOM    882  CG  PRO X  56      41.156  50.230  75.893  0.00  0.00            
ATOM    883  HG2 PRO X  56      40.500  50.946  76.389  0.00  0.00            
ATOM    884  HG3 PRO X  56      40.568  49.341  75.668  0.00  0.00            
ATOM    885  CB  PRO X  56      41.648  50.873  74.626  0.00  0.00            
ATOM    886  HB2 PRO X  56      41.503  51.953  74.603  0.00  0.00            
ATOM    887  HB3 PRO X  56      41.218  50.406  73.740  0.00  0.00            
ATOM    888  CA  PRO X  56      43.112  50.448  74.491  0.00  0.00            
ATOM    889  HA  PRO X  56      43.274  49.528  73.929  0.00  0.00            
ATOM    890  C   PRO X  56      43.828  51.536  73.726  0.00  0.00            
ATOM    891  O   PRO X  56      43.548  51.688  72.554  0.00  0.00            
ATOM    892  N   GLU X  57      44.668  52.302  74.385  0.00  0.00            
ATOM    893  H   GLU X  57      44.803  52.008  75.341  0.00  0.00            
ATOM    894  CA  GLU X  57      45.484  53.485  73.909  0.00  0.00            
ATOM    895  HA  GLU X  57      45.674  53.316  72.849  0.00  0.00            
ATOM    896  CB  GLU X  57      44.632  54.805  74.033  0.00  0.00            
ATOM    897  HB2 GLU X  57      44.360  55.042  75.061  0.00  0.00            
ATOM    898  HB3 GLU X  57      45.248  55.626  73.667  0.00  0.00            
ATOM    899  CG  GLU X  57      43.309  54.800  73.304  0.00  0.00            
ATOM    900  HG2 GLU X  57      43.493  54.698  72.235  0.00  0.00            
ATOM    901  HG3 GLU X  57      42.678  53.998  73.686  0.00  0.00            
ATOM    902  CD  GLU X  57      42.498  56.051  73.534  0.00  0.00            
ATOM    903  OE1 GLU X  57      42.963  57.209  73.473  0.00  0.00            
ATOM    904  OE2 GLU X  57      41.325  56.039  73.984  0.00  0.00            
ATOM    905  C   GLU X  57      46.918  53.606  74.398  0.00  0.00            
ATOM    906  O   GLU X  57      47.547  54.703  74.327  0.00  0.00            
ATOM    907  N   LEU X  58      47.392  52.473  74.975  0.00  0.00            
ATOM    908  H   LEU X  58      46.825  51.638  74.945  0.00  0.00            
ATOM    909  CA  LEU X  58      48.787  52.299  75.335  0.00  0.00            
ATOM    910  HA  LEU X  58      49.059  53.190  75.901  0.00  0.00            
ATOM    911  CB  LEU X  58      48.904  50.999  76.105  0.00  0.00            
ATOM    912  HB2 LEU X  58      48.235  51.202  76.941  0.00  0.00            
ATOM    913  HB3 LEU X  58      48.513  50.269  75.395  0.00  0.00            
ATOM    914  CG  LEU X  58      50.303  50.507  76.521  0.00  0.00            
ATOM    915  HG  LEU X  58      50.999  50.408  75.688  0.00  0.00            
ATOM    916  CD1 LEU X  58      51.044  51.489  77.531  0.00  0.00            
ATOM    917 HD11 LEU X  58      50.521  51.519  78.487  0.00  0.00            
ATOM    918 HD12 LEU X  58      52.077  51.144  77.591  0.00  0.00            
ATOM    919 HD13 LEU X  58      50.937  52.420  76.974  0.00  0.00            
ATOM    920  CD2 LEU X  58      50.118  49.157  77.163  0.00  0.00            
ATOM    921 HD21 LEU X  58      49.839  48.358  76.476  0.00  0.00            
ATOM    922 HD22 LEU X  58      51.062  48.879  77.632  0.00  0.00            
ATOM    923 HD23 LEU X  58      49.331  49.258  77.910  0.00  0.00            
ATOM    924  C   LEU X  58      49.675  52.319  74.083  0.00  0.00            
ATOM    925  O   LEU X  58      49.474  51.524  73.175  0.00  0.00            
ATOM    926  N   GLN X  59      50.598  53.285  74.054  0.00  0.00            
ATOM    927  H   GLN X  59      50.543  54.068  74.689  0.00  0.00            
ATOM    928  CA  GLN X  59      51.651  53.364  73.008  0.00  0.00            
ATOM    929  HA  GLN X  59      51.292  52.766  72.171  0.00  0.00            
ATOM    930  CB  GLN X  59      51.693  54.844  72.345  0.00  0.00            
ATOM    931  HB2 GLN X  59      52.073  55.435  73.178  0.00  0.00            
ATOM    932  HB3 GLN X  59      52.411  54.966  71.534  0.00  0.00            
ATOM    933  CG  GLN X  59      50.394  55.374  71.593  0.00  0.00            
ATOM    934  HG2 GLN X  59      49.486  54.932  72.003  0.00  0.00            
ATOM    935  HG3 GLN X  59      50.358  56.453  71.738  0.00  0.00            
ATOM    936  CD  GLN X  59      50.397  55.198  70.057  0.00  0.00            
ATOM    937  OE1 GLN X  59      50.960  54.294  69.472  0.00  0.00            
ATOM    938  NE2 GLN X  59      49.791  56.037  69.358  0.00  0.00            
ATOM    939 HE21 GLN X  59      49.669  55.694  68.416  0.00  0.00            
ATOM    940 HE22 GLN X  59      49.208  56.749  69.774  0.00  0.00            
ATOM    941  C   GLN X  59      53.015  52.846  73.282  0.00  0.00            
ATOM    942  O   GLN X  59      53.714  52.323  72.416  0.00  0.00            
ATOM    943  N   VAL X  60      53.458  52.990  74.533  0.00  0.00            
ATOM    944  H   VAL X  60      52.844  53.264  75.287  0.00  0.00            
ATOM    945  CA  VAL X  60      54.818  52.644  74.955  0.00  0.00            
ATOM    946  HA  VAL X  60      55.405  52.098  74.217  0.00  0.00            
ATOM    947  CB  VAL X  60      55.551  53.945  75.363  0.00  0.00            
ATOM    948  HB  VAL X  60      55.033  54.312  76.249  0.00  0.00            
ATOM    949  CG1 VAL X  60      56.944  53.663  75.816  0.00  0.00            
ATOM    950 HG11 VAL X  60      57.028  53.082  76.734  0.00  0.00            
ATOM    951 HG12 VAL X  60      57.355  53.069  75.000  0.00  0.00            
ATOM    952 HG13 VAL X  60      57.486  54.605  75.890  0.00  0.00            
ATOM    953  CG2 VAL X  60      55.666  55.017  74.272  0.00  0.00            
ATOM    954 HG21 VAL X  60      56.177  54.747  73.348  0.00  0.00            
ATOM    955 HG22 VAL X  60      54.691  55.406  73.978  0.00  0.00            
ATOM    956 HG23 VAL X  60      56.096  55.876  74.787  0.00  0.00            
ATOM    957  C   VAL X  60      54.831  51.715  76.121  0.00  0.00            
ATOM    958  O   VAL X  60      54.190  52.058  77.113  0.00  0.00            
ATOM    959  N   LEU X  61      55.505  50.578  75.950  0.00  0.00            
ATOM    960  H   LEU X  61      55.971  50.351  75.084  0.00  0.00            
ATOM    961  CA  LEU X  61      55.543  49.516  76.932  0.00  0.00            
ATOM    962  HA  LEU X  61      55.138  49.841  77.891  0.00  0.00            
ATOM    963  CB  LEU X  61      54.605  48.424  76.446  0.00  0.00            
ATOM    964  HB2 LEU X  61      53.613  48.853  76.304  0.00  0.00            
ATOM    965  HB3 LEU X  61      54.913  48.174  75.431  0.00  0.00            
ATOM    966  CG  LEU X  61      54.498  47.062  77.191  0.00  0.00            
ATOM    967  HG  LEU X  61      55.465  46.608  77.407  0.00  0.00            
ATOM    968  CD1 LEU X  61      53.961  47.348  78.641  0.00  0.00            
ATOM    969 HD11 LEU X  61      54.584  48.049  79.196  0.00  0.00            
ATOM    970 HD12 LEU X  61      52.920  47.671  78.642  0.00  0.00            
ATOM    971 HD13 LEU X  61      53.844  46.413  79.189  0.00  0.00            
ATOM    972  CD2 LEU X  61      53.651  46.055  76.452  0.00  0.00            
ATOM    973 HD21 LEU X  61      53.980  45.905  75.423  0.00  0.00            
ATOM    974 HD22 LEU X  61      53.786  45.038  76.818  0.00  0.00            
ATOM    975 HD23 LEU X  61      52.635  46.448  76.419  0.00  0.00            
ATOM    976  C   LEU X  61      56.977  48.952  77.185  0.00  0.00            
ATOM    977  O   LEU X  61      57.824  48.952  76.258  0.00  0.00            
ATOM    978  N   ASP X  62      57.286  48.678  78.470  0.00  0.00            
ATOM    979  H   ASP X  62      56.638  48.804  79.234  0.00  0.00            
ATOM    980  CA  ASP X  62      58.644  48.313  78.853  0.00  0.00            
ATOM    981  HA  ASP X  62      59.266  48.016  78.009  0.00  0.00            
ATOM    982  CB  ASP X  62      59.210  49.555  79.564  0.00  0.00            
ATOM    983  HB2 ASP X  62      59.103  50.428  78.920  0.00  0.00            
ATOM    984  HB3 ASP X  62      58.570  49.714  80.432  0.00  0.00            
ATOM    985  CG  ASP X  62      60.664  49.460  80.002  0.00  0.00            
ATOM    986  OD1 ASP X  62      61.317  48.402  79.787  0.00  0.00            
ATOM    987  OD2 ASP X  62      61.219  50.525  80.371  0.00  0.00            
ATOM    988  C   ASP X  62      58.646  47.117  79.797  0.00  0.00            
ATOM    989  O   ASP X  62      57.802  46.986  80.647  0.00  0.00            
ATOM    990  N   LEU X  63      59.591  46.275  79.626  0.00  0.00            
ATOM    991  H   LEU X  63      60.300  46.678  79.031  0.00  0.00            
ATOM    992  CA  LEU X  63      59.801  44.969  80.154  0.00  0.00            
ATOM    993  HA  LEU X  63      59.418  44.944  81.174  0.00  0.00            
ATOM    994  CB  LEU X  63      59.185  43.848  79.239  0.00  0.00            
ATOM    995  HB2 LEU X  63      59.780  43.959  78.333  0.00  0.00            
ATOM    996  HB3 LEU X  63      59.448  42.877  79.659  0.00  0.00            
ATOM    997  CG  LEU X  63      57.678  43.951  79.088  0.00  0.00            
ATOM    998  HG  LEU X  63      57.396  44.978  78.856  0.00  0.00            
ATOM    999  CD1 LEU X  63      57.253  43.192  77.837  0.00  0.00            
ATOM   1000 HD11 LEU X  63      56.178  43.024  77.904  0.00  0.00            
ATOM   1001 HD12 LEU X  63      57.409  43.814  76.956  0.00  0.00            
ATOM   1002 HD13 LEU X  63      57.809  42.261  77.725  0.00  0.00            
ATOM   1003  CD2 LEU X  63      56.895  43.356  80.235  0.00  0.00            
ATOM   1004 HD21 LEU X  63      57.235  43.849  81.146  0.00  0.00            
ATOM   1005 HD22 LEU X  63      55.810  43.396  80.142  0.00  0.00            
ATOM   1006 HD23 LEU X  63      57.210  42.317  80.329  0.00  0.00            
ATOM   1007  C   LEU X  63      61.304  44.787  80.316  0.00  0.00            
ATOM   1008  O   LEU X  63      61.759  43.611  80.292  0.00  0.00            
ATOM   1009  N   SER X  64      62.105  45.841  80.583  0.00  0.00            
ATOM   1010  H   SER X  64      61.661  46.748  80.550  0.00  0.00            
ATOM   1011  CA  SER X  64      63.554  45.771  80.681  0.00  0.00            
ATOM   1012  HA  SER X  64      63.919  45.286  79.775  0.00  0.00            
ATOM   1013  CB  SER X  64      64.140  47.199  80.814  0.00  0.00            
ATOM   1014  HB2 SER X  64      63.543  47.685  81.587  0.00  0.00            
ATOM   1015  HB3 SER X  64      65.219  47.163  80.964  0.00  0.00            
ATOM   1016  OG  SER X  64      63.969  47.919  79.650  0.00  0.00            
ATOM   1017  HG  SER X  64      63.054  48.149  79.471  0.00  0.00            
ATOM   1018  C   SER X  64      63.961  44.926  81.963  0.00  0.00            
ATOM   1019  O   SER X  64      63.501  45.120  83.062  0.00  0.00            
ATOM   1020  N   ARG X  65      64.963  44.030  81.715  0.00  0.00            
ATOM   1021  H   ARG X  65      65.180  43.883  80.740  0.00  0.00            
ATOM   1022  CA  ARG X  65      65.590  43.093  82.596  0.00  0.00            
ATOM   1023  HA  ARG X  65      66.039  42.427  81.859  0.00  0.00            
ATOM   1024  CB  ARG X  65      66.844  43.780  83.245  0.00  0.00            
ATOM   1025  HB2 ARG X  65      67.229  44.571  82.602  0.00  0.00            
ATOM   1026  HB3 ARG X  65      66.531  44.183  84.208  0.00  0.00            
ATOM   1027  CG  ARG X  65      67.966  42.730  83.350  0.00  0.00            
ATOM   1028  HG2 ARG X  65      67.622  41.836  83.870  0.00  0.00            
ATOM   1029  HG3 ARG X  65      68.402  42.565  82.365  0.00  0.00            
ATOM   1030  CD  ARG X  65      69.124  43.252  84.213  0.00  0.00            
ATOM   1031  HD2 ARG X  65      69.296  44.310  84.011  0.00  0.00            
ATOM   1032  HD3 ARG X  65      68.780  43.164  85.243  0.00  0.00            
ATOM   1033  NE  ARG X  65      70.390  42.482  84.103  0.00  0.00            
ATOM   1034  HE  ARG X  65      70.369  41.612  84.616  0.00  0.00            
ATOM   1035  CZ  ARG X  65      71.360  42.717  83.266  0.00  0.00            
ATOM   1036  NH1 ARG X  65      71.489  43.779  82.612  0.00  0.00            
ATOM   1037 HH11 ARG X  65      70.733  44.450  82.606  0.00  0.00            
ATOM   1038 HH12 ARG X  65      72.098  43.761  81.807  0.00  0.00            
ATOM   1039  NH2 ARG X  65      72.268  41.829  83.029  0.00  0.00            
ATOM   1040 HH21 ARG X  65      72.348  40.949  83.518  0.00  0.00            
ATOM   1041 HH22 ARG X  65      73.087  42.144  82.529  0.00  0.00            
ATOM   1042  C   ARG X  65      64.680  42.205  83.485  0.00  0.00            
ATOM   1043  O   ARG X  65      64.937  42.092  84.664  0.00  0.00            
ATOM   1044  N   CYS X  66      63.612  41.525  83.004  0.00  0.00            
ATOM   1045  H   CYS X  66      63.322  41.874  82.102  0.00  0.00            
ATOM   1046  CA  CYS X  66      62.607  40.747  83.705  0.00  0.00            
ATOM   1047  HA  CYS X  66      62.604  41.101  84.736  0.00  0.00            
ATOM   1048  CB  CYS X  66      61.358  41.049  82.905  0.00  0.00            
ATOM   1049  HB2 CYS X  66      61.413  40.836  81.838  0.00  0.00            
ATOM   1050  HB3 CYS X  66      60.535  40.436  83.272  0.00  0.00            
ATOM   1051  SG  CYS X  66      60.831  42.758  83.179  0.00  0.00            
ATOM   1052  HG  CYS X  66      60.528  42.607  84.472  0.00  0.00            
ATOM   1053  C   CYS X  66      62.871  39.222  83.790  0.00  0.00            
ATOM   1054  O   CYS X  66      61.931  38.442  83.945  0.00  0.00            
ATOM   1055  N   GLU X  67      64.080  38.806  83.439  0.00  0.00            
ATOM   1056  H   GLU X  67      64.720  39.549  83.197  0.00  0.00            
ATOM   1057  CA  GLU X  67      64.514  37.413  83.487  0.00  0.00            
ATOM   1058  HA  GLU X  67      65.551  37.394  83.154  0.00  0.00            
ATOM   1059  CB  GLU X  67      64.594  36.979  84.933  0.00  0.00            
ATOM   1060  HB2 GLU X  67      63.569  36.950  85.303  0.00  0.00            
ATOM   1061  HB3 GLU X  67      64.960  35.964  85.088  0.00  0.00            
ATOM   1062  CG  GLU X  67      65.486  37.889  85.788  0.00  0.00            
ATOM   1063  HG2 GLU X  67      65.066  38.874  85.997  0.00  0.00            
ATOM   1064  HG3 GLU X  67      65.507  37.382  86.753  0.00  0.00            
ATOM   1065  CD  GLU X  67      66.918  38.081  85.124  0.00  0.00            
ATOM   1066  OE1 GLU X  67      67.514  37.116  84.585  0.00  0.00            
ATOM   1067  OE2 GLU X  67      67.444  39.202  85.158  0.00  0.00            
ATOM   1068  C   GLU X  67      63.804  36.406  82.576  0.00  0.00            
ATOM   1069  O   GLU X  67      63.924  35.216  82.746  0.00  0.00            
ATOM   1070  N   ILE X  68      63.145  36.912  81.588  0.00  0.00            
ATOM   1071  H   ILE X  68      63.128  37.922  81.580  0.00  0.00            
ATOM   1072  CA  ILE X  68      62.265  36.209  80.638  0.00  0.00            
ATOM   1073  HA  ILE X  68      61.588  35.532  81.159  0.00  0.00            
ATOM   1074  CB  ILE X  68      61.473  37.144  79.778  0.00  0.00            
ATOM   1075  HB  ILE X  68      62.135  37.931  79.417  0.00  0.00            
ATOM   1076  CG2 ILE X  68      60.761  36.500  78.581  0.00  0.00            
ATOM   1077 HG21 ILE X  68      60.428  35.466  78.662  0.00  0.00            
ATOM   1078 HG22 ILE X  68      59.924  37.154  78.335  0.00  0.00            
ATOM   1079 HG23 ILE X  68      61.417  36.596  77.716  0.00  0.00            
ATOM   1080  CG1 ILE X  68      60.548  37.895  80.727  0.00  0.00            
ATOM   1081 HG12 ILE X  68      59.617  37.330  80.787  0.00  0.00            
ATOM   1082 HG13 ILE X  68      61.034  37.995  81.698  0.00  0.00            
ATOM   1083  CD1 ILE X  68      60.136  39.227  80.210  0.00  0.00            
ATOM   1084 HD11 ILE X  68      59.400  39.147  79.410  0.00  0.00            
ATOM   1085 HD12 ILE X  68      59.544  39.644  81.025  0.00  0.00            
ATOM   1086 HD13 ILE X  68      60.926  39.872  79.826  0.00  0.00            
ATOM   1087  C   ILE X  68      63.150  35.293  79.751  0.00  0.00            
ATOM   1088  O   ILE X  68      63.937  35.763  78.987  0.00  0.00            
ATOM   1089  N   GLN X  69      62.845  34.000  79.876  0.00  0.00            
ATOM   1090  H   GLN X  69      62.224  33.802  80.647  0.00  0.00            
ATOM   1091  CA  GLN X  69      63.598  32.961  79.145  0.00  0.00            
ATOM   1092  HA  GLN X  69      64.630  33.272  78.986  0.00  0.00            
ATOM   1093  CB  GLN X  69      63.639  31.730  80.043  0.00  0.00            
ATOM   1094  HB2 GLN X  69      62.680  31.239  80.205  0.00  0.00            
ATOM   1095  HB3 GLN X  69      64.345  31.062  79.550  0.00  0.00            
ATOM   1096  CG  GLN X  69      64.326  32.101  81.348  0.00  0.00            
ATOM   1097  HG2 GLN X  69      65.201  32.714  81.131  0.00  0.00            
ATOM   1098  HG3 GLN X  69      63.621  32.567  82.037  0.00  0.00            
ATOM   1099  CD  GLN X  69      64.759  30.798  82.131  0.00  0.00            
ATOM   1100  OE1 GLN X  69      63.991  29.840  82.190  0.00  0.00            
ATOM   1101  NE2 GLN X  69      65.981  30.646  82.547  0.00  0.00            
ATOM   1102 HE21 GLN X  69      66.160  29.740  82.957  0.00  0.00            
ATOM   1103 HE22 GLN X  69      66.731  31.297  82.364  0.00  0.00            
ATOM   1104  C   GLN X  69      63.087  32.485  77.817  0.00  0.00            
ATOM   1105  O   GLN X  69      63.754  32.074  76.892  0.00  0.00            
ATOM   1106  N   THR X  70      61.760  32.491  77.716  0.00  0.00            
ATOM   1107  H   THR X  70      61.307  32.765  78.577  0.00  0.00            
ATOM   1108  CA  THR X  70      60.886  31.945  76.690  0.00  0.00            
ATOM   1109  HA  THR X  70      61.346  32.022  75.705  0.00  0.00            
ATOM   1110  CB  THR X  70      60.512  30.530  77.055  0.00  0.00            
ATOM   1111  HB  THR X  70      59.642  30.247  76.462  0.00  0.00            
ATOM   1112  CG2 THR X  70      61.665  29.565  77.053  0.00  0.00            
ATOM   1113 HG21 THR X  70      62.050  29.536  76.034  0.00  0.00            
ATOM   1114 HG22 THR X  70      62.478  29.906  77.695  0.00  0.00            
ATOM   1115 HG23 THR X  70      61.365  28.582  77.417  0.00  0.00            
ATOM   1116  OG1 THR X  70      60.000  30.487  78.359  0.00  0.00            
ATOM   1117  HG1 THR X  70      59.187  30.997  78.348  0.00  0.00            
ATOM   1118  C   THR X  70      59.669  32.782  76.552  0.00  0.00            
ATOM   1119  O   THR X  70      59.321  33.520  77.524  0.00  0.00            
ATOM   1120  N   ILE X  71      58.997  32.754  75.411  0.00  0.00            
ATOM   1121  H   ILE X  71      59.340  32.071  74.751  0.00  0.00            
ATOM   1122  CA  ILE X  71      57.766  33.471  75.026  0.00  0.00            
ATOM   1123  HA  ILE X  71      57.241  33.530  75.980  0.00  0.00            
ATOM   1124  CB  ILE X  71      57.896  34.950  74.461  0.00  0.00            
ATOM   1125  HB  ILE X  71      58.379  34.848  73.489  0.00  0.00            
ATOM   1126  CG2 ILE X  71      56.567  35.691  74.229  0.00  0.00            
ATOM   1127 HG21 ILE X  71      56.760  36.682  73.820  0.00  0.00            
ATOM   1128 HG22 ILE X  71      55.943  35.241  73.456  0.00  0.00            
ATOM   1129 HG23 ILE X  71      56.017  35.824  75.160  0.00  0.00            
ATOM   1130  CG1 ILE X  71      58.925  35.802  75.221  0.00  0.00            
ATOM   1131 HG12 ILE X  71      58.552  36.095  76.203  0.00  0.00            
ATOM   1132 HG13 ILE X  71      59.858  35.258  75.365  0.00  0.00            
ATOM   1133  CD1 ILE X  71      59.180  37.150  74.440  0.00  0.00            
ATOM   1134 HD11 ILE X  71      60.080  37.579  74.882  0.00  0.00            
ATOM   1135 HD12 ILE X  71      59.374  36.918  73.392  0.00  0.00            
ATOM   1136 HD13 ILE X  71      58.463  37.969  74.497  0.00  0.00            
ATOM   1137  C   ILE X  71      56.947  32.570  74.063  0.00  0.00            
ATOM   1138  O   ILE X  71      57.390  32.108  72.986  0.00  0.00            
ATOM   1139  N   GLU X  72      55.586  32.561  74.397  0.00  0.00            
ATOM   1140  H   GLU X  72      55.184  33.034  75.194  0.00  0.00            
ATOM   1141  CA  GLU X  72      54.714  31.816  73.552  0.00  0.00            
ATOM   1142  HA  GLU X  72      55.248  30.928  73.216  0.00  0.00            
ATOM   1143  CB  GLU X  72      53.567  31.400  74.504  0.00  0.00            
ATOM   1144  HB2 GLU X  72      52.971  32.243  74.851  0.00  0.00            
ATOM   1145  HB3 GLU X  72      52.902  30.765  73.919  0.00  0.00            
ATOM   1146  CG  GLU X  72      53.918  30.542  75.645  0.00  0.00            
ATOM   1147  HG2 GLU X  72      54.448  29.707  75.187  0.00  0.00            
ATOM   1148  HG3 GLU X  72      54.644  31.025  76.299  0.00  0.00            
ATOM   1149  CD  GLU X  72      52.750  29.982  76.560  0.00  0.00            
ATOM   1150  OE1 GLU X  72      51.564  30.097  76.146  0.00  0.00            
ATOM   1151  OE2 GLU X  72      53.131  29.432  77.620  0.00  0.00            
ATOM   1152  C   GLU X  72      53.986  32.500  72.418  0.00  0.00            
ATOM   1153  O   GLU X  72      53.856  33.757  72.362  0.00  0.00            
ATOM   1154  N   ASP X  73      53.422  31.728  71.470  0.00  0.00            
ATOM   1155  H   ASP X  73      53.560  30.728  71.423  0.00  0.00            
ATOM   1156  CA  ASP X  73      52.526  32.320  70.409  0.00  0.00            
ATOM   1157  HA  ASP X  73      53.085  32.929  69.700  0.00  0.00            
ATOM   1158  CB  ASP X  73      52.080  31.165  69.566  0.00  0.00            
ATOM   1159  HB2 ASP X  73      52.939  30.731  69.056  0.00  0.00            
ATOM   1160  HB3 ASP X  73      51.680  30.411  70.244  0.00  0.00            
ATOM   1161  CG  ASP X  73      50.969  31.483  68.591  0.00  0.00            
ATOM   1162  OD1 ASP X  73      51.074  32.568  67.977  0.00  0.00            
ATOM   1163  OD2 ASP X  73      50.171  30.629  68.179  0.00  0.00            
ATOM   1164  C   ASP X  73      51.310  33.124  70.988  0.00  0.00            
ATOM   1165  O   ASP X  73      50.432  32.554  71.630  0.00  0.00            
ATOM   1166  N   GLY X  74      51.183  34.421  70.696  0.00  0.00            
ATOM   1167  H   GLY X  74      51.920  34.822  70.134  0.00  0.00            
ATOM   1168  CA  GLY X  74      49.992  35.238  70.940  0.00  0.00            
ATOM   1169  HA2 GLY X  74      49.884  36.098  70.280  0.00  0.00            
ATOM   1170  HA3 GLY X  74      49.118  34.589  70.994  0.00  0.00            
ATOM   1171  C   GLY X  74      50.122  35.944  72.313  0.00  0.00            
ATOM   1172  O   GLY X  74      49.183  36.591  72.780  0.00  0.00            
ATOM   1173  N   ALA X  75      51.325  35.912  72.913  0.00  0.00            
ATOM   1174  H   ALA X  75      52.105  35.624  72.339  0.00  0.00            
ATOM   1175  CA  ALA X  75      51.499  36.446  74.225  0.00  0.00            
ATOM   1176  HA  ALA X  75      50.942  35.785  74.888  0.00  0.00            
ATOM   1177  CB  ALA X  75      53.028  36.419  74.616  0.00  0.00            
ATOM   1178  HB1 ALA X  75      53.302  35.365  74.672  0.00  0.00            
ATOM   1179  HB2 ALA X  75      53.630  36.982  73.903  0.00  0.00            
ATOM   1180  HB3 ALA X  75      53.232  36.910  75.567  0.00  0.00            
ATOM   1181  C   ALA X  75      51.008  37.919  74.280  0.00  0.00            
ATOM   1182  O   ALA X  75      50.379  38.261  75.327  0.00  0.00            
ATOM   1183  N   TYR X  76      51.246  38.815  73.264  0.00  0.00            
ATOM   1184  H   TYR X  76      51.732  38.386  72.489  0.00  0.00            
ATOM   1185  CA  TYR X  76      50.938  40.262  73.205  0.00  0.00            
ATOM   1186  HA  TYR X  76      50.741  40.706  74.180  0.00  0.00            
ATOM   1187  CB  TYR X  76      52.096  41.020  72.626  0.00  0.00            
ATOM   1188  HB2 TYR X  76      52.184  40.926  71.544  0.00  0.00            
ATOM   1189  HB3 TYR X  76      51.906  42.080  72.789  0.00  0.00            
ATOM   1190  CG  TYR X  76      53.381  40.783  73.367  0.00  0.00            
ATOM   1191  CD1 TYR X  76      54.275  39.775  72.963  0.00  0.00            
ATOM   1192  HD1 TYR X  76      53.966  39.018  72.258  0.00  0.00            
ATOM   1193  CE1 TYR X  76      55.578  39.761  73.418  0.00  0.00            
ATOM   1194  HE1 TYR X  76      56.243  38.966  73.112  0.00  0.00            
ATOM   1195  CZ  TYR X  76      55.959  40.745  74.363  0.00  0.00            
ATOM   1196  OH  TYR X  76      57.135  40.626  74.916  0.00  0.00            
ATOM   1197  HH  TYR X  76      57.295  41.519  75.231  0.00  0.00            
ATOM   1198  CE2 TYR X  76      55.063  41.697  74.891  0.00  0.00            
ATOM   1199  HE2 TYR X  76      55.491  42.449  75.537  0.00  0.00            
ATOM   1200  CD2 TYR X  76      53.782  41.666  74.387  0.00  0.00            
ATOM   1201  HD2 TYR X  76      53.088  42.472  74.576  0.00  0.00            
ATOM   1202  C   TYR X  76      49.785  40.671  72.242  0.00  0.00            
ATOM   1203  O   TYR X  76      49.601  41.843  71.844  0.00  0.00            
ATOM   1204  N   GLN X  77      49.088  39.666  71.635  0.00  0.00            
ATOM   1205  H   GLN X  77      49.303  38.730  71.948  0.00  0.00            
ATOM   1206  CA  GLN X  77      48.339  39.827  70.350  0.00  0.00            
ATOM   1207  HA  GLN X  77      49.021  40.194  69.582  0.00  0.00            
ATOM   1208  CB  GLN X  77      47.868  38.512  69.791  0.00  0.00            
ATOM   1209  HB2 GLN X  77      47.604  38.731  68.756  0.00  0.00            
ATOM   1210  HB3 GLN X  77      48.822  37.985  69.796  0.00  0.00            
ATOM   1211  CG  GLN X  77      46.825  37.831  70.662  0.00  0.00            
ATOM   1212  HG2 GLN X  77      46.903  36.747  70.580  0.00  0.00            
ATOM   1213  HG3 GLN X  77      46.974  38.067  71.716  0.00  0.00            
ATOM   1214  CD  GLN X  77      45.486  38.254  70.261  0.00  0.00            
ATOM   1215  OE1 GLN X  77      44.769  39.051  70.860  0.00  0.00            
ATOM   1216  NE2 GLN X  77      45.090  37.737  69.105  0.00  0.00            
ATOM   1217 HE21 GLN X  77      44.222  38.044  68.689  0.00  0.00            
ATOM   1218 HE22 GLN X  77      45.631  37.109  68.528  0.00  0.00            
ATOM   1219  C   GLN X  77      47.269  40.919  70.262  0.00  0.00            
ATOM   1220  O   GLN X  77      46.922  41.354  69.189  0.00  0.00            
ATOM   1221  N   SER X  78      46.811  41.325  71.440  0.00  0.00            
ATOM   1222  H   SER X  78      47.219  40.868  72.243  0.00  0.00            
ATOM   1223  CA  SER X  78      45.794  42.373  71.749  0.00  0.00            
ATOM   1224  HA  SER X  78      44.847  42.148  71.259  0.00  0.00            
ATOM   1225  CB  SER X  78      45.535  42.253  73.263  0.00  0.00            
ATOM   1226  HB2 SER X  78      44.943  43.119  73.561  0.00  0.00            
ATOM   1227  HB3 SER X  78      45.016  41.318  73.471  0.00  0.00            
ATOM   1228  OG  SER X  78      46.607  42.292  74.118  0.00  0.00            
ATOM   1229  HG  SER X  78      46.518  41.468  74.602  0.00  0.00            
ATOM   1230  C   SER X  78      46.233  43.874  71.596  0.00  0.00            
ATOM   1231  O   SER X  78      45.439  44.783  71.323  0.00  0.00            
ATOM   1232  N   LEU X  79      47.577  44.106  71.630  0.00  0.00            
ATOM   1233  H   LEU X  79      48.063  43.238  71.805  0.00  0.00            
ATOM   1234  CA  LEU X  79      48.357  45.315  71.554  0.00  0.00            
ATOM   1235  HA  LEU X  79      47.797  46.077  72.095  0.00  0.00            
ATOM   1236  CB  LEU X  79      49.619  45.204  72.407  0.00  0.00            
ATOM   1237  HB2 LEU X  79      50.240  44.520  71.828  0.00  0.00            
ATOM   1238  HB3 LEU X  79      50.127  46.165  72.328  0.00  0.00            
ATOM   1239  CG  LEU X  79      49.535  44.822  73.881  0.00  0.00            
ATOM   1240  HG  LEU X  79      49.206  43.792  74.021  0.00  0.00            
ATOM   1241  CD1 LEU X  79      50.972  44.901  74.378  0.00  0.00            
ATOM   1242 HD11 LEU X  79      51.718  44.270  73.896  0.00  0.00            
ATOM   1243 HD12 LEU X  79      51.319  45.934  74.349  0.00  0.00            
ATOM   1244 HD13 LEU X  79      50.885  44.537  75.402  0.00  0.00            
ATOM   1245  CD2 LEU X  79      48.696  45.771  74.724  0.00  0.00            
ATOM   1246 HD21 LEU X  79      48.995  45.507  75.738  0.00  0.00            
ATOM   1247 HD22 LEU X  79      49.082  46.765  74.496  0.00  0.00            
ATOM   1248 HD23 LEU X  79      47.661  45.524  74.488  0.00  0.00            
ATOM   1249  C   LEU X  79      48.551  45.790  70.111  0.00  0.00            
ATOM   1250  O   LEU X  79      49.581  46.328  69.740  0.00  0.00            
ATOM   1251  N   SER X  80      47.510  45.529  69.270  0.00  0.00            
ATOM   1252  H   SER X  80      46.699  45.118  69.710  0.00  0.00            
ATOM   1253  CA  SER X  80      47.389  45.833  67.838  0.00  0.00            
ATOM   1254  HA  SER X  80      48.144  45.318  67.244  0.00  0.00            
ATOM   1255  CB  SER X  80      45.991  45.429  67.333  0.00  0.00            
ATOM   1256  HB2 SER X  80      45.256  46.028  67.870  0.00  0.00            
ATOM   1257  HB3 SER X  80      45.946  45.650  66.266  0.00  0.00            
ATOM   1258  OG  SER X  80      45.906  44.001  67.518  0.00  0.00            
ATOM   1259  HG  SER X  80      46.772  43.660  67.285  0.00  0.00            
ATOM   1260  C   SER X  80      47.724  47.339  67.425  0.00  0.00            
ATOM   1261  O   SER X  80      47.731  47.737  66.270  0.00  0.00            
ATOM   1262  N   HIE X  81      47.947  48.189  68.432  0.00  0.00            
ATOM   1263  H   HIE X  81      47.837  47.804  69.359  0.00  0.00            
ATOM   1264  CA  HIE X  81      48.070  49.667  68.403  0.00  0.00            
ATOM   1265  HA  HIE X  81      48.090  50.013  67.369  0.00  0.00            
ATOM   1266  CB  HIE X  81      46.773  50.297  68.993  0.00  0.00            
ATOM   1267  HB2 HIE X  81      46.762  51.387  68.970  0.00  0.00            
ATOM   1268  HB3 HIE X  81      45.972  50.185  68.262  0.00  0.00            
ATOM   1269  CG  HIE X  81      46.267  49.573  70.202  0.00  0.00            
ATOM   1270  ND1 HIE X  81      45.640  48.330  70.143  0.00  0.00            
ATOM   1271  CE1 HIE X  81      45.424  47.984  71.461  0.00  0.00            
ATOM   1272  HE1 HIE X  81      44.955  47.034  71.670  0.00  0.00            
ATOM   1273  NE2 HIE X  81      45.871  48.916  72.296  0.00  0.00            
ATOM   1274  HE2 HIE X  81      45.929  48.939  73.304  0.00  0.00            
ATOM   1275  CD2 HIE X  81      46.477  49.887  71.554  0.00  0.00            
ATOM   1276  HD2 HIE X  81      46.800  50.851  71.918  0.00  0.00            
ATOM   1277  C   HIE X  81      49.290  50.203  69.145  0.00  0.00            
ATOM   1278  O   HIE X  81      49.640  51.354  68.950  0.00  0.00            
ATOM   1279  N   LEU X  82      49.925  49.399  70.042  0.00  0.00            
ATOM   1280  H   LEU X  82      49.563  48.456  70.024  0.00  0.00            
ATOM   1281  CA  LEU X  82      51.196  49.770  70.668  0.00  0.00            
ATOM   1282  HA  LEU X  82      50.995  50.658  71.267  0.00  0.00            
ATOM   1283  CB  LEU X  82      51.624  48.568  71.594  0.00  0.00            
ATOM   1284  HB2 LEU X  82      50.842  48.410  72.337  0.00  0.00            
ATOM   1285  HB3 LEU X  82      51.608  47.646  71.013  0.00  0.00            
ATOM   1286  CG  LEU X  82      52.962  48.687  72.321  0.00  0.00            
ATOM   1287  HG  LEU X  82      53.730  49.143  71.696  0.00  0.00            
ATOM   1288  CD1 LEU X  82      52.644  49.470  73.521  0.00  0.00            
ATOM   1289 HD11 LEU X  82      52.119  50.386  73.249  0.00  0.00            
ATOM   1290 HD12 LEU X  82      52.067  48.784  74.141  0.00  0.00            
ATOM   1291 HD13 LEU X  82      53.550  49.679  74.089  0.00  0.00            
ATOM   1292  CD2 LEU X  82      53.602  47.356  72.660  0.00  0.00            
ATOM   1293 HD21 LEU X  82      54.617  47.524  73.020  0.00  0.00            
ATOM   1294 HD22 LEU X  82      52.964  46.707  73.260  0.00  0.00            
ATOM   1295 HD23 LEU X  82      53.713  46.728  71.776  0.00  0.00            
ATOM   1296  C   LEU X  82      52.332  50.042  69.660  0.00  0.00            
ATOM   1297  O   LEU X  82      52.716  49.153  68.862  0.00  0.00            
ATOM   1298  N   SER X  83      52.819  51.257  69.692  0.00  0.00            
ATOM   1299  H   SER X  83      52.625  51.792  70.527  0.00  0.00            
ATOM   1300  CA  SER X  83      53.921  51.631  68.805  0.00  0.00            
ATOM   1301  HA  SER X  83      53.827  51.160  67.826  0.00  0.00            
ATOM   1302  CB  SER X  83      53.895  53.191  68.646  0.00  0.00            
ATOM   1303  HB2 SER X  83      54.469  53.353  67.734  0.00  0.00            
ATOM   1304  HB3 SER X  83      52.867  53.484  68.431  0.00  0.00            
ATOM   1305  OG  SER X  83      54.388  54.015  69.637  0.00  0.00            
ATOM   1306  HG  SER X  83      53.905  54.836  69.521  0.00  0.00            
ATOM   1307  C   SER X  83      55.349  51.265  69.160  0.00  0.00            
ATOM   1308  O   SER X  83      56.143  51.194  68.212  0.00  0.00            
ATOM   1309  N   THR X  84      55.631  51.147  70.413  0.00  0.00            
ATOM   1310  H   THR X  84      54.926  51.450  71.070  0.00  0.00            
ATOM   1311  CA  THR X  84      56.990  51.096  70.985  0.00  0.00            
ATOM   1312  HA  THR X  84      57.628  50.854  70.135  0.00  0.00            
ATOM   1313  CB  THR X  84      57.458  52.516  71.480  0.00  0.00            
ATOM   1314  HB  THR X  84      56.641  52.879  72.105  0.00  0.00            
ATOM   1315  CG2 THR X  84      58.759  52.642  72.296  0.00  0.00            
ATOM   1316 HG21 THR X  84      58.835  53.685  72.603  0.00  0.00            
ATOM   1317 HG22 THR X  84      58.697  51.958  73.143  0.00  0.00            
ATOM   1318 HG23 THR X  84      59.604  52.309  71.693  0.00  0.00            
ATOM   1319  OG1 THR X  84      57.523  53.441  70.440  0.00  0.00            
ATOM   1320  HG1 THR X  84      56.582  53.477  70.257  0.00  0.00            
ATOM   1321  C   THR X  84      57.103  50.040  72.068  0.00  0.00            
ATOM   1322  O   THR X  84      56.261  49.938  72.923  0.00  0.00            
ATOM   1323  N   LEU X  85      58.144  49.210  72.057  0.00  0.00            
ATOM   1324  H   LEU X  85      58.860  49.471  71.394  0.00  0.00            
ATOM   1325  CA  LEU X  85      58.315  47.967  72.804  0.00  0.00            
ATOM   1326  HA  LEU X  85      57.742  47.933  73.731  0.00  0.00            
ATOM   1327  CB  LEU X  85      57.707  46.860  72.017  0.00  0.00            
ATOM   1328  HB2 LEU X  85      56.673  47.192  71.922  0.00  0.00            
ATOM   1329  HB3 LEU X  85      58.135  46.813  71.016  0.00  0.00            
ATOM   1330  CG  LEU X  85      57.814  45.463  72.565  0.00  0.00            
ATOM   1331  HG  LEU X  85      58.863  45.175  72.499  0.00  0.00            
ATOM   1332  CD1 LEU X  85      57.190  45.264  73.920  0.00  0.00            
ATOM   1333 HD11 LEU X  85      57.182  44.213  74.206  0.00  0.00            
ATOM   1334 HD12 LEU X  85      57.813  45.798  74.637  0.00  0.00            
ATOM   1335 HD13 LEU X  85      56.129  45.515  73.941  0.00  0.00            
ATOM   1336  CD2 LEU X  85      57.035  44.546  71.660  0.00  0.00            
ATOM   1337 HD21 LEU X  85      57.075  43.536  72.070  0.00  0.00            
ATOM   1338 HD22 LEU X  85      56.015  44.923  71.578  0.00  0.00            
ATOM   1339 HD23 LEU X  85      57.507  44.474  70.680  0.00  0.00            
ATOM   1340  C   LEU X  85      59.768  47.873  73.308  0.00  0.00            
ATOM   1341  O   LEU X  85      60.631  47.596  72.467  0.00  0.00            
ATOM   1342  N   ILE X  86      60.047  48.037  74.587  0.00  0.00            
ATOM   1343  H   ILE X  86      59.323  48.200  75.272  0.00  0.00            
ATOM   1344  CA  ILE X  86      61.354  47.877  75.181  0.00  0.00            
ATOM   1345  HA  ILE X  86      62.034  47.895  74.329  0.00  0.00            
ATOM   1346  CB  ILE X  86      61.809  49.043  76.079  0.00  0.00            
ATOM   1347  HB  ILE X  86      61.431  48.813  77.075  0.00  0.00            
ATOM   1348  CG2 ILE X  86      63.327  49.017  76.187  0.00  0.00            
ATOM   1349 HG21 ILE X  86      63.658  48.141  76.745  0.00  0.00            
ATOM   1350 HG22 ILE X  86      63.720  49.123  75.176  0.00  0.00            
ATOM   1351 HG23 ILE X  86      63.570  49.869  76.823  0.00  0.00            
ATOM   1352  CG1 ILE X  86      61.313  50.547  75.790  0.00  0.00            
ATOM   1353 HG12 ILE X  86      60.234  50.527  75.631  0.00  0.00            
ATOM   1354 HG13 ILE X  86      61.373  51.191  76.667  0.00  0.00            
ATOM   1355  CD1 ILE X  86      61.943  51.030  74.489  0.00  0.00            
ATOM   1356 HD11 ILE X  86      61.833  50.310  73.678  0.00  0.00            
ATOM   1357 HD12 ILE X  86      61.551  51.955  74.066  0.00  0.00            
ATOM   1358 HD13 ILE X  86      63.033  51.060  74.482  0.00  0.00            
ATOM   1359  C   ILE X  86      61.418  46.536  75.833  0.00  0.00            
ATOM   1360  O   ILE X  86      60.556  46.264  76.643  0.00  0.00            
ATOM   1361  N   LEU X  87      62.359  45.693  75.497  0.00  0.00            
ATOM   1362  H   LEU X  87      62.764  45.964  74.613  0.00  0.00            
ATOM   1363  CA  LEU X  87      62.558  44.291  75.927  0.00  0.00            
ATOM   1364  HA  LEU X  87      61.881  43.995  76.728  0.00  0.00            
ATOM   1365  CB  LEU X  87      62.303  43.382  74.700  0.00  0.00            
ATOM   1366  HB2 LEU X  87      63.027  43.569  73.907  0.00  0.00            
ATOM   1367  HB3 LEU X  87      62.451  42.366  75.069  0.00  0.00            
ATOM   1368  CG  LEU X  87      60.872  43.422  74.147  0.00  0.00            
ATOM   1369  HG  LEU X  87      60.481  44.435  74.056  0.00  0.00            
ATOM   1370  CD1 LEU X  87      60.915  42.961  72.672  0.00  0.00            
ATOM   1371 HD11 LEU X  87      61.415  43.660  72.002  0.00  0.00            
ATOM   1372 HD12 LEU X  87      61.421  41.998  72.730  0.00  0.00            
ATOM   1373 HD13 LEU X  87      59.910  42.797  72.283  0.00  0.00            
ATOM   1374  CD2 LEU X  87      59.989  42.483  74.926  0.00  0.00            
ATOM   1375 HD21 LEU X  87      60.350  41.469  74.756  0.00  0.00            
ATOM   1376 HD22 LEU X  87      60.103  42.674  75.993  0.00  0.00            
ATOM   1377 HD23 LEU X  87      58.951  42.522  74.593  0.00  0.00            
ATOM   1378  C   LEU X  87      63.956  44.071  76.500  0.00  0.00            
ATOM   1379  O   LEU X  87      64.275  43.000  77.043  0.00  0.00            
ATOM   1380  N   THR X  88      64.844  45.065  76.377  0.00  0.00            
ATOM   1381  H   THR X  88      64.479  45.863  75.875  0.00  0.00            
ATOM   1382  CA  THR X  88      66.239  45.039  76.839  0.00  0.00            
ATOM   1383  HA  THR X  88      66.826  44.581  76.043  0.00  0.00            
ATOM   1384  CB  THR X  88      66.749  46.450  77.090  0.00  0.00            
ATOM   1385  HB  THR X  88      66.179  46.883  77.912  0.00  0.00            
ATOM   1386  CG2 THR X  88      68.215  46.521  77.512  0.00  0.00            
ATOM   1387 HG21 THR X  88      68.520  47.553  77.682  0.00  0.00            
ATOM   1388 HG22 THR X  88      68.383  46.053  78.482  0.00  0.00            
ATOM   1389 HG23 THR X  88      68.797  46.043  76.724  0.00  0.00            
ATOM   1390  OG1 THR X  88      66.481  47.223  75.999  0.00  0.00            
ATOM   1391  HG1 THR X  88      66.170  48.014  76.446  0.00  0.00            
ATOM   1392  C   THR X  88      66.598  44.150  78.077  0.00  0.00            
ATOM   1393  O   THR X  88      65.999  44.245  79.109  0.00  0.00            
ATOM   1394  N   GLY X  89      67.714  43.453  77.974  0.00  0.00            
ATOM   1395  H   GLY X  89      68.243  43.407  77.115  0.00  0.00            
ATOM   1396  CA  GLY X  89      68.327  42.707  79.081  0.00  0.00            
ATOM   1397  HA2 GLY X  89      69.402  42.558  78.984  0.00  0.00            
ATOM   1398  HA3 GLY X  89      68.365  43.341  79.966  0.00  0.00            
ATOM   1399  C   GLY X  89      67.729  41.314  79.404  0.00  0.00            
ATOM   1400  O   GLY X  89      67.966  40.840  80.487  0.00  0.00            
ATOM   1401  N   ASN X  90      66.906  40.776  78.557  0.00  0.00            
ATOM   1402  H   ASN X  90      66.589  41.321  77.768  0.00  0.00            
ATOM   1403  CA  ASN X  90      66.191  39.504  78.855  0.00  0.00            
ATOM   1404  HA  ASN X  90      66.218  39.386  79.938  0.00  0.00            
ATOM   1405  CB  ASN X  90      64.714  39.600  78.321  0.00  0.00            
ATOM   1406  HB2 ASN X  90      64.499  40.230  77.457  0.00  0.00            
ATOM   1407  HB3 ASN X  90      64.395  38.564  78.207  0.00  0.00            
ATOM   1408  CG  ASN X  90      63.865  40.193  79.416  0.00  0.00            
ATOM   1409  OD1 ASN X  90      63.669  39.628  80.496  0.00  0.00            
ATOM   1410  ND2 ASN X  90      63.204  41.274  79.155  0.00  0.00            
ATOM   1411 HD21 ASN X  90      62.483  41.565  79.801  0.00  0.00            
ATOM   1412 HD22 ASN X  90      63.408  41.874  78.368  0.00  0.00            
ATOM   1413  C   ASN X  90      67.007  38.236  78.368  0.00  0.00            
ATOM   1414  O   ASN X  90      67.469  38.240  77.229  0.00  0.00            
ATOM   1415  N   PRO X  91      67.102  37.156  79.184  0.00  0.00            
ATOM   1416  CD  PRO X  91      66.607  36.986  80.531  0.00  0.00            
ATOM   1417  HD2 PRO X  91      65.564  37.299  80.488  0.00  0.00            
ATOM   1418  HD3 PRO X  91      67.155  37.741  81.095  0.00  0.00            
ATOM   1419  CG  PRO X  91      67.060  35.589  81.048  0.00  0.00            
ATOM   1420  HG2 PRO X  91      66.301  34.852  80.786  0.00  0.00            
ATOM   1421  HG3 PRO X  91      67.311  35.574  82.109  0.00  0.00            
ATOM   1422  CB  PRO X  91      68.262  35.323  80.176  0.00  0.00            
ATOM   1423  HB2 PRO X  91      68.409  34.246  80.099  0.00  0.00            
ATOM   1424  HB3 PRO X  91      69.148  35.802  80.592  0.00  0.00            
ATOM   1425  CA  PRO X  91      67.910  35.955  78.833  0.00  0.00            
ATOM   1426  HA  PRO X  91      68.818  36.275  78.321  0.00  0.00            
ATOM   1427  C   PRO X  91      67.157  34.942  77.972  0.00  0.00            
ATOM   1428  O   PRO X  91      66.861  33.832  78.341  0.00  0.00            
ATOM   1429  N   ILE X  92      66.697  35.414  76.832  0.00  0.00            
ATOM   1430  H   ILE X  92      66.889  36.358  76.528  0.00  0.00            
ATOM   1431  CA  ILE X  92      65.758  34.658  75.984  0.00  0.00            
ATOM   1432  HA  ILE X  92      65.019  34.185  76.632  0.00  0.00            
ATOM   1433  CB  ILE X  92      64.957  35.590  74.965  0.00  0.00            
ATOM   1434  HB  ILE X  92      65.723  36.085  74.367  0.00  0.00            
ATOM   1435  CG2 ILE X  92      64.091  34.781  73.987  0.00  0.00            
ATOM   1436 HG21 ILE X  92      63.607  35.439  73.266  0.00  0.00            
ATOM   1437 HG22 ILE X  92      64.647  33.973  73.512  0.00  0.00            
ATOM   1438 HG23 ILE X  92      63.232  34.307  74.463  0.00  0.00            
ATOM   1439  CG1 ILE X  92      64.207  36.632  75.694  0.00  0.00            
ATOM   1440 HG12 ILE X  92      63.697  36.175  76.542  0.00  0.00            
ATOM   1441 HG13 ILE X  92      64.841  37.387  76.158  0.00  0.00            
ATOM   1442  CD1 ILE X  92      63.090  37.399  74.989  0.00  0.00            
ATOM   1443 HD11 ILE X  92      62.269  36.718  74.765  0.00  0.00            
ATOM   1444 HD12 ILE X  92      62.525  38.078  75.628  0.00  0.00            
ATOM   1445 HD13 ILE X  92      63.411  37.731  74.002  0.00  0.00            
ATOM   1446  C   ILE X  92      66.478  33.482  75.225  0.00  0.00            
ATOM   1447  O   ILE X  92      67.075  33.648  74.200  0.00  0.00            
ATOM   1448  N   GLN X  93      66.448  32.297  75.869  0.00  0.00            
ATOM   1449  H   GLN X  93      65.940  32.299  76.742  0.00  0.00            
ATOM   1450  CA  GLN X  93      67.026  31.040  75.328  0.00  0.00            
ATOM   1451  HA  GLN X  93      68.068  31.244  75.078  0.00  0.00            
ATOM   1452  CB  GLN X  93      66.939  29.977  76.501  0.00  0.00            
ATOM   1453  HB2 GLN X  93      67.720  30.304  77.188  0.00  0.00            
ATOM   1454  HB3 GLN X  93      65.967  29.932  76.993  0.00  0.00            
ATOM   1455  CG  GLN X  93      67.563  28.615  75.904  0.00  0.00            
ATOM   1456  HG2 GLN X  93      66.859  28.136  75.224  0.00  0.00            
ATOM   1457  HG3 GLN X  93      68.536  28.655  75.415  0.00  0.00            
ATOM   1458  CD  GLN X  93      67.674  27.573  77.075  0.00  0.00            
ATOM   1459  OE1 GLN X  93      67.271  27.719  78.234  0.00  0.00            
ATOM   1460  NE2 GLN X  93      68.372  26.554  76.748  0.00  0.00            
ATOM   1461 HE21 GLN X  93      68.585  25.955  77.533  0.00  0.00            
ATOM   1462 HE22 GLN X  93      68.811  26.384  75.855  0.00  0.00            
ATOM   1463  C   GLN X  93      66.225  30.609  74.066  0.00  0.00            
ATOM   1464  O   GLN X  93      66.885  30.511  73.001  0.00  0.00            
ATOM   1465  N   SER X  94      64.917  30.670  74.034  0.00  0.00            
ATOM   1466  H   SER X  94      64.405  30.973  74.850  0.00  0.00            
ATOM   1467  CA  SER X  94      64.154  30.442  72.764  0.00  0.00            
ATOM   1468  HA  SER X  94      64.763  30.819  71.943  0.00  0.00            
ATOM   1469  CB  SER X  94      64.141  28.866  72.465  0.00  0.00            
ATOM   1470  HB2 SER X  94      65.164  28.490  72.433  0.00  0.00            
ATOM   1471  HB3 SER X  94      63.574  28.314  73.215  0.00  0.00            
ATOM   1472  OG  SER X  94      63.395  28.525  71.267  0.00  0.00            
ATOM   1473  HG  SER X  94      62.678  27.942  71.528  0.00  0.00            
ATOM   1474  C   SER X  94      62.728  31.016  72.706  0.00  0.00            
ATOM   1475  O   SER X  94      61.848  30.768  73.510  0.00  0.00            
ATOM   1476  N   LEU X  95      62.422  31.569  71.518  0.00  0.00            
ATOM   1477  H   LEU X  95      63.115  31.394  70.804  0.00  0.00            
ATOM   1478  CA  LEU X  95      61.089  32.123  71.169  0.00  0.00            
ATOM   1479  HA  LEU X  95      60.539  32.548  72.009  0.00  0.00            
ATOM   1480  CB  LEU X  95      61.360  33.320  70.211  0.00  0.00            
ATOM   1481  HB2 LEU X  95      62.061  32.956  69.460  0.00  0.00            
ATOM   1482  HB3 LEU X  95      60.524  33.753  69.661  0.00  0.00            
ATOM   1483  CG  LEU X  95      62.015  34.537  70.883  0.00  0.00            
ATOM   1484  HG  LEU X  95      62.914  34.276  71.441  0.00  0.00            
ATOM   1485  CD1 LEU X  95      62.420  35.484  69.693  0.00  0.00            
ATOM   1486 HD11 LEU X  95      62.905  36.375  70.091  0.00  0.00            
ATOM   1487 HD12 LEU X  95      63.093  35.018  68.972  0.00  0.00            
ATOM   1488 HD13 LEU X  95      61.574  35.865  69.121  0.00  0.00            
ATOM   1489  CD2 LEU X  95      60.960  35.221  71.758  0.00  0.00            
ATOM   1490 HD21 LEU X  95      60.572  34.654  72.605  0.00  0.00            
ATOM   1491 HD22 LEU X  95      61.393  36.140  72.155  0.00  0.00            
ATOM   1492 HD23 LEU X  95      60.125  35.549  71.138  0.00  0.00            
ATOM   1493  C   LEU X  95      60.137  31.074  70.526  0.00  0.00            
ATOM   1494  O   LEU X  95      60.640  30.339  69.676  0.00  0.00            
ATOM   1495  N   ALA X  96      58.867  31.112  70.827  0.00  0.00            
ATOM   1496  H   ALA X  96      58.441  31.862  71.353  0.00  0.00            
ATOM   1497  CA  ALA X  96      57.997  30.600  69.836  0.00  0.00            
ATOM   1498  HA  ALA X  96      58.251  29.556  69.657  0.00  0.00            
ATOM   1499  CB  ALA X  96      56.628  30.437  70.450  0.00  0.00            
ATOM   1500  HB1 ALA X  96      56.073  29.778  69.783  0.00  0.00            
ATOM   1501  HB2 ALA X  96      56.732  29.836  71.353  0.00  0.00            
ATOM   1502  HB3 ALA X  96      56.152  31.401  70.632  0.00  0.00            
ATOM   1503  C   ALA X  96      57.953  31.530  68.624  0.00  0.00            
ATOM   1504  O   ALA X  96      58.213  32.726  68.679  0.00  0.00            
ATOM   1505  N   LEU X  97      57.838  30.994  67.413  0.00  0.00            
ATOM   1506  H   LEU X  97      57.574  30.020  67.437  0.00  0.00            
ATOM   1507  CA  LEU X  97      57.757  31.712  66.095  0.00  0.00            
ATOM   1508  HA  LEU X  97      58.714  32.164  65.836  0.00  0.00            
ATOM   1509  CB  LEU X  97      57.249  30.804  64.974  0.00  0.00            
ATOM   1510  HB2 LEU X  97      56.252  30.419  65.190  0.00  0.00            
ATOM   1511  HB3 LEU X  97      56.947  31.409  64.119  0.00  0.00            
ATOM   1512  CG  LEU X  97      58.224  29.825  64.345  0.00  0.00            
ATOM   1513  HG  LEU X  97      58.673  29.330  65.205  0.00  0.00            
ATOM   1514  CD1 LEU X  97      57.442  28.697  63.646  0.00  0.00            
ATOM   1515 HD11 LEU X  97      56.889  29.070  62.784  0.00  0.00            
ATOM   1516 HD12 LEU X  97      58.135  27.954  63.252  0.00  0.00            
ATOM   1517 HD13 LEU X  97      56.636  28.247  64.225  0.00  0.00            
ATOM   1518  CD2 LEU X  97      59.172  30.553  63.449  0.00  0.00            
ATOM   1519 HD21 LEU X  97      58.665  31.113  62.663  0.00  0.00            
ATOM   1520 HD22 LEU X  97      59.822  31.259  63.967  0.00  0.00            
ATOM   1521 HD23 LEU X  97      59.856  29.875  62.940  0.00  0.00            
ATOM   1522  C   LEU X  97      56.825  32.966  66.112  0.00  0.00            
ATOM   1523  O   LEU X  97      57.010  33.954  65.423  0.00  0.00            
ATOM   1524  N   GLY X  98      55.724  32.808  66.779  0.00  0.00            
ATOM   1525  H   GLY X  98      55.673  31.951  67.310  0.00  0.00            
ATOM   1526  CA  GLY X  98      54.662  33.770  66.934  0.00  0.00            
ATOM   1527  HA2 GLY X  98      54.822  34.571  66.213  0.00  0.00            
ATOM   1528  HA3 GLY X  98      53.676  33.318  66.827  0.00  0.00            
ATOM   1529  C   GLY X  98      54.712  34.534  68.269  0.00  0.00            
ATOM   1530  O   GLY X  98      53.732  35.141  68.682  0.00  0.00            
ATOM   1531  N   ALA X  99      55.893  34.611  68.934  0.00  0.00            
ATOM   1532  H   ALA X  99      56.651  33.978  68.722  0.00  0.00            
ATOM   1533  CA  ALA X  99      55.983  35.386  70.142  0.00  0.00            
ATOM   1534  HA  ALA X  99      55.404  34.926  70.943  0.00  0.00            
ATOM   1535  CB  ALA X  99      57.469  35.357  70.599  0.00  0.00            
ATOM   1536  HB1 ALA X  99      57.593  35.892  71.540  0.00  0.00            
ATOM   1537  HB2 ALA X  99      57.818  34.331  70.719  0.00  0.00            
ATOM   1538  HB3 ALA X  99      58.048  35.839  69.811  0.00  0.00            
ATOM   1539  C   ALA X  99      55.376  36.807  70.033  0.00  0.00            
ATOM   1540  O   ALA X  99      54.409  37.216  70.736  0.00  0.00            
ATOM   1541  N   PHE X 100      55.883  37.612  69.099  0.00  0.00            
ATOM   1542  H   PHE X 100      56.712  37.254  68.646  0.00  0.00            
ATOM   1543  CA  PHE X 100      55.515  38.986  68.752  0.00  0.00            
ATOM   1544  HA  PHE X 100      55.234  39.474  69.685  0.00  0.00            
ATOM   1545  CB  PHE X 100      56.774  39.606  68.125  0.00  0.00            
ATOM   1546  HB2 PHE X 100      56.988  38.953  67.279  0.00  0.00            
ATOM   1547  HB3 PHE X 100      56.535  40.602  67.752  0.00  0.00            
ATOM   1548  CG  PHE X 100      57.940  39.607  69.124  0.00  0.00            
ATOM   1549  CD1 PHE X 100      59.173  38.999  68.915  0.00  0.00            
ATOM   1550  HD1 PHE X 100      59.451  38.533  67.981  0.00  0.00            
ATOM   1551  CE1 PHE X 100      60.109  39.004  69.956  0.00  0.00            
ATOM   1552  HE1 PHE X 100      61.011  38.413  69.894  0.00  0.00            
ATOM   1553  CZ  PHE X 100      59.927  39.713  71.134  0.00  0.00            
ATOM   1554  HZ  PHE X 100      60.610  39.717  71.971  0.00  0.00            
ATOM   1555  CE2 PHE X 100      58.672  40.158  71.417  0.00  0.00            
ATOM   1556  HE2 PHE X 100      58.528  40.791  72.280  0.00  0.00            
ATOM   1557  CD2 PHE X 100      57.635  40.181  70.394  0.00  0.00            
ATOM   1558  HD2 PHE X 100      56.743  40.783  70.489  0.00  0.00            
ATOM   1559  C   PHE X 100      54.314  39.108  67.771  0.00  0.00            
ATOM   1560  O   PHE X 100      54.124  40.172  67.224  0.00  0.00            
ATOM   1561  N   SER X 101      53.496  38.040  67.514  0.00  0.00            
ATOM   1562  H   SER X 101      53.603  37.118  67.913  0.00  0.00            
ATOM   1563  CA  SER X 101      52.270  38.156  66.616  0.00  0.00            
ATOM   1564  HA  SER X 101      52.661  38.393  65.626  0.00  0.00            
ATOM   1565  CB  SER X 101      51.603  36.810  66.525  0.00  0.00            
ATOM   1566  HB2 SER X 101      51.215  36.493  67.493  0.00  0.00            
ATOM   1567  HB3 SER X 101      50.737  36.912  65.870  0.00  0.00            
ATOM   1568  OG  SER X 101      52.492  35.852  65.944  0.00  0.00            
ATOM   1569  HG  SER X 101      52.018  35.023  65.846  0.00  0.00            
ATOM   1570  C   SER X 101      51.214  39.181  67.090  0.00  0.00            
ATOM   1571  O   SER X 101      51.044  39.460  68.254  0.00  0.00            
ATOM   1572  N   GLY X 102      50.375  39.626  66.186  0.00  0.00            
ATOM   1573  H   GLY X 102      50.401  39.155  65.292  0.00  0.00            
ATOM   1574  CA  GLY X 102      49.217  40.537  66.370  0.00  0.00            
ATOM   1575  HA2 GLY X 102      48.574  40.485  65.492  0.00  0.00            
ATOM   1576  HA3 GLY X 102      48.542  40.245  67.174  0.00  0.00            
ATOM   1577  C   GLY X 102      49.620  42.005  66.662  0.00  0.00            
ATOM   1578  O   GLY X 102      48.703  42.852  66.725  0.00  0.00            
ATOM   1579  N   LEU X 103      50.912  42.354  66.892  0.00  0.00            
ATOM   1580  H   LEU X 103      51.629  41.652  67.005  0.00  0.00            
ATOM   1581  CA  LEU X 103      51.392  43.727  66.937  0.00  0.00            
ATOM   1582  HA  LEU X 103      50.770  44.320  67.607  0.00  0.00            
ATOM   1583  CB  LEU X 103      52.781  43.830  67.561  0.00  0.00            
ATOM   1584  HB2 LEU X 103      53.460  43.214  66.972  0.00  0.00            
ATOM   1585  HB3 LEU X 103      53.098  44.872  67.551  0.00  0.00            
ATOM   1586  CG  LEU X 103      53.020  43.316  68.958  0.00  0.00            
ATOM   1587  HG  LEU X 103      52.499  42.360  69.010  0.00  0.00            
ATOM   1588  CD1 LEU X 103      54.496  43.049  69.235  0.00  0.00            
ATOM   1589 HD11 LEU X 103      54.542  42.416  70.121  0.00  0.00            
ATOM   1590 HD12 LEU X 103      54.911  42.604  68.331  0.00  0.00            
ATOM   1591 HD13 LEU X 103      54.884  44.045  69.446  0.00  0.00            
ATOM   1592  CD2 LEU X 103      52.457  44.264  70.063  0.00  0.00            
ATOM   1593 HD21 LEU X 103      51.425  44.500  69.800  0.00  0.00            
ATOM   1594 HD22 LEU X 103      52.607  43.844  71.057  0.00  0.00            
ATOM   1595 HD23 LEU X 103      53.019  45.196  70.016  0.00  0.00            
ATOM   1596  C   LEU X 103      51.355  44.426  65.563  0.00  0.00            
ATOM   1597  O   LEU X 103      52.319  45.019  65.063  0.00  0.00            
ATOM   1598  N   SER X 104      50.145  44.471  64.921  0.00  0.00            
ATOM   1599  H   SER X 104      49.277  44.270  65.397  0.00  0.00            
ATOM   1600  CA  SER X 104      49.946  45.142  63.638  0.00  0.00            
ATOM   1601  HA  SER X 104      50.542  44.759  62.810  0.00  0.00            
ATOM   1602  CB  SER X 104      48.563  44.876  63.101  0.00  0.00            
ATOM   1603  HB2 SER X 104      48.469  45.381  62.140  0.00  0.00            
ATOM   1604  HB3 SER X 104      48.568  43.801  62.923  0.00  0.00            
ATOM   1605  OG  SER X 104      47.505  45.407  63.918  0.00  0.00            
ATOM   1606  HG  SER X 104      46.799  45.136  63.327  0.00  0.00            
ATOM   1607  C   SER X 104      50.183  46.649  63.544  0.00  0.00            
ATOM   1608  O   SER X 104      50.386  47.156  62.434  0.00  0.00            
ATOM   1609  N   SER X 105      50.492  47.374  64.659  0.00  0.00            
ATOM   1610  H   SER X 105      50.422  46.932  65.564  0.00  0.00            
ATOM   1611  CA  SER X 105      50.917  48.796  64.528  0.00  0.00            
ATOM   1612  HA  SER X 105      50.988  49.036  63.467  0.00  0.00            
ATOM   1613  CB  SER X 105      49.926  49.701  65.132  0.00  0.00            
ATOM   1614  HB2 SER X 105      49.939  49.579  66.215  0.00  0.00            
ATOM   1615  HB3 SER X 105      50.176  50.754  65.001  0.00  0.00            
ATOM   1616  OG  SER X 105      48.613  49.575  64.626  0.00  0.00            
ATOM   1617  HG  SER X 105      48.246  48.853  65.141  0.00  0.00            
ATOM   1618  C   SER X 105      52.335  49.165  65.144  0.00  0.00            
ATOM   1619  O   SER X 105      52.537  50.310  65.496  0.00  0.00            
ATOM   1620  N   LEU X 106      53.186  48.178  65.444  0.00  0.00            
ATOM   1621  H   LEU X 106      53.065  47.267  65.025  0.00  0.00            
ATOM   1622  CA  LEU X 106      54.442  48.418  66.170  0.00  0.00            
ATOM   1623  HA  LEU X 106      54.200  49.083  66.999  0.00  0.00            
ATOM   1624  CB  LEU X 106      54.949  47.020  66.730  0.00  0.00            
ATOM   1625  HB2 LEU X 106      54.147  46.588  67.327  0.00  0.00            
ATOM   1626  HB3 LEU X 106      55.224  46.403  65.875  0.00  0.00            
ATOM   1627  CG  LEU X 106      56.208  47.216  67.597  0.00  0.00            
ATOM   1628  HG  LEU X 106      56.804  47.944  67.048  0.00  0.00            
ATOM   1629  CD1 LEU X 106      55.921  47.745  68.995  0.00  0.00            
ATOM   1630 HD11 LEU X 106      56.860  47.953  69.507  0.00  0.00            
ATOM   1631 HD12 LEU X 106      55.394  48.692  68.880  0.00  0.00            
ATOM   1632 HD13 LEU X 106      55.173  47.227  69.595  0.00  0.00            
ATOM   1633  CD2 LEU X 106      57.035  45.922  67.773  0.00  0.00            
ATOM   1634 HD21 LEU X 106      56.424  45.115  68.175  0.00  0.00            
ATOM   1635 HD22 LEU X 106      57.306  45.608  66.765  0.00  0.00            
ATOM   1636 HD23 LEU X 106      57.967  46.208  68.262  0.00  0.00            
ATOM   1637  C   LEU X 106      55.397  49.066  65.176  0.00  0.00            
ATOM   1638  O   LEU X 106      55.664  48.640  64.068  0.00  0.00            
ATOM   1639  N   GLN X 107      56.028  50.157  65.717  0.00  0.00            
ATOM   1640  H   GLN X 107      55.848  50.446  66.668  0.00  0.00            
ATOM   1641  CA  GLN X 107      57.082  50.933  65.020  0.00  0.00            
ATOM   1642  HA  GLN X 107      57.137  50.483  64.029  0.00  0.00            
ATOM   1643  CB  GLN X 107      56.708  52.387  64.904  0.00  0.00            
ATOM   1644  HB2 GLN X 107      56.589  52.732  65.931  0.00  0.00            
ATOM   1645  HB3 GLN X 107      57.490  52.864  64.314  0.00  0.00            
ATOM   1646  CG  GLN X 107      55.400  52.714  64.159  0.00  0.00            
ATOM   1647  HG2 GLN X 107      55.239  52.300  63.163  0.00  0.00            
ATOM   1648  HG3 GLN X 107      54.541  52.328  64.708  0.00  0.00            
ATOM   1649  CD  GLN X 107      55.133  54.195  64.073  0.00  0.00            
ATOM   1650  OE1 GLN X 107      56.104  54.978  64.180  0.00  0.00            
ATOM   1651  NE2 GLN X 107      53.893  54.702  64.025  0.00  0.00            
ATOM   1652 HE21 GLN X 107      53.785  55.706  64.021  0.00  0.00            
ATOM   1653 HE22 GLN X 107      53.057  54.169  64.218  0.00  0.00            
ATOM   1654  C   GLN X 107      58.534  50.680  65.570  0.00  0.00            
ATOM   1655  O   GLN X 107      59.429  50.628  64.710  0.00  0.00            
ATOM   1656  N   LYS X 108      58.699  50.554  66.922  0.00  0.00            
ATOM   1657  H   LYS X 108      57.847  50.519  67.462  0.00  0.00            
ATOM   1658  CA  LYS X 108      60.013  50.472  67.599  0.00  0.00            
ATOM   1659  HA  LYS X 108      60.718  50.356  66.776  0.00  0.00            
ATOM   1660  CB  LYS X 108      60.357  51.793  68.350  0.00  0.00            
ATOM   1661  HB2 LYS X 108      60.707  52.497  67.594  0.00  0.00            
ATOM   1662  HB3 LYS X 108      59.479  52.161  68.881  0.00  0.00            
ATOM   1663  CG  LYS X 108      61.579  51.696  69.221  0.00  0.00            
ATOM   1664  HG2 LYS X 108      61.296  51.075  70.071  0.00  0.00            
ATOM   1665  HG3 LYS X 108      62.410  51.188  68.732  0.00  0.00            
ATOM   1666  CD  LYS X 108      62.018  53.096  69.685  0.00  0.00            
ATOM   1667  HD2 LYS X 108      62.374  53.641  68.811  0.00  0.00            
ATOM   1668  HD3 LYS X 108      61.145  53.487  70.208  0.00  0.00            
ATOM   1669  CE  LYS X 108      63.207  53.107  70.683  0.00  0.00            
ATOM   1670  HE2 LYS X 108      62.957  52.532  71.574  0.00  0.00            
ATOM   1671  HE3 LYS X 108      64.110  52.673  70.253  0.00  0.00            
ATOM   1672  NZ  LYS X 108      63.439  54.579  71.070  0.00  0.00            
ATOM   1673  HZ1 LYS X 108      62.656  55.000  71.548  0.00  0.00            
ATOM   1674  HZ2 LYS X 108      64.230  54.779  71.666  0.00  0.00            
ATOM   1675  HZ3 LYS X 108      63.595  55.028  70.179  0.00  0.00            
ATOM   1676  C   LYS X 108      60.168  49.264  68.572  0.00  0.00            
ATOM   1677  O   LYS X 108      59.427  49.158  69.572  0.00  0.00            
ATOM   1678  N   LEU X 109      61.122  48.419  68.312  0.00  0.00            
ATOM   1679  H   LEU X 109      61.638  48.671  67.481  0.00  0.00            
ATOM   1680  CA  LEU X 109      61.477  47.217  69.044  0.00  0.00            
ATOM   1681  HA  LEU X 109      60.812  47.132  69.904  0.00  0.00            
ATOM   1682  CB  LEU X 109      61.190  46.013  68.089  0.00  0.00            
ATOM   1683  HB2 LEU X 109      60.265  46.101  67.518  0.00  0.00            
ATOM   1684  HB3 LEU X 109      62.023  45.925  67.392  0.00  0.00            
ATOM   1685  CG  LEU X 109      61.141  44.735  68.983  0.00  0.00            
ATOM   1686  HG  LEU X 109      60.423  44.968  69.770  0.00  0.00            
ATOM   1687  CD1 LEU X 109      60.578  43.585  68.172  0.00  0.00            
ATOM   1688 HD11 LEU X 109      61.342  43.158  67.523  0.00  0.00            
ATOM   1689 HD12 LEU X 109      60.265  42.759  68.812  0.00  0.00            
ATOM   1690 HD13 LEU X 109      59.763  43.865  67.505  0.00  0.00            
ATOM   1691  CD2 LEU X 109      62.538  44.227  69.477  0.00  0.00            
ATOM   1692 HD21 LEU X 109      63.129  44.825  70.170  0.00  0.00            
ATOM   1693 HD22 LEU X 109      62.335  43.284  69.984  0.00  0.00            
ATOM   1694 HD23 LEU X 109      63.194  43.999  68.637  0.00  0.00            
ATOM   1695  C   LEU X 109      62.954  47.315  69.466  0.00  0.00            
ATOM   1696  O   LEU X 109      63.816  47.460  68.562  0.00  0.00            
ATOM   1697  N   VAL X 110      63.182  47.300  70.814  0.00  0.00            
ATOM   1698  H   VAL X 110      62.350  47.203  71.378  0.00  0.00            
ATOM   1699  CA  VAL X 110      64.515  47.555  71.418  0.00  0.00            
ATOM   1700  HA  VAL X 110      65.230  47.654  70.601  0.00  0.00            
ATOM   1701  CB  VAL X 110      64.467  48.885  72.245  0.00  0.00            
ATOM   1702  HB  VAL X 110      63.716  48.783  73.029  0.00  0.00            
ATOM   1703  CG1 VAL X 110      65.842  49.096  72.991  0.00  0.00            
ATOM   1704 HG11 VAL X 110      65.769  50.041  73.530  0.00  0.00            
ATOM   1705 HG12 VAL X 110      66.094  48.197  73.552  0.00  0.00            
ATOM   1706 HG13 VAL X 110      66.648  49.215  72.267  0.00  0.00            
ATOM   1707  CG2 VAL X 110      64.295  50.109  71.366  0.00  0.00            
ATOM   1708 HG21 VAL X 110      64.856  49.998  70.438  0.00  0.00            
ATOM   1709 HG22 VAL X 110      63.296  50.056  70.933  0.00  0.00            
ATOM   1710 HG23 VAL X 110      64.356  51.097  71.824  0.00  0.00            
ATOM   1711  C   VAL X 110      64.822  46.358  72.251  0.00  0.00            
ATOM   1712  O   VAL X 110      64.084  46.155  73.174  0.00  0.00            
ATOM   1713  N   ALA X 111      65.831  45.610  71.850  0.00  0.00            
ATOM   1714  H   ALA X 111      66.391  45.922  71.069  0.00  0.00            
ATOM   1715  CA  ALA X 111      66.195  44.231  72.276  0.00  0.00            
ATOM   1716  HA  ALA X 111      65.750  44.113  73.264  0.00  0.00            
ATOM   1717  CB  ALA X 111      65.468  43.307  71.414  0.00  0.00            
ATOM   1718  HB1 ALA X 111      65.640  42.293  71.775  0.00  0.00            
ATOM   1719  HB2 ALA X 111      64.397  43.492  71.491  0.00  0.00            
ATOM   1720  HB3 ALA X 111      65.862  43.266  70.398  0.00  0.00            
ATOM   1721  C   ALA X 111      67.685  44.037  72.529  0.00  0.00            
ATOM   1722  O   ALA X 111      68.291  43.112  72.003  0.00  0.00            
ATOM   1723  N   VAL X 112      68.318  45.014  73.214  0.00  0.00            
ATOM   1724  H   VAL X 112      67.661  45.713  73.531  0.00  0.00            
ATOM   1725  CA  VAL X 112      69.777  45.146  73.540  0.00  0.00            
ATOM   1726  HA  VAL X 112      70.428  44.910  72.698  0.00  0.00            
ATOM   1727  CB  VAL X 112      70.033  46.627  73.972  0.00  0.00            
ATOM   1728  HB  VAL X 112      69.293  46.888  74.730  0.00  0.00            
ATOM   1729  CG1 VAL X 112      71.497  46.852  74.496  0.00  0.00            
ATOM   1730 HG11 VAL X 112      71.609  47.901  74.768  0.00  0.00            
ATOM   1731 HG12 VAL X 112      71.633  46.342  75.449  0.00  0.00            
ATOM   1732 HG13 VAL X 112      72.250  46.715  73.719  0.00  0.00            
ATOM   1733  CG2 VAL X 112      69.727  47.514  72.791  0.00  0.00            
ATOM   1734 HG21 VAL X 112      69.880  48.570  73.014  0.00  0.00            
ATOM   1735 HG22 VAL X 112      70.357  47.284  71.932  0.00  0.00            
ATOM   1736 HG23 VAL X 112      68.655  47.508  72.592  0.00  0.00            
ATOM   1737  C   VAL X 112      70.084  44.099  74.651  0.00  0.00            
ATOM   1738  O   VAL X 112      69.301  43.900  75.587  0.00  0.00            
ATOM   1739  N   GLU X 113      71.240  43.469  74.395  0.00  0.00            
ATOM   1740  H   GLU X 113      71.869  43.920  73.746  0.00  0.00            
ATOM   1741  CA  GLU X 113      71.779  42.374  75.198  0.00  0.00            
ATOM   1742  HA  GLU X 113      72.562  41.841  74.659  0.00  0.00            
ATOM   1743  CB  GLU X 113      72.454  42.866  76.445  0.00  0.00            
ATOM   1744  HB2 GLU X 113      72.760  41.938  76.928  0.00  0.00            
ATOM   1745  HB3 GLU X 113      73.403  43.334  76.183  0.00  0.00            
ATOM   1746  CG  GLU X 113      71.798  43.700  77.583  0.00  0.00            
ATOM   1747  HG2 GLU X 113      71.770  44.737  77.248  0.00  0.00            
ATOM   1748  HG3 GLU X 113      70.774  43.397  77.800  0.00  0.00            
ATOM   1749  CD  GLU X 113      72.567  43.631  78.985  0.00  0.00            
ATOM   1750  OE1 GLU X 113      73.710  44.088  79.057  0.00  0.00            
ATOM   1751  OE2 GLU X 113      72.109  43.007  79.955  0.00  0.00            
ATOM   1752  C   GLU X 113      70.666  41.264  75.461  0.00  0.00            
ATOM   1753  O   GLU X 113      70.697  40.537  76.432  0.00  0.00            
ATOM   1754  N   THR X 114      69.676  41.134  74.630  0.00  0.00            
ATOM   1755  H   THR X 114      69.748  41.645  73.762  0.00  0.00            
ATOM   1756  CA  THR X 114      68.551  40.205  74.754  0.00  0.00            
ATOM   1757  HA  THR X 114      68.402  40.090  75.828  0.00  0.00            
ATOM   1758  CB  THR X 114      67.357  40.973  74.240  0.00  0.00            
ATOM   1759  HB  THR X 114      67.563  41.178  73.189  0.00  0.00            
ATOM   1760  CG2 THR X 114      66.023  40.223  74.452  0.00  0.00            
ATOM   1761 HG21 THR X 114      65.937  39.283  73.908  0.00  0.00            
ATOM   1762 HG22 THR X 114      66.020  39.958  75.509  0.00  0.00            
ATOM   1763 HG23 THR X 114      65.149  40.818  74.188  0.00  0.00            
ATOM   1764  OG1 THR X 114      67.126  42.182  74.936  0.00  0.00            
ATOM   1765  HG1 THR X 114      67.946  42.660  75.084  0.00  0.00            
ATOM   1766  C   THR X 114      68.874  38.784  74.283  0.00  0.00            
ATOM   1767  O   THR X 114      67.979  38.173  73.743  0.00  0.00            
ATOM   1768  N   ASN X 115      70.090  38.232  74.408  0.00  0.00            
ATOM   1769  H   ASN X 115      70.791  38.776  74.889  0.00  0.00            
ATOM   1770  CA  ASN X 115      70.447  36.844  74.189  0.00  0.00            
ATOM   1771  HA  ASN X 115      71.529  36.806  74.311  0.00  0.00            
ATOM   1772  CB  ASN X 115      69.727  36.081  75.279  0.00  0.00            
ATOM   1773  HB2 ASN X 115      69.859  36.666  76.189  0.00  0.00            
ATOM   1774  HB3 ASN X 115      68.649  35.959  75.180  0.00  0.00            
ATOM   1775  CG  ASN X 115      70.463  34.766  75.512  0.00  0.00            
ATOM   1776  OD1 ASN X 115      71.538  34.781  76.065  0.00  0.00            
ATOM   1777  ND2 ASN X 115      69.765  33.633  75.336  0.00  0.00            
ATOM   1778 HD21 ASN X 115      70.263  32.755  75.380  0.00  0.00            
ATOM   1779 HD22 ASN X 115      68.845  33.604  74.922  0.00  0.00            
ATOM   1780  C   ASN X 115      70.217  36.312  72.804  0.00  0.00            
ATOM   1781  O   ASN X 115      70.149  35.068  72.572  0.00  0.00            
ATOM   1782  N   LEU X 116      70.207  37.199  71.782  0.00  0.00            
ATOM   1783  H   LEU X 116      70.306  38.163  72.067  0.00  0.00            
ATOM   1784  CA  LEU X 116      70.241  36.806  70.400  0.00  0.00            
ATOM   1785  HA  LEU X 116      69.521  36.004  70.239  0.00  0.00            
ATOM   1786  CB  LEU X 116      69.682  37.942  69.495  0.00  0.00            
ATOM   1787  HB2 LEU X 116      70.429  38.699  69.256  0.00  0.00            
ATOM   1788  HB3 LEU X 116      69.538  37.501  68.508  0.00  0.00            
ATOM   1789  CG  LEU X 116      68.391  38.655  69.909  0.00  0.00            
ATOM   1790  HG  LEU X 116      68.521  39.313  70.768  0.00  0.00            
ATOM   1791  CD1 LEU X 116      68.076  39.686  68.856  0.00  0.00            
ATOM   1792 HD11 LEU X 116      67.185  40.256  69.120  0.00  0.00            
ATOM   1793 HD12 LEU X 116      68.914  40.369  68.714  0.00  0.00            
ATOM   1794 HD13 LEU X 116      67.821  39.220  67.904  0.00  0.00            
ATOM   1795  CD2 LEU X 116      67.241  37.681  70.098  0.00  0.00            
ATOM   1796 HD21 LEU X 116      67.433  36.902  70.835  0.00  0.00            
ATOM   1797 HD22 LEU X 116      66.365  38.259  70.392  0.00  0.00            
ATOM   1798 HD23 LEU X 116      67.041  37.148  69.168  0.00  0.00            
ATOM   1799  C   LEU X 116      71.645  36.485  69.832  0.00  0.00            
ATOM   1800  O   LEU X 116      72.533  37.301  69.807  0.00  0.00            
ATOM   1801  N   ALA X 117      71.772  35.254  69.377  0.00  0.00            
ATOM   1802  H   ALA X 117      71.084  34.541  69.574  0.00  0.00            
ATOM   1803  CA  ALA X 117      72.964  34.878  68.600  0.00  0.00            
ATOM   1804  HA  ALA X 117      73.832  35.487  68.854  0.00  0.00            
ATOM   1805  CB  ALA X 117      73.382  33.495  69.070  0.00  0.00            
ATOM   1806  HB1 ALA X 117      74.329  33.252  68.588  0.00  0.00            
ATOM   1807  HB2 ALA X 117      73.478  33.288  70.136  0.00  0.00            
ATOM   1808  HB3 ALA X 117      72.693  32.745  68.682  0.00  0.00            
ATOM   1809  C   ALA X 117      72.814  35.055  67.071  0.00  0.00            
ATOM   1810  O   ALA X 117      73.828  35.214  66.399  0.00  0.00            
ATOM   1811  N   SER X 118      71.568  35.111  66.512  0.00  0.00            
ATOM   1812  H   SER X 118      70.749  35.018  67.096  0.00  0.00            
ATOM   1813  CA  SER X 118      71.351  35.420  65.078  0.00  0.00            
ATOM   1814  HA  SER X 118      72.010  36.228  64.759  0.00  0.00            
ATOM   1815  CB  SER X 118      71.607  34.140  64.320  0.00  0.00            
ATOM   1816  HB2 SER X 118      72.614  33.831  64.601  0.00  0.00            
ATOM   1817  HB3 SER X 118      70.819  33.443  64.607  0.00  0.00            
ATOM   1818  OG  SER X 118      71.577  34.433  62.929  0.00  0.00            
ATOM   1819  HG  SER X 118      72.082  33.797  62.417  0.00  0.00            
ATOM   1820  C   SER X 118      69.979  35.903  64.724  0.00  0.00            
ATOM   1821  O   SER X 118      69.013  35.436  65.387  0.00  0.00            
ATOM   1822  N   LEU X 119      69.873  36.787  63.743  0.00  0.00            
ATOM   1823  H   LEU X 119      70.638  37.226  63.252  0.00  0.00            
ATOM   1824  CA  LEU X 119      68.535  37.351  63.395  0.00  0.00            
ATOM   1825  HA  LEU X 119      67.941  37.529  64.291  0.00  0.00            
ATOM   1826  CB  LEU X 119      68.670  38.743  62.721  0.00  0.00            
ATOM   1827  HB2 LEU X 119      69.188  38.496  61.795  0.00  0.00            
ATOM   1828  HB3 LEU X 119      67.693  39.198  62.555  0.00  0.00            
ATOM   1829  CG  LEU X 119      69.541  39.793  63.510  0.00  0.00            
ATOM   1830  HG  LEU X 119      70.547  39.430  63.720  0.00  0.00            
ATOM   1831  CD1 LEU X 119      69.743  40.958  62.557  0.00  0.00            
ATOM   1832 HD11 LEU X 119      70.149  41.859  63.018  0.00  0.00            
ATOM   1833 HD12 LEU X 119      70.416  40.678  61.747  0.00  0.00            
ATOM   1834 HD13 LEU X 119      68.779  41.281  62.164  0.00  0.00            
ATOM   1835  CD2 LEU X 119      68.797  40.202  64.829  0.00  0.00            
ATOM   1836 HD21 LEU X 119      67.751  40.339  64.555  0.00  0.00            
ATOM   1837 HD22 LEU X 119      68.864  39.445  65.610  0.00  0.00            
ATOM   1838 HD23 LEU X 119      69.282  41.128  65.137  0.00  0.00            
ATOM   1839  C   LEU X 119      67.711  36.372  62.478  0.00  0.00            
ATOM   1840  O   LEU X 119      66.502  36.471  62.570  0.00  0.00            
ATOM   1841  N   GLU X 120      68.347  35.280  61.884  0.00  0.00            
ATOM   1842  H   GLU X 120      69.339  35.146  62.014  0.00  0.00            
ATOM   1843  CA  GLU X 120      67.551  34.226  61.270  0.00  0.00            
ATOM   1844  HA  GLU X 120      66.987  34.584  60.409  0.00  0.00            
ATOM   1845  CB  GLU X 120      68.602  33.175  60.664  0.00  0.00            
ATOM   1846  HB2 GLU X 120      69.255  32.696  61.393  0.00  0.00            
ATOM   1847  HB3 GLU X 120      68.053  32.326  60.255  0.00  0.00            
ATOM   1848  CG  GLU X 120      69.349  33.825  59.486  0.00  0.00            
ATOM   1849  HG2 GLU X 120      68.617  34.283  58.820  0.00  0.00            
ATOM   1850  HG3 GLU X 120      69.950  34.605  59.954  0.00  0.00            
ATOM   1851  CD  GLU X 120      70.218  32.838  58.687  0.00  0.00            
ATOM   1852  OE1 GLU X 120      69.736  32.225  57.735  0.00  0.00            
ATOM   1853  OE2 GLU X 120      71.437  32.704  58.996  0.00  0.00            
ATOM   1854  C   GLU X 120      66.564  33.553  62.256  0.00  0.00            
ATOM   1855  O   GLU X 120      65.441  33.104  61.951  0.00  0.00            
ATOM   1856  N   ASN X 121      66.863  33.453  63.542  0.00  0.00            
ATOM   1857  H   ASN X 121      67.629  34.045  63.830  0.00  0.00            
ATOM   1858  CA  ASN X 121      66.003  32.820  64.615  0.00  0.00            
ATOM   1859  HA  ASN X 121      65.321  32.120  64.133  0.00  0.00            
ATOM   1860  CB  ASN X 121      66.995  31.947  65.522  0.00  0.00            
ATOM   1861  HB2 ASN X 121      67.621  32.683  66.028  0.00  0.00            
ATOM   1862  HB3 ASN X 121      66.334  31.394  66.189  0.00  0.00            
ATOM   1863  CG  ASN X 121      67.934  31.110  64.633  0.00  0.00            
ATOM   1864  OD1 ASN X 121      69.068  31.462  64.518  0.00  0.00            
ATOM   1865  ND2 ASN X 121      67.433  30.163  63.950  0.00  0.00            
ATOM   1866 HD21 ASN X 121      68.071  29.549  63.464  0.00  0.00            
ATOM   1867 HD22 ASN X 121      66.449  29.935  63.965  0.00  0.00            
ATOM   1868  C   ASN X 121      65.178  33.873  65.424  0.00  0.00            
ATOM   1869  O   ASN X 121      64.444  33.397  66.267  0.00  0.00            
ATOM   1870  N   PHE X 122      65.227  35.142  65.151  0.00  0.00            
ATOM   1871  H   PHE X 122      65.788  35.474  64.379  0.00  0.00            
ATOM   1872  CA  PHE X 122      64.428  36.147  65.792  0.00  0.00            
ATOM   1873  HA  PHE X 122      64.068  35.791  66.758  0.00  0.00            
ATOM   1874  CB  PHE X 122      65.412  37.316  66.183  0.00  0.00            
ATOM   1875  HB2 PHE X 122      66.145  36.819  66.819  0.00  0.00            
ATOM   1876  HB3 PHE X 122      65.995  37.693  65.342  0.00  0.00            
ATOM   1877  CG  PHE X 122      64.807  38.520  66.916  0.00  0.00            
ATOM   1878  CD1 PHE X 122      64.831  39.825  66.375  0.00  0.00            
ATOM   1879  HD1 PHE X 122      65.205  39.937  65.368  0.00  0.00            
ATOM   1880  CE1 PHE X 122      64.315  40.852  67.150  0.00  0.00            
ATOM   1881  HE1 PHE X 122      64.309  41.870  66.789  0.00  0.00            
ATOM   1882  CZ  PHE X 122      63.839  40.576  68.418  0.00  0.00            
ATOM   1883  HZ  PHE X 122      63.374  41.321  69.045  0.00  0.00            
ATOM   1884  CE2 PHE X 122      63.858  39.319  68.972  0.00  0.00            
ATOM   1885  HE2 PHE X 122      63.419  39.197  69.951  0.00  0.00            
ATOM   1886  CD2 PHE X 122      64.327  38.279  68.204  0.00  0.00            
ATOM   1887  HD2 PHE X 122      64.410  37.284  68.618  0.00  0.00            
ATOM   1888  C   PHE X 122      63.280  36.683  64.890  0.00  0.00            
ATOM   1889  O   PHE X 122      63.545  37.632  64.103  0.00  0.00            
ATOM   1890  N   PRO X 123      62.033  36.185  65.017  0.00  0.00            
ATOM   1891  CD  PRO X 123      61.643  35.133  65.938  0.00  0.00            
ATOM   1892  HD2 PRO X 123      61.531  35.513  66.953  0.00  0.00            
ATOM   1893  HD3 PRO X 123      62.336  34.296  66.029  0.00  0.00            
ATOM   1894  CG  PRO X 123      60.328  34.556  65.509  0.00  0.00            
ATOM   1895  HG2 PRO X 123      59.505  34.758  66.195  0.00  0.00            
ATOM   1896  HG3 PRO X 123      60.483  33.484  65.392  0.00  0.00            
ATOM   1897  CB  PRO X 123      60.070  35.101  64.077  0.00  0.00            
ATOM   1898  HB2 PRO X 123      59.081  35.506  63.863  0.00  0.00            
ATOM   1899  HB3 PRO X 123      60.477  34.419  63.331  0.00  0.00            
ATOM   1900  CA  PRO X 123      60.995  36.289  63.977  0.00  0.00            
ATOM   1901  HA  PRO X 123      61.538  36.231  63.034  0.00  0.00            
ATOM   1902  C   PRO X 123      60.255  37.654  64.016  0.00  0.00            
ATOM   1903  O   PRO X 123      59.392  37.924  64.896  0.00  0.00            
ATOM   1904  N   ILE X 124      60.561  38.594  63.050  0.00  0.00            
ATOM   1905  H   ILE X 124      61.174  38.352  62.285  0.00  0.00            
ATOM   1906  CA  ILE X 124      60.026  39.951  63.004  0.00  0.00            
ATOM   1907  HA  ILE X 124      59.242  39.976  63.761  0.00  0.00            
ATOM   1908  CB  ILE X 124      61.119  40.969  63.448  0.00  0.00            
ATOM   1909  HB  ILE X 124      60.507  41.866  63.360  0.00  0.00            
ATOM   1910  CG2 ILE X 124      61.398  40.840  64.959  0.00  0.00            
ATOM   1911 HG21 ILE X 124      60.423  40.719  65.431  0.00  0.00            
ATOM   1912 HG22 ILE X 124      61.959  39.906  65.002  0.00  0.00            
ATOM   1913 HG23 ILE X 124      62.033  41.623  65.374  0.00  0.00            
ATOM   1914  CG1 ILE X 124      62.375  40.939  62.560  0.00  0.00            
ATOM   1915 HG12 ILE X 124      63.051  40.180  62.953  0.00  0.00            
ATOM   1916 HG13 ILE X 124      62.009  40.734  61.554  0.00  0.00            
ATOM   1917  CD1 ILE X 124      63.240  42.244  62.628  0.00  0.00            
ATOM   1918 HD11 ILE X 124      64.000  42.160  61.851  0.00  0.00            
ATOM   1919 HD12 ILE X 124      62.600  43.091  62.382  0.00  0.00            
ATOM   1920 HD13 ILE X 124      63.752  42.310  63.588  0.00  0.00            
ATOM   1921  C   ILE X 124      59.424  40.281  61.626  0.00  0.00            
ATOM   1922  O   ILE X 124      58.701  41.254  61.739  0.00  0.00            
ATOM   1923  N   GLY X 125      59.618  39.571  60.510  0.00  0.00            
ATOM   1924  H   GLY X 125      60.200  38.747  60.472  0.00  0.00            
ATOM   1925  CA  GLY X 125      59.040  39.989  59.252  0.00  0.00            
ATOM   1926  HA2 GLY X 125      59.661  40.852  59.013  0.00  0.00            
ATOM   1927  HA3 GLY X 125      59.256  39.243  58.488  0.00  0.00            
ATOM   1928  C   GLY X 125      57.512  40.212  59.204  0.00  0.00            
ATOM   1929  O   GLY X 125      57.090  40.781  58.224  0.00  0.00            
ATOM   1930  N   HIE X 126      56.785  39.887  60.263  0.00  0.00            
ATOM   1931  H   HIE X 126      57.156  39.634  61.168  0.00  0.00            
ATOM   1932  CA  HIE X 126      55.355  40.220  60.252  0.00  0.00            
ATOM   1933  HA  HIE X 126      54.924  40.002  59.275  0.00  0.00            
ATOM   1934  CB  HIE X 126      54.732  39.180  61.149  0.00  0.00            
ATOM   1935  HB2 HIE X 126      53.651  39.323  61.159  0.00  0.00            
ATOM   1936  HB3 HIE X 126      54.995  38.195  60.763  0.00  0.00            
ATOM   1937  CG  HIE X 126      55.173  39.178  62.604  0.00  0.00            
ATOM   1938  ND1 HIE X 126      56.338  38.556  63.182  0.00  0.00            
ATOM   1939  CE1 HIE X 126      56.278  38.887  64.480  0.00  0.00            
ATOM   1940  HE1 HIE X 126      56.982  38.494  65.199  0.00  0.00            
ATOM   1941  NE2 HIE X 126      55.258  39.787  64.730  0.00  0.00            
ATOM   1942  HE2 HIE X 126      55.069  40.287  65.587  0.00  0.00            
ATOM   1943  CD2 HIE X 126      54.544  39.934  63.572  0.00  0.00            
ATOM   1944  HD2 HIE X 126      53.741  40.627  63.368  0.00  0.00            
ATOM   1945  C   HIE X 126      55.045  41.660  60.751  0.00  0.00            
ATOM   1946  O   HIE X 126      53.961  42.111  60.674  0.00  0.00            
ATOM   1947  N   LEU X 127      56.116  42.328  61.290  0.00  0.00            
ATOM   1948  H   LEU X 127      57.002  41.869  61.445  0.00  0.00            
ATOM   1949  CA  LEU X 127      56.103  43.715  61.712  0.00  0.00            
ATOM   1950  HA  LEU X 127      55.131  43.972  62.134  0.00  0.00            
ATOM   1951  CB  LEU X 127      57.194  43.867  62.784  0.00  0.00            
ATOM   1952  HB2 LEU X 127      58.214  43.752  62.417  0.00  0.00            
ATOM   1953  HB3 LEU X 127      57.207  44.921  63.061  0.00  0.00            
ATOM   1954  CG  LEU X 127      57.028  43.086  64.083  0.00  0.00            
ATOM   1955  HG  LEU X 127      56.967  42.032  63.812  0.00  0.00            
ATOM   1956  CD1 LEU X 127      58.235  43.306  64.989  0.00  0.00            
ATOM   1957 HD11 LEU X 127      59.042  42.930  64.359  0.00  0.00            
ATOM   1958 HD12 LEU X 127      58.386  44.351  65.259  0.00  0.00            
ATOM   1959 HD13 LEU X 127      58.108  42.665  65.861  0.00  0.00            
ATOM   1960  CD2 LEU X 127      55.744  43.550  64.801  0.00  0.00            
ATOM   1961 HD21 LEU X 127      55.713  43.221  65.840  0.00  0.00            
ATOM   1962 HD22 LEU X 127      55.640  44.632  64.728  0.00  0.00            
ATOM   1963 HD23 LEU X 127      54.864  43.116  64.325  0.00  0.00            
ATOM   1964  C   LEU X 127      56.193  44.692  60.596  0.00  0.00            
ATOM   1965  O   LEU X 127      57.043  45.578  60.601  0.00  0.00            
ATOM   1966  N   LYS X 128      55.424  44.458  59.503  0.00  0.00            
ATOM   1967  H   LYS X 128      54.881  43.609  59.435  0.00  0.00            
ATOM   1968  CA  LYS X 128      55.473  45.379  58.332  0.00  0.00            
ATOM   1969  HA  LYS X 128      56.414  45.172  57.822  0.00  0.00            
ATOM   1970  CB  LYS X 128      54.227  45.070  57.398  0.00  0.00            
ATOM   1971  HB2 LYS X 128      53.799  44.075  57.527  0.00  0.00            
ATOM   1972  HB3 LYS X 128      53.493  45.838  57.642  0.00  0.00            
ATOM   1973  CG  LYS X 128      54.763  45.244  55.962  0.00  0.00            
ATOM   1974  HG2 LYS X 128      55.381  46.138  55.876  0.00  0.00            
ATOM   1975  HG3 LYS X 128      55.390  44.378  55.753  0.00  0.00            
ATOM   1976  CD  LYS X 128      53.644  45.347  54.943  0.00  0.00            
ATOM   1977  HD2 LYS X 128      52.806  44.672  55.117  0.00  0.00            
ATOM   1978  HD3 LYS X 128      53.260  46.367  54.983  0.00  0.00            
ATOM   1979  CE  LYS X 128      54.087  45.030  53.509  0.00  0.00            
ATOM   1980  HE2 LYS X 128      54.543  44.049  53.637  0.00  0.00            
ATOM   1981  HE3 LYS X 128      53.236  44.912  52.838  0.00  0.00            
ATOM   1982  NZ  LYS X 128      55.093  45.980  52.893  0.00  0.00            
ATOM   1983  HZ1 LYS X 128      54.481  46.751  52.668  0.00  0.00            
ATOM   1984  HZ2 LYS X 128      55.777  46.445  53.472  0.00  0.00            
ATOM   1985  HZ3 LYS X 128      55.621  45.587  52.128  0.00  0.00            
ATOM   1986  C   LYS X 128      55.438  46.881  58.673  0.00  0.00            
ATOM   1987  O   LYS X 128      56.052  47.651  57.890  0.00  0.00            
ATOM   1988  N   THR X 129      54.940  47.331  59.812  0.00  0.00            
ATOM   1989  H   THR X 129      54.362  46.740  60.393  0.00  0.00            
ATOM   1990  CA  THR X 129      55.065  48.702  60.294  0.00  0.00            
ATOM   1991  HA  THR X 129      55.162  49.406  59.467  0.00  0.00            
ATOM   1992  CB  THR X 129      53.893  49.118  61.232  0.00  0.00            
ATOM   1993  HB  THR X 129      54.110  50.083  61.689  0.00  0.00            
ATOM   1994  CG2 THR X 129      52.575  49.180  60.445  0.00  0.00            
ATOM   1995 HG21 THR X 129      52.674  50.073  59.827  0.00  0.00            
ATOM   1996 HG22 THR X 129      52.348  48.264  59.899  0.00  0.00            
ATOM   1997 HG23 THR X 129      51.794  49.273  61.198  0.00  0.00            
ATOM   1998  OG1 THR X 129      53.767  48.112  62.260  0.00  0.00            
ATOM   1999  HG1 THR X 129      54.331  48.457  62.957  0.00  0.00            
ATOM   2000  C   THR X 129      56.323  49.136  61.034  0.00  0.00            
ATOM   2001  O   THR X 129      56.467  50.336  61.387  0.00  0.00            
ATOM   2002  N   LEU X 130      57.338  48.244  61.206  0.00  0.00            
ATOM   2003  H   LEU X 130      57.324  47.396  60.658  0.00  0.00            
ATOM   2004  CA  LEU X 130      58.511  48.581  61.996  0.00  0.00            
ATOM   2005  HA  LEU X 130      58.159  49.013  62.932  0.00  0.00            
ATOM   2006  CB  LEU X 130      59.294  47.304  62.294  0.00  0.00            
ATOM   2007  HB2 LEU X 130      58.562  46.509  62.437  0.00  0.00            
ATOM   2008  HB3 LEU X 130      60.012  46.981  61.540  0.00  0.00            
ATOM   2009  CG  LEU X 130      60.007  47.308  63.678  0.00  0.00            
ATOM   2010  HG  LEU X 130      60.475  48.287  63.780  0.00  0.00            
ATOM   2011  CD1 LEU X 130      59.004  47.233  64.816  0.00  0.00            
ATOM   2012 HD11 LEU X 130      58.453  48.151  65.021  0.00  0.00            
ATOM   2013 HD12 LEU X 130      58.290  46.427  64.647  0.00  0.00            
ATOM   2014 HD13 LEU X 130      59.581  46.956  65.699  0.00  0.00            
ATOM   2015  CD2 LEU X 130      61.134  46.282  63.829  0.00  0.00            
ATOM   2016 HD21 LEU X 130      61.923  46.597  63.146  0.00  0.00            
ATOM   2017 HD22 LEU X 130      61.375  46.202  64.889  0.00  0.00            
ATOM   2018 HD23 LEU X 130      60.859  45.254  63.593  0.00  0.00            
ATOM   2019  C   LEU X 130      59.446  49.561  61.319  0.00  0.00            
ATOM   2020  O   LEU X 130      60.085  49.242  60.293  0.00  0.00            
ATOM   2021  N   LYS X 131      59.645  50.654  61.983  0.00  0.00            
ATOM   2022  H   LYS X 131      59.196  50.751  62.882  0.00  0.00            
ATOM   2023  CA  LYS X 131      60.483  51.894  61.639  0.00  0.00            
ATOM   2024  HA  LYS X 131      60.609  51.941  60.557  0.00  0.00            
ATOM   2025  CB  LYS X 131      59.494  53.047  62.010  0.00  0.00            
ATOM   2026  HB2 LYS X 131      58.561  52.889  61.469  0.00  0.00            
ATOM   2027  HB3 LYS X 131      59.370  52.951  63.089  0.00  0.00            
ATOM   2028  CG  LYS X 131      60.123  54.427  61.726  0.00  0.00            
ATOM   2029  HG2 LYS X 131      61.142  54.523  62.103  0.00  0.00            
ATOM   2030  HG3 LYS X 131      60.206  54.438  60.639  0.00  0.00            
ATOM   2031  CD  LYS X 131      59.162  55.543  62.150  0.00  0.00            
ATOM   2032  HD2 LYS X 131      59.131  55.390  63.229  0.00  0.00            
ATOM   2033  HD3 LYS X 131      59.608  56.508  61.908  0.00  0.00            
ATOM   2034  CE  LYS X 131      57.759  55.488  61.499  0.00  0.00            
ATOM   2035  HE2 LYS X 131      57.254  54.522  61.501  0.00  0.00            
ATOM   2036  HE3 LYS X 131      57.134  56.137  62.113  0.00  0.00            
ATOM   2037  NZ  LYS X 131      57.714  55.998  60.132  0.00  0.00            
ATOM   2038  HZ1 LYS X 131      56.761  56.109  59.815  0.00  0.00            
ATOM   2039  HZ2 LYS X 131      58.243  56.851  60.020  0.00  0.00            
ATOM   2040  HZ3 LYS X 131      58.099  55.317  59.493  0.00  0.00            
ATOM   2041  C   LYS X 131      61.805  51.960  62.384  0.00  0.00            
ATOM   2042  O   LYS X 131      62.802  52.358  61.821  0.00  0.00            
ATOM   2043  N   GLU X 132      61.854  51.516  63.628  0.00  0.00            
ATOM   2044  H   GLU X 132      60.986  51.201  64.039  0.00  0.00            
ATOM   2045  CA  GLU X 132      63.087  51.356  64.425  0.00  0.00            
ATOM   2046  HA  GLU X 132      63.955  51.607  63.814  0.00  0.00            
ATOM   2047  CB  GLU X 132      63.139  52.551  65.453  0.00  0.00            
ATOM   2048  HB2 GLU X 132      63.153  53.493  64.906  0.00  0.00            
ATOM   2049  HB3 GLU X 132      62.215  52.682  66.016  0.00  0.00            
ATOM   2050  CG  GLU X 132      64.301  52.481  66.432  0.00  0.00            
ATOM   2051  HG2 GLU X 132      64.098  51.641  67.097  0.00  0.00            
ATOM   2052  HG3 GLU X 132      65.184  52.127  65.900  0.00  0.00            
ATOM   2053  CD  GLU X 132      64.576  53.717  67.244  0.00  0.00            
ATOM   2054  OE1 GLU X 132      65.502  53.615  68.052  0.00  0.00            
ATOM   2055  OE2 GLU X 132      63.889  54.732  67.158  0.00  0.00            
ATOM   2056  C   GLU X 132      63.346  49.934  65.037  0.00  0.00            
ATOM   2057  O   GLU X 132      62.535  49.380  65.788  0.00  0.00            
ATOM   2058  N   LEU X 133      64.573  49.439  64.806  0.00  0.00            
ATOM   2059  H   LEU X 133      65.194  49.979  64.220  0.00  0.00            
ATOM   2060  CA  LEU X 133      65.021  48.131  65.345  0.00  0.00            
ATOM   2061  HA  LEU X 133      64.310  47.728  66.066  0.00  0.00            
ATOM   2062  CB  LEU X 133      65.165  47.012  64.296  0.00  0.00            
ATOM   2063  HB2 LEU X 133      64.209  46.823  63.808  0.00  0.00            
ATOM   2064  HB3 LEU X 133      65.741  47.367  63.441  0.00  0.00            
ATOM   2065  CG  LEU X 133      65.709  45.726  64.806  0.00  0.00            
ATOM   2066  HG  LEU X 133      66.568  45.981  65.426  0.00  0.00            
ATOM   2067  CD1 LEU X 133      64.820  45.013  65.781  0.00  0.00            
ATOM   2068 HD11 LEU X 133      64.776  45.510  66.750  0.00  0.00            
ATOM   2069 HD12 LEU X 133      63.782  45.021  65.447  0.00  0.00            
ATOM   2070 HD13 LEU X 133      65.225  44.013  65.935  0.00  0.00            
ATOM   2071  CD2 LEU X 133      66.072  44.657  63.754  0.00  0.00            
ATOM   2072 HD21 LEU X 133      66.591  43.821  64.223  0.00  0.00            
ATOM   2073 HD22 LEU X 133      65.099  44.383  63.346  0.00  0.00            
ATOM   2074 HD23 LEU X 133      66.766  45.160  63.080  0.00  0.00            
ATOM   2075  C   LEU X 133      66.356  48.402  66.164  0.00  0.00            
ATOM   2076  O   LEU X 133      67.225  49.042  65.558  0.00  0.00            
ATOM   2077  N   ASN X 134      66.523  47.932  67.382  0.00  0.00            
ATOM   2078  H   ASN X 134      65.718  47.626  67.910  0.00  0.00            
ATOM   2079  CA  ASN X 134      67.833  48.044  68.087  0.00  0.00            
ATOM   2080  HA  ASN X 134      68.676  48.260  67.431  0.00  0.00            
ATOM   2081  CB  ASN X 134      67.750  49.128  69.146  0.00  0.00            
ATOM   2082  HB2 ASN X 134      67.404  50.004  68.598  0.00  0.00            
ATOM   2083  HB3 ASN X 134      67.060  48.912  69.961  0.00  0.00            
ATOM   2084  CG  ASN X 134      69.123  49.421  69.804  0.00  0.00            
ATOM   2085  OD1 ASN X 134      70.016  48.580  69.851  0.00  0.00            
ATOM   2086  ND2 ASN X 134      69.328  50.617  70.281  0.00  0.00            
ATOM   2087 HD21 ASN X 134      70.195  50.802  70.766  0.00  0.00            
ATOM   2088 HD22 ASN X 134      68.619  51.336  70.307  0.00  0.00            
ATOM   2089  C   ASN X 134      68.157  46.671  68.685  0.00  0.00            
ATOM   2090  O   ASN X 134      67.354  46.257  69.591  0.00  0.00            
ATOM   2091  N   VAL X 135      69.356  46.085  68.345  0.00  0.00            
ATOM   2092  H   VAL X 135      69.995  46.598  67.754  0.00  0.00            
ATOM   2093  CA  VAL X 135      69.846  44.807  68.871  0.00  0.00            
ATOM   2094  HA  VAL X 135      69.238  44.560  69.742  0.00  0.00            
ATOM   2095  CB  VAL X 135      69.605  43.732  67.824  0.00  0.00            
ATOM   2096  HB  VAL X 135      70.030  42.775  68.125  0.00  0.00            
ATOM   2097  CG1 VAL X 135      68.086  43.524  67.590  0.00  0.00            
ATOM   2098 HG11 VAL X 135      67.506  43.528  68.513  0.00  0.00            
ATOM   2099 HG12 VAL X 135      67.697  44.344  66.987  0.00  0.00            
ATOM   2100 HG13 VAL X 135      67.908  42.613  67.019  0.00  0.00            
ATOM   2101  CG2 VAL X 135      70.190  43.988  66.434  0.00  0.00            
ATOM   2102 HG21 VAL X 135      69.883  43.207  65.739  0.00  0.00            
ATOM   2103 HG22 VAL X 135      69.837  44.974  66.131  0.00  0.00            
ATOM   2104 HG23 VAL X 135      71.279  44.038  66.443  0.00  0.00            
ATOM   2105  C   VAL X 135      71.306  44.902  69.385  0.00  0.00            
ATOM   2106  O   VAL X 135      72.073  43.959  69.252  0.00  0.00            
ATOM   2107  N   ALA X 136      71.793  46.073  69.800  0.00  0.00            
ATOM   2108  H   ALA X 136      71.168  46.866  69.781  0.00  0.00            
ATOM   2109  CA  ALA X 136      73.137  46.297  70.238  0.00  0.00            
ATOM   2110  HA  ALA X 136      73.777  46.212  69.359  0.00  0.00            
ATOM   2111  CB  ALA X 136      73.183  47.724  70.674  0.00  0.00            
ATOM   2112  HB1 ALA X 136      74.200  47.905  71.022  0.00  0.00            
ATOM   2113  HB2 ALA X 136      72.901  48.347  69.825  0.00  0.00            
ATOM   2114  HB3 ALA X 136      72.406  47.906  71.416  0.00  0.00            
ATOM   2115  C   ALA X 136      73.593  45.426  71.465  0.00  0.00            
ATOM   2116  O   ALA X 136      72.725  44.929  72.144  0.00  0.00            
ATOM   2117  N   HIE X 137      74.883  45.242  71.712  0.00  0.00            
ATOM   2118  H   HIE X 137      75.554  45.636  71.069  0.00  0.00            
ATOM   2119  CA  HIE X 137      75.445  44.440  72.738  0.00  0.00            
ATOM   2120  HA  HIE X 137      76.463  44.200  72.430  0.00  0.00            
ATOM   2121  CB  HIE X 137      75.459  45.243  74.057  0.00  0.00            
ATOM   2122  HB2 HIE X 137      74.871  46.160  74.006  0.00  0.00            
ATOM   2123  HB3 HIE X 137      75.011  44.602  74.816  0.00  0.00            
ATOM   2124  CG  HIE X 137      76.789  45.547  74.625  0.00  0.00            
ATOM   2125  ND1 HIE X 137      77.375  46.773  74.772  0.00  0.00            
ATOM   2126  CE1 HIE X 137      78.446  46.617  75.590  0.00  0.00            
ATOM   2127  HE1 HIE X 137      79.104  47.402  75.934  0.00  0.00            
ATOM   2128  NE2 HIE X 137      78.599  45.307  75.807  0.00  0.00            
ATOM   2129  HE2 HIE X 137      79.319  44.781  76.282  0.00  0.00            
ATOM   2130  CD2 HIE X 137      77.574  44.644  75.150  0.00  0.00            
ATOM   2131  HD2 HIE X 137      77.341  43.591  75.203  0.00  0.00            
ATOM   2132  C   HIE X 137      74.875  42.980  72.823  0.00  0.00            
ATOM   2133  O   HIE X 137      74.869  42.308  73.894  0.00  0.00            
ATOM   2134  N   ASN X 138      74.268  42.440  71.808  0.00  0.00            
ATOM   2135  H   ASN X 138      74.247  42.939  70.930  0.00  0.00            
ATOM   2136  CA  ASN X 138      73.971  41.005  71.669  0.00  0.00            
ATOM   2137  HA  ASN X 138      73.618  40.713  72.658  0.00  0.00            
ATOM   2138  CB  ASN X 138      72.715  40.889  70.785  0.00  0.00            
ATOM   2139  HB2 ASN X 138      72.847  41.442  69.856  0.00  0.00            
ATOM   2140  HB3 ASN X 138      72.604  39.839  70.513  0.00  0.00            
ATOM   2141  CG  ASN X 138      71.434  41.317  71.432  0.00  0.00            
ATOM   2142  OD1 ASN X 138      70.779  40.443  71.965  0.00  0.00            
ATOM   2143  ND2 ASN X 138      70.858  42.453  71.269  0.00  0.00            
ATOM   2144 HD21 ASN X 138      69.925  42.563  71.641  0.00  0.00            
ATOM   2145 HD22 ASN X 138      71.313  43.223  70.799  0.00  0.00            
ATOM   2146  C   ASN X 138      75.128  40.003  71.370  0.00  0.00            
ATOM   2147  O   ASN X 138      76.292  40.377  71.392  0.00  0.00            
ATOM   2148  N   LEU X 139      74.862  38.759  71.022  0.00  0.00            
ATOM   2149  H   LEU X 139      73.877  38.533  71.020  0.00  0.00            
ATOM   2150  CA  LEU X 139      75.801  37.677  70.603  0.00  0.00            
ATOM   2151  HA  LEU X 139      76.789  38.021  70.907  0.00  0.00            
ATOM   2152  CB  LEU X 139      75.427  36.322  71.345  0.00  0.00            
ATOM   2153  HB2 LEU X 139      74.532  35.825  70.970  0.00  0.00            
ATOM   2154  HB3 LEU X 139      76.215  35.626  71.062  0.00  0.00            
ATOM   2155  CG  LEU X 139      75.491  36.549  72.846  0.00  0.00            
ATOM   2156  HG  LEU X 139      74.642  37.165  73.141  0.00  0.00            
ATOM   2157  CD1 LEU X 139      75.286  35.117  73.447  0.00  0.00            
ATOM   2158 HD11 LEU X 139      74.254  34.923  73.157  0.00  0.00            
ATOM   2159 HD12 LEU X 139      75.995  34.391  73.050  0.00  0.00            
ATOM   2160 HD13 LEU X 139      75.345  35.087  74.535  0.00  0.00            
ATOM   2161  CD2 LEU X 139      76.866  36.972  73.293  0.00  0.00            
ATOM   2162 HD21 LEU X 139      76.980  38.052  73.200  0.00  0.00            
ATOM   2163 HD22 LEU X 139      77.067  36.786  74.348  0.00  0.00            
ATOM   2164 HD23 LEU X 139      77.640  36.396  72.785  0.00  0.00            
ATOM   2165  C   LEU X 139      75.850  37.574  69.053  0.00  0.00            
ATOM   2166  O   LEU X 139      76.281  36.536  68.562  0.00  0.00            
ATOM   2167  N   ILE X 140      75.331  38.535  68.312  0.00  0.00            
ATOM   2168  H   ILE X 140      74.962  39.364  68.755  0.00  0.00            
ATOM   2169  CA  ILE X 140      75.207  38.388  66.835  0.00  0.00            
ATOM   2170  HA  ILE X 140      74.828  37.382  66.651  0.00  0.00            
ATOM   2171  CB  ILE X 140      74.224  39.478  66.212  0.00  0.00            
ATOM   2172  HB  ILE X 140      74.438  40.463  66.626  0.00  0.00            
ATOM   2173  CG2 ILE X 140      74.420  39.366  64.673  0.00  0.00            
ATOM   2174 HG21 ILE X 140      73.811  40.071  64.107  0.00  0.00            
ATOM   2175 HG22 ILE X 140      75.458  39.578  64.416  0.00  0.00            
ATOM   2176 HG23 ILE X 140      74.086  38.392  64.314  0.00  0.00            
ATOM   2177  CG1 ILE X 140      72.784  39.093  66.651  0.00  0.00            
ATOM   2178 HG12 ILE X 140      72.386  38.620  65.753  0.00  0.00            
ATOM   2179 HG13 ILE X 140      72.710  38.369  67.462  0.00  0.00            
ATOM   2180  CD1 ILE X 140      71.898  40.346  66.899  0.00  0.00            
ATOM   2181 HD11 ILE X 140      72.369  41.075  67.558  0.00  0.00            
ATOM   2182 HD12 ILE X 140      71.779  40.868  65.949  0.00  0.00            
ATOM   2183 HD13 ILE X 140      70.944  40.036  67.326  0.00  0.00            
ATOM   2184  C   ILE X 140      76.616  38.374  66.255  0.00  0.00            
ATOM   2185  O   ILE X 140      77.339  39.356  66.461  0.00  0.00            
ATOM   2186  N   GLN X 141      76.945  37.370  65.438  0.00  0.00            
ATOM   2187  H   GLN X 141      76.241  36.698  65.166  0.00  0.00            
ATOM   2188  CA  GLN X 141      78.316  37.211  64.877  0.00  0.00            
ATOM   2189  HA  GLN X 141      78.878  38.035  65.317  0.00  0.00            
ATOM   2190  CB  GLN X 141      78.955  35.909  65.510  0.00  0.00            
ATOM   2191  HB2 GLN X 141      80.036  36.028  65.428  0.00  0.00            
ATOM   2192  HB3 GLN X 141      78.780  35.799  66.580  0.00  0.00            
ATOM   2193  CG  GLN X 141      78.469  34.603  64.861  0.00  0.00            
ATOM   2194  HG2 GLN X 141      77.381  34.676  64.835  0.00  0.00            
ATOM   2195  HG3 GLN X 141      78.878  34.527  63.854  0.00  0.00            
ATOM   2196  CD  GLN X 141      78.969  33.310  65.537  0.00  0.00            
ATOM   2197  OE1 GLN X 141      79.930  33.284  66.267  0.00  0.00            
ATOM   2198  NE2 GLN X 141      78.406  32.203  65.160  0.00  0.00            
ATOM   2199 HE21 GLN X 141      78.805  31.336  65.488  0.00  0.00            
ATOM   2200 HE22 GLN X 141      77.750  32.266  64.395  0.00  0.00            
ATOM   2201  C   GLN X 141      78.313  37.331  63.325  0.00  0.00            
ATOM   2202  O   GLN X 141      79.374  37.184  62.699  0.00  0.00            
ATOM   2203  N   SER X 142      77.219  37.613  62.679  0.00  0.00            
ATOM   2204  H   SER X 142      76.341  37.613  63.178  0.00  0.00            
ATOM   2205  CA  SER X 142      77.093  37.786  61.271  0.00  0.00            
ATOM   2206  HA  SER X 142      78.043  38.218  60.955  0.00  0.00            
ATOM   2207  CB  SER X 142      76.841  36.505  60.582  0.00  0.00            
ATOM   2208  HB2 SER X 142      77.676  35.819  60.723  0.00  0.00            
ATOM   2209  HB3 SER X 142      75.951  36.195  61.130  0.00  0.00            
ATOM   2210  OG  SER X 142      76.581  36.727  59.142  0.00  0.00            
ATOM   2211  HG  SER X 142      77.415  37.042  58.788  0.00  0.00            
ATOM   2212  C   SER X 142      75.868  38.765  60.881  0.00  0.00            
ATOM   2213  O   SER X 142      74.794  38.709  61.446  0.00  0.00            
ATOM   2214  N   PHE X 143      76.075  39.598  59.814  0.00  0.00            
ATOM   2215  H   PHE X 143      76.987  39.553  59.382  0.00  0.00            
ATOM   2216  CA  PHE X 143      75.205  40.689  59.412  0.00  0.00            
ATOM   2217  HA  PHE X 143      74.784  41.184  60.287  0.00  0.00            
ATOM   2218  CB  PHE X 143      75.970  41.634  58.535  0.00  0.00            
ATOM   2219  HB2 PHE X 143      76.873  41.989  59.033  0.00  0.00            
ATOM   2220  HB3 PHE X 143      76.290  41.079  57.653  0.00  0.00            
ATOM   2221  CG  PHE X 143      75.342  42.943  58.120  0.00  0.00            
ATOM   2222  CD1 PHE X 143      74.547  43.572  59.064  0.00  0.00            
ATOM   2223  HD1 PHE X 143      74.232  43.115  59.990  0.00  0.00            
ATOM   2224  CE1 PHE X 143      73.994  44.830  58.755  0.00  0.00            
ATOM   2225  HE1 PHE X 143      73.625  45.397  59.596  0.00  0.00            
ATOM   2226  CZ  PHE X 143      74.301  45.461  57.551  0.00  0.00            
ATOM   2227  HZ  PHE X 143      74.162  46.509  57.328  0.00  0.00            
ATOM   2228  CE2 PHE X 143      75.092  44.796  56.607  0.00  0.00            
ATOM   2229  HE2 PHE X 143      75.439  45.370  55.760  0.00  0.00            
ATOM   2230  CD2 PHE X 143      75.639  43.559  56.927  0.00  0.00            
ATOM   2231  HD2 PHE X 143      76.393  43.161  56.264  0.00  0.00            
ATOM   2232  C   PHE X 143      73.974  40.099  58.669  0.00  0.00            
ATOM   2233  O   PHE X 143      72.981  40.833  58.573  0.00  0.00            
ATOM   2234  N   LYS X 144      74.037  38.866  58.153  0.00  0.00            
ATOM   2235  H   LYS X 144      74.887  38.329  58.250  0.00  0.00            
ATOM   2236  CA  LYS X 144      72.940  38.247  57.442  0.00  0.00            
ATOM   2237  HA  LYS X 144      72.751  38.887  56.580  0.00  0.00            
ATOM   2238  CB  LYS X 144      73.368  36.840  56.974  0.00  0.00            
ATOM   2239  HB2 LYS X 144      74.331  36.970  56.479  0.00  0.00            
ATOM   2240  HB3 LYS X 144      73.535  36.219  57.854  0.00  0.00            
ATOM   2241  CG  LYS X 144      72.490  36.012  56.036  0.00  0.00            
ATOM   2242  HG2 LYS X 144      71.450  36.337  56.069  0.00  0.00            
ATOM   2243  HG3 LYS X 144      72.754  36.285  55.014  0.00  0.00            
ATOM   2244  CD  LYS X 144      72.596  34.522  56.134  0.00  0.00            
ATOM   2245  HD2 LYS X 144      73.631  34.273  55.902  0.00  0.00            
ATOM   2246  HD3 LYS X 144      72.423  34.283  57.183  0.00  0.00            
ATOM   2247  CE  LYS X 144      71.579  33.931  55.230  0.00  0.00            
ATOM   2248  HE2 LYS X 144      70.591  34.380  55.339  0.00  0.00            
ATOM   2249  HE3 LYS X 144      71.770  34.164  54.183  0.00  0.00            
ATOM   2250  NZ  LYS X 144      71.491  32.481  55.602  0.00  0.00            
ATOM   2251  HZ1 LYS X 144      71.043  32.327  56.494  0.00  0.00            
ATOM   2252  HZ2 LYS X 144      70.861  32.096  54.913  0.00  0.00            
ATOM   2253  HZ3 LYS X 144      72.403  32.055  55.692  0.00  0.00            
ATOM   2254  C   LYS X 144      71.536  38.268  58.148  0.00  0.00            
ATOM   2255  O   LYS X 144      71.408  37.861  59.317  0.00  0.00            
ATOM   2256  N   LEU X 145      70.552  38.673  57.407  0.00  0.00            
ATOM   2257  H   LEU X 145      70.856  38.958  56.487  0.00  0.00            
ATOM   2258  CA  LEU X 145      69.105  38.655  57.679  0.00  0.00            
ATOM   2259  HA  LEU X 145      68.888  38.567  58.743  0.00  0.00            
ATOM   2260  CB  LEU X 145      68.610  40.048  57.257  0.00  0.00            
ATOM   2261  HB2 LEU X 145      68.587  40.109  56.169  0.00  0.00            
ATOM   2262  HB3 LEU X 145      67.557  40.202  57.493  0.00  0.00            
ATOM   2263  CG  LEU X 145      69.443  41.284  57.724  0.00  0.00            
ATOM   2264  HG  LEU X 145      70.480  41.259  57.387  0.00  0.00            
ATOM   2265  CD1 LEU X 145      68.849  42.506  57.111  0.00  0.00            
ATOM   2266 HD11 LEU X 145      68.706  42.447  56.032  0.00  0.00            
ATOM   2267 HD12 LEU X 145      67.838  42.594  57.507  0.00  0.00            
ATOM   2268 HD13 LEU X 145      69.347  43.437  57.384  0.00  0.00            
ATOM   2269  CD2 LEU X 145      69.455  41.357  59.144  0.00  0.00            
ATOM   2270 HD21 LEU X 145      68.464  41.384  59.596  0.00  0.00            
ATOM   2271 HD22 LEU X 145      69.946  40.502  59.609  0.00  0.00            
ATOM   2272 HD23 LEU X 145      69.959  42.301  59.349  0.00  0.00            
ATOM   2273  C   LEU X 145      68.330  37.523  56.913  0.00  0.00            
ATOM   2274  O   LEU X 145      68.848  37.066  55.924  0.00  0.00            
ATOM   2275  N   PRO X 146      67.233  37.085  57.528  0.00  0.00            
ATOM   2276  CD  PRO X 146      66.585  37.654  58.762  0.00  0.00            
ATOM   2277  HD2 PRO X 146      66.202  38.656  58.567  0.00  0.00            
ATOM   2278  HD3 PRO X 146      67.247  37.504  59.615  0.00  0.00            
ATOM   2279  CG  PRO X 146      65.325  36.853  59.094  0.00  0.00            
ATOM   2280  HG2 PRO X 146      64.383  37.381  58.949  0.00  0.00            
ATOM   2281  HG3 PRO X 146      65.469  36.486  60.110  0.00  0.00            
ATOM   2282  CB  PRO X 146      65.303  35.704  58.044  0.00  0.00            
ATOM   2283  HB2 PRO X 146      64.344  35.452  57.591  0.00  0.00            
ATOM   2284  HB3 PRO X 146      65.670  34.776  58.483  0.00  0.00            
ATOM   2285  CA  PRO X 146      66.294  36.154  56.908  0.00  0.00            
ATOM   2286  HA  PRO X 146      66.847  35.268  56.597  0.00  0.00            
ATOM   2287  C   PRO X 146      65.426  36.739  55.795  0.00  0.00            
ATOM   2288  O   PRO X 146      65.116  37.936  55.785  0.00  0.00            
ATOM   2289  N   GLU X 147      64.981  35.922  54.859  0.00  0.00            
ATOM   2290  H   GLU X 147      65.323  34.977  54.762  0.00  0.00            
ATOM   2291  CA  GLU X 147      64.266  36.447  53.660  0.00  0.00            
ATOM   2292  HA  GLU X 147      64.809  37.182  53.065  0.00  0.00            
ATOM   2293  CB  GLU X 147      64.049  35.368  52.572  0.00  0.00            
ATOM   2294  HB2 GLU X 147      63.967  35.823  51.585  0.00  0.00            
ATOM   2295  HB3 GLU X 147      65.010  34.871  52.433  0.00  0.00            
ATOM   2296  CG  GLU X 147      62.911  34.317  52.708  0.00  0.00            
ATOM   2297  HG2 GLU X 147      61.986  34.892  52.663  0.00  0.00            
ATOM   2298  HG3 GLU X 147      62.787  33.735  51.795  0.00  0.00            
ATOM   2299  CD  GLU X 147      62.943  33.413  54.012  0.00  0.00            
ATOM   2300  OE1 GLU X 147      62.512  33.854  55.083  0.00  0.00            
ATOM   2301  OE2 GLU X 147      63.474  32.286  53.969  0.00  0.00            
ATOM   2302  C   GLU X 147      62.999  36.988  54.018  0.00  0.00            
ATOM   2303  O   GLU X 147      62.468  37.932  53.444  0.00  0.00            
ATOM   2304  N   TYR X 148      62.373  36.593  55.134  0.00  0.00            
ATOM   2305  H   TYR X 148      62.565  35.631  55.374  0.00  0.00            
ATOM   2306  CA  TYR X 148      61.198  37.172  55.812  0.00  0.00            
ATOM   2307  HA  TYR X 148      60.360  37.164  55.115  0.00  0.00            
ATOM   2308  CB  TYR X 148      60.878  36.299  57.061  0.00  0.00            
ATOM   2309  HB2 TYR X 148      61.150  35.278  56.795  0.00  0.00            
ATOM   2310  HB3 TYR X 148      61.588  36.527  57.856  0.00  0.00            
ATOM   2311  CG  TYR X 148      59.447  36.388  57.466  0.00  0.00            
ATOM   2312  CD1 TYR X 148      59.077  36.700  58.800  0.00  0.00            
ATOM   2313  HD1 TYR X 148      59.806  36.877  59.576  0.00  0.00            
ATOM   2314  CE1 TYR X 148      57.675  36.681  59.183  0.00  0.00            
ATOM   2315  HE1 TYR X 148      57.410  36.715  60.230  0.00  0.00            
ATOM   2316  CZ  TYR X 148      56.665  36.568  58.231  0.00  0.00            
ATOM   2317  OH  TYR X 148      55.404  36.464  58.741  0.00  0.00            
ATOM   2318  HH  TYR X 148      54.638  36.604  58.179  0.00  0.00            
ATOM   2319  CE2 TYR X 148      57.056  36.213  56.929  0.00  0.00            
ATOM   2320  HE2 TYR X 148      56.302  35.977  56.192  0.00  0.00            
ATOM   2321  CD2 TYR X 148      58.404  36.078  56.525  0.00  0.00            
ATOM   2322  HD2 TYR X 148      58.489  35.890  55.465  0.00  0.00            
ATOM   2323  C   TYR X 148      61.355  38.670  56.243  0.00  0.00            
ATOM   2324  O   TYR X 148      60.369  39.409  56.177  0.00  0.00            
ATOM   2325  N   PHE X 149      62.572  39.171  56.555  0.00  0.00            
ATOM   2326  H   PHE X 149      63.299  38.470  56.557  0.00  0.00            
ATOM   2327  CA  PHE X 149      62.894  40.534  56.705  0.00  0.00            
ATOM   2328  HA  PHE X 149      62.212  41.016  57.405  0.00  0.00            
ATOM   2329  CB  PHE X 149      64.398  40.619  57.092  0.00  0.00            
ATOM   2330  HB2 PHE X 149      64.660  39.768  57.722  0.00  0.00            
ATOM   2331  HB3 PHE X 149      65.038  40.617  56.210  0.00  0.00            
ATOM   2332  CG  PHE X 149      64.879  41.927  57.771  0.00  0.00            
ATOM   2333  CD1 PHE X 149      65.236  41.868  59.198  0.00  0.00            
ATOM   2334  HD1 PHE X 149      65.209  40.949  59.764  0.00  0.00            
ATOM   2335  CE1 PHE X 149      65.853  42.993  59.782  0.00  0.00            
ATOM   2336  HE1 PHE X 149      66.234  43.013  60.793  0.00  0.00            
ATOM   2337  CZ  PHE X 149      66.080  44.150  59.044  0.00  0.00            
ATOM   2338  HZ  PHE X 149      66.494  45.023  59.526  0.00  0.00            
ATOM   2339  CE2 PHE X 149      65.645  44.276  57.710  0.00  0.00            
ATOM   2340  HE2 PHE X 149      65.820  45.185  57.154  0.00  0.00            
ATOM   2341  CD2 PHE X 149      65.099  43.115  57.069  0.00  0.00            
ATOM   2342  HD2 PHE X 149      64.897  43.130  56.008  0.00  0.00            
ATOM   2343  C   PHE X 149      62.531  41.379  55.421  0.00  0.00            
ATOM   2344  O   PHE X 149      62.183  42.526  55.561  0.00  0.00            
ATOM   2345  N   SER X 150      62.541  40.806  54.225  0.00  0.00            
ATOM   2346  H   SER X 150      62.970  39.899  54.106  0.00  0.00            
ATOM   2347  CA  SER X 150      62.167  41.594  52.964  0.00  0.00            
ATOM   2348  HA  SER X 150      62.948  42.335  52.792  0.00  0.00            
ATOM   2349  CB  SER X 150      62.178  40.615  51.730  0.00  0.00            
ATOM   2350  HB2 SER X 150      62.284  41.144  50.783  0.00  0.00            
ATOM   2351  HB3 SER X 150      63.140  40.108  51.803  0.00  0.00            
ATOM   2352  OG  SER X 150      61.181  39.638  51.880  0.00  0.00            
ATOM   2353  HG  SER X 150      61.475  38.862  52.363  0.00  0.00            
ATOM   2354  C   SER X 150      60.865  42.351  52.987  0.00  0.00            
ATOM   2355  O   SER X 150      60.581  43.266  52.171  0.00  0.00            
ATOM   2356  N   ASN X 151      59.978  41.967  53.895  0.00  0.00            
ATOM   2357  H   ASN X 151      60.395  41.191  54.388  0.00  0.00            
ATOM   2358  CA  ASN X 151      58.603  42.495  54.078  0.00  0.00            
ATOM   2359  HA  ASN X 151      58.231  42.627  53.062  0.00  0.00            
ATOM   2360  CB  ASN X 151      57.842  41.292  54.725  0.00  0.00            
ATOM   2361  HB2 ASN X 151      58.201  40.968  55.702  0.00  0.00            
ATOM   2362  HB3 ASN X 151      56.831  41.677  54.850  0.00  0.00            
ATOM   2363  CG  ASN X 151      57.719  40.168  53.785  0.00  0.00            
ATOM   2364  OD1 ASN X 151      56.932  40.185  52.811  0.00  0.00            
ATOM   2365  ND2 ASN X 151      58.545  39.181  54.020  0.00  0.00            
ATOM   2366 HD21 ASN X 151      58.555  38.357  53.436  0.00  0.00            
ATOM   2367 HD22 ASN X 151      58.931  39.200  54.953  0.00  0.00            
ATOM   2368  C   ASN X 151      58.578  43.808  54.835  0.00  0.00            
ATOM   2369  O   ASN X 151      57.765  44.645  54.727  0.00  0.00            
ATOM   2370  N   LEU X 152      59.664  44.000  55.605  0.00  0.00            
ATOM   2371  H   LEU X 152      60.423  43.336  55.555  0.00  0.00            
ATOM   2372  CA  LEU X 152      59.878  45.127  56.561  0.00  0.00            
ATOM   2373  HA  LEU X 152      58.904  45.467  56.914  0.00  0.00            
ATOM   2374  CB  LEU X 152      60.869  44.804  57.676  0.00  0.00            
ATOM   2375  HB2 LEU X 152      61.829  44.500  57.259  0.00  0.00            
ATOM   2376  HB3 LEU X 152      60.963  45.658  58.347  0.00  0.00            
ATOM   2377  CG  LEU X 152      60.370  43.597  58.511  0.00  0.00            
ATOM   2378  HG  LEU X 152      60.163  42.886  57.712  0.00  0.00            
ATOM   2379  CD1 LEU X 152      61.515  43.174  59.400  0.00  0.00            
ATOM   2380 HD11 LEU X 152      61.570  43.914  60.199  0.00  0.00            
ATOM   2381 HD12 LEU X 152      61.319  42.198  59.843  0.00  0.00            
ATOM   2382 HD13 LEU X 152      62.456  42.945  58.901  0.00  0.00            
ATOM   2383  CD2 LEU X 152      59.094  43.768  59.308  0.00  0.00            
ATOM   2384 HD21 LEU X 152      59.165  44.711  59.850  0.00  0.00            
ATOM   2385 HD22 LEU X 152      58.252  43.761  58.616  0.00  0.00            
ATOM   2386 HD23 LEU X 152      59.043  42.948  60.024  0.00  0.00            
ATOM   2387  C   LEU X 152      60.296  46.439  55.836  0.00  0.00            
ATOM   2388  O   LEU X 152      61.412  46.899  55.910  0.00  0.00            
ATOM   2389  N   THR X 153      59.352  46.929  55.019  0.00  0.00            
ATOM   2390  H   THR X 153      58.510  46.374  54.958  0.00  0.00            
ATOM   2391  CA  THR X 153      59.600  48.182  54.181  0.00  0.00            
ATOM   2392  HA  THR X 153      60.569  48.164  53.681  0.00  0.00            
ATOM   2393  CB  THR X 153      58.608  48.259  52.975  0.00  0.00            
ATOM   2394  HB  THR X 153      58.861  49.146  52.395  0.00  0.00            
ATOM   2395  CG2 THR X 153      58.846  47.057  52.069  0.00  0.00            
ATOM   2396 HG21 THR X 153      58.436  47.165  51.065  0.00  0.00            
ATOM   2397 HG22 THR X 153      59.920  46.874  52.084  0.00  0.00            
ATOM   2398 HG23 THR X 153      58.468  46.143  52.528  0.00  0.00            
ATOM   2399  OG1 THR X 153      57.255  48.328  53.372  0.00  0.00            
ATOM   2400  HG1 THR X 153      56.976  49.243  53.461  0.00  0.00            
ATOM   2401  C   THR X 153      59.536  49.544  54.923  0.00  0.00            
ATOM   2402  O   THR X 153      59.919  50.546  54.355  0.00  0.00            
ATOM   2403  N   ASN X 154      59.006  49.580  56.204  0.00  0.00            
ATOM   2404  H   ASN X 154      58.815  48.722  56.703  0.00  0.00            
ATOM   2405  CA  ASN X 154      58.979  50.854  56.896  0.00  0.00            
ATOM   2406  HA  ASN X 154      58.927  51.683  56.190  0.00  0.00            
ATOM   2407  CB  ASN X 154      57.730  50.872  57.840  0.00  0.00            
ATOM   2408  HB2 ASN X 154      57.627  49.880  58.279  0.00  0.00            
ATOM   2409  HB3 ASN X 154      57.889  51.585  58.649  0.00  0.00            
ATOM   2410  CG  ASN X 154      56.477  51.287  57.092  0.00  0.00            
ATOM   2411  OD1 ASN X 154      56.467  52.435  56.667  0.00  0.00            
ATOM   2412  ND2 ASN X 154      55.508  50.435  56.784  0.00  0.00            
ATOM   2413 HD21 ASN X 154      54.881  50.871  56.123  0.00  0.00            
ATOM   2414 HD22 ASN X 154      55.545  49.457  57.033  0.00  0.00            
ATOM   2415  C   ASN X 154      60.308  51.106  57.621  0.00  0.00            
ATOM   2416  O   ASN X 154      60.497  52.175  58.257  0.00  0.00            
ATOM   2417  N   LEU X 155      61.213  50.155  57.703  0.00  0.00            
ATOM   2418  H   LEU X 155      61.145  49.365  57.078  0.00  0.00            
ATOM   2419  CA  LEU X 155      62.355  50.283  58.602  0.00  0.00            
ATOM   2420  HA  LEU X 155      61.978  50.513  59.599  0.00  0.00            
ATOM   2421  CB  LEU X 155      63.109  48.915  58.613  0.00  0.00            
ATOM   2422  HB2 LEU X 155      62.471  48.111  58.980  0.00  0.00            
ATOM   2423  HB3 LEU X 155      63.540  48.669  57.643  0.00  0.00            
ATOM   2424  CG  LEU X 155      64.254  48.817  59.606  0.00  0.00            
ATOM   2425  HG  LEU X 155      65.097  49.442  59.309  0.00  0.00            
ATOM   2426  CD1 LEU X 155      63.927  49.090  61.104  0.00  0.00            
ATOM   2427 HD11 LEU X 155      64.733  48.670  61.706  0.00  0.00            
ATOM   2428 HD12 LEU X 155      63.784  50.150  61.314  0.00  0.00            
ATOM   2429 HD13 LEU X 155      62.993  48.604  61.383  0.00  0.00            
ATOM   2430  CD2 LEU X 155      64.936  47.409  59.452  0.00  0.00            
ATOM   2431 HD21 LEU X 155      64.373  46.639  59.980  0.00  0.00            
ATOM   2432 HD22 LEU X 155      64.969  47.059  58.420  0.00  0.00            
ATOM   2433 HD23 LEU X 155      65.960  47.462  59.822  0.00  0.00            
ATOM   2434  C   LEU X 155      63.343  51.426  58.261  0.00  0.00            
ATOM   2435  O   LEU X 155      63.751  51.633  57.128  0.00  0.00            
ATOM   2436  N   GLU X 156      63.748  52.288  59.187  0.00  0.00            
ATOM   2437  H   GLU X 156      63.416  52.182  60.135  0.00  0.00            
ATOM   2438  CA  GLU X 156      64.373  53.582  58.925  0.00  0.00            
ATOM   2439  HA  GLU X 156      64.846  53.573  57.943  0.00  0.00            
ATOM   2440  CB  GLU X 156      63.331  54.683  59.063  0.00  0.00            
ATOM   2441  HB2 GLU X 156      62.460  54.361  58.493  0.00  0.00            
ATOM   2442  HB3 GLU X 156      63.052  54.726  60.116  0.00  0.00            
ATOM   2443  CG  GLU X 156      63.758  56.024  58.753  0.00  0.00            
ATOM   2444  HG2 GLU X 156      64.482  56.340  59.504  0.00  0.00            
ATOM   2445  HG3 GLU X 156      64.276  56.066  57.794  0.00  0.00            
ATOM   2446  CD  GLU X 156      62.591  56.958  58.673  0.00  0.00            
ATOM   2447  OE1 GLU X 156      62.673  58.011  59.347  0.00  0.00            
ATOM   2448  OE2 GLU X 156      61.620  56.705  57.962  0.00  0.00            
ATOM   2449  C   GLU X 156      65.563  53.772  59.900  0.00  0.00            
ATOM   2450  O   GLU X 156      66.505  54.493  59.561  0.00  0.00            
ATOM   2451  N   HIE X 157      65.651  53.131  61.096  0.00  0.00            
ATOM   2452  H   HIE X 157      64.874  52.522  61.310  0.00  0.00            
ATOM   2453  CA  HIE X 157      66.736  53.149  62.067  0.00  0.00            
ATOM   2454  HA  HIE X 157      67.637  53.555  61.607  0.00  0.00            
ATOM   2455  CB  HIE X 157      66.426  54.121  63.275  0.00  0.00            
ATOM   2456  HB2 HIE X 157      65.450  53.864  63.688  0.00  0.00            
ATOM   2457  HB3 HIE X 157      67.236  53.999  63.994  0.00  0.00            
ATOM   2458  CG  HIE X 157      66.403  55.638  63.063  0.00  0.00            
ATOM   2459  ND1 HIE X 157      67.572  56.437  62.889  0.00  0.00            
ATOM   2460  CE1 HIE X 157      67.131  57.664  62.663  0.00  0.00            
ATOM   2461  HE1 HIE X 157      67.801  58.496  62.500  0.00  0.00            
ATOM   2462  NE2 HIE X 157      65.757  57.644  62.609  0.00  0.00            
ATOM   2463  HE2 HIE X 157      65.218  58.472  62.398  0.00  0.00            
ATOM   2464  CD2 HIE X 157      65.321  56.433  62.973  0.00  0.00            
ATOM   2465  HD2 HIE X 157      64.277  56.167  62.897  0.00  0.00            
ATOM   2466  C   HIE X 157      67.156  51.776  62.560  0.00  0.00            
ATOM   2467  O   HIE X 157      66.226  51.059  62.929  0.00  0.00            
ATOM   2468  N   LEU X 158      68.473  51.481  62.495  0.00  0.00            
ATOM   2469  H   LEU X 158      69.108  52.175  62.127  0.00  0.00            
ATOM   2470  CA  LEU X 158      69.108  50.178  62.790  0.00  0.00            
ATOM   2471  HA  LEU X 158      68.548  49.521  63.456  0.00  0.00            
ATOM   2472  CB  LEU X 158      69.284  49.394  61.461  0.00  0.00            
ATOM   2473  HB2 LEU X 158      68.311  49.457  60.972  0.00  0.00            
ATOM   2474  HB3 LEU X 158      70.057  49.931  60.910  0.00  0.00            
ATOM   2475  CG  LEU X 158      69.755  47.869  61.468  0.00  0.00            
ATOM   2476  HG  LEU X 158      70.766  47.796  61.870  0.00  0.00            
ATOM   2477  CD1 LEU X 158      68.764  47.101  62.365  0.00  0.00            
ATOM   2478 HD11 LEU X 158      68.708  47.519  63.370  0.00  0.00            
ATOM   2479 HD12 LEU X 158      67.778  46.923  61.936  0.00  0.00            
ATOM   2480 HD13 LEU X 158      69.143  46.093  62.533  0.00  0.00            
ATOM   2481  CD2 LEU X 158      69.858  47.163  60.184  0.00  0.00            
ATOM   2482 HD21 LEU X 158      70.698  47.613  59.656  0.00  0.00            
ATOM   2483 HD22 LEU X 158      70.022  46.117  60.443  0.00  0.00            
ATOM   2484 HD23 LEU X 158      69.011  47.384  59.535  0.00  0.00            
ATOM   2485  C   LEU X 158      70.396  50.303  63.604  0.00  0.00            
ATOM   2486  O   LEU X 158      71.160  51.265  63.442  0.00  0.00            
ATOM   2487  N   ASP X 159      70.590  49.317  64.465  0.00  0.00            
ATOM   2488  H   ASP X 159      69.975  48.516  64.452  0.00  0.00            
ATOM   2489  CA  ASP X 159      71.759  49.203  65.428  0.00  0.00            
ATOM   2490  HA  ASP X 159      72.652  49.650  64.991  0.00  0.00            
ATOM   2491  CB  ASP X 159      71.426  50.038  66.715  0.00  0.00            
ATOM   2492  HB2 ASP X 159      71.113  51.058  66.489  0.00  0.00            
ATOM   2493  HB3 ASP X 159      70.644  49.516  67.267  0.00  0.00            
ATOM   2494  CG  ASP X 159      72.681  50.187  67.622  0.00  0.00            
ATOM   2495  OD1 ASP X 159      73.839  49.925  67.164  0.00  0.00            
ATOM   2496  OD2 ASP X 159      72.416  50.744  68.717  0.00  0.00            
ATOM   2497  C   ASP X 159      72.150  47.798  65.746  0.00  0.00            
ATOM   2498  O   ASP X 159      71.366  47.020  66.258  0.00  0.00            
ATOM   2499  N   LEU X 160      73.413  47.463  65.525  0.00  0.00            
ATOM   2500  H   LEU X 160      73.947  48.176  65.050  0.00  0.00            
ATOM   2501  CA  LEU X 160      74.093  46.200  65.863  0.00  0.00            
ATOM   2502  HA  LEU X 160      73.395  45.633  66.480  0.00  0.00            
ATOM   2503  CB  LEU X 160      74.462  45.480  64.543  0.00  0.00            
ATOM   2504  HB2 LEU X 160      74.874  46.156  63.794  0.00  0.00            
ATOM   2505  HB3 LEU X 160      75.208  44.724  64.790  0.00  0.00            
ATOM   2506  CG  LEU X 160      73.264  44.641  63.887  0.00  0.00            
ATOM   2507  HG  LEU X 160      72.373  45.150  64.254  0.00  0.00            
ATOM   2508  CD1 LEU X 160      73.463  44.680  62.378  0.00  0.00            
ATOM   2509 HD11 LEU X 160      73.619  45.716  62.078  0.00  0.00            
ATOM   2510 HD12 LEU X 160      74.219  43.927  62.157  0.00  0.00            
ATOM   2511 HD13 LEU X 160      72.520  44.351  61.941  0.00  0.00            
ATOM   2512  CD2 LEU X 160      73.170  43.207  64.288  0.00  0.00            
ATOM   2513 HD21 LEU X 160      74.061  42.683  63.942  0.00  0.00            
ATOM   2514 HD22 LEU X 160      73.109  43.200  65.376  0.00  0.00            
ATOM   2515 HD23 LEU X 160      72.239  42.788  63.905  0.00  0.00            
ATOM   2516  C   LEU X 160      75.344  46.489  66.720  0.00  0.00            
ATOM   2517  O   LEU X 160      76.240  45.627  66.716  0.00  0.00            
ATOM   2518  N   SER X 161      75.577  47.659  67.285  0.00  0.00            
ATOM   2519  H   SER X 161      74.849  48.340  67.126  0.00  0.00            
ATOM   2520  CA  SER X 161      76.705  47.992  68.102  0.00  0.00            
ATOM   2521  HA  SER X 161      77.514  48.020  67.372  0.00  0.00            
ATOM   2522  CB  SER X 161      76.590  49.485  68.634  0.00  0.00            
ATOM   2523  HB2 SER X 161      77.390  49.711  69.338  0.00  0.00            
ATOM   2524  HB3 SER X 161      76.692  50.159  67.783  0.00  0.00            
ATOM   2525  OG  SER X 161      75.412  49.674  69.356  0.00  0.00            
ATOM   2526  HG  SER X 161      74.747  49.907  68.704  0.00  0.00            
ATOM   2527  C   SER X 161      77.125  46.992  69.170  0.00  0.00            
ATOM   2528  O   SER X 161      76.270  46.135  69.512  0.00  0.00            
ATOM   2529  N   SER X 162      78.449  46.920  69.533  0.00  0.00            
ATOM   2530  H   SER X 162      79.079  47.675  69.303  0.00  0.00            
ATOM   2531  CA  SER X 162      79.040  45.977  70.484  0.00  0.00            
ATOM   2532  HA  SER X 162      80.103  46.148  70.314  0.00  0.00            
ATOM   2533  CB  SER X 162      78.775  46.362  71.953  0.00  0.00            
ATOM   2534  HB2 SER X 162      77.692  46.380  72.075  0.00  0.00            
ATOM   2535  HB3 SER X 162      79.190  45.629  72.645  0.00  0.00            
ATOM   2536  OG  SER X 162      79.241  47.728  72.196  0.00  0.00            
ATOM   2537  HG  SER X 162      78.476  48.255  71.956  0.00  0.00            
ATOM   2538  C   SER X 162      78.668  44.516  70.238  0.00  0.00            
ATOM   2539  O   SER X 162      78.789  43.713  71.140  0.00  0.00            
ATOM   2540  N   ASN X 163      78.232  44.103  69.036  0.00  0.00            
ATOM   2541  H   ASN X 163      78.017  44.751  68.292  0.00  0.00            
ATOM   2542  CA  ASN X 163      78.041  42.659  68.797  0.00  0.00            
ATOM   2543  HA  ASN X 163      77.704  42.104  69.673  0.00  0.00            
ATOM   2544  CB  ASN X 163      76.872  42.481  67.794  0.00  0.00            
ATOM   2545  HB2 ASN X 163      76.978  43.390  67.201  0.00  0.00            
ATOM   2546  HB3 ASN X 163      76.969  41.580  67.189  0.00  0.00            
ATOM   2547  CG  ASN X 163      75.481  42.504  68.303  0.00  0.00            
ATOM   2548  OD1 ASN X 163      74.915  41.488  68.579  0.00  0.00            
ATOM   2549  ND2 ASN X 163      74.923  43.691  68.527  0.00  0.00            
ATOM   2550 HD21 ASN X 163      73.924  43.836  68.566  0.00  0.00            
ATOM   2551 HD22 ASN X 163      75.580  44.450  68.414  0.00  0.00            
ATOM   2552  C   ASN X 163      79.347  41.903  68.414  0.00  0.00            
ATOM   2553  O   ASN X 163      80.439  42.498  68.460  0.00  0.00            
ATOM   2554  N   LYS X 164      79.211  40.638  67.997  0.00  0.00            
ATOM   2555  H   LYS X 164      78.313  40.278  67.708  0.00  0.00            
ATOM   2556  CA  LYS X 164      80.304  39.679  67.788  0.00  0.00            
ATOM   2557  HA  LYS X 164      81.232  40.028  68.242  0.00  0.00            
ATOM   2558  CB  LYS X 164      79.975  38.317  68.564  0.00  0.00            
ATOM   2559  HB2 LYS X 164      79.262  37.699  68.019  0.00  0.00            
ATOM   2560  HB3 LYS X 164      80.946  37.822  68.546  0.00  0.00            
ATOM   2561  CG  LYS X 164      79.456  38.426  70.060  0.00  0.00            
ATOM   2562  HG2 LYS X 164      78.475  38.899  70.093  0.00  0.00            
ATOM   2563  HG3 LYS X 164      79.244  37.424  70.433  0.00  0.00            
ATOM   2564  CD  LYS X 164      80.412  39.254  70.997  0.00  0.00            
ATOM   2565  HD2 LYS X 164      81.403  38.808  70.909  0.00  0.00            
ATOM   2566  HD3 LYS X 164      80.395  40.316  70.752  0.00  0.00            
ATOM   2567  CE  LYS X 164      79.929  39.018  72.385  0.00  0.00            
ATOM   2568  HE2 LYS X 164      78.844  39.087  72.472  0.00  0.00            
ATOM   2569  HE3 LYS X 164      80.331  38.032  72.616  0.00  0.00            
ATOM   2570  NZ  LYS X 164      80.496  39.927  73.363  0.00  0.00            
ATOM   2571  HZ1 LYS X 164      81.503  39.904  73.289  0.00  0.00            
ATOM   2572  HZ2 LYS X 164      80.199  40.870  73.160  0.00  0.00            
ATOM   2573  HZ3 LYS X 164      80.139  39.647  74.266  0.00  0.00            
ATOM   2574  C   LYS X 164      80.623  39.497  66.253  0.00  0.00            
ATOM   2575  O   LYS X 164      81.224  38.535  65.851  0.00  0.00            
ATOM   2576  N   ILE X 165      80.245  40.388  65.403  0.00  0.00            
ATOM   2577  H   ILE X 165      79.852  41.178  65.895  0.00  0.00            
ATOM   2578  CA  ILE X 165      80.357  40.278  63.917  0.00  0.00            
ATOM   2579  HA  ILE X 165      79.940  39.319  63.608  0.00  0.00            
ATOM   2580  CB  ILE X 165      79.411  41.335  63.248  0.00  0.00            
ATOM   2581  HB  ILE X 165      79.686  42.339  63.573  0.00  0.00            
ATOM   2582  CG2 ILE X 165      79.594  41.256  61.759  0.00  0.00            
ATOM   2583 HG21 ILE X 165      78.969  41.992  61.253  0.00  0.00            
ATOM   2584 HG22 ILE X 165      80.613  41.495  61.455  0.00  0.00            
ATOM   2585 HG23 ILE X 165      79.431  40.291  61.280  0.00  0.00            
ATOM   2586  CG1 ILE X 165      77.935  41.149  63.639  0.00  0.00            
ATOM   2587 HG12 ILE X 165      77.584  40.225  63.180  0.00  0.00            
ATOM   2588 HG13 ILE X 165      77.886  41.067  64.725  0.00  0.00            
ATOM   2589  CD1 ILE X 165      77.041  42.332  63.307  0.00  0.00            
ATOM   2590 HD11 ILE X 165      75.988  42.084  63.440  0.00  0.00            
ATOM   2591 HD12 ILE X 165      77.331  43.139  63.980  0.00  0.00            
ATOM   2592 HD13 ILE X 165      77.061  42.710  62.285  0.00  0.00            
ATOM   2593  C   ILE X 165      81.789  40.424  63.489  0.00  0.00            
ATOM   2594  O   ILE X 165      82.372  41.398  63.973  0.00  0.00            
ATOM   2595  N   GLN X 166      82.367  39.601  62.622  0.00  0.00            
ATOM   2596  H   GLN X 166      81.853  38.805  62.273  0.00  0.00            
ATOM   2597  CA  GLN X 166      83.838  39.589  62.312  0.00  0.00            
ATOM   2598  HA  GLN X 166      84.245  40.346  62.983  0.00  0.00            
ATOM   2599  CB  GLN X 166      84.433  38.216  62.625  0.00  0.00            
ATOM   2600  HB2 GLN X 166      84.102  37.561  61.819  0.00  0.00            
ATOM   2601  HB3 GLN X 166      85.522  38.195  62.644  0.00  0.00            
ATOM   2602  CG  GLN X 166      83.981  37.445  63.861  0.00  0.00            
ATOM   2603  HG2 GLN X 166      82.896  37.344  63.878  0.00  0.00            
ATOM   2604  HG3 GLN X 166      84.362  36.437  63.693  0.00  0.00            
ATOM   2605  CD  GLN X 166      84.539  38.009  65.118  0.00  0.00            
ATOM   2606  OE1 GLN X 166      85.630  38.519  65.151  0.00  0.00            
ATOM   2607  NE2 GLN X 166      83.839  37.926  66.239  0.00  0.00            
ATOM   2608 HE21 GLN X 166      84.342  38.271  67.044  0.00  0.00            
ATOM   2609 HE22 GLN X 166      82.865  37.664  66.184  0.00  0.00            
ATOM   2610  C   GLN X 166      84.177  39.998  60.865  0.00  0.00            
ATOM   2611  O   GLN X 166      85.244  40.633  60.515  0.00  0.00            
ATOM   2612  N   SER X 167      83.295  39.710  59.951  0.00  0.00            
ATOM   2613  H   SER X 167      82.506  39.169  60.275  0.00  0.00            
ATOM   2614  CA  SER X 167      83.385  40.122  58.536  0.00  0.00            
ATOM   2615  HA  SER X 167      83.717  41.158  58.483  0.00  0.00            
ATOM   2616  CB  SER X 167      84.305  39.172  57.773  0.00  0.00            
ATOM   2617  HB2 SER X 167      84.394  39.535  56.749  0.00  0.00            
ATOM   2618  HB3 SER X 167      85.272  39.160  58.277  0.00  0.00            
ATOM   2619  OG  SER X 167      83.716  37.859  57.722  0.00  0.00            
ATOM   2620  HG  SER X 167      84.396  37.332  57.295  0.00  0.00            
ATOM   2621  C   SER X 167      82.029  40.199  57.936  0.00  0.00            
ATOM   2622  O   SER X 167      81.069  39.853  58.567  0.00  0.00            
ATOM   2623  N   ILE X 168      81.936  40.696  56.726  0.00  0.00            
ATOM   2624  H   ILE X 168      82.797  40.889  56.235  0.00  0.00            
ATOM   2625  CA  ILE X 168      80.707  40.740  55.906  0.00  0.00            
ATOM   2626  HA  ILE X 168      80.147  39.928  56.371  0.00  0.00            
ATOM   2627  CB  ILE X 168      80.118  42.141  55.985  0.00  0.00            
ATOM   2628  HB  ILE X 168      80.965  42.791  55.764  0.00  0.00            
ATOM   2629  CG2 ILE X 168      78.984  42.304  55.009  0.00  0.00            
ATOM   2630 HG21 ILE X 168      78.172  41.624  55.267  0.00  0.00            
ATOM   2631 HG22 ILE X 168      78.590  43.320  55.044  0.00  0.00            
ATOM   2632 HG23 ILE X 168      79.395  42.142  54.013  0.00  0.00            
ATOM   2633  CG1 ILE X 168      79.469  42.473  57.411  0.00  0.00            
ATOM   2634 HG12 ILE X 168      78.494  41.995  57.513  0.00  0.00            
ATOM   2635 HG13 ILE X 168      80.158  42.109  58.173  0.00  0.00            
ATOM   2636  CD1 ILE X 168      79.106  43.904  57.724  0.00  0.00            
ATOM   2637 HD11 ILE X 168      78.364  44.421  57.114  0.00  0.00            
ATOM   2638 HD12 ILE X 168      78.781  43.948  58.763  0.00  0.00            
ATOM   2639 HD13 ILE X 168      79.987  44.545  57.755  0.00  0.00            
ATOM   2640  C   ILE X 168      80.943  40.294  54.415  0.00  0.00            
ATOM   2641  O   ILE X 168      81.977  40.613  53.850  0.00  0.00            
ATOM   2642  N   TYR X 169      79.969  39.548  53.876  0.00  0.00            
ATOM   2643  H   TYR X 169      79.317  39.125  54.521  0.00  0.00            
ATOM   2644  CA  TYR X 169      79.955  39.075  52.442  0.00  0.00            
ATOM   2645  HA  TYR X 169      80.857  39.431  51.943  0.00  0.00            
ATOM   2646  CB  TYR X 169      79.937  37.557  52.419  0.00  0.00            
ATOM   2647  HB2 TYR X 169      79.264  37.147  53.172  0.00  0.00            
ATOM   2648  HB3 TYR X 169      79.745  37.124  51.438  0.00  0.00            
ATOM   2649  CG  TYR X 169      81.301  36.956  52.796  0.00  0.00            
ATOM   2650  CD1 TYR X 169      81.654  36.653  54.120  0.00  0.00            
ATOM   2651  HD1 TYR X 169      80.990  37.028  54.885  0.00  0.00            
ATOM   2652  CE1 TYR X 169      82.904  36.061  54.410  0.00  0.00            
ATOM   2653  HE1 TYR X 169      83.234  35.971  55.434  0.00  0.00            
ATOM   2654  CZ  TYR X 169      83.867  35.785  53.392  0.00  0.00            
ATOM   2655  OH  TYR X 169      85.058  35.178  53.655  0.00  0.00            
ATOM   2656  HH  TYR X 169      85.035  34.927  54.581  0.00  0.00            
ATOM   2657  CE2 TYR X 169      83.452  36.127  52.052  0.00  0.00            
ATOM   2658  HE2 TYR X 169      84.221  36.012  51.303  0.00  0.00            
ATOM   2659  CD2 TYR X 169      82.204  36.698  51.783  0.00  0.00            
ATOM   2660  HD2 TYR X 169      81.964  36.934  50.756  0.00  0.00            
ATOM   2661  C   TYR X 169      78.767  39.608  51.723  0.00  0.00            
ATOM   2662  O   TYR X 169      77.706  39.837  52.323  0.00  0.00            
ATOM   2663  N   CYS X 170      78.810  39.335  50.400  0.00  0.00            
ATOM   2664  H   CYS X 170      79.710  39.222  49.956  0.00  0.00            
ATOM   2665  CA  CYS X 170      77.654  39.542  49.526  0.00  0.00            
ATOM   2666  HA  CYS X 170      77.449  40.580  49.791  0.00  0.00            
ATOM   2667  CB  CYS X 170      78.139  39.416  48.088  0.00  0.00            
ATOM   2668  HB2 CYS X 170      77.338  39.758  47.432  0.00  0.00            
ATOM   2669  HB3 CYS X 170      79.045  40.014  47.985  0.00  0.00            
ATOM   2670  SG  CYS X 170      78.649  37.772  47.539  0.00  0.00            
ATOM   2671  HG  CYS X 170      77.447  37.462  47.046  0.00  0.00            
ATOM   2672  C   CYS X 170      76.454  38.604  49.751  0.00  0.00            
ATOM   2673  O   CYS X 170      75.336  39.102  49.688  0.00  0.00            
ATOM   2674  N   THR X 171      76.642  37.353  50.072  0.00  0.00            
ATOM   2675  H   THR X 171      77.590  37.031  49.940  0.00  0.00            
ATOM   2676  CA  THR X 171      75.660  36.415  50.702  0.00  0.00            
ATOM   2677  HA  THR X 171      74.907  36.312  49.921  0.00  0.00            
ATOM   2678  CB  THR X 171      76.364  35.101  50.945  0.00  0.00            
ATOM   2679  HB  THR X 171      77.076  35.193  51.765  0.00  0.00            
ATOM   2680  CG2 THR X 171      75.455  33.965  51.406  0.00  0.00            
ATOM   2681 HG21 THR X 171      76.150  33.254  51.854  0.00  0.00            
ATOM   2682 HG22 THR X 171      74.791  34.276  52.212  0.00  0.00            
ATOM   2683 HG23 THR X 171      74.944  33.428  50.607  0.00  0.00            
ATOM   2684  OG1 THR X 171      76.942  34.680  49.726  0.00  0.00            
ATOM   2685  HG1 THR X 171      77.888  34.571  49.843  0.00  0.00            
ATOM   2686  C   THR X 171      75.042  36.881  51.967  0.00  0.00            
ATOM   2687  O   THR X 171      73.830  36.621  52.181  0.00  0.00            
ATOM   2688  N   ASP X 172      75.698  37.708  52.769  0.00  0.00            
ATOM   2689  H   ASP X 172      76.653  37.964  52.560  0.00  0.00            
ATOM   2690  CA  ASP X 172      75.139  38.305  54.046  0.00  0.00            
ATOM   2691  HA  ASP X 172      74.485  37.572  54.518  0.00  0.00            
ATOM   2692  CB  ASP X 172      76.234  38.867  55.000  0.00  0.00            
ATOM   2693  HB2 ASP X 172      76.776  39.707  54.565  0.00  0.00            
ATOM   2694  HB3 ASP X 172      75.784  39.282  55.902  0.00  0.00            
ATOM   2695  CG  ASP X 172      77.253  37.812  55.310  0.00  0.00            
ATOM   2696  OD1 ASP X 172      77.044  36.554  55.236  0.00  0.00            
ATOM   2697  OD2 ASP X 172      78.267  38.226  55.868  0.00  0.00            
ATOM   2698  C   ASP X 172      74.230  39.465  53.707  0.00  0.00            
ATOM   2699  O   ASP X 172      73.329  39.761  54.423  0.00  0.00            
ATOM   2700  N   LEU X 173      74.559  40.182  52.595  0.00  0.00            
ATOM   2701  H   LEU X 173      75.329  39.855  52.029  0.00  0.00            
ATOM   2702  CA  LEU X 173      73.855  41.333  52.024  0.00  0.00            
ATOM   2703  HA  LEU X 173      73.492  41.982  52.821  0.00  0.00            
ATOM   2704  CB  LEU X 173      74.890  42.213  51.252  0.00  0.00            
ATOM   2705  HB2 LEU X 173      75.294  41.580  50.462  0.00  0.00            
ATOM   2706  HB3 LEU X 173      74.403  42.953  50.617  0.00  0.00            
ATOM   2707  CG  LEU X 173      75.958  42.964  52.074  0.00  0.00            
ATOM   2708  HG  LEU X 173      76.521  42.231  52.652  0.00  0.00            
ATOM   2709  CD1 LEU X 173      76.970  43.831  51.324  0.00  0.00            
ATOM   2710 HD11 LEU X 173      76.400  44.623  50.839  0.00  0.00            
ATOM   2711 HD12 LEU X 173      77.614  44.383  52.009  0.00  0.00            
ATOM   2712 HD13 LEU X 173      77.577  43.220  50.656  0.00  0.00            
ATOM   2713  CD2 LEU X 173      75.340  43.836  53.156  0.00  0.00            
ATOM   2714 HD21 LEU X 173      75.096  43.274  54.057  0.00  0.00            
ATOM   2715 HD22 LEU X 173      75.924  44.750  53.260  0.00  0.00            
ATOM   2716 HD23 LEU X 173      74.371  44.209  52.824  0.00  0.00            
ATOM   2717  C   LEU X 173      72.637  41.040  51.104  0.00  0.00            
ATOM   2718  O   LEU X 173      72.161  41.908  50.464  0.00  0.00            
ATOM   2719  N   ARG X 174      72.218  39.780  50.993  0.00  0.00            
ATOM   2720  H   ARG X 174      72.813  39.101  51.448  0.00  0.00            
ATOM   2721  CA  ARG X 174      71.133  39.279  50.048  0.00  0.00            
ATOM   2722  HA  ARG X 174      71.451  39.678  49.085  0.00  0.00            
ATOM   2723  CB  ARG X 174      71.258  37.688  49.970  0.00  0.00            
ATOM   2724  HB2 ARG X 174      72.317  37.432  49.924  0.00  0.00            
ATOM   2725  HB3 ARG X 174      70.919  37.358  50.951  0.00  0.00            
ATOM   2726  CG  ARG X 174      70.574  37.110  48.712  0.00  0.00            
ATOM   2727  HG2 ARG X 174      69.512  37.247  48.919  0.00  0.00            
ATOM   2728  HG3 ARG X 174      70.733  37.728  47.828  0.00  0.00            
ATOM   2729  CD  ARG X 174      70.924  35.635  48.350  0.00  0.00            
ATOM   2730  HD2 ARG X 174      70.852  34.934  49.182  0.00  0.00            
ATOM   2731  HD3 ARG X 174      70.228  35.198  47.634  0.00  0.00            
ATOM   2732  NE  ARG X 174      72.322  35.573  47.844  0.00  0.00            
ATOM   2733  HE  ARG X 174      72.659  36.323  47.258  0.00  0.00            
ATOM   2734  CZ  ARG X 174      73.199  34.649  48.112  0.00  0.00            
ATOM   2735  NH1 ARG X 174      72.965  33.555  48.769  0.00  0.00            
ATOM   2736 HH11 ARG X 174      71.991  33.310  48.881  0.00  0.00            
ATOM   2737 HH12 ARG X 174      73.647  32.891  49.107  0.00  0.00            
ATOM   2738  NH2 ARG X 174      74.476  34.777  47.799  0.00  0.00            
ATOM   2739 HH21 ARG X 174      74.748  35.656  47.382  0.00  0.00            
ATOM   2740 HH22 ARG X 174      75.192  34.107  48.042  0.00  0.00            
ATOM   2741  C   ARG X 174      69.684  39.782  50.334  0.00  0.00            
ATOM   2742  O   ARG X 174      68.774  39.489  49.546  0.00  0.00            
ATOM   2743  N   VAL X 175      69.581  40.574  51.435  0.00  0.00            
ATOM   2744  H   VAL X 175      70.414  40.822  51.949  0.00  0.00            
ATOM   2745  CA  VAL X 175      68.343  41.309  51.814  0.00  0.00            
ATOM   2746  HA  VAL X 175      67.558  41.163  51.072  0.00  0.00            
ATOM   2747  CB  VAL X 175      67.792  40.636  53.087  0.00  0.00            
ATOM   2748  HB  VAL X 175      68.632  40.813  53.759  0.00  0.00            
ATOM   2749  CG1 VAL X 175      66.568  41.331  53.760  0.00  0.00            
ATOM   2750 HG11 VAL X 175      66.425  40.863  54.734  0.00  0.00            
ATOM   2751 HG12 VAL X 175      66.820  42.338  54.092  0.00  0.00            
ATOM   2752 HG13 VAL X 175      65.692  41.284  53.113  0.00  0.00            
ATOM   2753  CG2 VAL X 175      67.464  39.178  53.103  0.00  0.00            
ATOM   2754 HG21 VAL X 175      68.003  38.631  52.330  0.00  0.00            
ATOM   2755 HG22 VAL X 175      67.464  38.833  54.137  0.00  0.00            
ATOM   2756 HG23 VAL X 175      66.423  39.021  52.821  0.00  0.00            
ATOM   2757  C   VAL X 175      68.542  42.793  51.910  0.00  0.00            
ATOM   2758  O   VAL X 175      67.444  43.414  51.825  0.00  0.00            
ATOM   2759  N   LEU X 176      69.648  43.389  52.318  0.00  0.00            
ATOM   2760  H   LEU X 176      70.489  42.854  52.481  0.00  0.00            
ATOM   2761  CA  LEU X 176      69.756  44.823  52.684  0.00  0.00            
ATOM   2762  HA  LEU X 176      68.995  45.047  53.431  0.00  0.00            
ATOM   2763  CB  LEU X 176      71.104  45.047  53.408  0.00  0.00            
ATOM   2764  HB2 LEU X 176      71.090  44.392  54.280  0.00  0.00            
ATOM   2765  HB3 LEU X 176      71.854  44.782  52.664  0.00  0.00            
ATOM   2766  CG  LEU X 176      71.388  46.491  53.947  0.00  0.00            
ATOM   2767  HG  LEU X 176      70.837  47.245  53.385  0.00  0.00            
ATOM   2768  CD1 LEU X 176      70.961  46.549  55.454  0.00  0.00            
ATOM   2769 HD11 LEU X 176      71.540  45.824  56.027  0.00  0.00            
ATOM   2770 HD12 LEU X 176      71.105  47.539  55.888  0.00  0.00            
ATOM   2771 HD13 LEU X 176      69.939  46.175  55.519  0.00  0.00            
ATOM   2772  CD2 LEU X 176      72.877  46.850  53.784  0.00  0.00            
ATOM   2773 HD21 LEU X 176      73.274  46.636  52.791  0.00  0.00            
ATOM   2774 HD22 LEU X 176      73.119  47.856  54.127  0.00  0.00            
ATOM   2775 HD23 LEU X 176      73.402  46.068  54.332  0.00  0.00            
ATOM   2776  C   LEU X 176      69.595  45.725  51.452  0.00  0.00            
ATOM   2777  O   LEU X 176      69.209  46.871  51.537  0.00  0.00            
ATOM   2778  N   HIE X 177      69.838  45.135  50.248  0.00  0.00            
ATOM   2779  H   HIE X 177      70.265  44.221  50.217  0.00  0.00            
ATOM   2780  CA  HIE X 177      69.693  45.803  48.906  0.00  0.00            
ATOM   2781  HA  HIE X 177      70.138  46.797  48.963  0.00  0.00            
ATOM   2782  CB  HIE X 177      70.359  45.002  47.777  0.00  0.00            
ATOM   2783  HB2 HIE X 177      70.360  45.673  46.919  0.00  0.00            
ATOM   2784  HB3 HIE X 177      71.321  44.579  48.067  0.00  0.00            
ATOM   2785  CG  HIE X 177      69.655  43.775  47.284  0.00  0.00            
ATOM   2786  ND1 HIE X 177      69.480  42.727  48.165  0.00  0.00            
ATOM   2787  CE1 HIE X 177      68.773  41.810  47.425  0.00  0.00            
ATOM   2788  HE1 HIE X 177      68.519  40.859  47.871  0.00  0.00            
ATOM   2789  NE2 HIE X 177      68.350  42.295  46.226  0.00  0.00            
ATOM   2790  HE2 HIE X 177      67.817  41.736  45.574  0.00  0.00            
ATOM   2791  CD2 HIE X 177      68.987  43.553  46.117  0.00  0.00            
ATOM   2792  HD2 HIE X 177      68.851  44.319  45.367  0.00  0.00            
ATOM   2793  C   HIE X 177      68.239  46.094  48.430  0.00  0.00            
ATOM   2794  O   HIE X 177      68.092  46.891  47.498  0.00  0.00            
ATOM   2795  N   GLN X 178      67.219  45.407  48.950  0.00  0.00            
ATOM   2796  H   GLN X 178      67.448  44.733  49.666  0.00  0.00            
ATOM   2797  CA  GLN X 178      65.826  45.491  48.483  0.00  0.00            
ATOM   2798  HA  GLN X 178      65.958  45.380  47.407  0.00  0.00            
ATOM   2799  CB  GLN X 178      64.908  44.397  49.011  0.00  0.00            
ATOM   2800  HB2 GLN X 178      64.885  44.547  50.090  0.00  0.00            
ATOM   2801  HB3 GLN X 178      63.881  44.456  48.650  0.00  0.00            
ATOM   2802  CG  GLN X 178      65.345  42.939  48.720  0.00  0.00            
ATOM   2803  HG2 GLN X 178      66.395  42.745  48.935  0.00  0.00            
ATOM   2804  HG3 GLN X 178      64.772  42.201  49.281  0.00  0.00            
ATOM   2805  CD  GLN X 178      65.085  42.462  47.340  0.00  0.00            
ATOM   2806  OE1 GLN X 178      64.789  43.301  46.483  0.00  0.00            
ATOM   2807  NE2 GLN X 178      65.105  41.208  47.012  0.00  0.00            
ATOM   2808 HE21 GLN X 178      64.850  41.083  46.043  0.00  0.00            
ATOM   2809 HE22 GLN X 178      65.463  40.422  47.536  0.00  0.00            
ATOM   2810  C   GLN X 178      65.171  46.849  48.654  0.00  0.00            
ATOM   2811  O   GLN X 178      64.117  47.042  48.057  0.00  0.00            
ATOM   2812  N   MET X 179      65.765  47.738  49.451  0.00  0.00            
ATOM   2813  H   MET X 179      66.632  47.493  49.907  0.00  0.00            
ATOM   2814  CA  MET X 179      65.387  49.159  49.529  0.00  0.00            
ATOM   2815  HA  MET X 179      64.338  49.297  49.267  0.00  0.00            
ATOM   2816  CB  MET X 179      65.492  49.736  50.989  0.00  0.00            
ATOM   2817  HB2 MET X 179      64.946  49.046  51.632  0.00  0.00            
ATOM   2818  HB3 MET X 179      66.531  49.871  51.289  0.00  0.00            
ATOM   2819  CG  MET X 179      64.903  51.192  51.111  0.00  0.00            
ATOM   2820  HG2 MET X 179      64.992  51.554  52.136  0.00  0.00            
ATOM   2821  HG3 MET X 179      65.501  51.862  50.495  0.00  0.00            
ATOM   2822  SD  MET X 179      63.171  51.440  50.490  0.00  0.00            
ATOM   2823  CE  MET X 179      62.375  50.191  51.552  0.00  0.00            
ATOM   2824  HE1 MET X 179      62.868  50.190  52.524  0.00  0.00            
ATOM   2825  HE2 MET X 179      61.299  50.361  51.577  0.00  0.00            
ATOM   2826  HE3 MET X 179      62.658  49.220  51.144  0.00  0.00            
ATOM   2827  C   MET X 179      66.262  50.061  48.567  0.00  0.00            
ATOM   2828  O   MET X 179      67.428  50.206  48.981  0.00  0.00            
ATOM   2829  N   PRO X 180      65.830  50.515  47.405  0.00  0.00            
ATOM   2830  CD  PRO X 180      64.502  50.303  46.888  0.00  0.00            
ATOM   2831  HD2 PRO X 180      63.723  50.615  47.583  0.00  0.00            
ATOM   2832  HD3 PRO X 180      64.197  49.269  46.731  0.00  0.00            
ATOM   2833  CG  PRO X 180      64.466  51.145  45.651  0.00  0.00            
ATOM   2834  HG2 PRO X 180      64.252  52.164  45.975  0.00  0.00            
ATOM   2835  HG3 PRO X 180      63.651  50.880  44.977  0.00  0.00            
ATOM   2836  CB  PRO X 180      65.840  51.156  45.128  0.00  0.00            
ATOM   2837  HB2 PRO X 180      65.845  52.078  44.547  0.00  0.00            
ATOM   2838  HB3 PRO X 180      65.972  50.279  44.495  0.00  0.00            
ATOM   2839  CA  PRO X 180      66.579  51.317  46.474  0.00  0.00            
ATOM   2840  HA  PRO X 180      67.555  50.890  46.241  0.00  0.00            
ATOM   2841  C   PRO X 180      66.747  52.795  46.879  0.00  0.00            
ATOM   2842  O   PRO X 180      67.628  53.453  46.375  0.00  0.00            
ATOM   2843  N   LEU X 181      66.025  53.280  47.924  0.00  0.00            
ATOM   2844  H   LEU X 181      65.359  52.654  48.353  0.00  0.00            
ATOM   2845  CA  LEU X 181      66.018  54.680  48.383  0.00  0.00            
ATOM   2846  HA  LEU X 181      66.157  55.387  47.565  0.00  0.00            
ATOM   2847  CB  LEU X 181      64.609  54.908  48.976  0.00  0.00            
ATOM   2848  HB2 LEU X 181      64.426  54.114  49.700  0.00  0.00            
ATOM   2849  HB3 LEU X 181      64.639  55.930  49.352  0.00  0.00            
ATOM   2850  CG  LEU X 181      63.500  54.726  47.899  0.00  0.00            
ATOM   2851  HG  LEU X 181      63.243  53.688  47.687  0.00  0.00            
ATOM   2852  CD1 LEU X 181      62.156  55.449  48.286  0.00  0.00            
ATOM   2853 HD11 LEU X 181      61.962  55.423  49.358  0.00  0.00            
ATOM   2854 HD12 LEU X 181      62.192  56.501  48.002  0.00  0.00            
ATOM   2855 HD13 LEU X 181      61.328  54.935  47.797  0.00  0.00            
ATOM   2856  CD2 LEU X 181      63.864  55.499  46.612  0.00  0.00            
ATOM   2857 HD21 LEU X 181      62.951  55.568  46.019  0.00  0.00            
ATOM   2858 HD22 LEU X 181      63.981  56.549  46.883  0.00  0.00            
ATOM   2859 HD23 LEU X 181      64.573  54.967  45.978  0.00  0.00            
ATOM   2860  C   LEU X 181      67.081  54.949  49.434  0.00  0.00            
ATOM   2861  O   LEU X 181      67.360  54.049  50.173  0.00  0.00            
ATOM   2862  N   LEU X 182      67.606  56.126  49.562  0.00  0.00            
ATOM   2863  H   LEU X 182      67.285  56.882  48.975  0.00  0.00            
ATOM   2864  CA  LEU X 182      68.413  56.596  50.696  0.00  0.00            
ATOM   2865  HA  LEU X 182      69.239  55.927  50.937  0.00  0.00            
ATOM   2866  CB  LEU X 182      69.123  57.922  50.365  0.00  0.00            
ATOM   2867  HB2 LEU X 182      68.540  58.828  50.197  0.00  0.00            
ATOM   2868  HB3 LEU X 182      69.667  58.089  51.294  0.00  0.00            
ATOM   2869  CG  LEU X 182      70.236  57.779  49.243  0.00  0.00            
ATOM   2870  HG  LEU X 182      70.550  56.763  49.005  0.00  0.00            
ATOM   2871  CD1 LEU X 182      69.494  58.338  48.011  0.00  0.00            
ATOM   2872 HD11 LEU X 182      68.728  57.643  47.669  0.00  0.00            
ATOM   2873 HD12 LEU X 182      69.248  59.384  48.195  0.00  0.00            
ATOM   2874 HD13 LEU X 182      70.234  58.367  47.211  0.00  0.00            
ATOM   2875  CD2 LEU X 182      71.394  58.777  49.512  0.00  0.00            
ATOM   2876 HD21 LEU X 182      71.871  58.352  50.395  0.00  0.00            
ATOM   2877 HD22 LEU X 182      72.076  58.791  48.662  0.00  0.00            
ATOM   2878 HD23 LEU X 182      70.918  59.747  49.655  0.00  0.00            
ATOM   2879  C   LEU X 182      67.527  56.818  51.990  0.00  0.00            
ATOM   2880  O   LEU X 182      67.229  58.004  52.220  0.00  0.00            
ATOM   2881  N   ASN X 183      67.023  55.830  52.662  0.00  0.00            
ATOM   2882  H   ASN X 183      67.403  54.902  52.547  0.00  0.00            
ATOM   2883  CA  ASN X 183      66.033  56.029  53.715  0.00  0.00            
ATOM   2884  HA  ASN X 183      65.887  57.100  53.857  0.00  0.00            
ATOM   2885  CB  ASN X 183      64.693  55.320  53.386  0.00  0.00            
ATOM   2886  HB2 ASN X 183      64.973  54.306  53.104  0.00  0.00            
ATOM   2887  HB3 ASN X 183      64.117  55.284  54.311  0.00  0.00            
ATOM   2888  CG  ASN X 183      63.885  56.076  52.354  0.00  0.00            
ATOM   2889  OD1 ASN X 183      64.251  56.944  51.575  0.00  0.00            
ATOM   2890  ND2 ASN X 183      62.614  55.814  52.304  0.00  0.00            
ATOM   2891 HD21 ASN X 183      61.992  56.520  51.938  0.00  0.00            
ATOM   2892 HD22 ASN X 183      62.355  55.162  53.031  0.00  0.00            
ATOM   2893  C   ASN X 183      66.613  55.423  54.975  0.00  0.00            
ATOM   2894  O   ASN X 183      66.389  55.965  56.076  0.00  0.00            
ATOM   2895  N   LEU X 184      67.301  54.237  54.944  0.00  0.00            
ATOM   2896  H   LEU X 184      67.349  53.816  54.028  0.00  0.00            
ATOM   2897  CA  LEU X 184      67.739  53.543  56.167  0.00  0.00            
ATOM   2898  HA  LEU X 184      66.941  53.708  56.891  0.00  0.00            
ATOM   2899  CB  LEU X 184      67.762  52.009  55.867  0.00  0.00            
ATOM   2900  HB2 LEU X 184      66.716  51.784  55.657  0.00  0.00            
ATOM   2901  HB3 LEU X 184      68.379  51.879  54.978  0.00  0.00            
ATOM   2902  CG  LEU X 184      68.295  51.028  56.993  0.00  0.00            
ATOM   2903  HG  LEU X 184      69.223  51.380  57.443  0.00  0.00            
ATOM   2904  CD1 LEU X 184      67.313  50.827  58.127  0.00  0.00            
ATOM   2905 HD11 LEU X 184      66.310  50.576  57.781  0.00  0.00            
ATOM   2906 HD12 LEU X 184      67.556  50.012  58.808  0.00  0.00            
ATOM   2907 HD13 LEU X 184      67.279  51.718  58.754  0.00  0.00            
ATOM   2908  CD2 LEU X 184      68.641  49.661  56.427  0.00  0.00            
ATOM   2909 HD21 LEU X 184      69.145  49.114  57.223  0.00  0.00            
ATOM   2910 HD22 LEU X 184      67.772  49.207  55.950  0.00  0.00            
ATOM   2911 HD23 LEU X 184      69.482  49.692  55.734  0.00  0.00            
ATOM   2912  C   LEU X 184      69.006  54.176  56.711  0.00  0.00            
ATOM   2913  O   LEU X 184      70.036  54.300  56.046  0.00  0.00            
ATOM   2914  N   SER X 185      68.989  54.509  57.965  0.00  0.00            
ATOM   2915  H   SER X 185      68.112  54.362  58.445  0.00  0.00            
ATOM   2916  CA  SER X 185      70.208  54.657  58.857  0.00  0.00            
ATOM   2917  HA  SER X 185      71.086  54.943  58.278  0.00  0.00            
ATOM   2918  CB  SER X 185      69.975  55.809  59.923  0.00  0.00            
ATOM   2919  HB2 SER X 185      69.182  55.482  60.594  0.00  0.00            
ATOM   2920  HB3 SER X 185      70.827  56.099  60.538  0.00  0.00            
ATOM   2921  OG  SER X 185      69.418  56.996  59.399  0.00  0.00            
ATOM   2922  HG  SER X 185      68.546  56.873  59.016  0.00  0.00            
ATOM   2923  C   SER X 185      70.589  53.342  59.585  0.00  0.00            
ATOM   2924  O   SER X 185      69.749  52.564  60.028  0.00  0.00            
ATOM   2925  N   LEU X 186      71.883  53.060  59.692  0.00  0.00            
ATOM   2926  H   LEU X 186      72.512  53.547  59.069  0.00  0.00            
ATOM   2927  CA  LEU X 186      72.594  51.838  60.267  0.00  0.00            
ATOM   2928  HA  LEU X 186      71.918  51.407  61.006  0.00  0.00            
ATOM   2929  CB  LEU X 186      72.885  50.885  59.096  0.00  0.00            
ATOM   2930  HB2 LEU X 186      71.945  50.344  58.987  0.00  0.00            
ATOM   2931  HB3 LEU X 186      73.118  51.405  58.167  0.00  0.00            
ATOM   2932  CG  LEU X 186      74.025  49.904  59.243  0.00  0.00            
ATOM   2933  HG  LEU X 186      74.956  50.408  59.502  0.00  0.00            
ATOM   2934  CD1 LEU X 186      73.802  48.672  60.156  0.00  0.00            
ATOM   2935 HD11 LEU X 186      73.617  49.119  61.133  0.00  0.00            
ATOM   2936 HD12 LEU X 186      72.931  48.070  59.896  0.00  0.00            
ATOM   2937 HD13 LEU X 186      74.699  48.061  60.258  0.00  0.00            
ATOM   2938  CD2 LEU X 186      74.297  49.109  58.005  0.00  0.00            
ATOM   2939 HD21 LEU X 186      73.469  48.417  57.853  0.00  0.00            
ATOM   2940 HD22 LEU X 186      74.384  49.765  57.139  0.00  0.00            
ATOM   2941 HD23 LEU X 186      75.223  48.547  58.131  0.00  0.00            
ATOM   2942  C   LEU X 186      73.839  52.056  61.130  0.00  0.00            
ATOM   2943  O   LEU X 186      74.640  52.953  60.862  0.00  0.00            
ATOM   2944  N   ASP X 187      74.019  51.313  62.219  0.00  0.00            
ATOM   2945  H   ASP X 187      73.268  50.733  62.565  0.00  0.00            
ATOM   2946  CA  ASP X 187      75.157  51.428  63.112  0.00  0.00            
ATOM   2947  HA  ASP X 187      75.934  52.098  62.744  0.00  0.00            
ATOM   2948  CB  ASP X 187      74.741  52.192  64.438  0.00  0.00            
ATOM   2949  HB2 ASP X 187      74.159  53.080  64.193  0.00  0.00            
ATOM   2950  HB3 ASP X 187      74.149  51.500  65.035  0.00  0.00            
ATOM   2951  CG  ASP X 187      75.963  52.707  65.282  0.00  0.00            
ATOM   2952  OD1 ASP X 187      77.083  52.184  65.147  0.00  0.00            
ATOM   2953  OD2 ASP X 187      75.759  53.632  66.221  0.00  0.00            
ATOM   2954  C   ASP X 187      75.777  50.049  63.297  0.00  0.00            
ATOM   2955  O   ASP X 187      75.023  49.073  63.435  0.00  0.00            
ATOM   2956  N   LEU X 188      77.097  50.062  63.283  0.00  0.00            
ATOM   2957  H   LEU X 188      77.591  50.930  63.130  0.00  0.00            
ATOM   2958  CA  LEU X 188      77.883  48.798  63.426  0.00  0.00            
ATOM   2959  HA  LEU X 188      77.093  48.126  63.760  0.00  0.00            
ATOM   2960  CB  LEU X 188      78.358  48.248  62.053  0.00  0.00            
ATOM   2961  HB2 LEU X 188      78.424  49.111  61.391  0.00  0.00            
ATOM   2962  HB3 LEU X 188      79.351  47.801  62.094  0.00  0.00            
ATOM   2963  CG  LEU X 188      77.460  47.107  61.432  0.00  0.00            
ATOM   2964  HG  LEU X 188      76.419  47.363  61.630  0.00  0.00            
ATOM   2965  CD1 LEU X 188      77.419  47.241  59.940  0.00  0.00            
ATOM   2966 HD11 LEU X 188      78.434  47.264  59.545  0.00  0.00            
ATOM   2967 HD12 LEU X 188      76.882  46.405  59.492  0.00  0.00            
ATOM   2968 HD13 LEU X 188      76.833  48.107  59.631  0.00  0.00            
ATOM   2969  CD2 LEU X 188      77.801  45.752  61.827  0.00  0.00            
ATOM   2970 HD21 LEU X 188      78.680  45.465  61.250  0.00  0.00            
ATOM   2971 HD22 LEU X 188      77.955  45.690  62.904  0.00  0.00            
ATOM   2972 HD23 LEU X 188      77.044  45.025  61.532  0.00  0.00            
ATOM   2973  C   LEU X 188      79.025  48.935  64.394  0.00  0.00            
ATOM   2974  O   LEU X 188      79.965  48.132  64.504  0.00  0.00            
ATOM   2975  N   SER X 189      78.992  49.926  65.215  0.00  0.00            
ATOM   2976  H   SER X 189      78.170  50.513  65.209  0.00  0.00            
ATOM   2977  CA  SER X 189      80.176  50.428  66.057  0.00  0.00            
ATOM   2978  HA  SER X 189      81.015  50.667  65.403  0.00  0.00            
ATOM   2979  CB  SER X 189      79.871  51.664  66.862  0.00  0.00            
ATOM   2980  HB2 SER X 189      79.052  51.501  67.563  0.00  0.00            
ATOM   2981  HB3 SER X 189      80.745  51.929  67.459  0.00  0.00            
ATOM   2982  OG  SER X 189      79.539  52.594  65.939  0.00  0.00            
ATOM   2983  HG  SER X 189      78.627  52.457  65.671  0.00  0.00            
ATOM   2984  C   SER X 189      80.601  49.346  67.062  0.00  0.00            
ATOM   2985  O   SER X 189      79.761  48.637  67.685  0.00  0.00            
ATOM   2986  N   LEU X 190      81.866  49.294  67.437  0.00  0.00            
ATOM   2987  H   LEU X 190      82.443  49.991  66.989  0.00  0.00            
ATOM   2988  CA  LEU X 190      82.528  48.373  68.418  0.00  0.00            
ATOM   2989  HA  LEU X 190      83.602  48.548  68.475  0.00  0.00            
ATOM   2990  CB  LEU X 190      82.001  48.624  69.776  0.00  0.00            
ATOM   2991  HB2 LEU X 190      80.931  48.417  69.808  0.00  0.00            
ATOM   2992  HB3 LEU X 190      82.473  47.871  70.406  0.00  0.00            
ATOM   2993  CG  LEU X 190      82.234  50.031  70.367  0.00  0.00            
ATOM   2994  HG  LEU X 190      82.669  50.669  69.597  0.00  0.00            
ATOM   2995  CD1 LEU X 190      81.007  50.762  70.826  0.00  0.00            
ATOM   2996 HD11 LEU X 190      81.183  51.723  71.308  0.00  0.00            
ATOM   2997 HD12 LEU X 190      80.393  50.957  69.946  0.00  0.00            
ATOM   2998 HD13 LEU X 190      80.434  50.219  71.577  0.00  0.00            
ATOM   2999  CD2 LEU X 190      83.164  49.965  71.557  0.00  0.00            
ATOM   3000 HD21 LEU X 190      83.260  50.991  71.910  0.00  0.00            
ATOM   3001 HD22 LEU X 190      82.757  49.281  72.302  0.00  0.00            
ATOM   3002 HD23 LEU X 190      84.168  49.613  71.317  0.00  0.00            
ATOM   3003  C   LEU X 190      82.475  46.930  68.050  0.00  0.00            
ATOM   3004  O   LEU X 190      83.226  46.187  68.650  0.00  0.00            
ATOM   3005  N   ASN X 191      81.845  46.581  66.994  0.00  0.00            
ATOM   3006  H   ASN X 191      81.184  47.246  66.618  0.00  0.00            
ATOM   3007  CA  ASN X 191      82.081  45.211  66.404  0.00  0.00            
ATOM   3008  HA  ASN X 191      81.902  44.511  67.220  0.00  0.00            
ATOM   3009  CB  ASN X 191      81.134  44.917  65.260  0.00  0.00            
ATOM   3010  HB2 ASN X 191      81.212  45.638  64.447  0.00  0.00            
ATOM   3011  HB3 ASN X 191      81.594  44.058  64.770  0.00  0.00            
ATOM   3012  CG  ASN X 191      79.741  44.699  65.704  0.00  0.00            
ATOM   3013  OD1 ASN X 191      79.194  43.587  65.685  0.00  0.00            
ATOM   3014  ND2 ASN X 191      79.028  45.802  65.964  0.00  0.00            
ATOM   3015 HD21 ASN X 191      78.026  45.703  66.046  0.00  0.00            
ATOM   3016 HD22 ASN X 191      79.353  46.732  65.744  0.00  0.00            
ATOM   3017  C   ASN X 191      83.551  44.886  65.928  0.00  0.00            
ATOM   3018  O   ASN X 191      84.127  45.740  65.245  0.00  0.00            
ATOM   3019  N   PRO X 192      84.134  43.699  66.206  0.00  0.00            
ATOM   3020  CD  PRO X 192      83.447  42.606  66.950  0.00  0.00            
ATOM   3021  HD2 PRO X 192      82.480  42.438  66.474  0.00  0.00            
ATOM   3022  HD3 PRO X 192      83.374  42.809  68.019  0.00  0.00            
ATOM   3023  CG  PRO X 192      84.354  41.368  66.658  0.00  0.00            
ATOM   3024  HG2 PRO X 192      83.947  40.807  65.817  0.00  0.00            
ATOM   3025  HG3 PRO X 192      84.291  40.736  67.544  0.00  0.00            
ATOM   3026  CB  PRO X 192      85.754  41.889  66.395  0.00  0.00            
ATOM   3027  HB2 PRO X 192      86.372  41.167  65.861  0.00  0.00            
ATOM   3028  HB3 PRO X 192      86.253  42.080  67.345  0.00  0.00            
ATOM   3029  CA  PRO X 192      85.462  43.254  65.784  0.00  0.00            
ATOM   3030  HA  PRO X 192      86.218  43.958  66.131  0.00  0.00            
ATOM   3031  C   PRO X 192      85.675  43.197  64.260  0.00  0.00            
ATOM   3032  O   PRO X 192      86.536  42.392  63.818  0.00  0.00            
ATOM   3033  N   MET X 193      84.960  43.955  63.408  0.00  0.00            
ATOM   3034  H   MET X 193      84.346  44.644  63.818  0.00  0.00            
ATOM   3035  CA  MET X 193      85.076  43.666  61.916  0.00  0.00            
ATOM   3036  HA  MET X 193      84.930  42.589  61.836  0.00  0.00            
ATOM   3037  CB  MET X 193      83.934  44.345  61.105  0.00  0.00            
ATOM   3038  HB2 MET X 193      84.091  45.420  61.197  0.00  0.00            
ATOM   3039  HB3 MET X 193      84.026  44.011  60.071  0.00  0.00            
ATOM   3040  CG  MET X 193      82.515  43.976  61.574  0.00  0.00            
ATOM   3041  HG2 MET X 193      82.402  42.895  61.494  0.00  0.00            
ATOM   3042  HG3 MET X 193      82.354  44.288  62.606  0.00  0.00            
ATOM   3043  SD  MET X 193      81.061  44.698  60.643  0.00  0.00            
ATOM   3044  CE  MET X 193      81.397  46.489  60.721  0.00  0.00            
ATOM   3045  HE1 MET X 193      81.364  46.795  61.767  0.00  0.00            
ATOM   3046  HE2 MET X 193      82.429  46.695  60.440  0.00  0.00            
ATOM   3047  HE3 MET X 193      80.723  47.123  60.145  0.00  0.00            
ATOM   3048  C   MET X 193      86.509  43.901  61.367  0.00  0.00            
ATOM   3049  O   MET X 193      87.070  44.968  61.551  0.00  0.00            
ATOM   3050  N   ASN X 194      86.996  42.840  60.712  0.00  0.00            
ATOM   3051  H   ASN X 194      86.377  42.045  60.636  0.00  0.00            
ATOM   3052  CA  ASN X 194      88.353  42.753  60.201  0.00  0.00            
ATOM   3053  HA  ASN X 194      88.818  43.720  60.392  0.00  0.00            
ATOM   3054  CB  ASN X 194      89.183  41.792  61.119  0.00  0.00            
ATOM   3055  HB2 ASN X 194      90.258  41.906  60.976  0.00  0.00            
ATOM   3056  HB3 ASN X 194      88.921  42.086  62.135  0.00  0.00            
ATOM   3057  CG  ASN X 194      88.767  40.356  60.828  0.00  0.00            
ATOM   3058  OD1 ASN X 194      89.187  39.681  59.919  0.00  0.00            
ATOM   3059  ND2 ASN X 194      87.728  39.919  61.511  0.00  0.00            
ATOM   3060 HD21 ASN X 194      87.538  38.934  61.398  0.00  0.00            
ATOM   3061 HD22 ASN X 194      87.288  40.524  62.190  0.00  0.00            
ATOM   3062  C   ASN X 194      88.631  42.417  58.684  0.00  0.00            
ATOM   3063  O   ASN X 194      89.775  42.474  58.251  0.00  0.00            
ATOM   3064  N   PHE X 195      87.589  41.997  58.008  0.00  0.00            
ATOM   3065  H   PHE X 195      86.719  41.928  58.517  0.00  0.00            
ATOM   3066  CA  PHE X 195      87.484  41.818  56.585  0.00  0.00            
ATOM   3067  HA  PHE X 195      88.282  42.400  56.125  0.00  0.00            
ATOM   3068  CB  PHE X 195      87.849  40.291  56.399  0.00  0.00            
ATOM   3069  HB2 PHE X 195      88.857  40.185  56.800  0.00  0.00            
ATOM   3070  HB3 PHE X 195      87.304  39.603  57.045  0.00  0.00            
ATOM   3071  CG  PHE X 195      87.750  39.927  54.927  0.00  0.00            
ATOM   3072  CD1 PHE X 195      88.559  40.549  53.985  0.00  0.00            
ATOM   3073  HD1 PHE X 195      89.370  41.181  54.316  0.00  0.00            
ATOM   3074  CE1 PHE X 195      88.367  40.266  52.603  0.00  0.00            
ATOM   3075  HE1 PHE X 195      88.925  40.805  51.852  0.00  0.00            
ATOM   3076  CZ  PHE X 195      87.377  39.322  52.207  0.00  0.00            
ATOM   3077  HZ  PHE X 195      87.292  39.114  51.151  0.00  0.00            
ATOM   3078  CE2 PHE X 195      86.595  38.674  53.161  0.00  0.00            
ATOM   3079  HE2 PHE X 195      85.792  37.983  52.950  0.00  0.00            
ATOM   3080  CD2 PHE X 195      86.698  39.063  54.515  0.00  0.00            
ATOM   3081  HD2 PHE X 195      86.159  38.591  55.323  0.00  0.00            
ATOM   3082  C   PHE X 195      86.034  42.144  56.157  0.00  0.00            
ATOM   3083  O   PHE X 195      85.051  41.939  56.872  0.00  0.00            
ATOM   3084  N   ILE X 196      85.941  42.699  54.987  0.00  0.00            
ATOM   3085  H   ILE X 196      86.827  42.869  54.534  0.00  0.00            
ATOM   3086  CA  ILE X 196      84.663  42.926  54.267  0.00  0.00            
ATOM   3087  HA  ILE X 196      83.838  42.266  54.534  0.00  0.00            
ATOM   3088  CB  ILE X 196      84.025  44.333  54.432  0.00  0.00            
ATOM   3089  HB  ILE X 196      84.825  45.032  54.190  0.00  0.00            
ATOM   3090  CG2 ILE X 196      82.848  44.640  53.546  0.00  0.00            
ATOM   3091 HG21 ILE X 196      82.911  44.134  52.583  0.00  0.00            
ATOM   3092 HG22 ILE X 196      81.929  44.160  53.880  0.00  0.00            
ATOM   3093 HG23 ILE X 196      82.697  45.715  53.447  0.00  0.00            
ATOM   3094  CG1 ILE X 196      83.578  44.576  55.834  0.00  0.00            
ATOM   3095 HG12 ILE X 196      82.849  43.856  56.208  0.00  0.00            
ATOM   3096 HG13 ILE X 196      84.503  44.575  56.410  0.00  0.00            
ATOM   3097  CD1 ILE X 196      82.950  45.945  56.244  0.00  0.00            
ATOM   3098 HD11 ILE X 196      82.732  45.967  57.312  0.00  0.00            
ATOM   3099 HD12 ILE X 196      83.516  46.792  55.856  0.00  0.00            
ATOM   3100 HD13 ILE X 196      81.948  46.040  55.825  0.00  0.00            
ATOM   3101  C   ILE X 196      84.908  42.701  52.813  0.00  0.00            
ATOM   3102  O   ILE X 196      85.805  43.303  52.238  0.00  0.00            
ATOM   3103  N   GLN X 197      84.224  41.715  52.185  0.00  0.00            
ATOM   3104  H   GLN X 197      83.494  41.169  52.621  0.00  0.00            
ATOM   3105  CA  GLN X 197      84.539  41.246  50.834  0.00  0.00            
ATOM   3106  HA  GLN X 197      85.525  40.784  50.878  0.00  0.00            
ATOM   3107  CB  GLN X 197      83.475  40.193  50.427  0.00  0.00            
ATOM   3108  HB2 GLN X 197      83.513  39.313  51.069  0.00  0.00            
ATOM   3109  HB3 GLN X 197      82.450  40.562  50.476  0.00  0.00            
ATOM   3110  CG  GLN X 197      83.808  39.771  48.959  0.00  0.00            
ATOM   3111  HG2 GLN X 197      83.917  40.630  48.296  0.00  0.00            
ATOM   3112  HG3 GLN X 197      84.735  39.203  48.881  0.00  0.00            
ATOM   3113  CD  GLN X 197      82.610  39.045  48.327  0.00  0.00            
ATOM   3114  OE1 GLN X 197      81.485  39.089  48.814  0.00  0.00            
ATOM   3115  NE2 GLN X 197      82.740  38.270  47.252  0.00  0.00            
ATOM   3116 HE21 GLN X 197      81.926  37.791  46.896  0.00  0.00            
ATOM   3117 HE22 GLN X 197      83.591  38.245  46.708  0.00  0.00            
ATOM   3118  C   GLN X 197      84.622  42.461  49.891  0.00  0.00            
ATOM   3119  O   GLN X 197      83.728  43.272  49.908  0.00  0.00            
ATOM   3120  N   PRO X 198      85.640  42.593  49.051  0.00  0.00            
ATOM   3121  CD  PRO X 198      86.845  41.951  49.212  0.00  0.00            
ATOM   3122  HD2 PRO X 198      86.728  40.947  48.805  0.00  0.00            
ATOM   3123  HD3 PRO X 198      87.272  41.937  50.215  0.00  0.00            
ATOM   3124  CG  PRO X 198      87.886  42.687  48.392  0.00  0.00            
ATOM   3125  HG2 PRO X 198      88.471  42.000  47.781  0.00  0.00            
ATOM   3126  HG3 PRO X 198      88.376  43.369  49.087  0.00  0.00            
ATOM   3127  CB  PRO X 198      87.105  43.542  47.329  0.00  0.00            
ATOM   3128  HB2 PRO X 198      86.697  42.925  46.528  0.00  0.00            
ATOM   3129  HB3 PRO X 198      87.767  44.326  46.961  0.00  0.00            
ATOM   3130  CA  PRO X 198      85.820  43.754  48.219  0.00  0.00            
ATOM   3131  HA  PRO X 198      86.045  44.694  48.723  0.00  0.00            
ATOM   3132  C   PRO X 198      84.644  44.107  47.304  0.00  0.00            
ATOM   3133  O   PRO X 198      84.073  43.218  46.685  0.00  0.00            
ATOM   3134  N   GLY X 199      84.305  45.375  47.284  0.00  0.00            
ATOM   3135  H   GLY X 199      84.801  46.008  47.895  0.00  0.00            
ATOM   3136  CA  GLY X 199      82.995  45.881  46.880  0.00  0.00            
ATOM   3137  HA2 GLY X 199      82.744  46.817  47.379  0.00  0.00            
ATOM   3138  HA3 GLY X 199      82.984  46.150  45.824  0.00  0.00            
ATOM   3139  C   GLY X 199      81.749  45.012  47.002  0.00  0.00            
ATOM   3140  O   GLY X 199      80.901  45.090  46.106  0.00  0.00            
ATOM   3141  N   ALA X 200      81.602  44.311  48.023  0.00  0.00            
ATOM   3142  H   ALA X 200      82.404  44.187  48.624  0.00  0.00            
ATOM   3143  CA  ALA X 200      80.313  43.539  48.247  0.00  0.00            
ATOM   3144  HA  ALA X 200      79.989  43.073  47.316  0.00  0.00            
ATOM   3145  CB  ALA X 200      80.590  42.539  49.290  0.00  0.00            
ATOM   3146  HB1 ALA X 200      80.595  43.035  50.260  0.00  0.00            
ATOM   3147  HB2 ALA X 200      79.791  41.797  49.302  0.00  0.00            
ATOM   3148  HB3 ALA X 200      81.536  42.024  49.120  0.00  0.00            
ATOM   3149  C   ALA X 200      79.118  44.478  48.450  0.00  0.00            
ATOM   3150  O   ALA X 200      77.976  44.041  48.211  0.00  0.00            
ATOM   3151  N   PHE X 201      79.367  45.753  48.947  0.00  0.00            
ATOM   3152  H   PHE X 201      80.282  46.030  49.273  0.00  0.00            
ATOM   3153  CA  PHE X 201      78.342  46.749  49.149  0.00  0.00            
ATOM   3154  HA  PHE X 201      77.413  46.257  49.439  0.00  0.00            
ATOM   3155  CB  PHE X 201      78.784  47.790  50.187  0.00  0.00            
ATOM   3156  HB2 PHE X 201      79.812  48.103  50.004  0.00  0.00            
ATOM   3157  HB3 PHE X 201      78.213  48.709  50.051  0.00  0.00            
ATOM   3158  CG  PHE X 201      78.643  47.390  51.654  0.00  0.00            
ATOM   3159  CD1 PHE X 201      79.646  46.582  52.283  0.00  0.00            
ATOM   3160  HD1 PHE X 201      80.517  46.315  51.703  0.00  0.00            
ATOM   3161  CE1 PHE X 201      79.475  46.135  53.577  0.00  0.00            
ATOM   3162  HE1 PHE X 201      80.280  45.621  54.081  0.00  0.00            
ATOM   3163  CZ  PHE X 201      78.331  46.629  54.322  0.00  0.00            
ATOM   3164  HZ  PHE X 201      78.100  46.237  55.301  0.00  0.00            
ATOM   3165  CE2 PHE X 201      77.360  47.403  53.670  0.00  0.00            
ATOM   3166  HE2 PHE X 201      76.431  47.611  54.179  0.00  0.00            
ATOM   3167  CD2 PHE X 201      77.480  47.840  52.335  0.00  0.00            
ATOM   3168  HD2 PHE X 201      76.728  48.419  51.819  0.00  0.00            
ATOM   3169  C   PHE X 201      77.859  47.521  47.859  0.00  0.00            
ATOM   3170  O   PHE X 201      76.965  48.371  48.023  0.00  0.00            
ATOM   3171  N   LYS X 202      78.123  46.994  46.659  0.00  0.00            
ATOM   3172  H   LYS X 202      78.913  46.380  46.518  0.00  0.00            
ATOM   3173  CA  LYS X 202      77.510  47.581  45.439  0.00  0.00            
ATOM   3174  HA  LYS X 202      77.823  48.619  45.325  0.00  0.00            
ATOM   3175  CB  LYS X 202      77.980  46.783  44.137  0.00  0.00            
ATOM   3176  HB2 LYS X 202      77.767  47.457  43.307  0.00  0.00            
ATOM   3177  HB3 LYS X 202      79.066  46.710  44.196  0.00  0.00            
ATOM   3178  CG  LYS X 202      77.313  45.484  43.810  0.00  0.00            
ATOM   3179  HG2 LYS X 202      77.860  44.715  44.356  0.00  0.00            
ATOM   3180  HG3 LYS X 202      76.262  45.375  44.077  0.00  0.00            
ATOM   3181  CD  LYS X 202      77.440  45.016  42.343  0.00  0.00            
ATOM   3182  HD2 LYS X 202      76.961  45.699  41.641  0.00  0.00            
ATOM   3183  HD3 LYS X 202      78.508  45.010  42.122  0.00  0.00            
ATOM   3184  CE  LYS X 202      76.909  43.598  41.997  0.00  0.00            
ATOM   3185  HE2 LYS X 202      76.993  43.333  40.944  0.00  0.00            
ATOM   3186  HE3 LYS X 202      77.514  42.929  42.609  0.00  0.00            
ATOM   3187  NZ  LYS X 202      75.473  43.461  42.342  0.00  0.00            
ATOM   3188  HZ1 LYS X 202      74.935  44.175  41.872  0.00  0.00            
ATOM   3189  HZ2 LYS X 202      75.114  42.518  42.287  0.00  0.00            
ATOM   3190  HZ3 LYS X 202      75.393  43.611  43.338  0.00  0.00            
ATOM   3191  C   LYS X 202      75.934  47.420  45.548  0.00  0.00            
ATOM   3192  O   LYS X 202      75.375  46.482  46.148  0.00  0.00            
ATOM   3193  N   GLU X 203      75.267  48.345  44.966  0.00  0.00            
ATOM   3194  H   GLU X 203      75.854  49.067  44.575  0.00  0.00            
ATOM   3195  CA  GLU X 203      73.872  48.535  44.724  0.00  0.00            
ATOM   3196  HA  GLU X 203      73.720  49.495  44.232  0.00  0.00            
ATOM   3197  CB  GLU X 203      73.260  47.585  43.696  0.00  0.00            
ATOM   3198  HB2 GLU X 203      73.352  46.556  44.046  0.00  0.00            
ATOM   3199  HB3 GLU X 203      72.213  47.875  43.605  0.00  0.00            
ATOM   3200  CG  GLU X 203      74.014  47.555  42.325  0.00  0.00            
ATOM   3201  HG2 GLU X 203      73.908  48.590  41.997  0.00  0.00            
ATOM   3202  HG3 GLU X 203      75.002  47.140  42.522  0.00  0.00            
ATOM   3203  CD  GLU X 203      73.293  46.486  41.538  0.00  0.00            
ATOM   3204  OE1 GLU X 203      73.716  45.300  41.270  0.00  0.00            
ATOM   3205  OE2 GLU X 203      72.178  46.862  41.021  0.00  0.00            
ATOM   3206  C   GLU X 203      73.121  48.810  46.075  0.00  0.00            
ATOM   3207  O   GLU X 203      71.938  48.990  46.176  0.00  0.00            
ATOM   3208  N   ILE X 204      73.848  48.928  47.178  0.00  0.00            
ATOM   3209  H   ILE X 204      74.855  48.856  47.137  0.00  0.00            
ATOM   3210  CA  ILE X 204      73.354  49.387  48.562  0.00  0.00            
ATOM   3211  HA  ILE X 204      72.338  49.022  48.712  0.00  0.00            
ATOM   3212  CB  ILE X 204      74.260  48.882  49.740  0.00  0.00            
ATOM   3213  HB  ILE X 204      75.263  49.302  49.653  0.00  0.00            
ATOM   3214  CG2 ILE X 204      73.711  49.390  51.105  0.00  0.00            
ATOM   3215 HG21 ILE X 204      74.330  48.900  51.857  0.00  0.00            
ATOM   3216 HG22 ILE X 204      73.787  50.477  51.135  0.00  0.00            
ATOM   3217 HG23 ILE X 204      72.673  49.088  51.243  0.00  0.00            
ATOM   3218  CG1 ILE X 204      74.491  47.328  49.743  0.00  0.00            
ATOM   3219 HG12 ILE X 204      75.022  47.110  48.815  0.00  0.00            
ATOM   3220 HG13 ILE X 204      75.150  46.980  50.539  0.00  0.00            
ATOM   3221  CD1 ILE X 204      73.212  46.622  49.807  0.00  0.00            
ATOM   3222 HD11 ILE X 204      72.693  46.867  48.880  0.00  0.00            
ATOM   3223 HD12 ILE X 204      73.406  45.552  49.738  0.00  0.00            
ATOM   3224 HD13 ILE X 204      72.598  46.904  50.662  0.00  0.00            
ATOM   3225  C   ILE X 204      73.298  50.929  48.572  0.00  0.00            
ATOM   3226  O   ILE X 204      74.326  51.655  48.533  0.00  0.00            
ATOM   3227  N   ARG X 205      72.119  51.442  48.867  0.00  0.00            
ATOM   3228  H   ARG X 205      71.367  50.769  48.846  0.00  0.00            
ATOM   3229  CA  ARG X 205      71.713  52.823  49.143  0.00  0.00            
ATOM   3230  HA  ARG X 205      72.521  53.527  48.945  0.00  0.00            
ATOM   3231  CB  ARG X 205      70.665  53.335  48.167  0.00  0.00            
ATOM   3232  HB2 ARG X 205      69.739  52.783  48.326  0.00  0.00            
ATOM   3233  HB3 ARG X 205      70.354  54.344  48.437  0.00  0.00            
ATOM   3234  CG  ARG X 205      71.064  53.301  46.736  0.00  0.00            
ATOM   3235  HG2 ARG X 205      72.149  53.210  46.700  0.00  0.00            
ATOM   3236  HG3 ARG X 205      70.549  52.467  46.260  0.00  0.00            
ATOM   3237  CD  ARG X 205      70.721  54.634  46.048  0.00  0.00            
ATOM   3238  HD2 ARG X 205      69.667  54.895  46.136  0.00  0.00            
ATOM   3239  HD3 ARG X 205      71.274  55.466  46.484  0.00  0.00            
ATOM   3240  NE  ARG X 205      71.081  54.549  44.593  0.00  0.00            
ATOM   3241  HE  ARG X 205      71.966  54.943  44.305  0.00  0.00            
ATOM   3242  CZ  ARG X 205      70.297  54.055  43.655  0.00  0.00            
ATOM   3243  NH1 ARG X 205      69.250  53.319  44.078  0.00  0.00            
ATOM   3244 HH11 ARG X 205      69.061  53.312  45.070  0.00  0.00            
ATOM   3245 HH12 ARG X 205      68.745  52.762  43.404  0.00  0.00            
ATOM   3246  NH2 ARG X 205      70.525  54.102  42.365  0.00  0.00            
ATOM   3247 HH21 ARG X 205      71.297  54.660  42.028  0.00  0.00            
ATOM   3248 HH22 ARG X 205      69.868  53.742  41.688  0.00  0.00            
ATOM   3249  C   ARG X 205      71.267  53.012  50.582  0.00  0.00            
ATOM   3250  O   ARG X 205      70.431  52.224  51.019  0.00  0.00            
ATOM   3251  N   LEU X 206      71.875  53.918  51.365  0.00  0.00            
ATOM   3252  H   LEU X 206      72.668  54.409  50.977  0.00  0.00            
ATOM   3253  CA  LEU X 206      71.484  54.154  52.779  0.00  0.00            
ATOM   3254  HA  LEU X 206      70.523  53.679  52.976  0.00  0.00            
ATOM   3255  CB  LEU X 206      72.553  53.498  53.747  0.00  0.00            
ATOM   3256  HB2 LEU X 206      73.482  53.907  53.351  0.00  0.00            
ATOM   3257  HB3 LEU X 206      72.311  53.889  54.736  0.00  0.00            
ATOM   3258  CG  LEU X 206      72.718  52.023  53.935  0.00  0.00            
ATOM   3259  HG  LEU X 206      72.984  51.436  53.056  0.00  0.00            
ATOM   3260  CD1 LEU X 206      73.850  51.746  54.942  0.00  0.00            
ATOM   3261 HD11 LEU X 206      73.922  50.664  55.057  0.00  0.00            
ATOM   3262 HD12 LEU X 206      74.804  52.096  54.547  0.00  0.00            
ATOM   3263 HD13 LEU X 206      73.655  52.199  55.914  0.00  0.00            
ATOM   3264  CD2 LEU X 206      71.411  51.383  54.361  0.00  0.00            
ATOM   3265 HD21 LEU X 206      70.731  51.087  53.562  0.00  0.00            
ATOM   3266 HD22 LEU X 206      71.665  50.419  54.802  0.00  0.00            
ATOM   3267 HD23 LEU X 206      70.976  51.975  55.166  0.00  0.00            
ATOM   3268  C   LEU X 206      71.337  55.667  53.035  0.00  0.00            
ATOM   3269  O   LEU X 206      71.982  56.417  52.350  0.00  0.00            
ATOM   3270  N   HIE X 207      70.563  56.098  54.093  0.00  0.00            
ATOM   3271  H   HIE X 207      70.043  55.440  54.656  0.00  0.00            
ATOM   3272  CA  HIE X 207      70.663  57.515  54.557  0.00  0.00            
ATOM   3273  HA  HIE X 207      70.738  58.177  53.694  0.00  0.00            
ATOM   3274  CB  HIE X 207      69.391  57.907  55.305  0.00  0.00            
ATOM   3275  HB2 HIE X 207      68.533  57.807  54.640  0.00  0.00            
ATOM   3276  HB3 HIE X 207      69.223  57.321  56.209  0.00  0.00            
ATOM   3277  CG  HIE X 207      69.500  59.356  55.789  0.00  0.00            
ATOM   3278  ND1 HIE X 207      69.299  60.407  54.917  0.00  0.00            
ATOM   3279  CE1 HIE X 207      69.277  61.493  55.660  0.00  0.00            
ATOM   3280  HE1 HIE X 207      69.165  62.503  55.296  0.00  0.00            
ATOM   3281  NE2 HIE X 207      69.383  61.210  56.957  0.00  0.00            
ATOM   3282  HE2 HIE X 207      69.389  61.881  57.712  0.00  0.00            
ATOM   3283  CD2 HIE X 207      69.441  59.821  57.075  0.00  0.00            
ATOM   3284  HD2 HIE X 207      69.524  59.205  57.958  0.00  0.00            
ATOM   3285  C   HIE X 207      71.907  57.678  55.457  0.00  0.00            
ATOM   3286  O   HIE X 207      72.565  58.697  55.349  0.00  0.00            
ATOM   3287  N   LYS X 208      72.309  56.655  56.252  0.00  0.00            
ATOM   3288  H   LYS X 208      71.864  55.750  56.190  0.00  0.00            
ATOM   3289  CA  LYS X 208      73.456  56.818  57.194  0.00  0.00            
ATOM   3290  HA  LYS X 208      74.166  57.528  56.769  0.00  0.00            
ATOM   3291  CB  LYS X 208      73.007  57.518  58.530  0.00  0.00            
ATOM   3292  HB2 LYS X 208      72.282  58.306  58.327  0.00  0.00            
ATOM   3293  HB3 LYS X 208      72.367  56.804  59.048  0.00  0.00            
ATOM   3294  CG  LYS X 208      74.270  58.057  59.349  0.00  0.00            
ATOM   3295  HG2 LYS X 208      74.813  57.197  59.742  0.00  0.00            
ATOM   3296  HG3 LYS X 208      74.860  58.666  58.665  0.00  0.00            
ATOM   3297  CD  LYS X 208      73.825  58.878  60.539  0.00  0.00            
ATOM   3298  HD2 LYS X 208      73.382  59.762  60.078  0.00  0.00            
ATOM   3299  HD3 LYS X 208      73.027  58.427  61.129  0.00  0.00            
ATOM   3300  CE  LYS X 208      75.091  59.167  61.344  0.00  0.00            
ATOM   3301  HE2 LYS X 208      75.554  58.227  61.641  0.00  0.00            
ATOM   3302  HE3 LYS X 208      75.814  59.718  60.742  0.00  0.00            
ATOM   3303  NZ  LYS X 208      74.749  59.895  62.584  0.00  0.00            
ATOM   3304  HZ1 LYS X 208      74.606  60.869  62.356  0.00  0.00            
ATOM   3305  HZ2 LYS X 208      73.995  59.414  63.052  0.00  0.00            
ATOM   3306  HZ3 LYS X 208      75.547  59.841  63.201  0.00  0.00            
ATOM   3307  C   LYS X 208      74.200  55.522  57.485  0.00  0.00            
ATOM   3308  O   LYS X 208      73.572  54.495  57.778  0.00  0.00            
ATOM   3309  N   LEU X 209      75.541  55.570  57.484  0.00  0.00            
ATOM   3310  H   LEU X 209      75.947  56.491  57.394  0.00  0.00            
ATOM   3311  CA  LEU X 209      76.400  54.478  58.030  0.00  0.00            
ATOM   3312  HA  LEU X 209      75.802  53.797  58.635  0.00  0.00            
ATOM   3313  CB  LEU X 209      77.090  53.777  56.888  0.00  0.00            
ATOM   3314  HB2 LEU X 209      76.305  53.220  56.378  0.00  0.00            
ATOM   3315  HB3 LEU X 209      77.498  54.470  56.152  0.00  0.00            
ATOM   3316  CG  LEU X 209      78.218  52.834  57.161  0.00  0.00            
ATOM   3317  HG  LEU X 209      78.933  53.300  57.838  0.00  0.00            
ATOM   3318  CD1 LEU X 209      77.582  51.559  57.789  0.00  0.00            
ATOM   3319 HD11 LEU X 209      77.109  51.684  58.763  0.00  0.00            
ATOM   3320 HD12 LEU X 209      76.992  50.920  57.132  0.00  0.00            
ATOM   3321 HD13 LEU X 209      78.457  50.970  58.066  0.00  0.00            
ATOM   3322  CD2 LEU X 209      79.040  52.321  56.016  0.00  0.00            
ATOM   3323 HD21 LEU X 209      79.333  53.238  55.505  0.00  0.00            
ATOM   3324 HD22 LEU X 209      79.814  51.668  56.420  0.00  0.00            
ATOM   3325 HD23 LEU X 209      78.407  51.695  55.388  0.00  0.00            
ATOM   3326  C   LEU X 209      77.384  54.954  59.013  0.00  0.00            
ATOM   3327  O   LEU X 209      78.020  55.999  58.855  0.00  0.00            
ATOM   3328  N   THR X 210      77.538  54.239  60.119  0.00  0.00            
ATOM   3329  H   THR X 210      76.852  53.506  60.232  0.00  0.00            
ATOM   3330  CA  THR X 210      78.569  54.448  61.108  0.00  0.00            
ATOM   3331  HA  THR X 210      79.173  55.329  60.893  0.00  0.00            
ATOM   3332  CB  THR X 210      77.978  54.684  62.511  0.00  0.00            
ATOM   3333  HB  THR X 210      77.489  53.789  62.895  0.00  0.00            
ATOM   3334  CG2 THR X 210      79.037  55.118  63.522  0.00  0.00            
ATOM   3335 HG21 THR X 210      78.546  55.321  64.474  0.00  0.00            
ATOM   3336 HG22 THR X 210      79.799  54.360  63.707  0.00  0.00            
ATOM   3337 HG23 THR X 210      79.549  56.011  63.165  0.00  0.00            
ATOM   3338  OG1 THR X 210      77.049  55.725  62.529  0.00  0.00            
ATOM   3339  HG1 THR X 210      76.409  55.483  61.856  0.00  0.00            
ATOM   3340  C   THR X 210      79.582  53.295  61.267  0.00  0.00            
ATOM   3341  O   THR X 210      79.071  52.222  61.496  0.00  0.00            
ATOM   3342  N   LEU X 211      80.885  53.616  61.233  0.00  0.00            
ATOM   3343  H   LEU X 211      81.041  54.614  61.211  0.00  0.00            
ATOM   3344  CA  LEU X 211      81.927  52.802  61.732  0.00  0.00            
ATOM   3345  HA  LEU X 211      81.432  51.952  62.203  0.00  0.00            
ATOM   3346  CB  LEU X 211      82.673  52.166  60.583  0.00  0.00            
ATOM   3347  HB2 LEU X 211      83.302  52.975  60.210  0.00  0.00            
ATOM   3348  HB3 LEU X 211      83.260  51.455  61.164  0.00  0.00            
ATOM   3349  CG  LEU X 211      81.881  51.640  59.406  0.00  0.00            
ATOM   3350  HG  LEU X 211      81.282  52.461  59.010  0.00  0.00            
ATOM   3351  CD1 LEU X 211      82.939  51.300  58.384  0.00  0.00            
ATOM   3352 HD11 LEU X 211      82.562  50.959  57.419  0.00  0.00            
ATOM   3353 HD12 LEU X 211      83.662  52.082  58.154  0.00  0.00            
ATOM   3354 HD13 LEU X 211      83.521  50.439  58.714  0.00  0.00            
ATOM   3355  CD2 LEU X 211      81.082  50.331  59.729  0.00  0.00            
ATOM   3356 HD21 LEU X 211      80.587  50.361  60.699  0.00  0.00            
ATOM   3357 HD22 LEU X 211      80.339  50.155  58.951  0.00  0.00            
ATOM   3358 HD23 LEU X 211      81.653  49.406  59.808  0.00  0.00            
ATOM   3359  C   LEU X 211      82.874  53.426  62.732  0.00  0.00            
ATOM   3360  O   LEU X 211      83.806  54.140  62.305  0.00  0.00            
ATOM   3361  N   ARG X 212      82.771  53.208  64.003  0.00  0.00            
ATOM   3362  H   ARG X 212      82.195  52.438  64.312  0.00  0.00            
ATOM   3363  CA  ARG X 212      83.570  53.801  65.058  0.00  0.00            
ATOM   3364  HA  ARG X 212      84.512  54.146  64.630  0.00  0.00            
ATOM   3365  CB  ARG X 212      82.817  54.893  65.666  0.00  0.00            
ATOM   3366  HB2 ARG X 212      81.844  54.552  66.022  0.00  0.00            
ATOM   3367  HB3 ARG X 212      83.289  55.166  66.610  0.00  0.00            
ATOM   3368  CG  ARG X 212      82.662  56.216  64.888  0.00  0.00            
ATOM   3369  HG2 ARG X 212      83.629  56.717  64.826  0.00  0.00            
ATOM   3370  HG3 ARG X 212      82.291  56.049  63.877  0.00  0.00            
ATOM   3371  CD  ARG X 212      81.692  57.260  65.598  0.00  0.00            
ATOM   3372  HD2 ARG X 212      81.459  58.078  64.916  0.00  0.00            
ATOM   3373  HD3 ARG X 212      80.728  56.877  65.930  0.00  0.00            
ATOM   3374  NE  ARG X 212      82.421  57.912  66.678  0.00  0.00            
ATOM   3375  HE  ARG X 212      83.382  57.608  66.742  0.00  0.00            
ATOM   3376  CZ  ARG X 212      81.830  58.565  67.653  0.00  0.00            
ATOM   3377  NH1 ARG X 212      80.632  58.965  67.832  0.00  0.00            
ATOM   3378 HH11 ARG X 212      79.914  58.550  67.255  0.00  0.00            
ATOM   3379 HH12 ARG X 212      80.372  59.484  68.658  0.00  0.00            
ATOM   3380  NH2 ARG X 212      82.580  58.866  68.684  0.00  0.00            
ATOM   3381 HH21 ARG X 212      83.520  58.502  68.629  0.00  0.00            
ATOM   3382 HH22 ARG X 212      82.150  59.271  69.504  0.00  0.00            
ATOM   3383  C   ARG X 212      84.150  52.771  66.026  0.00  0.00            
ATOM   3384  O   ARG X 212      83.485  51.870  66.511  0.00  0.00            
ATOM   3385  N   ASN X 213      85.441  52.904  66.367  0.00  0.00            
ATOM   3386  H   ASN X 213      85.879  53.770  66.088  0.00  0.00            
ATOM   3387  CA  ASN X 213      86.053  52.015  67.342  0.00  0.00            
ATOM   3388  HA  ASN X 213      87.108  52.286  67.385  0.00  0.00            
ATOM   3389  CB  ASN X 213      85.587  52.327  68.766  0.00  0.00            
ATOM   3390  HB2 ASN X 213      85.133  53.309  68.637  0.00  0.00            
ATOM   3391  HB3 ASN X 213      84.867  51.559  69.047  0.00  0.00            
ATOM   3392  CG  ASN X 213      86.759  52.389  69.807  0.00  0.00            
ATOM   3393  OD1 ASN X 213      87.003  53.433  70.328  0.00  0.00            
ATOM   3394  ND2 ASN X 213      87.618  51.407  69.815  0.00  0.00            
ATOM   3395 HD21 ASN X 213      88.520  51.522  70.256  0.00  0.00            
ATOM   3396 HD22 ASN X 213      87.340  50.576  69.311  0.00  0.00            
ATOM   3397  C   ASN X 213      86.066  50.517  66.988  0.00  0.00            
ATOM   3398  O   ASN X 213      86.047  49.652  67.853  0.00  0.00            
ATOM   3399  N   ASN X 214      85.976  50.221  65.648  0.00  0.00            
ATOM   3400  H   ASN X 214      85.738  50.987  65.034  0.00  0.00            
ATOM   3401  CA  ASN X 214      85.985  48.939  65.013  0.00  0.00            
ATOM   3402  HA  ASN X 214      85.356  48.457  65.761  0.00  0.00            
ATOM   3403  CB  ASN X 214      85.204  48.988  63.696  0.00  0.00            
ATOM   3404  HB2 ASN X 214      85.614  49.714  62.994  0.00  0.00            
ATOM   3405  HB3 ASN X 214      85.084  48.056  63.144  0.00  0.00            
ATOM   3406  CG  ASN X 214      83.691  49.245  63.779  0.00  0.00            
ATOM   3407  OD1 ASN X 214      83.155  50.310  63.483  0.00  0.00            
ATOM   3408  ND2 ASN X 214      83.004  48.146  64.005  0.00  0.00            
ATOM   3409 HD21 ASN X 214      81.995  48.133  64.031  0.00  0.00            
ATOM   3410 HD22 ASN X 214      83.532  47.299  64.158  0.00  0.00            
ATOM   3411  C   ASN X 214      87.326  48.178  64.870  0.00  0.00            
ATOM   3412  O   ASN X 214      87.424  46.926  64.989  0.00  0.00            
ATOM   3413  N   PHE X 215      88.441  48.912  64.604  0.00  0.00            
ATOM   3414  H   PHE X 215      88.373  49.918  64.669  0.00  0.00            
ATOM   3415  CA  PHE X 215      89.658  48.369  64.071  0.00  0.00            
ATOM   3416  HA  PHE X 215      89.600  47.287  63.955  0.00  0.00            
ATOM   3417  CB  PHE X 215      89.920  48.987  62.649  0.00  0.00            
ATOM   3418  HB2 PHE X 215      90.614  49.792  62.892  0.00  0.00            
ATOM   3419  HB3 PHE X 215      90.389  48.231  62.020  0.00  0.00            
ATOM   3420  CG  PHE X 215      88.659  49.416  61.898  0.00  0.00            
ATOM   3421  CD1 PHE X 215      88.385  50.778  61.572  0.00  0.00            
ATOM   3422  HD1 PHE X 215      88.981  51.558  62.021  0.00  0.00            
ATOM   3423  CE1 PHE X 215      87.294  51.080  60.701  0.00  0.00            
ATOM   3424  HE1 PHE X 215      86.990  52.076  60.416  0.00  0.00            
ATOM   3425  CZ  PHE X 215      86.454  50.013  60.253  0.00  0.00            
ATOM   3426  HZ  PHE X 215      85.694  50.203  59.509  0.00  0.00            
ATOM   3427  CE2 PHE X 215      86.840  48.697  60.540  0.00  0.00            
ATOM   3428  HE2 PHE X 215      86.317  47.845  60.132  0.00  0.00            
ATOM   3429  CD2 PHE X 215      87.868  48.418  61.408  0.00  0.00            
ATOM   3430  HD2 PHE X 215      88.179  47.396  61.567  0.00  0.00            
ATOM   3431  C   PHE X 215      90.790  48.660  65.094  0.00  0.00            
ATOM   3432  O   PHE X 215      90.977  49.815  65.432  0.00  0.00            
ATOM   3433  N   ASP X 216      91.645  47.782  65.478  0.00  0.00            
ATOM   3434  H   ASP X 216      91.442  46.836  65.188  0.00  0.00            
ATOM   3435  CA  ASP X 216      92.973  47.961  66.168  0.00  0.00            
ATOM   3436  HA  ASP X 216      92.807  48.828  66.807  0.00  0.00            
ATOM   3437  CB  ASP X 216      93.378  46.892  67.254  0.00  0.00            
ATOM   3438  HB2 ASP X 216      93.540  45.984  66.673  0.00  0.00            
ATOM   3439  HB3 ASP X 216      94.242  47.167  67.859  0.00  0.00            
ATOM   3440  CG  ASP X 216      92.217  46.470  68.214  0.00  0.00            
ATOM   3441  OD1 ASP X 216      91.342  47.328  68.588  0.00  0.00            
ATOM   3442  OD2 ASP X 216      92.233  45.297  68.612  0.00  0.00            
ATOM   3443  C   ASP X 216      94.116  48.491  65.248  0.00  0.00            
ATOM   3444  O   ASP X 216      95.144  48.894  65.852  0.00  0.00            
ATOM   3445  N   SER X 217      93.931  48.443  63.943  0.00  0.00            
ATOM   3446  H   SER X 217      93.024  48.155  63.605  0.00  0.00            
ATOM   3447  CA  SER X 217      94.989  48.745  62.990  0.00  0.00            
ATOM   3448  HA  SER X 217      95.777  49.248  63.551  0.00  0.00            
ATOM   3449  CB  SER X 217      95.409  47.379  62.441  0.00  0.00            
ATOM   3450  HB2 SER X 217      95.868  46.847  63.274  0.00  0.00            
ATOM   3451  HB3 SER X 217      94.449  46.918  62.207  0.00  0.00            
ATOM   3452  OG  SER X 217      96.285  47.457  61.304  0.00  0.00            
ATOM   3453  HG  SER X 217      96.651  46.570  61.318  0.00  0.00            
ATOM   3454  C   SER X 217      94.526  49.470  61.695  0.00  0.00            
ATOM   3455  O   SER X 217      93.520  49.136  61.094  0.00  0.00            
ATOM   3456  N   LEU X 218      95.257  50.448  61.308  0.00  0.00            
ATOM   3457  H   LEU X 218      96.011  50.750  61.910  0.00  0.00            
ATOM   3458  CA  LEU X 218      95.173  51.157  60.019  0.00  0.00            
ATOM   3459  HA  LEU X 218      94.297  51.778  60.209  0.00  0.00            
ATOM   3460  CB  LEU X 218      96.401  52.116  60.019  0.00  0.00            
ATOM   3461  HB2 LEU X 218      96.255  52.908  60.754  0.00  0.00            
ATOM   3462  HB3 LEU X 218      97.325  51.542  60.088  0.00  0.00            
ATOM   3463  CG  LEU X 218      96.655  52.829  58.733  0.00  0.00            
ATOM   3464  HG  LEU X 218      96.671  52.130  57.897  0.00  0.00            
ATOM   3465  CD1 LEU X 218      95.597  53.932  58.406  0.00  0.00            
ATOM   3466 HD11 LEU X 218      95.514  54.695  59.180  0.00  0.00            
ATOM   3467 HD12 LEU X 218      95.820  54.369  57.433  0.00  0.00            
ATOM   3468 HD13 LEU X 218      94.621  53.464  58.277  0.00  0.00            
ATOM   3469  CD2 LEU X 218      98.023  53.452  58.808  0.00  0.00            
ATOM   3470 HD21 LEU X 218      98.335  53.986  57.911  0.00  0.00            
ATOM   3471 HD22 LEU X 218      97.979  54.268  59.529  0.00  0.00            
ATOM   3472 HD23 LEU X 218      98.742  52.694  59.118  0.00  0.00            
ATOM   3473  C   LEU X 218      95.097  50.320  58.745  0.00  0.00            
ATOM   3474  O   LEU X 218      94.549  50.696  57.697  0.00  0.00            
ATOM   3475  N   ASN X 219      95.712  49.126  58.897  0.00  0.00            
ATOM   3476  H   ASN X 219      96.281  48.879  59.694  0.00  0.00            
ATOM   3477  CA  ASN X 219      95.734  48.123  57.862  0.00  0.00            
ATOM   3478  HA  ASN X 219      95.873  48.587  56.885  0.00  0.00            
ATOM   3479  CB  ASN X 219      96.913  47.066  58.096  0.00  0.00            
ATOM   3480  HB2 ASN X 219      97.753  47.641  58.486  0.00  0.00            
ATOM   3481  HB3 ASN X 219      96.605  46.311  58.819  0.00  0.00            
ATOM   3482  CG  ASN X 219      97.277  46.367  56.798  0.00  0.00            
ATOM   3483  OD1 ASN X 219      96.900  45.207  56.542  0.00  0.00            
ATOM   3484  ND2 ASN X 219      97.973  46.987  55.891  0.00  0.00            
ATOM   3485 HD21 ASN X 219      98.209  46.572  55.001  0.00  0.00            
ATOM   3486 HD22 ASN X 219      98.442  47.828  56.196  0.00  0.00            
ATOM   3487  C   ASN X 219      94.344  47.459  57.718  0.00  0.00            
ATOM   3488  O   ASN X 219      93.761  47.547  56.647  0.00  0.00            
ATOM   3489  N   VAL X 220      93.797  46.954  58.824  0.00  0.00            
ATOM   3490  H   VAL X 220      94.369  47.068  59.649  0.00  0.00            
ATOM   3491  CA  VAL X 220      92.392  46.547  58.996  0.00  0.00            
ATOM   3492  HA  VAL X 220      92.239  45.648  58.399  0.00  0.00            
ATOM   3493  CB  VAL X 220      92.111  46.077  60.425  0.00  0.00            
ATOM   3494  HB  VAL X 220      92.155  46.824  61.217  0.00  0.00            
ATOM   3495  CG1 VAL X 220      90.646  45.544  60.534  0.00  0.00            
ATOM   3496 HG11 VAL X 220      90.627  44.734  61.262  0.00  0.00            
ATOM   3497 HG12 VAL X 220      90.000  46.398  60.737  0.00  0.00            
ATOM   3498 HG13 VAL X 220      90.290  45.110  59.600  0.00  0.00            
ATOM   3499  CG2 VAL X 220      93.037  44.987  60.836  0.00  0.00            
ATOM   3500 HG21 VAL X 220      92.661  44.000  60.568  0.00  0.00            
ATOM   3501 HG22 VAL X 220      94.097  45.078  60.597  0.00  0.00            
ATOM   3502 HG23 VAL X 220      92.949  45.077  61.919  0.00  0.00            
ATOM   3503  C   VAL X 220      91.403  47.610  58.552  0.00  0.00            
ATOM   3504  O   VAL X 220      90.508  47.300  57.709  0.00  0.00            
ATOM   3505  N   MET X 221      91.650  48.837  59.014  0.00  0.00            
ATOM   3506  H   MET X 221      92.400  49.052  59.655  0.00  0.00            
ATOM   3507  CA  MET X 221      90.691  49.909  58.757  0.00  0.00            
ATOM   3508  HA  MET X 221      89.756  49.489  59.128  0.00  0.00            
ATOM   3509  CB  MET X 221      91.073  51.161  59.510  0.00  0.00            
ATOM   3510  HB2 MET X 221      91.027  51.076  60.596  0.00  0.00            
ATOM   3511  HB3 MET X 221      92.138  51.320  59.345  0.00  0.00            
ATOM   3512  CG  MET X 221      90.339  52.441  59.068  0.00  0.00            
ATOM   3513  HG2 MET X 221      91.023  52.949  58.388  0.00  0.00            
ATOM   3514  HG3 MET X 221      89.395  52.082  58.657  0.00  0.00            
ATOM   3515  SD  MET X 221      90.158  53.584  60.361  0.00  0.00            
ATOM   3516  CE  MET X 221      91.713  54.539  60.390  0.00  0.00            
ATOM   3517  HE1 MET X 221      91.791  55.051  59.431  0.00  0.00            
ATOM   3518  HE2 MET X 221      91.747  55.249  61.216  0.00  0.00            
ATOM   3519  HE3 MET X 221      92.613  53.924  60.380  0.00  0.00            
ATOM   3520  C   MET X 221      90.572  50.130  57.207  0.00  0.00            
ATOM   3521  O   MET X 221      89.520  50.152  56.652  0.00  0.00            
ATOM   3522  N   LYS X 222      91.680  50.124  56.492  0.00  0.00            
ATOM   3523  H   LYS X 222      92.522  50.085  57.048  0.00  0.00            
ATOM   3524  CA  LYS X 222      91.645  50.362  55.017  0.00  0.00            
ATOM   3525  HA  LYS X 222      90.976  51.192  54.790  0.00  0.00            
ATOM   3526  CB  LYS X 222      93.112  50.697  54.541  0.00  0.00            
ATOM   3527  HB2 LYS X 222      93.872  50.005  54.904  0.00  0.00            
ATOM   3528  HB3 LYS X 222      93.218  50.731  53.457  0.00  0.00            
ATOM   3529  CG  LYS X 222      93.611  52.066  54.940  0.00  0.00            
ATOM   3530  HG2 LYS X 222      93.077  52.751  54.282  0.00  0.00            
ATOM   3531  HG3 LYS X 222      93.265  52.293  55.948  0.00  0.00            
ATOM   3532  CD  LYS X 222      95.178  52.262  54.732  0.00  0.00            
ATOM   3533  HD2 LYS X 222      95.441  53.233  55.152  0.00  0.00            
ATOM   3534  HD3 LYS X 222      95.700  51.524  55.341  0.00  0.00            
ATOM   3535  CE  LYS X 222      95.563  52.196  53.219  0.00  0.00            
ATOM   3536  HE2 LYS X 222      95.327  51.172  52.929  0.00  0.00            
ATOM   3537  HE3 LYS X 222      94.868  52.872  52.720  0.00  0.00            
ATOM   3538  NZ  LYS X 222      96.960  52.589  52.879  0.00  0.00            
ATOM   3539  HZ1 LYS X 222      97.647  51.934  53.223  0.00  0.00            
ATOM   3540  HZ2 LYS X 222      96.914  52.680  51.874  0.00  0.00            
ATOM   3541  HZ3 LYS X 222      97.203  53.521  53.182  0.00  0.00            
ATOM   3542  C   LYS X 222      91.079  49.089  54.277  0.00  0.00            
ATOM   3543  O   LYS X 222      90.205  49.118  53.409  0.00  0.00            
ATOM   3544  N   THR X 223      91.435  47.927  54.761  0.00  0.00            
ATOM   3545  H   THR X 223      92.089  47.966  55.530  0.00  0.00            
ATOM   3546  CA  THR X 223      90.977  46.629  54.147  0.00  0.00            
ATOM   3547  HA  THR X 223      91.286  46.633  53.101  0.00  0.00            
ATOM   3548  CB  THR X 223      91.539  45.463  54.913  0.00  0.00            
ATOM   3549  HB  THR X 223      91.162  45.372  55.931  0.00  0.00            
ATOM   3550  CG2 THR X 223      91.392  44.210  54.128  0.00  0.00            
ATOM   3551 HG21 THR X 223      90.341  44.010  53.918  0.00  0.00            
ATOM   3552 HG22 THR X 223      91.905  44.232  53.167  0.00  0.00            
ATOM   3553 HG23 THR X 223      91.691  43.378  54.765  0.00  0.00            
ATOM   3554  OG1 THR X 223      92.944  45.525  54.947  0.00  0.00            
ATOM   3555  HG1 THR X 223      93.178  46.367  55.346  0.00  0.00            
ATOM   3556  C   THR X 223      89.444  46.525  54.215  0.00  0.00            
ATOM   3557  O   THR X 223      88.812  45.882  53.392  0.00  0.00            
ATOM   3558  N   CYS X 224      88.761  47.056  55.214  0.00  0.00            
ATOM   3559  H   CYS X 224      89.231  47.659  55.874  0.00  0.00            
ATOM   3560  CA  CYS X 224      87.302  47.032  55.321  0.00  0.00            
ATOM   3561  HA  CYS X 224      86.816  46.111  55.000  0.00  0.00            
ATOM   3562  CB  CYS X 224      86.866  47.244  56.744  0.00  0.00            
ATOM   3563  HB2 CYS X 224      87.220  48.207  57.114  0.00  0.00            
ATOM   3564  HB3 CYS X 224      85.777  47.205  56.742  0.00  0.00            
ATOM   3565  SG  CYS X 224      87.414  45.993  57.912  0.00  0.00            
ATOM   3566  HG  CYS X 224      88.689  46.171  57.556  0.00  0.00            
ATOM   3567  C   CYS X 224      86.628  48.116  54.530  0.00  0.00            
ATOM   3568  O   CYS X 224      85.600  47.904  53.867  0.00  0.00            
ATOM   3569  N   ILE X 225      87.196  49.337  54.546  0.00  0.00            
ATOM   3570  H   ILE X 225      88.050  49.460  55.070  0.00  0.00            
ATOM   3571  CA  ILE X 225      86.776  50.387  53.545  0.00  0.00            
ATOM   3572  HA  ILE X 225      85.722  50.574  53.749  0.00  0.00            
ATOM   3573  CB  ILE X 225      87.485  51.762  53.650  0.00  0.00            
ATOM   3574  HB  ILE X 225      88.567  51.627  53.662  0.00  0.00            
ATOM   3575  CG2 ILE X 225      87.141  52.780  52.457  0.00  0.00            
ATOM   3576 HG21 ILE X 225      87.715  52.459  51.587  0.00  0.00            
ATOM   3577 HG22 ILE X 225      86.117  52.720  52.089  0.00  0.00            
ATOM   3578 HG23 ILE X 225      87.206  53.841  52.700  0.00  0.00            
ATOM   3579  CG1 ILE X 225      87.267  52.416  55.044  0.00  0.00            
ATOM   3580 HG12 ILE X 225      86.236  52.725  55.222  0.00  0.00            
ATOM   3581 HG13 ILE X 225      87.396  51.626  55.783  0.00  0.00            
ATOM   3582  CD1 ILE X 225      88.167  53.669  55.501  0.00  0.00            
ATOM   3583 HD11 ILE X 225      88.275  54.443  54.741  0.00  0.00            
ATOM   3584 HD12 ILE X 225      87.899  54.064  56.481  0.00  0.00            
ATOM   3585 HD13 ILE X 225      89.238  53.472  55.547  0.00  0.00            
ATOM   3586  C   ILE X 225      86.813  49.857  52.083  0.00  0.00            
ATOM   3587  O   ILE X 225      85.829  50.163  51.384  0.00  0.00            
ATOM   3588  N   GLN X 226      87.792  49.064  51.681  0.00  0.00            
ATOM   3589  H   GLN X 226      88.652  49.088  52.209  0.00  0.00            
ATOM   3590  CA  GLN X 226      87.884  48.572  50.310  0.00  0.00            
ATOM   3591  HA  GLN X 226      87.774  49.474  49.709  0.00  0.00            
ATOM   3592  CB  GLN X 226      89.257  47.953  50.120  0.00  0.00            
ATOM   3593  HB2 GLN X 226      89.545  47.302  50.946  0.00  0.00            
ATOM   3594  HB3 GLN X 226      89.166  47.466  49.150  0.00  0.00            
ATOM   3595  CG  GLN X 226      90.398  49.002  50.106  0.00  0.00            
ATOM   3596  HG2 GLN X 226      90.252  49.659  50.963  0.00  0.00            
ATOM   3597  HG3 GLN X 226      91.349  48.491  50.259  0.00  0.00            
ATOM   3598  CD  GLN X 226      90.437  49.960  48.934  0.00  0.00            
ATOM   3599  OE1 GLN X 226      89.873  49.623  47.899  0.00  0.00            
ATOM   3600  NE2 GLN X 226      91.236  51.006  49.004  0.00  0.00            
ATOM   3601 HE21 GLN X 226      91.453  51.354  48.081  0.00  0.00            
ATOM   3602 HE22 GLN X 226      91.979  51.019  49.689  0.00  0.00            
ATOM   3603  C   GLN X 226      86.705  47.601  49.955  0.00  0.00            
ATOM   3604  O   GLN X 226      86.298  47.409  48.767  0.00  0.00            
ATOM   3605  N   GLY X 227      86.022  47.078  50.927  0.00  0.00            
ATOM   3606  H   GLY X 227      86.427  47.239  51.838  0.00  0.00            
ATOM   3607  CA  GLY X 227      84.760  46.384  50.830  0.00  0.00            
ATOM   3608  HA2 GLY X 227      84.766  45.769  49.931  0.00  0.00            
ATOM   3609  HA3 GLY X 227      84.572  45.788  51.723  0.00  0.00            
ATOM   3610  C   GLY X 227      83.489  47.242  50.610  0.00  0.00            
ATOM   3611  O   GLY X 227      82.504  46.810  50.030  0.00  0.00            
ATOM   3612  N   LEU X 228      83.524  48.488  51.143  0.00  0.00            
ATOM   3613  H   LEU X 228      84.341  48.717  51.691  0.00  0.00            
ATOM   3614  CA  LEU X 228      82.459  49.455  51.054  0.00  0.00            
ATOM   3615  HA  LEU X 228      81.521  48.935  51.250  0.00  0.00            
ATOM   3616  CB  LEU X 228      82.489  50.542  52.163  0.00  0.00            
ATOM   3617  HB2 LEU X 228      83.172  51.335  51.857  0.00  0.00            
ATOM   3618  HB3 LEU X 228      81.521  51.043  52.132  0.00  0.00            
ATOM   3619  CG  LEU X 228      82.725  50.086  53.588  0.00  0.00            
ATOM   3620  HG  LEU X 228      83.664  49.538  53.674  0.00  0.00            
ATOM   3621  CD1 LEU X 228      82.816  51.360  54.385  0.00  0.00            
ATOM   3622 HD11 LEU X 228      82.767  51.170  55.457  0.00  0.00            
ATOM   3623 HD12 LEU X 228      83.752  51.888  54.205  0.00  0.00            
ATOM   3624 HD13 LEU X 228      82.006  52.042  54.126  0.00  0.00            
ATOM   3625  CD2 LEU X 228      81.602  49.302  54.172  0.00  0.00            
ATOM   3626 HD21 LEU X 228      81.250  48.451  53.588  0.00  0.00            
ATOM   3627 HD22 LEU X 228      81.824  48.934  55.173  0.00  0.00            
ATOM   3628 HD23 LEU X 228      80.769  50.002  54.245  0.00  0.00            
ATOM   3629  C   LEU X 228      82.178  49.911  49.598  0.00  0.00            
ATOM   3630  O   LEU X 228      81.273  50.706  49.405  0.00  0.00            
ATOM   3631  N   ALA X 229      82.939  49.462  48.568  0.00  0.00            
ATOM   3632  H   ALA X 229      83.511  48.641  48.699  0.00  0.00            
ATOM   3633  CA  ALA X 229      82.907  50.068  47.255  0.00  0.00            
ATOM   3634  HA  ALA X 229      83.059  51.143  47.345  0.00  0.00            
ATOM   3635  CB  ALA X 229      84.206  49.535  46.518  0.00  0.00            
ATOM   3636  HB1 ALA X 229      85.160  49.764  46.991  0.00  0.00            
ATOM   3637  HB2 ALA X 229      84.118  48.450  46.459  0.00  0.00            
ATOM   3638  HB3 ALA X 229      84.275  49.996  45.532  0.00  0.00            
ATOM   3639  C   ALA X 229      81.583  49.882  46.514  0.00  0.00            
ATOM   3640  O   ALA X 229      81.025  48.746  46.491  0.00  0.00            
ATOM   3641  N   GLY X 230      81.090  50.979  45.858  0.00  0.00            
ATOM   3642  H   GLY X 230      81.678  51.798  45.905  0.00  0.00            
ATOM   3643  CA  GLY X 230      79.745  51.088  45.295  0.00  0.00            
ATOM   3644  HA2 GLY X 230      79.770  51.812  44.481  0.00  0.00            
ATOM   3645  HA3 GLY X 230      79.586  50.099  44.865  0.00  0.00            
ATOM   3646  C   GLY X 230      78.617  51.278  46.259  0.00  0.00            
ATOM   3647  O   GLY X 230      77.478  51.380  45.786  0.00  0.00            
ATOM   3648  N   LEU X 231      78.870  51.416  47.631  0.00  0.00            
ATOM   3649  H   LEU X 231      79.722  51.049  48.030  0.00  0.00            
ATOM   3650  CA  LEU X 231      77.941  51.982  48.605  0.00  0.00            
ATOM   3651  HA  LEU X 231      77.055  51.346  48.575  0.00  0.00            
ATOM   3652  CB  LEU X 231      78.522  51.914  49.994  0.00  0.00            
ATOM   3653  HB2 LEU X 231      78.811  50.926  50.354  0.00  0.00            
ATOM   3654  HB3 LEU X 231      79.459  52.463  49.897  0.00  0.00            
ATOM   3655  CG  LEU X 231      77.683  52.547  51.067  0.00  0.00            
ATOM   3656  HG  LEU X 231      77.742  53.630  50.960  0.00  0.00            
ATOM   3657  CD1 LEU X 231      76.384  51.924  51.314  0.00  0.00            
ATOM   3658 HD11 LEU X 231      75.796  51.880  50.398  0.00  0.00            
ATOM   3659 HD12 LEU X 231      76.393  50.907  51.706  0.00  0.00            
ATOM   3660 HD13 LEU X 231      75.807  52.512  52.028  0.00  0.00            
ATOM   3661  CD2 LEU X 231      78.341  52.437  52.453  0.00  0.00            
ATOM   3662 HD21 LEU X 231      79.249  53.040  52.476  0.00  0.00            
ATOM   3663 HD22 LEU X 231      77.731  52.876  53.242  0.00  0.00            
ATOM   3664 HD23 LEU X 231      78.606  51.403  52.676  0.00  0.00            
ATOM   3665  C   LEU X 231      77.567  53.439  48.217  0.00  0.00            
ATOM   3666  O   LEU X 231      78.433  54.234  47.862  0.00  0.00            
ATOM   3667  N   GLU X 232      76.315  53.857  48.246  0.00  0.00            
ATOM   3668  H   GLU X 232      75.657  53.142  48.523  0.00  0.00            
ATOM   3669  CA  GLU X 232      75.772  55.220  48.031  0.00  0.00            
ATOM   3670  HA  GLU X 232      76.657  55.810  47.796  0.00  0.00            
ATOM   3671  CB  GLU X 232      74.875  55.265  46.834  0.00  0.00            
ATOM   3672  HB2 GLU X 232      75.476  55.019  45.959  0.00  0.00            
ATOM   3673  HB3 GLU X 232      74.070  54.533  46.889  0.00  0.00            
ATOM   3674  CG  GLU X 232      74.142  56.586  46.608  0.00  0.00            
ATOM   3675  HG2 GLU X 232      73.351  56.706  47.347  0.00  0.00            
ATOM   3676  HG3 GLU X 232      74.850  57.378  46.852  0.00  0.00            
ATOM   3677  CD  GLU X 232      73.569  56.787  45.234  0.00  0.00            
ATOM   3678  OE1 GLU X 232      73.086  57.920  45.077  0.00  0.00            
ATOM   3679  OE2 GLU X 232      73.589  55.845  44.379  0.00  0.00            
ATOM   3680  C   GLU X 232      75.061  55.598  49.338  0.00  0.00            
ATOM   3681  O   GLU X 232      73.986  55.027  49.722  0.00  0.00            
ATOM   3682  N   VAL X 233      75.728  56.489  50.100  0.00  0.00            
ATOM   3683  H   VAL X 233      76.421  57.060  49.637  0.00  0.00            
ATOM   3684  CA  VAL X 233      75.253  56.746  51.503  0.00  0.00            
ATOM   3685  HA  VAL X 233      74.236  56.356  51.491  0.00  0.00            
ATOM   3686  CB  VAL X 233      76.108  56.098  52.639  0.00  0.00            
ATOM   3687  HB  VAL X 233      76.190  55.014  52.562  0.00  0.00            
ATOM   3688  CG1 VAL X 233      77.561  56.534  52.587  0.00  0.00            
ATOM   3689 HG11 VAL X 233      77.625  57.622  52.608  0.00  0.00            
ATOM   3690 HG12 VAL X 233      78.113  56.037  53.384  0.00  0.00            
ATOM   3691 HG13 VAL X 233      78.035  56.072  51.721  0.00  0.00            
ATOM   3692  CG2 VAL X 233      75.621  56.300  54.025  0.00  0.00            
ATOM   3693 HG21 VAL X 233      75.494  57.349  54.293  0.00  0.00            
ATOM   3694 HG22 VAL X 233      74.695  55.771  54.252  0.00  0.00            
ATOM   3695 HG23 VAL X 233      76.384  55.934  54.711  0.00  0.00            
ATOM   3696  C   VAL X 233      75.094  58.298  51.755  0.00  0.00            
ATOM   3697  O   VAL X 233      75.872  58.997  51.204  0.00  0.00            
ATOM   3698  N   HIE X 234      74.048  58.707  52.453  0.00  0.00            
ATOM   3699  H   HIE X 234      73.316  58.039  52.648  0.00  0.00            
ATOM   3700  CA  HIE X 234      73.864  60.181  52.582  0.00  0.00            
ATOM   3701  HA  HIE X 234      73.940  60.643  51.598  0.00  0.00            
ATOM   3702  CB  HIE X 234      72.397  60.556  52.943  0.00  0.00            
ATOM   3703  HB2 HIE X 234      71.622  59.974  52.444  0.00  0.00            
ATOM   3704  HB3 HIE X 234      72.315  60.620  54.028  0.00  0.00            
ATOM   3705  CG  HIE X 234      72.123  61.896  52.283  0.00  0.00            
ATOM   3706  ND1 HIE X 234      71.583  62.056  51.014  0.00  0.00            
ATOM   3707  CE1 HIE X 234      71.605  63.350  50.676  0.00  0.00            
ATOM   3708  HE1 HIE X 234      71.283  63.867  49.784  0.00  0.00            
ATOM   3709  NE2 HIE X 234      72.073  64.054  51.741  0.00  0.00            
ATOM   3710  HE2 HIE X 234      72.279  65.042  51.746  0.00  0.00            
ATOM   3711  CD2 HIE X 234      72.394  63.166  52.750  0.00  0.00            
ATOM   3712  HD2 HIE X 234      72.902  63.362  53.683  0.00  0.00            
ATOM   3713  C   HIE X 234      74.922  60.809  53.434  0.00  0.00            
ATOM   3714  O   HIE X 234      75.586  61.716  52.985  0.00  0.00            
ATOM   3715  N   ARG X 235      74.987  60.313  54.652  0.00  0.00            
ATOM   3716  H   ARG X 235      74.254  59.662  54.896  0.00  0.00            
ATOM   3717  CA  ARG X 235      76.081  60.558  55.637  0.00  0.00            
ATOM   3718  HA  ARG X 235      76.859  61.131  55.134  0.00  0.00            
ATOM   3719  CB  ARG X 235      75.547  61.399  56.779  0.00  0.00            
ATOM   3720  HB2 ARG X 235      74.787  62.093  56.420  0.00  0.00            
ATOM   3721  HB3 ARG X 235      74.987  60.721  57.423  0.00  0.00            
ATOM   3722  CG  ARG X 235      76.676  62.087  57.635  0.00  0.00            
ATOM   3723  HG2 ARG X 235      77.340  61.288  57.966  0.00  0.00            
ATOM   3724  HG3 ARG X 235      77.258  62.843  57.109  0.00  0.00            
ATOM   3725  CD  ARG X 235      76.093  62.824  58.824  0.00  0.00            
ATOM   3726  HD2 ARG X 235      75.292  62.307  59.353  0.00  0.00            
ATOM   3727  HD3 ARG X 235      76.873  62.964  59.573  0.00  0.00            
ATOM   3728  NE  ARG X 235      75.633  64.188  58.450  0.00  0.00            
ATOM   3729  HE  ARG X 235      75.209  64.138  57.535  0.00  0.00            
ATOM   3730  CZ  ARG X 235      75.810  65.302  59.083  0.00  0.00            
ATOM   3731  NH1 ARG X 235      76.393  65.389  60.234  0.00  0.00            
ATOM   3732 HH11 ARG X 235      76.556  64.581  60.816  0.00  0.00            
ATOM   3733 HH12 ARG X 235      76.514  66.332  60.574  0.00  0.00            
ATOM   3734  NH2 ARG X 235      75.540  66.386  58.417  0.00  0.00            
ATOM   3735 HH21 ARG X 235      74.960  66.358  57.591  0.00  0.00            
ATOM   3736 HH22 ARG X 235      75.591  67.307  58.828  0.00  0.00            
ATOM   3737  C   ARG X 235      76.908  59.320  56.130  0.00  0.00            
ATOM   3738  O   ARG X 235      76.373  58.336  56.531  0.00  0.00            
ATOM   3739  N   LEU X 236      78.249  59.409  56.081  0.00  0.00            
ATOM   3740  H   LEU X 236      78.631  60.257  55.687  0.00  0.00            
ATOM   3741  CA  LEU X 236      79.180  58.517  56.817  0.00  0.00            
ATOM   3742  HA  LEU X 236      78.577  57.716  57.245  0.00  0.00            
ATOM   3743  CB  LEU X 236      80.214  57.902  55.903  0.00  0.00            
ATOM   3744  HB2 LEU X 236      79.665  57.269  55.205  0.00  0.00            
ATOM   3745  HB3 LEU X 236      80.590  58.790  55.395  0.00  0.00            
ATOM   3746  CG  LEU X 236      81.486  57.223  56.544  0.00  0.00            
ATOM   3747  HG  LEU X 236      82.137  57.792  57.208  0.00  0.00            
ATOM   3748  CD1 LEU X 236      81.108  55.864  57.028  0.00  0.00            
ATOM   3749 HD11 LEU X 236      80.516  55.981  57.935  0.00  0.00            
ATOM   3750 HD12 LEU X 236      80.526  55.395  56.234  0.00  0.00            
ATOM   3751 HD13 LEU X 236      82.000  55.276  57.242  0.00  0.00            
ATOM   3752  CD2 LEU X 236      82.463  56.870  55.352  0.00  0.00            
ATOM   3753 HD21 LEU X 236      83.124  57.702  55.113  0.00  0.00            
ATOM   3754 HD22 LEU X 236      83.255  56.156  55.578  0.00  0.00            
ATOM   3755 HD23 LEU X 236      81.971  56.603  54.417  0.00  0.00            
ATOM   3756  C   LEU X 236      79.816  59.223  58.036  0.00  0.00            
ATOM   3757  O   LEU X 236      80.118  60.461  58.054  0.00  0.00            
ATOM   3758  N   VAL X 237      79.955  58.431  59.116  0.00  0.00            
ATOM   3759  H   VAL X 237      79.514  57.526  59.207  0.00  0.00            
ATOM   3760  CA  VAL X 237      80.592  58.797  60.367  0.00  0.00            
ATOM   3761  HA  VAL X 237      81.007  59.785  60.168  0.00  0.00            
ATOM   3762  CB  VAL X 237      79.635  58.704  61.529  0.00  0.00            
ATOM   3763  HB  VAL X 237      79.090  57.766  61.429  0.00  0.00            
ATOM   3764  CG1 VAL X 237      80.302  58.827  62.903  0.00  0.00            
ATOM   3765 HG11 VAL X 237      79.591  58.990  63.713  0.00  0.00            
ATOM   3766 HG12 VAL X 237      80.962  57.966  63.002  0.00  0.00            
ATOM   3767 HG13 VAL X 237      80.937  59.712  62.954  0.00  0.00            
ATOM   3768  CG2 VAL X 237      78.560  59.785  61.484  0.00  0.00            
ATOM   3769 HG21 VAL X 237      78.960  60.778  61.690  0.00  0.00            
ATOM   3770 HG22 VAL X 237      77.945  59.775  60.584  0.00  0.00            
ATOM   3771 HG23 VAL X 237      77.827  59.519  62.246  0.00  0.00            
ATOM   3772  C   VAL X 237      81.745  57.800  60.554  0.00  0.00            
ATOM   3773  O   VAL X 237      81.499  56.586  60.469  0.00  0.00            
ATOM   3774  N   LEU X 238      82.932  58.383  60.817  0.00  0.00            
ATOM   3775  H   LEU X 238      82.886  59.392  60.815  0.00  0.00            
ATOM   3776  CA  LEU X 238      84.157  57.672  61.295  0.00  0.00            
ATOM   3777  HA  LEU X 238      83.867  56.628  61.413  0.00  0.00            
ATOM   3778  CB  LEU X 238      85.199  57.707  60.197  0.00  0.00            
ATOM   3779  HB2 LEU X 238      85.593  58.711  60.044  0.00  0.00            
ATOM   3780  HB3 LEU X 238      86.092  57.158  60.495  0.00  0.00            
ATOM   3781  CG  LEU X 238      84.923  56.897  58.845  0.00  0.00            
ATOM   3782  HG  LEU X 238      84.076  57.291  58.284  0.00  0.00            
ATOM   3783  CD1 LEU X 238      86.070  56.947  57.896  0.00  0.00            
ATOM   3784 HD11 LEU X 238      85.784  56.352  57.028  0.00  0.00            
ATOM   3785 HD12 LEU X 238      86.362  57.971  57.664  0.00  0.00            
ATOM   3786 HD13 LEU X 238      86.826  56.307  58.349  0.00  0.00            
ATOM   3787  CD2 LEU X 238      84.640  55.403  59.152  0.00  0.00            
ATOM   3788 HD21 LEU X 238      85.361  55.053  59.891  0.00  0.00            
ATOM   3789 HD22 LEU X 238      83.689  55.224  59.653  0.00  0.00            
ATOM   3790 HD23 LEU X 238      84.688  54.767  58.268  0.00  0.00            
ATOM   3791  C   LEU X 238      84.636  58.245  62.605  0.00  0.00            
ATOM   3792  O   LEU X 238      84.143  59.274  63.061  0.00  0.00            
ATOM   3793  N   GLY X 239      85.639  57.631  63.187  0.00  0.00            
ATOM   3794  H   GLY X 239      86.027  56.803  62.756  0.00  0.00            
ATOM   3795  CA  GLY X 239      86.202  58.028  64.471  0.00  0.00            
ATOM   3796  HA2 GLY X 239      87.162  58.531  64.349  0.00  0.00            
ATOM   3797  HA3 GLY X 239      85.650  58.894  64.837  0.00  0.00            
ATOM   3798  C   GLY X 239      86.324  56.869  65.521  0.00  0.00            
ATOM   3799  O   GLY X 239      86.030  55.749  65.215  0.00  0.00            
ATOM   3800  N   GLU X 240      86.528  57.217  66.833  0.00  0.00            
ATOM   3801  H   GLU X 240      86.718  58.187  67.040  0.00  0.00            
ATOM   3802  CA  GLU X 240      86.532  56.147  67.899  0.00  0.00            
ATOM   3803  HA  GLU X 240      85.981  55.337  67.421  0.00  0.00            
ATOM   3804  CB  GLU X 240      88.045  55.781  68.105  0.00  0.00            
ATOM   3805  HB2 GLU X 240      88.522  56.703  68.439  0.00  0.00            
ATOM   3806  HB3 GLU X 240      88.127  54.996  68.856  0.00  0.00            
ATOM   3807  CG  GLU X 240      88.690  55.199  66.819  0.00  0.00            
ATOM   3808  HG2 GLU X 240      88.125  54.424  66.300  0.00  0.00            
ATOM   3809  HG3 GLU X 240      88.847  56.020  66.120  0.00  0.00            
ATOM   3810  CD  GLU X 240      90.086  54.699  67.331  0.00  0.00            
ATOM   3811  OE1 GLU X 240      90.219  53.446  67.531  0.00  0.00            
ATOM   3812  OE2 GLU X 240      91.117  55.462  67.320  0.00  0.00            
ATOM   3813  C   GLU X 240      85.803  56.717  69.136  0.00  0.00            
ATOM   3814  O   GLU X 240      85.058  57.667  68.983  0.00  0.00            
ATOM   3815  N   PHE X 241      86.018  56.143  70.336  0.00  0.00            
ATOM   3816  H   PHE X 241      86.558  55.293  70.409  0.00  0.00            
ATOM   3817  CA  PHE X 241      85.439  56.669  71.574  0.00  0.00            
ATOM   3818  HA  PHE X 241      84.872  57.581  71.384  0.00  0.00            
ATOM   3819  CB  PHE X 241      84.345  55.644  71.950  0.00  0.00            
ATOM   3820  HB2 PHE X 241      84.873  54.707  72.128  0.00  0.00            
ATOM   3821  HB3 PHE X 241      83.793  55.958  72.836  0.00  0.00            
ATOM   3822  CG  PHE X 241      83.217  55.432  70.908  0.00  0.00            
ATOM   3823  CD1 PHE X 241      83.025  54.239  70.155  0.00  0.00            
ATOM   3824  HD1 PHE X 241      83.609  53.345  70.320  0.00  0.00            
ATOM   3825  CE1 PHE X 241      81.930  54.151  69.319  0.00  0.00            
ATOM   3826  HE1 PHE X 241      81.762  53.331  68.636  0.00  0.00            
ATOM   3827  CZ  PHE X 241      81.050  55.237  69.200  0.00  0.00            
ATOM   3828  HZ  PHE X 241      80.170  55.259  68.574  0.00  0.00            
ATOM   3829  CE2 PHE X 241      81.200  56.382  69.979  0.00  0.00            
ATOM   3830  HE2 PHE X 241      80.405  57.113  69.972  0.00  0.00            
ATOM   3831  CD2 PHE X 241      82.319  56.476  70.813  0.00  0.00            
ATOM   3832  HD2 PHE X 241      82.339  57.285  71.528  0.00  0.00            
ATOM   3833  C   PHE X 241      86.509  57.025  72.649  0.00  0.00            
ATOM   3834  O   PHE X 241      87.361  56.252  72.874  0.00  0.00            
ATOM   3835  N   ARG X 242      86.277  58.060  73.482  0.00  0.00            
ATOM   3836  H   ARG X 242      85.464  58.577  73.177  0.00  0.00            
ATOM   3837  CA  ARG X 242      87.092  58.793  74.561  0.00  0.00            
ATOM   3838  HA  ARG X 242      88.137  58.809  74.251  0.00  0.00            
ATOM   3839  CB  ARG X 242      86.523  60.268  74.629  0.00  0.00            
ATOM   3840  HB2 ARG X 242      86.333  60.649  73.625  0.00  0.00            
ATOM   3841  HB3 ARG X 242      85.549  60.240  75.117  0.00  0.00            
ATOM   3842  CG  ARG X 242      87.427  61.412  75.186  0.00  0.00            
ATOM   3843  HG2 ARG X 242      87.739  61.182  76.205  0.00  0.00            
ATOM   3844  HG3 ARG X 242      88.265  61.571  74.508  0.00  0.00            
ATOM   3845  CD  ARG X 242      86.622  62.670  75.216  0.00  0.00            
ATOM   3846  HD2 ARG X 242      86.141  62.828  74.251  0.00  0.00            
ATOM   3847  HD3 ARG X 242      85.899  62.622  76.030  0.00  0.00            
ATOM   3848  NE  ARG X 242      87.432  63.906  75.440  0.00  0.00            
ATOM   3849  HE  ARG X 242      88.062  63.751  76.214  0.00  0.00            
ATOM   3850  CZ  ARG X 242      87.324  65.126  74.920  0.00  0.00            
ATOM   3851  NH1 ARG X 242      86.355  65.559  74.119  0.00  0.00            
ATOM   3852 HH11 ARG X 242      85.653  64.931  73.754  0.00  0.00            
ATOM   3853 HH12 ARG X 242      86.374  66.507  73.773  0.00  0.00            
ATOM   3854  NH2 ARG X 242      88.216  65.972  75.271  0.00  0.00            
ATOM   3855 HH21 ARG X 242      88.977  65.683  75.869  0.00  0.00            
ATOM   3856 HH22 ARG X 242      88.167  66.861  74.795  0.00  0.00            
ATOM   3857  C   ARG X 242      87.305  58.028  75.891  0.00  0.00            
ATOM   3858  O   ARG X 242      87.323  58.648  76.976  0.00  0.00            
ATOM   3859  N   ASN X 243      87.005  56.749  75.821  0.00  0.00            
ATOM   3860  H   ASN X 243      86.743  56.394  74.913  0.00  0.00            
ATOM   3861  CA  ASN X 243      86.976  55.804  76.910  0.00  0.00            
ATOM   3862  HA  ASN X 243      87.685  56.142  77.665  0.00  0.00            
ATOM   3863  CB  ASN X 243      85.602  55.961  77.574  0.00  0.00            
ATOM   3864  HB2 ASN X 243      85.715  55.568  78.585  0.00  0.00            
ATOM   3865  HB3 ASN X 243      85.390  57.025  77.684  0.00  0.00            
ATOM   3866  CG  ASN X 243      84.531  55.394  76.804  0.00  0.00            
ATOM   3867  OD1 ASN X 243      84.056  55.822  75.783  0.00  0.00            
ATOM   3868  ND2 ASN X 243      84.106  54.185  77.219  0.00  0.00            
ATOM   3869 HD21 ASN X 243      83.451  53.686  76.633  0.00  0.00            
ATOM   3870 HD22 ASN X 243      84.529  53.768  78.036  0.00  0.00            
ATOM   3871  C   ASN X 243      87.462  54.378  76.584  0.00  0.00            
ATOM   3872  O   ASN X 243      87.873  53.593  77.421  0.00  0.00            
ATOM   3873  N   GLU X 244      87.272  54.020  75.283  0.00  0.00            
ATOM   3874  H   GLU X 244      87.030  54.695  74.572  0.00  0.00            
ATOM   3875  CA  GLU X 244      87.683  52.746  74.716  0.00  0.00            
ATOM   3876  HA  GLU X 244      87.498  51.940  75.426  0.00  0.00            
ATOM   3877  CB  GLU X 244      86.861  52.441  73.405  0.00  0.00            
ATOM   3878  HB2 GLU X 244      86.896  53.331  72.778  0.00  0.00            
ATOM   3879  HB3 GLU X 244      87.282  51.540  72.959  0.00  0.00            
ATOM   3880  CG  GLU X 244      85.428  52.166  73.870  0.00  0.00            
ATOM   3881  HG2 GLU X 244      84.979  52.998  74.413  0.00  0.00            
ATOM   3882  HG3 GLU X 244      84.795  52.095  72.986  0.00  0.00            
ATOM   3883  CD  GLU X 244      85.219  50.987  74.827  0.00  0.00            
ATOM   3884  OE1 GLU X 244      86.144  50.136  75.108  0.00  0.00            
ATOM   3885  OE2 GLU X 244      84.036  50.855  75.203  0.00  0.00            
ATOM   3886  C   GLU X 244      89.155  52.749  74.337  0.00  0.00            
ATOM   3887  O   GLU X 244      89.688  53.831  74.210  0.00  0.00            
ATOM   3888  N   GLY X 245      89.634  51.518  74.117  0.00  0.00            
ATOM   3889  H   GLY X 245      89.050  50.695  74.075  0.00  0.00            
ATOM   3890  CA  GLY X 245      90.903  51.397  73.446  0.00  0.00            
ATOM   3891  HA2 GLY X 245      91.593  52.113  73.893  0.00  0.00            
ATOM   3892  HA3 GLY X 245      91.344  50.403  73.530  0.00  0.00            
ATOM   3893  C   GLY X 245      90.923  51.763  71.912  0.00  0.00            
ATOM   3894  O   GLY X 245      89.975  51.439  71.176  0.00  0.00            
ATOM   3895  N   ASN X 246      91.906  52.612  71.526  0.00  0.00            
ATOM   3896  H   ASN X 246      92.610  52.846  72.212  0.00  0.00            
ATOM   3897  CA  ASN X 246      91.988  53.385  70.266  0.00  0.00            
ATOM   3898  HA  ASN X 246      91.156  53.080  69.632  0.00  0.00            
ATOM   3899  CB  ASN X 246      91.839  54.899  70.692  0.00  0.00            
ATOM   3900  HB2 ASN X 246      92.760  55.336  71.076  0.00  0.00            
ATOM   3901  HB3 ASN X 246      91.665  55.493  69.795  0.00  0.00            
ATOM   3902  CG  ASN X 246      90.680  55.227  71.603  0.00  0.00            
ATOM   3903  OD1 ASN X 246      90.778  56.159  72.395  0.00  0.00            
ATOM   3904  ND2 ASN X 246      89.570  54.557  71.458  0.00  0.00            
ATOM   3905 HD21 ASN X 246      88.914  54.484  72.223  0.00  0.00            
ATOM   3906 HD22 ASN X 246      89.390  53.888  70.723  0.00  0.00            
ATOM   3907  C   ASN X 246      93.276  53.159  69.513  0.00  0.00            
ATOM   3908  O   ASN X 246      94.247  52.687  70.094  0.00  0.00            
ATOM   3909  N   LEU X 247      93.372  53.653  68.247  0.00  0.00            
ATOM   3910  H   LEU X 247      92.547  54.191  68.022  0.00  0.00            
ATOM   3911  CA  LEU X 247      94.418  53.681  67.248  0.00  0.00            
ATOM   3912  HA  LEU X 247      94.805  52.664  67.180  0.00  0.00            
ATOM   3913  CB  LEU X 247      93.911  54.092  65.864  0.00  0.00            
ATOM   3914  HB2 LEU X 247      93.617  55.141  65.870  0.00  0.00            
ATOM   3915  HB3 LEU X 247      94.766  54.277  65.212  0.00  0.00            
ATOM   3916  CG  LEU X 247      92.800  53.297  65.044  0.00  0.00            
ATOM   3917  HG  LEU X 247      92.048  53.006  65.777  0.00  0.00            
ATOM   3918  CD1 LEU X 247      92.171  53.988  63.841  0.00  0.00            
ATOM   3919 HD11 LEU X 247      92.901  54.127  63.043  0.00  0.00            
ATOM   3920 HD12 LEU X 247      91.381  53.300  63.541  0.00  0.00            
ATOM   3921 HD13 LEU X 247      91.755  54.936  64.181  0.00  0.00            
ATOM   3922  CD2 LEU X 247      93.411  51.979  64.494  0.00  0.00            
ATOM   3923 HD21 LEU X 247      92.820  51.580  63.670  0.00  0.00            
ATOM   3924 HD22 LEU X 247      94.419  52.248  64.176  0.00  0.00            
ATOM   3925 HD23 LEU X 247      93.600  51.260  65.291  0.00  0.00            
ATOM   3926  C   LEU X 247      95.658  54.513  67.755  0.00  0.00            
ATOM   3927  O   LEU X 247      95.479  55.538  68.372  0.00  0.00            
ATOM   3928  N   GLU X 248      96.874  54.042  67.490  0.00  0.00            
ATOM   3929  H   GLU X 248      96.973  53.084  67.184  0.00  0.00            
ATOM   3930  CA  GLU X 248      98.204  54.687  67.711  0.00  0.00            
ATOM   3931  HA  GLU X 248      98.074  55.555  68.357  0.00  0.00            
ATOM   3932  CB  GLU X 248      99.043  53.536  68.337  0.00  0.00            
ATOM   3933  HB2 GLU X 248      99.179  52.708  67.642  0.00  0.00            
ATOM   3934  HB3 GLU X 248     100.029  53.982  68.468  0.00  0.00            
ATOM   3935  CG  GLU X 248      98.669  52.939  69.675  0.00  0.00            
ATOM   3936  HG2 GLU X 248      97.793  52.296  69.580  0.00  0.00            
ATOM   3937  HG3 GLU X 248      99.459  52.268  70.013  0.00  0.00            
ATOM   3938  CD  GLU X 248      98.406  53.962  70.741  0.00  0.00            
ATOM   3939  OE1 GLU X 248      99.157  54.948  70.856  0.00  0.00            
ATOM   3940  OE2 GLU X 248      97.505  53.636  71.561  0.00  0.00            
ATOM   3941  C   GLU X 248      98.848  55.261  66.451  0.00  0.00            
ATOM   3942  O   GLU X 248      99.998  55.700  66.500  0.00  0.00            
ATOM   3943  N   LYS X 249      98.101  55.230  65.325  0.00  0.00            
ATOM   3944  H   LYS X 249      97.222  54.747  65.441  0.00  0.00            
ATOM   3945  CA  LYS X 249      98.518  55.639  63.978  0.00  0.00            
ATOM   3946  HA  LYS X 249      99.149  56.527  64.035  0.00  0.00            
ATOM   3947  CB  LYS X 249      99.303  54.545  63.315  0.00  0.00            
ATOM   3948  HB2 LYS X 249     100.104  54.224  63.980  0.00  0.00            
ATOM   3949  HB3 LYS X 249      98.669  53.716  62.999  0.00  0.00            
ATOM   3950  CG  LYS X 249      99.974  54.987  62.030  0.00  0.00            
ATOM   3951  HG2 LYS X 249      99.269  55.233  61.236  0.00  0.00            
ATOM   3952  HG3 LYS X 249     100.484  55.890  62.364  0.00  0.00            
ATOM   3953  CD  LYS X 249     100.892  53.857  61.532  0.00  0.00            
ATOM   3954  HD2 LYS X 249     101.618  53.546  62.283  0.00  0.00            
ATOM   3955  HD3 LYS X 249     100.281  53.002  61.242  0.00  0.00            
ATOM   3956  CE  LYS X 249     101.780  54.327  60.430  0.00  0.00            
ATOM   3957  HE2 LYS X 249     102.412  53.483  60.155  0.00  0.00            
ATOM   3958  HE3 LYS X 249     101.264  54.506  59.486  0.00  0.00            
ATOM   3959  NZ  LYS X 249     102.631  55.545  60.665  0.00  0.00            
ATOM   3960  HZ1 LYS X 249     103.501  55.549  60.152  0.00  0.00            
ATOM   3961  HZ2 LYS X 249     102.115  56.305  60.245  0.00  0.00            
ATOM   3962  HZ3 LYS X 249     102.864  55.705  61.635  0.00  0.00            
ATOM   3963  C   LYS X 249      97.267  55.977  63.183  0.00  0.00            
ATOM   3964  O   LYS X 249      96.167  55.363  63.280  0.00  0.00            
ATOM   3965  N   PHE X 250      97.418  56.860  62.232  0.00  0.00            
ATOM   3966  H   PHE X 250      98.238  57.428  62.389  0.00  0.00            
ATOM   3967  CA  PHE X 250      96.475  57.445  61.210  0.00  0.00            
ATOM   3968  HA  PHE X 250      95.906  56.624  60.775  0.00  0.00            
ATOM   3969  CB  PHE X 250      95.475  58.443  61.790  0.00  0.00            
ATOM   3970  HB2 PHE X 250      95.431  58.153  62.840  0.00  0.00            
ATOM   3971  HB3 PHE X 250      95.949  59.419  61.687  0.00  0.00            
ATOM   3972  CG  PHE X 250      94.087  58.473  61.202  0.00  0.00            
ATOM   3973  CD1 PHE X 250      93.753  59.402  60.104  0.00  0.00            
ATOM   3974  HD1 PHE X 250      94.515  60.062  59.717  0.00  0.00            
ATOM   3975  CE1 PHE X 250      92.451  59.682  59.720  0.00  0.00            
ATOM   3976  HE1 PHE X 250      92.169  60.442  59.006  0.00  0.00            
ATOM   3977  CZ  PHE X 250      91.438  58.915  60.274  0.00  0.00            
ATOM   3978  HZ  PHE X 250      90.419  59.012  59.930  0.00  0.00            
ATOM   3979  CE2 PHE X 250      91.677  57.941  61.275  0.00  0.00            
ATOM   3980  HE2 PHE X 250      90.892  57.353  61.729  0.00  0.00            
ATOM   3981  CD2 PHE X 250      92.997  57.723  61.777  0.00  0.00            
ATOM   3982  HD2 PHE X 250      93.153  57.060  62.615  0.00  0.00            
ATOM   3983  C   PHE X 250      97.373  57.998  60.082  0.00  0.00            
ATOM   3984  O   PHE X 250      98.499  58.516  60.347  0.00  0.00            
ATOM   3985  N   ASP X 251      96.911  57.874  58.814  0.00  0.00            
ATOM   3986  H   ASP X 251      96.084  57.322  58.641  0.00  0.00            
ATOM   3987  CA  ASP X 251      97.686  58.219  57.617  0.00  0.00            
ATOM   3988  HA  ASP X 251      98.388  59.005  57.896  0.00  0.00            
ATOM   3989  CB  ASP X 251      98.371  56.942  57.082  0.00  0.00            
ATOM   3990  HB2 ASP X 251      98.924  56.426  57.867  0.00  0.00            
ATOM   3991  HB3 ASP X 251      97.587  56.230  56.822  0.00  0.00            
ATOM   3992  CG  ASP X 251      99.357  57.243  56.024  0.00  0.00            
ATOM   3993  OD1 ASP X 251      99.168  56.842  54.877  0.00  0.00            
ATOM   3994  OD2 ASP X 251     100.370  57.881  56.422  0.00  0.00            
ATOM   3995  C   ASP X 251      96.862  58.793  56.489  0.00  0.00            
ATOM   3996  O   ASP X 251      95.732  58.320  56.262  0.00  0.00            
ATOM   3997  N   LYS X 252      97.406  59.671  55.670  0.00  0.00            
ATOM   3998  H   LYS X 252      98.351  59.978  55.850  0.00  0.00            
ATOM   3999  CA  LYS X 252      96.811  60.308  54.485  0.00  0.00            
ATOM   4000  HA  LYS X 252      95.950  60.932  54.726  0.00  0.00            
ATOM   4001  CB  LYS X 252      97.821  61.200  53.834  0.00  0.00            
ATOM   4002  HB2 LYS X 252      97.364  61.702  52.982  0.00  0.00            
ATOM   4003  HB3 LYS X 252      98.163  61.881  54.614  0.00  0.00            
ATOM   4004  CG  LYS X 252      99.047  60.405  53.293  0.00  0.00            
ATOM   4005  HG2 LYS X 252      99.657  59.958  54.079  0.00  0.00            
ATOM   4006  HG3 LYS X 252      98.719  59.650  52.578  0.00  0.00            
ATOM   4007  CD  LYS X 252      99.942  61.451  52.595  0.00  0.00            
ATOM   4008  HD2 LYS X 252      99.470  61.899  51.720  0.00  0.00            
ATOM   4009  HD3 LYS X 252     100.138  62.276  53.281  0.00  0.00            
ATOM   4010  CE  LYS X 252     101.285  60.788  52.111  0.00  0.00            
ATOM   4011  HE2 LYS X 252     101.996  60.716  52.934  0.00  0.00            
ATOM   4012  HE3 LYS X 252     101.009  59.835  51.661  0.00  0.00            
ATOM   4013  NZ  LYS X 252     102.005  61.616  51.073  0.00  0.00            
ATOM   4014  HZ1 LYS X 252     101.410  61.786  50.275  0.00  0.00            
ATOM   4015  HZ2 LYS X 252     102.338  62.463  51.511  0.00  0.00            
ATOM   4016  HZ3 LYS X 252     102.827  61.144  50.723  0.00  0.00            
ATOM   4017  C   LYS X 252      96.397  59.304  53.418  0.00  0.00            
ATOM   4018  O   LYS X 252      95.719  59.761  52.487  0.00  0.00            
ATOM   4019  N   SER X 253      96.823  58.042  53.505  0.00  0.00            
ATOM   4020  H   SER X 253      97.499  57.942  54.248  0.00  0.00            
ATOM   4021  CA  SER X 253      96.385  56.892  52.670  0.00  0.00            
ATOM   4022  HA  SER X 253      96.087  57.261  51.689  0.00  0.00            
ATOM   4023  CB  SER X 253      97.512  55.890  52.423  0.00  0.00            
ATOM   4024  HB2 SER X 253      97.182  55.143  51.701  0.00  0.00            
ATOM   4025  HB3 SER X 253      98.414  56.386  52.065  0.00  0.00            
ATOM   4026  OG  SER X 253      97.793  55.250  53.625  0.00  0.00            
ATOM   4027  HG  SER X 253      98.318  55.852  54.157  0.00  0.00            
ATOM   4028  C   SER X 253      95.080  56.148  53.197  0.00  0.00            
ATOM   4029  O   SER X 253      94.586  55.254  52.523  0.00  0.00            
ATOM   4030  N   ALA X 254      94.549  56.534  54.387  0.00  0.00            
ATOM   4031  H   ALA X 254      94.889  57.290  54.963  0.00  0.00            
ATOM   4032  CA  ALA X 254      93.530  55.699  55.033  0.00  0.00            
ATOM   4033  HA  ALA X 254      93.778  54.639  55.083  0.00  0.00            
ATOM   4034  CB  ALA X 254      93.357  56.111  56.554  0.00  0.00            
ATOM   4035  HB1 ALA X 254      94.387  56.082  56.910  0.00  0.00            
ATOM   4036  HB2 ALA X 254      92.992  57.138  56.554  0.00  0.00            
ATOM   4037  HB3 ALA X 254      92.821  55.338  57.104  0.00  0.00            
ATOM   4038  C   ALA X 254      92.169  55.704  54.357  0.00  0.00            
ATOM   4039  O   ALA X 254      91.391  54.847  54.588  0.00  0.00            
ATOM   4040  N   LEU X 255      91.917  56.800  53.641  0.00  0.00            
ATOM   4041  H   LEU X 255      92.699  57.432  53.547  0.00  0.00            
ATOM   4042  CA  LEU X 255      90.645  57.137  53.038  0.00  0.00            
ATOM   4043  HA  LEU X 255      89.958  56.320  53.258  0.00  0.00            
ATOM   4044  CB  LEU X 255      90.018  58.451  53.659  0.00  0.00            
ATOM   4045  HB2 LEU X 255      90.677  59.289  53.428  0.00  0.00            
ATOM   4046  HB3 LEU X 255      88.993  58.502  53.293  0.00  0.00            
ATOM   4047  CG  LEU X 255      89.941  58.425  55.235  0.00  0.00            
ATOM   4048  HG  LEU X 255      90.982  58.546  55.534  0.00  0.00            
ATOM   4049  CD1 LEU X 255      89.045  59.722  55.552  0.00  0.00            
ATOM   4050 HD11 LEU X 255      89.307  60.190  56.501  0.00  0.00            
ATOM   4051 HD12 LEU X 255      89.021  60.490  54.779  0.00  0.00            
ATOM   4052 HD13 LEU X 255      87.984  59.520  55.700  0.00  0.00            
ATOM   4053  CD2 LEU X 255      89.169  57.168  55.769  0.00  0.00            
ATOM   4054 HD21 LEU X 255      88.386  56.906  55.058  0.00  0.00            
ATOM   4055 HD22 LEU X 255      89.858  56.342  55.941  0.00  0.00            
ATOM   4056 HD23 LEU X 255      88.721  57.295  56.754  0.00  0.00            
ATOM   4057  C   LEU X 255      90.579  57.173  51.452  0.00  0.00            
ATOM   4058  O   LEU X 255      89.551  57.578  50.912  0.00  0.00            
ATOM   4059  N   GLU X 256      91.615  56.726  50.770  0.00  0.00            
ATOM   4060  H   GLU X 256      92.513  56.517  51.183  0.00  0.00            
ATOM   4061  CA  GLU X 256      91.567  56.656  49.284  0.00  0.00            
ATOM   4062  HA  GLU X 256      91.365  57.639  48.859  0.00  0.00            
ATOM   4063  CB  GLU X 256      92.955  56.129  48.734  0.00  0.00            
ATOM   4064  HB2 GLU X 256      93.087  55.074  48.974  0.00  0.00            
ATOM   4065  HB3 GLU X 256      92.974  56.153  47.645  0.00  0.00            
ATOM   4066  CG  GLU X 256      94.121  56.928  49.244  0.00  0.00            
ATOM   4067  HG2 GLU X 256      94.315  56.797  50.308  0.00  0.00            
ATOM   4068  HG3 GLU X 256      94.980  56.391  48.840  0.00  0.00            
ATOM   4069  CD  GLU X 256      94.244  58.413  48.835  0.00  0.00            
ATOM   4070  OE1 GLU X 256      93.174  59.054  48.642  0.00  0.00            
ATOM   4071  OE2 GLU X 256      95.368  58.873  48.787  0.00  0.00            
ATOM   4072  C   GLU X 256      90.442  55.754  48.781  0.00  0.00            
ATOM   4073  O   GLU X 256      89.933  55.910  47.685  0.00  0.00            
ATOM   4074  N   GLY X 257      90.040  54.686  49.499  0.00  0.00            
ATOM   4075  H   GLY X 257      90.413  54.557  50.428  0.00  0.00            
ATOM   4076  CA  GLY X 257      88.870  53.930  49.165  0.00  0.00            
ATOM   4077  HA2 GLY X 257      89.121  53.469  48.210  0.00  0.00            
ATOM   4078  HA3 GLY X 257      88.748  53.138  49.903  0.00  0.00            
ATOM   4079  C   GLY X 257      87.555  54.687  49.202  0.00  0.00            
ATOM   4080  O   GLY X 257      86.576  54.291  48.615  0.00  0.00            
ATOM   4081  N   LEU X 258      87.513  55.884  49.804  0.00  0.00            
ATOM   4082  H   LEU X 258      88.378  56.175  50.237  0.00  0.00            
ATOM   4083  CA  LEU X 258      86.228  56.713  49.851  0.00  0.00            
ATOM   4084  HA  LEU X 258      85.461  55.999  50.150  0.00  0.00            
ATOM   4085  CB  LEU X 258      86.144  57.726  51.035  0.00  0.00            
ATOM   4086  HB2 LEU X 258      86.904  58.503  51.124  0.00  0.00            
ATOM   4087  HB3 LEU X 258      85.213  58.289  50.980  0.00  0.00            
ATOM   4088  CG  LEU X 258      86.120  57.071  52.433  0.00  0.00            
ATOM   4089  HG  LEU X 258      87.133  56.725  52.636  0.00  0.00            
ATOM   4090  CD1 LEU X 258      85.788  58.017  53.601  0.00  0.00            
ATOM   4091 HD11 LEU X 258      84.754  58.349  53.503  0.00  0.00            
ATOM   4092 HD12 LEU X 258      86.102  57.679  54.588  0.00  0.00            
ATOM   4093 HD13 LEU X 258      86.436  58.883  53.469  0.00  0.00            
ATOM   4094  CD2 LEU X 258      85.079  55.882  52.679  0.00  0.00            
ATOM   4095 HD21 LEU X 258      84.147  56.361  52.381  0.00  0.00            
ATOM   4096 HD22 LEU X 258      85.260  54.898  52.245  0.00  0.00            
ATOM   4097 HD23 LEU X 258      84.974  55.684  53.746  0.00  0.00            
ATOM   4098  C   LEU X 258      85.820  57.304  48.491  0.00  0.00            
ATOM   4099  O   LEU X 258      84.595  57.701  48.361  0.00  0.00            
ATOM   4100  N   CYX X 259      86.753  57.390  47.599  0.00  0.00            
ATOM   4101  H   CYX X 259      87.699  57.235  47.918  0.00  0.00            
ATOM   4102  CA  CYX X 259      86.603  57.591  46.191  0.00  0.00            
ATOM   4103  HA  CYX X 259      86.103  58.546  46.025  0.00  0.00            
ATOM   4104  CB  CYX X 259      88.011  57.588  45.412  0.00  0.00            
ATOM   4105  HB2 CYX X 259      88.569  56.670  45.596  0.00  0.00            
ATOM   4106  HB3 CYX X 259      87.742  57.595  44.356  0.00  0.00            
ATOM   4107  SG  CYX X 259      88.981  59.145  45.460  0.00  0.00            
ATOM   4108  C   CYX X 259      85.671  56.668  45.379  0.00  0.00            
ATOM   4109  O   CYX X 259      85.021  56.997  44.383  0.00  0.00            
ATOM   4110  N   ASN X 260      85.597  55.434  45.800  0.00  0.00            
ATOM   4111  H   ASN X 260      86.097  55.238  46.656  0.00  0.00            
ATOM   4112  CA  ASN X 260      84.936  54.282  45.171  0.00  0.00            
ATOM   4113  HA  ASN X 260      84.840  54.540  44.117  0.00  0.00            
ATOM   4114  CB  ASN X 260      85.783  53.086  45.274  0.00  0.00            
ATOM   4115  HB2 ASN X 260      85.699  52.524  46.205  0.00  0.00            
ATOM   4116  HB3 ASN X 260      85.400  52.360  44.557  0.00  0.00            
ATOM   4117  CG  ASN X 260      87.190  53.418  44.985  0.00  0.00            
ATOM   4118  OD1 ASN X 260      87.492  54.325  44.160  0.00  0.00            
ATOM   4119  ND2 ASN X 260      88.182  52.700  45.501  0.00  0.00            
ATOM   4120 HD21 ASN X 260      89.094  52.716  45.068  0.00  0.00            
ATOM   4121 HD22 ASN X 260      87.962  51.854  46.007  0.00  0.00            
ATOM   4122  C   ASN X 260      83.556  54.087  45.741  0.00  0.00            
ATOM   4123  O   ASN X 260      83.021  52.971  45.642  0.00  0.00            
ATOM   4124  N   LEU X 261      82.967  55.040  46.377  0.00  0.00            
ATOM   4125  H   LEU X 261      83.484  55.907  46.375  0.00  0.00            
ATOM   4126  CA  LEU X 261      81.625  55.079  47.007  0.00  0.00            
ATOM   4127  HA  LEU X 261      80.998  54.254  46.669  0.00  0.00            
ATOM   4128  CB  LEU X 261      81.740  55.195  48.625  0.00  0.00            
ATOM   4129  HB2 LEU X 261      82.606  55.823  48.835  0.00  0.00            
ATOM   4130  HB3 LEU X 261      80.854  55.645  49.073  0.00  0.00            
ATOM   4131  CG  LEU X 261      81.974  53.879  49.353  0.00  0.00            
ATOM   4132  HG  LEU X 261      81.418  53.083  48.857  0.00  0.00            
ATOM   4133  CD1 LEU X 261      83.367  53.468  49.366  0.00  0.00            
ATOM   4134 HD11 LEU X 261      83.456  52.488  49.836  0.00  0.00            
ATOM   4135 HD12 LEU X 261      83.598  53.359  48.307  0.00  0.00            
ATOM   4136 HD13 LEU X 261      83.950  54.326  49.702  0.00  0.00            
ATOM   4137  CD2 LEU X 261      81.411  54.043  50.776  0.00  0.00            
ATOM   4138 HD21 LEU X 261      81.504  53.044  51.199  0.00  0.00            
ATOM   4139 HD22 LEU X 261      81.869  54.791  51.423  0.00  0.00            
ATOM   4140 HD23 LEU X 261      80.339  54.229  50.711  0.00  0.00            
ATOM   4141  C   LEU X 261      80.997  56.432  46.753  0.00  0.00            
ATOM   4142  O   LEU X 261      81.695  57.451  46.426  0.00  0.00            
ATOM   4143  N   THR X 262      79.689  56.517  46.803  0.00  0.00            
ATOM   4144  H   THR X 262      79.230  55.700  47.181  0.00  0.00            
ATOM   4145  CA  THR X 262      78.966  57.797  46.548  0.00  0.00            
ATOM   4146  HA  THR X 262      79.688  58.361  45.957  0.00  0.00            
ATOM   4147  CB  THR X 262      77.806  57.675  45.631  0.00  0.00            
ATOM   4148  HB  THR X 262      77.100  56.942  46.023  0.00  0.00            
ATOM   4149  CG2 THR X 262      77.005  58.919  45.375  0.00  0.00            
ATOM   4150 HG21 THR X 262      77.783  59.660  45.190  0.00  0.00            
ATOM   4151 HG22 THR X 262      76.381  58.675  44.515  0.00  0.00            
ATOM   4152 HG23 THR X 262      76.419  59.228  46.240  0.00  0.00            
ATOM   4153  OG1 THR X 262      78.174  57.146  44.359  0.00  0.00            
ATOM   4154  HG1 THR X 262      78.014  56.208  44.482  0.00  0.00            
ATOM   4155  C   THR X 262      78.556  58.410  47.903  0.00  0.00            
ATOM   4156  O   THR X 262      77.686  57.884  48.555  0.00  0.00            
ATOM   4157  N   ILE X 263      78.967  59.599  48.217  0.00  0.00            
ATOM   4158  H   ILE X 263      79.337  60.148  47.453  0.00  0.00            
ATOM   4159  CA  ILE X 263      78.912  60.234  49.601  0.00  0.00            
ATOM   4160  HA  ILE X 263      78.157  59.685  50.164  0.00  0.00            
ATOM   4161  CB  ILE X 263      80.215  60.156  50.392  0.00  0.00            
ATOM   4162  HB  ILE X 263      80.970  60.769  49.899  0.00  0.00            
ATOM   4163  CG2 ILE X 263      80.050  60.577  51.899  0.00  0.00            
ATOM   4164 HG21 ILE X 263      79.644  61.573  52.072  0.00  0.00            
ATOM   4165 HG22 ILE X 263      79.488  59.860  52.497  0.00  0.00            
ATOM   4166 HG23 ILE X 263      81.050  60.804  52.269  0.00  0.00            
ATOM   4167  CG1 ILE X 263      80.760  58.681  50.403  0.00  0.00            
ATOM   4168 HG12 ILE X 263      80.032  57.889  50.576  0.00  0.00            
ATOM   4169 HG13 ILE X 263      81.165  58.431  49.422  0.00  0.00            
ATOM   4170  CD1 ILE X 263      82.022  58.437  51.287  0.00  0.00            
ATOM   4171 HD11 ILE X 263      82.705  59.235  50.993  0.00  0.00            
ATOM   4172 HD12 ILE X 263      81.785  58.357  52.348  0.00  0.00            
ATOM   4173 HD13 ILE X 263      82.478  57.495  50.982  0.00  0.00            
ATOM   4174  C   ILE X 263      78.361  61.686  49.548  0.00  0.00            
ATOM   4175  O   ILE X 263      78.976  62.485  48.808  0.00  0.00            
ATOM   4176  N   GLU X 264      77.445  62.145  50.369  0.00  0.00            
ATOM   4177  H   GLU X 264      77.095  61.498  51.061  0.00  0.00            
ATOM   4178  CA  GLU X 264      76.959  63.487  50.285  0.00  0.00            
ATOM   4179  HA  GLU X 264      77.495  63.945  49.454  0.00  0.00            
ATOM   4180  CB  GLU X 264      75.450  63.594  50.035  0.00  0.00            
ATOM   4181  HB2 GLU X 264      75.085  62.825  49.355  0.00  0.00            
ATOM   4182  HB3 GLU X 264      75.053  63.320  51.012  0.00  0.00            
ATOM   4183  CG  GLU X 264      75.065  64.975  49.602  0.00  0.00            
ATOM   4184  HG2 GLU X 264      73.988  65.079  49.465  0.00  0.00            
ATOM   4185  HG3 GLU X 264      75.327  65.740  50.334  0.00  0.00            
ATOM   4186  CD  GLU X 264      75.681  65.451  48.220  0.00  0.00            
ATOM   4187  OE1 GLU X 264      76.237  64.623  47.472  0.00  0.00            
ATOM   4188  OE2 GLU X 264      75.577  66.690  47.974  0.00  0.00            
ATOM   4189  C   GLU X 264      77.483  64.309  51.484  0.00  0.00            
ATOM   4190  O   GLU X 264      77.815  65.524  51.225  0.00  0.00            
ATOM   4191  N   GLU X 265      77.678  63.724  52.668  0.00  0.00            
ATOM   4192  H   GLU X 265      77.240  62.817  52.740  0.00  0.00            
ATOM   4193  CA  GLU X 265      78.160  64.393  53.881  0.00  0.00            
ATOM   4194  HA  GLU X 265      78.601  65.371  53.685  0.00  0.00            
ATOM   4195  CB  GLU X 265      76.855  64.733  54.625  0.00  0.00            
ATOM   4196  HB2 GLU X 265      76.337  63.815  54.903  0.00  0.00            
ATOM   4197  HB3 GLU X 265      77.147  65.195  55.568  0.00  0.00            
ATOM   4198  CG  GLU X 265      75.885  65.701  53.924  0.00  0.00            
ATOM   4199  HG2 GLU X 265      76.486  66.530  53.552  0.00  0.00            
ATOM   4200  HG3 GLU X 265      75.520  65.117  53.079  0.00  0.00            
ATOM   4201  CD  GLU X 265      74.692  66.109  54.904  0.00  0.00            
ATOM   4202  OE1 GLU X 265      74.385  65.445  55.879  0.00  0.00            
ATOM   4203  OE2 GLU X 265      74.003  67.162  54.684  0.00  0.00            
ATOM   4204  C   GLU X 265      79.086  63.529  54.785  0.00  0.00            
ATOM   4205  O   GLU X 265      79.041  62.280  54.726  0.00  0.00            
ATOM   4206  N   PHE X 266      80.072  64.080  55.454  0.00  0.00            
ATOM   4207  H   PHE X 266      80.156  65.083  55.540  0.00  0.00            
ATOM   4208  CA  PHE X 266      81.155  63.410  56.238  0.00  0.00            
ATOM   4209  HA  PHE X 266      80.927  62.372  56.479  0.00  0.00            
ATOM   4210  CB  PHE X 266      82.448  63.169  55.412  0.00  0.00            
ATOM   4211  HB2 PHE X 266      82.151  62.535  54.577  0.00  0.00            
ATOM   4212  HB3 PHE X 266      82.846  64.154  55.168  0.00  0.00            
ATOM   4213  CG  PHE X 266      83.600  62.375  56.125  0.00  0.00            
ATOM   4214  CD1 PHE X 266      83.641  60.967  56.073  0.00  0.00            
ATOM   4215  HD1 PHE X 266      82.815  60.513  55.547  0.00  0.00            
ATOM   4216  CE1 PHE X 266      84.509  60.188  56.785  0.00  0.00            
ATOM   4217  HE1 PHE X 266      84.313  59.126  56.790  0.00  0.00            
ATOM   4218  CZ  PHE X 266      85.541  60.771  57.556  0.00  0.00            
ATOM   4219  HZ  PHE X 266      86.265  60.190  58.108  0.00  0.00            
ATOM   4220  CE2 PHE X 266      85.566  62.142  57.579  0.00  0.00            
ATOM   4221  HE2 PHE X 266      86.355  62.598  58.158  0.00  0.00            
ATOM   4222  CD2 PHE X 266      84.551  63.007  56.995  0.00  0.00            
ATOM   4223  HD2 PHE X 266      84.575  64.073  57.167  0.00  0.00            
ATOM   4224  C   PHE X 266      81.452  64.096  57.589  0.00  0.00            
ATOM   4225  O   PHE X 266      81.620  65.312  57.584  0.00  0.00            
ATOM   4226  N   ARG X 267      81.575  63.253  58.673  0.00  0.00            
ATOM   4227  H   ARG X 267      81.437  62.256  58.593  0.00  0.00            
ATOM   4228  CA  ARG X 267      81.912  63.606  60.041  0.00  0.00            
ATOM   4229  HA  ARG X 267      82.406  64.577  60.008  0.00  0.00            
ATOM   4230  CB  ARG X 267      80.658  63.763  60.905  0.00  0.00            
ATOM   4231  HB2 ARG X 267      80.284  64.762  60.685  0.00  0.00            
ATOM   4232  HB3 ARG X 267      79.881  63.018  60.735  0.00  0.00            
ATOM   4233  CG  ARG X 267      81.006  63.558  62.413  0.00  0.00            
ATOM   4234  HG2 ARG X 267      81.387  62.561  62.634  0.00  0.00            
ATOM   4235  HG3 ARG X 267      81.720  64.355  62.623  0.00  0.00            
ATOM   4236  CD  ARG X 267      79.683  63.702  63.197  0.00  0.00            
ATOM   4237  HD2 ARG X 267      78.795  63.303  62.707  0.00  0.00            
ATOM   4238  HD3 ARG X 267      79.795  63.086  64.089  0.00  0.00            
ATOM   4239  NE  ARG X 267      79.335  65.078  63.542  0.00  0.00            
ATOM   4240  HE  ARG X 267      79.797  65.844  63.072  0.00  0.00            
ATOM   4241  CZ  ARG X 267      78.310  65.371  64.352  0.00  0.00            
ATOM   4242  NH1 ARG X 267      77.376  64.579  64.855  0.00  0.00            
ATOM   4243 HH11 ARG X 267      77.462  63.574  64.791  0.00  0.00            
ATOM   4244 HH12 ARG X 267      76.536  64.851  65.345  0.00  0.00            
ATOM   4245  NH2 ARG X 267      78.200  66.589  64.636  0.00  0.00            
ATOM   4246 HH21 ARG X 267      78.784  67.289  64.203  0.00  0.00            
ATOM   4247 HH22 ARG X 267      77.399  66.975  65.115  0.00  0.00            
ATOM   4248  C   ARG X 267      82.902  62.591  60.624  0.00  0.00            
ATOM   4249  O   ARG X 267      82.765  61.416  60.505  0.00  0.00            
ATOM   4250  N   LEU X 268      83.778  63.178  61.419  0.00  0.00            
ATOM   4251  H   LEU X 268      83.870  64.180  61.507  0.00  0.00            
ATOM   4252  CA  LEU X 268      84.777  62.391  62.138  0.00  0.00            
ATOM   4253  HA  LEU X 268      84.564  61.323  62.081  0.00  0.00            
ATOM   4254  CB  LEU X 268      86.134  62.594  61.423  0.00  0.00            
ATOM   4255  HB2 LEU X 268      86.073  62.115  60.446  0.00  0.00            
ATOM   4256  HB3 LEU X 268      86.435  63.616  61.194  0.00  0.00            
ATOM   4257  CG  LEU X 268      87.390  62.030  62.108  0.00  0.00            
ATOM   4258  HG  LEU X 268      87.472  62.286  63.164  0.00  0.00            
ATOM   4259  CD1 LEU X 268      87.334  60.444  62.174  0.00  0.00            
ATOM   4260 HD11 LEU X 268      87.568  60.036  61.191  0.00  0.00            
ATOM   4261 HD12 LEU X 268      88.106  59.966  62.777  0.00  0.00            
ATOM   4262 HD13 LEU X 268      86.350  60.214  62.583  0.00  0.00            
ATOM   4263  CD2 LEU X 268      88.626  62.469  61.334  0.00  0.00            
ATOM   4264 HD21 LEU X 268      88.949  63.454  61.672  0.00  0.00            
ATOM   4265 HD22 LEU X 268      89.388  61.691  61.311  0.00  0.00            
ATOM   4266 HD23 LEU X 268      88.340  62.580  60.288  0.00  0.00            
ATOM   4267  C   LEU X 268      84.804  62.807  63.613  0.00  0.00            
ATOM   4268  O   LEU X 268      85.004  63.982  63.879  0.00  0.00            
ATOM   4269  N   ALA X 269      84.461  61.864  64.502  0.00  0.00            
ATOM   4270  H   ALA X 269      84.192  60.937  64.204  0.00  0.00            
ATOM   4271  CA  ALA X 269      84.124  62.218  65.860  0.00  0.00            
ATOM   4272  HA  ALA X 269      84.468  63.225  66.096  0.00  0.00            
ATOM   4273  CB  ALA X 269      82.589  62.114  66.115  0.00  0.00            
ATOM   4274  HB1 ALA X 269      82.246  61.089  65.975  0.00  0.00            
ATOM   4275  HB2 ALA X 269      82.372  62.494  67.113  0.00  0.00            
ATOM   4276  HB3 ALA X 269      82.170  62.790  65.369  0.00  0.00            
ATOM   4277  C   ALA X 269      84.968  61.350  66.867  0.00  0.00            
ATOM   4278  O   ALA X 269      84.962  60.091  66.902  0.00  0.00            
ATOM   4279  N   TYR X 270      85.884  62.116  67.508  0.00  0.00            
ATOM   4280  H   TYR X 270      85.869  63.104  67.295  0.00  0.00            
ATOM   4281  CA  TYR X 270      86.881  61.544  68.355  0.00  0.00            
ATOM   4282  HA  TYR X 270      87.489  62.393  68.667  0.00  0.00            
ATOM   4283  CB  TYR X 270      86.298  61.030  69.652  0.00  0.00            
ATOM   4284  HB2 TYR X 270      85.726  61.828  70.127  0.00  0.00            
ATOM   4285  HB3 TYR X 270      85.533  60.282  69.446  0.00  0.00            
ATOM   4286  CG  TYR X 270      87.385  60.600  70.528  0.00  0.00            
ATOM   4287  CD1 TYR X 270      88.104  61.423  71.389  0.00  0.00            
ATOM   4288  HD1 TYR X 270      87.892  62.475  71.507  0.00  0.00            
ATOM   4289  CE1 TYR X 270      89.273  60.977  72.046  0.00  0.00            
ATOM   4290  HE1 TYR X 270      89.841  61.589  72.732  0.00  0.00            
ATOM   4291  CZ  TYR X 270      89.711  59.656  71.872  0.00  0.00            
ATOM   4292  OH  TYR X 270      90.835  59.236  72.577  0.00  0.00            
ATOM   4293  HH  TYR X 270      90.968  58.287  72.636  0.00  0.00            
ATOM   4294  CE2 TYR X 270      89.048  58.779  71.013  0.00  0.00            
ATOM   4295  HE2 TYR X 270      89.443  57.784  70.870  0.00  0.00            
ATOM   4296  CD2 TYR X 270      87.841  59.237  70.466  0.00  0.00            
ATOM   4297  HD2 TYR X 270      87.202  58.630  69.842  0.00  0.00            
ATOM   4298  C   TYR X 270      87.905  60.634  67.640  0.00  0.00            
ATOM   4299  O   TYR X 270      87.618  59.635  67.000  0.00  0.00            
ATOM   4300  N   LEU X 271      89.144  61.022  67.922  0.00  0.00            
ATOM   4301  H   LEU X 271      89.249  61.802  68.555  0.00  0.00            
ATOM   4302  CA  LEU X 271      90.328  60.230  67.650  0.00  0.00            
ATOM   4303  HA  LEU X 271      90.052  59.178  67.724  0.00  0.00            
ATOM   4304  CB  LEU X 271      90.907  60.638  66.272  0.00  0.00            
ATOM   4305  HB2 LEU X 271      90.873  61.723  66.177  0.00  0.00            
ATOM   4306  HB3 LEU X 271      91.940  60.292  66.300  0.00  0.00            
ATOM   4307  CG  LEU X 271      90.151  60.031  65.051  0.00  0.00            
ATOM   4308  HG  LEU X 271      89.113  60.351  64.954  0.00  0.00            
ATOM   4309  CD1 LEU X 271      90.796  60.621  63.709  0.00  0.00            
ATOM   4310 HD11 LEU X 271      90.616  61.694  63.773  0.00  0.00            
ATOM   4311 HD12 LEU X 271      91.839  60.331  63.588  0.00  0.00            
ATOM   4312 HD13 LEU X 271      90.245  60.151  62.894  0.00  0.00            
ATOM   4313  CD2 LEU X 271      90.148  58.512  65.161  0.00  0.00            
ATOM   4314 HD21 LEU X 271      89.367  58.214  65.860  0.00  0.00            
ATOM   4315 HD22 LEU X 271      90.074  58.087  64.160  0.00  0.00            
ATOM   4316 HD23 LEU X 271      91.088  58.263  65.653  0.00  0.00            
ATOM   4317  C   LEU X 271      91.355  60.406  68.838  0.00  0.00            
ATOM   4318  O   LEU X 271      91.408  61.491  69.410  0.00  0.00            
ATOM   4319  N   ASP X 272      92.218  59.440  69.104  0.00  0.00            
ATOM   4320  H   ASP X 272      92.183  58.618  68.518  0.00  0.00            
ATOM   4321  CA  ASP X 272      93.386  59.684  69.948  0.00  0.00            
ATOM   4322  HA  ASP X 272      93.167  60.405  70.736  0.00  0.00            
ATOM   4323  CB  ASP X 272      93.694  58.308  70.727  0.00  0.00            
ATOM   4324  HB2 ASP X 272      92.728  57.944  71.077  0.00  0.00            
ATOM   4325  HB3 ASP X 272      94.086  57.608  69.989  0.00  0.00            
ATOM   4326  CG  ASP X 272      94.630  58.564  71.856  0.00  0.00            
ATOM   4327  OD1 ASP X 272      94.176  58.985  72.919  0.00  0.00            
ATOM   4328  OD2 ASP X 272      95.842  58.415  71.713  0.00  0.00            
ATOM   4329  C   ASP X 272      94.581  60.195  69.136  0.00  0.00            
ATOM   4330  O   ASP X 272      95.179  61.149  69.623  0.00  0.00            
ATOM   4331  N   TYR X 273      94.976  59.579  67.990  0.00  0.00            
ATOM   4332  H   TYR X 273      94.357  58.919  67.541  0.00  0.00            
ATOM   4333  CA  TYR X 273      96.089  60.028  67.207  0.00  0.00            
ATOM   4334  HA  TYR X 273      96.908  60.166  67.914  0.00  0.00            
ATOM   4335  CB  TYR X 273      96.588  58.916  66.268  0.00  0.00            
ATOM   4336  HB2 TYR X 273      96.848  58.002  66.802  0.00  0.00            
ATOM   4337  HB3 TYR X 273      95.773  58.776  65.558  0.00  0.00            
ATOM   4338  CG  TYR X 273      97.832  59.294  65.407  0.00  0.00            
ATOM   4339  CD1 TYR X 273      99.193  59.091  65.802  0.00  0.00            
ATOM   4340  HD1 TYR X 273      99.378  58.741  66.807  0.00  0.00            
ATOM   4341  CE1 TYR X 273     100.194  59.294  64.849  0.00  0.00            
ATOM   4342  HE1 TYR X 273     101.190  59.009  65.153  0.00  0.00            
ATOM   4343  CZ  TYR X 273      99.890  59.759  63.550  0.00  0.00            
ATOM   4344  OH  TYR X 273     100.825  59.951  62.542  0.00  0.00            
ATOM   4345  HH  TYR X 273     100.338  60.297  61.791  0.00  0.00            
ATOM   4346  CE2 TYR X 273      98.567  60.005  63.212  0.00  0.00            
ATOM   4347  HE2 TYR X 273      98.345  60.366  62.219  0.00  0.00            
ATOM   4348  CD2 TYR X 273      97.535  59.803  64.160  0.00  0.00            
ATOM   4349  HD2 TYR X 273      96.507  59.910  63.849  0.00  0.00            
ATOM   4350  C   TYR X 273      95.769  61.354  66.448  0.00  0.00            
ATOM   4351  O   TYR X 273      94.590  61.705  66.304  0.00  0.00            
ATOM   4352  N   TYR X 274      96.748  62.125  65.965  0.00  0.00            
ATOM   4353  H   TYR X 274      97.661  61.700  65.883  0.00  0.00            
ATOM   4354  CA  TYR X 274      96.524  63.493  65.495  0.00  0.00            
ATOM   4355  HA  TYR X 274      95.669  63.887  66.045  0.00  0.00            
ATOM   4356  CB  TYR X 274      97.864  64.272  65.818  0.00  0.00            
ATOM   4357  HB2 TYR X 274      97.893  65.282  65.409  0.00  0.00            
ATOM   4358  HB3 TYR X 274      97.897  64.360  66.904  0.00  0.00            
ATOM   4359  CG  TYR X 274      99.202  63.647  65.382  0.00  0.00            
ATOM   4360  CD1 TYR X 274      99.663  63.711  64.042  0.00  0.00            
ATOM   4361  HD1 TYR X 274      99.078  64.133  63.238  0.00  0.00            
ATOM   4362  CE1 TYR X 274     100.953  63.148  63.688  0.00  0.00            
ATOM   4363  HE1 TYR X 274     101.376  63.157  62.695  0.00  0.00            
ATOM   4364  CZ  TYR X 274     101.714  62.544  64.681  0.00  0.00            
ATOM   4365  OH  TYR X 274     102.971  62.016  64.415  0.00  0.00            
ATOM   4366  HH  TYR X 274     102.962  61.896  63.463  0.00  0.00            
ATOM   4367  CE2 TYR X 274     101.179  62.338  65.961  0.00  0.00            
ATOM   4368  HE2 TYR X 274     101.728  61.651  66.588  0.00  0.00            
ATOM   4369  CD2 TYR X 274     100.003  62.983  66.311  0.00  0.00            
ATOM   4370  HD2 TYR X 274      99.695  63.097  67.340  0.00  0.00            
ATOM   4371  C   TYR X 274      96.266  63.602  63.979  0.00  0.00            
ATOM   4372  O   TYR X 274      96.859  62.930  63.083  0.00  0.00            
ATOM   4373  N   LEU X 275      95.409  64.587  63.589  0.00  0.00            
ATOM   4374  H   LEU X 275      94.803  64.962  64.305  0.00  0.00            
ATOM   4375  CA  LEU X 275      95.135  64.946  62.195  0.00  0.00            
ATOM   4376  HA  LEU X 275      95.128  64.044  61.583  0.00  0.00            
ATOM   4377  CB  LEU X 275      93.888  65.849  62.079  0.00  0.00            
ATOM   4378  HB2 LEU X 275      93.042  65.621  62.727  0.00  0.00            
ATOM   4379  HB3 LEU X 275      94.134  66.790  62.571  0.00  0.00            
ATOM   4380  CG  LEU X 275      93.335  66.216  60.670  0.00  0.00            
ATOM   4381  HG  LEU X 275      94.234  66.658  60.240  0.00  0.00            
ATOM   4382  CD1 LEU X 275      92.828  64.973  59.846  0.00  0.00            
ATOM   4383 HD11 LEU X 275      92.056  64.478  60.436  0.00  0.00            
ATOM   4384 HD12 LEU X 275      92.537  65.253  58.833  0.00  0.00            
ATOM   4385 HD13 LEU X 275      93.736  64.370  59.842  0.00  0.00            
ATOM   4386  CD2 LEU X 275      92.330  67.346  60.702  0.00  0.00            
ATOM   4387 HD21 LEU X 275      92.265  67.660  59.660  0.00  0.00            
ATOM   4388 HD22 LEU X 275      91.330  66.982  60.937  0.00  0.00            
ATOM   4389 HD23 LEU X 275      92.610  68.204  61.314  0.00  0.00            
ATOM   4390  C   LEU X 275      96.358  65.707  61.623  0.00  0.00            
ATOM   4391  O   LEU X 275      96.938  66.537  62.268  0.00  0.00            
ATOM   4392  N   ASP X 276      96.708  65.376  60.366  0.00  0.00            
ATOM   4393  H   ASP X 276      96.366  64.491  60.021  0.00  0.00            
ATOM   4394  CA  ASP X 276      97.756  66.056  59.594  0.00  0.00            
ATOM   4395  HA  ASP X 276      97.617  67.133  59.688  0.00  0.00            
ATOM   4396  CB  ASP X 276      99.171  65.673  60.102  0.00  0.00            
ATOM   4397  HB2 ASP X 276      99.390  65.815  61.161  0.00  0.00            
ATOM   4398  HB3 ASP X 276      99.434  64.640  59.877  0.00  0.00            
ATOM   4399  CG  ASP X 276     100.300  66.651  59.583  0.00  0.00            
ATOM   4400  OD1 ASP X 276     100.052  67.653  58.879  0.00  0.00            
ATOM   4401  OD2 ASP X 276     101.428  66.336  60.017  0.00  0.00            
ATOM   4402  C   ASP X 276      97.509  65.648  58.091  0.00  0.00            
ATOM   4403  O   ASP X 276      96.658  64.798  57.816  0.00  0.00            
ATOM   4404  N   ASP X 277      98.383  66.246  57.173  0.00  0.00            
ATOM   4405  H   ASP X 277      99.046  66.877  57.599  0.00  0.00            
ATOM   4406  CA  ASP X 277      98.522  65.954  55.757  0.00  0.00            
ATOM   4407  HA  ASP X 277      99.077  66.760  55.276  0.00  0.00            
ATOM   4408  CB  ASP X 277      99.300  64.707  55.481  0.00  0.00            
ATOM   4409  HB2 ASP X 277      98.760  63.839  55.858  0.00  0.00            
ATOM   4410  HB3 ASP X 277      99.368  64.619  54.396  0.00  0.00            
ATOM   4411  CG  ASP X 277     100.734  64.719  56.077  0.00  0.00            
ATOM   4412  OD1 ASP X 277     101.061  63.702  56.798  0.00  0.00            
ATOM   4413  OD2 ASP X 277     101.510  65.619  55.836  0.00  0.00            
ATOM   4414  C   ASP X 277      97.173  66.012  55.025  0.00  0.00            
ATOM   4415  O   ASP X 277      96.838  65.134  54.189  0.00  0.00            
ATOM   4416  N   ILE X 278      96.332  67.016  55.467  0.00  0.00            
ATOM   4417  H   ILE X 278      96.726  67.717  56.078  0.00  0.00            
ATOM   4418  CA  ILE X 278      94.918  67.285  55.146  0.00  0.00            
ATOM   4419  HA  ILE X 278      94.299  66.490  55.563  0.00  0.00            
ATOM   4420  CB  ILE X 278      94.440  68.429  56.028  0.00  0.00            
ATOM   4421  HB  ILE X 278      93.380  68.633  55.879  0.00  0.00            
ATOM   4422  CG2 ILE X 278      94.482  68.089  57.582  0.00  0.00            
ATOM   4423 HG21 ILE X 278      95.526  68.034  57.891  0.00  0.00            
ATOM   4424 HG22 ILE X 278      94.039  68.825  58.253  0.00  0.00            
ATOM   4425 HG23 ILE X 278      93.985  67.127  57.700  0.00  0.00            
ATOM   4426  CG1 ILE X 278      95.158  69.785  55.860  0.00  0.00            
ATOM   4427 HG12 ILE X 278      96.043  69.816  56.496  0.00  0.00            
ATOM   4428 HG13 ILE X 278      95.567  69.854  54.852  0.00  0.00            
ATOM   4429  CD1 ILE X 278      94.341  71.001  56.268  0.00  0.00            
ATOM   4430 HD11 ILE X 278      94.911  71.929  56.312  0.00  0.00            
ATOM   4431 HD12 ILE X 278      93.618  71.255  55.493  0.00  0.00            
ATOM   4432 HD13 ILE X 278      93.858  70.856  57.234  0.00  0.00            
ATOM   4433  C   ILE X 278      94.640  67.460  53.693  0.00  0.00            
ATOM   4434  O   ILE X 278      93.570  67.002  53.258  0.00  0.00            
ATOM   4435  N   ILE X 279      95.551  67.996  52.893  0.00  0.00            
ATOM   4436  H   ILE X 279      96.457  68.275  53.241  0.00  0.00            
ATOM   4437  CA  ILE X 279      95.412  68.110  51.416  0.00  0.00            
ATOM   4438  HA  ILE X 279      94.406  68.508  51.279  0.00  0.00            
ATOM   4439  CB  ILE X 279      96.446  69.013  50.687  0.00  0.00            
ATOM   4440  HB  ILE X 279      97.385  68.472  50.808  0.00  0.00            
ATOM   4441  CG2 ILE X 279      96.158  69.091  49.201  0.00  0.00            
ATOM   4442 HG21 ILE X 279      96.931  69.648  48.672  0.00  0.00            
ATOM   4443 HG22 ILE X 279      95.977  68.090  48.810  0.00  0.00            
ATOM   4444 HG23 ILE X 279      95.283  69.741  49.174  0.00  0.00            
ATOM   4445  CG1 ILE X 279      96.471  70.491  51.299  0.00  0.00            
ATOM   4446 HG12 ILE X 279      95.504  70.969  51.141  0.00  0.00            
ATOM   4447 HG13 ILE X 279      96.692  70.435  52.364  0.00  0.00            
ATOM   4448  CD1 ILE X 279      97.536  71.450  50.688  0.00  0.00            
ATOM   4449 HD11 ILE X 279      97.363  71.621  49.625  0.00  0.00            
ATOM   4450 HD12 ILE X 279      97.469  72.407  51.205  0.00  0.00            
ATOM   4451 HD13 ILE X 279      98.526  71.023  50.843  0.00  0.00            
ATOM   4452  C   ILE X 279      95.404  66.629  50.861  0.00  0.00            
ATOM   4453  O   ILE X 279      94.576  66.288  50.111  0.00  0.00            
ATOM   4454  N   ASP X 280      96.286  65.755  51.202  0.00  0.00            
ATOM   4455  H   ASP X 280      97.037  66.029  51.819  0.00  0.00            
ATOM   4456  CA  ASP X 280      96.368  64.390  50.587  0.00  0.00            
ATOM   4457  HA  ASP X 280      96.202  64.384  49.509  0.00  0.00            
ATOM   4458  CB  ASP X 280      97.716  63.855  50.873  0.00  0.00            
ATOM   4459  HB2 ASP X 280      97.814  63.799  51.957  0.00  0.00            
ATOM   4460  HB3 ASP X 280      97.788  62.837  50.491  0.00  0.00            
ATOM   4461  CG  ASP X 280      98.805  64.680  50.124  0.00  0.00            
ATOM   4462  OD1 ASP X 280      99.404  65.579  50.770  0.00  0.00            
ATOM   4463  OD2 ASP X 280      99.189  64.456  48.990  0.00  0.00            
ATOM   4464  C   ASP X 280      95.316  63.436  51.287  0.00  0.00            
ATOM   4465  O   ASP X 280      94.593  62.668  50.575  0.00  0.00            
ATOM   4466  N   LEU X 281      95.178  63.630  52.606  0.00  0.00            
ATOM   4467  H   LEU X 281      95.825  64.258  53.061  0.00  0.00            
ATOM   4468  CA  LEU X 281      94.262  62.884  53.368  0.00  0.00            
ATOM   4469  HA  LEU X 281      94.423  61.833  53.127  0.00  0.00            
ATOM   4470  CB  LEU X 281      94.589  63.123  54.835  0.00  0.00            
ATOM   4471  HB2 LEU X 281      95.631  62.997  55.129  0.00  0.00            
ATOM   4472  HB3 LEU X 281      94.531  64.205  54.951  0.00  0.00            
ATOM   4473  CG  LEU X 281      93.613  62.537  55.860  0.00  0.00            
ATOM   4474  HG  LEU X 281      92.678  63.089  55.770  0.00  0.00            
ATOM   4475  CD1 LEU X 281      93.414  61.046  55.746  0.00  0.00            
ATOM   4476 HD11 LEU X 281      92.622  60.693  56.407  0.00  0.00            
ATOM   4477 HD12 LEU X 281      93.213  60.730  54.722  0.00  0.00            
ATOM   4478 HD13 LEU X 281      94.256  60.521  56.198  0.00  0.00            
ATOM   4479  CD2 LEU X 281      94.041  62.951  57.294  0.00  0.00            
ATOM   4480 HD21 LEU X 281      94.174  64.022  57.448  0.00  0.00            
ATOM   4481 HD22 LEU X 281      93.218  62.669  57.951  0.00  0.00            
ATOM   4482 HD23 LEU X 281      94.909  62.403  57.660  0.00  0.00            
ATOM   4483  C   LEU X 281      92.772  63.181  53.013  0.00  0.00            
ATOM   4484  O   LEU X 281      92.026  62.256  52.817  0.00  0.00            
ATOM   4485  N   PHE X 282      92.370  64.430  52.686  0.00  0.00            
ATOM   4486  H   PHE X 282      92.946  65.249  52.820  0.00  0.00            
ATOM   4487  CA  PHE X 282      91.006  64.765  52.203  0.00  0.00            
ATOM   4488  HA  PHE X 282      90.477  63.857  52.495  0.00  0.00            
ATOM   4489  CB  PHE X 282      90.313  65.866  53.030  0.00  0.00            
ATOM   4490  HB2 PHE X 282      90.707  66.878  52.938  0.00  0.00            
ATOM   4491  HB3 PHE X 282      89.268  65.821  52.724  0.00  0.00            
ATOM   4492  CG  PHE X 282      90.432  65.737  54.590  0.00  0.00            
ATOM   4493  CD1 PHE X 282      90.481  66.950  55.348  0.00  0.00            
ATOM   4494  HD1 PHE X 282      90.527  67.890  54.818  0.00  0.00            
ATOM   4495  CE1 PHE X 282      90.403  66.865  56.749  0.00  0.00            
ATOM   4496  HE1 PHE X 282      90.436  67.758  57.356  0.00  0.00            
ATOM   4497  CZ  PHE X 282      90.291  65.578  57.365  0.00  0.00            
ATOM   4498  HZ  PHE X 282      90.286  65.634  58.444  0.00  0.00            
ATOM   4499  CE2 PHE X 282      90.139  64.409  56.630  0.00  0.00            
ATOM   4500  HE2 PHE X 282      89.997  63.475  57.152  0.00  0.00            
ATOM   4501  CD2 PHE X 282      90.180  64.552  55.257  0.00  0.00            
ATOM   4502  HD2 PHE X 282      90.142  63.654  54.659  0.00  0.00            
ATOM   4503  C   PHE X 282      90.758  64.788  50.676  0.00  0.00            
ATOM   4504  O   PHE X 282      89.651  65.182  50.278  0.00  0.00            
ATOM   4505  N   ASN X 283      91.702  64.340  49.831  0.00  0.00            
ATOM   4506  H   ASN X 283      92.636  64.242  50.204  0.00  0.00            
ATOM   4507  CA  ASN X 283      91.537  64.378  48.360  0.00  0.00            
ATOM   4508  HA  ASN X 283      91.594  65.410  48.015  0.00  0.00            
ATOM   4509  CB  ASN X 283      92.753  63.642  47.726  0.00  0.00            
ATOM   4510  HB2 ASN X 283      93.728  63.999  48.058  0.00  0.00            
ATOM   4511  HB3 ASN X 283      92.829  62.601  48.042  0.00  0.00            
ATOM   4512  CG  ASN X 283      92.570  63.441  46.161  0.00  0.00            
ATOM   4513  OD1 ASN X 283      91.713  62.708  45.637  0.00  0.00            
ATOM   4514  ND2 ASN X 283      93.426  63.995  45.254  0.00  0.00            
ATOM   4515 HD21 ASN X 283      93.129  63.769  44.315  0.00  0.00            
ATOM   4516 HD22 ASN X 283      94.148  64.633  45.557  0.00  0.00            
ATOM   4517  C   ASN X 283      90.164  63.821  47.887  0.00  0.00            
ATOM   4518  O   ASN X 283      89.461  64.650  47.319  0.00  0.00            
ATOM   4519  N   CYX X 284      89.784  62.538  48.188  0.00  0.00            
ATOM   4520  H   CYX X 284      90.316  61.940  48.805  0.00  0.00            
ATOM   4521  CA  CYX X 284      88.492  61.960  47.784  0.00  0.00            
ATOM   4522  HA  CYX X 284      88.378  61.949  46.700  0.00  0.00            
ATOM   4523  CB  CYX X 284      88.515  60.437  48.223  0.00  0.00            
ATOM   4524  HB2 CYX X 284      88.638  60.218  49.284  0.00  0.00            
ATOM   4525  HB3 CYX X 284      87.546  59.997  47.989  0.00  0.00            
ATOM   4526  SG  CYX X 284      89.710  59.387  47.382  0.00  0.00            
ATOM   4527  C   CYX X 284      87.172  62.722  48.235  0.00  0.00            
ATOM   4528  O   CYX X 284      86.033  62.705  47.656  0.00  0.00            
ATOM   4529  N   LEU X 285      87.318  63.485  49.373  0.00  0.00            
ATOM   4530  H   LEU X 285      88.265  63.615  49.700  0.00  0.00            
ATOM   4531  CA  LEU X 285      86.205  64.199  50.020  0.00  0.00            
ATOM   4532  HA  LEU X 285      85.221  63.811  49.756  0.00  0.00            
ATOM   4533  CB  LEU X 285      86.232  63.975  51.537  0.00  0.00            
ATOM   4534  HB2 LEU X 285      87.255  64.235  51.807  0.00  0.00            
ATOM   4535  HB3 LEU X 285      85.539  64.660  52.025  0.00  0.00            
ATOM   4536  CG  LEU X 285      86.004  62.555  52.045  0.00  0.00            
ATOM   4537  HG  LEU X 285      86.594  61.805  51.519  0.00  0.00            
ATOM   4538  CD1 LEU X 285      86.438  62.366  53.498  0.00  0.00            
ATOM   4539 HD11 LEU X 285      87.517  62.507  53.555  0.00  0.00            
ATOM   4540 HD12 LEU X 285      85.952  63.027  54.215  0.00  0.00            
ATOM   4541 HD13 LEU X 285      86.126  61.340  53.690  0.00  0.00            
ATOM   4542  CD2 LEU X 285      84.534  62.100  52.052  0.00  0.00            
ATOM   4543 HD21 LEU X 285      84.433  61.018  52.138  0.00  0.00            
ATOM   4544 HD22 LEU X 285      84.031  62.657  52.843  0.00  0.00            
ATOM   4545 HD23 LEU X 285      84.075  62.304  51.085  0.00  0.00            
ATOM   4546  C   LEU X 285      86.276  65.718  49.694  0.00  0.00            
ATOM   4547  O   LEU X 285      85.398  66.418  50.176  0.00  0.00            
ATOM   4548  N   THR X 286      87.216  66.266  48.889  0.00  0.00            
ATOM   4549  H   THR X 286      87.961  65.670  48.559  0.00  0.00            
ATOM   4550  CA  THR X 286      87.470  67.678  48.560  0.00  0.00            
ATOM   4551  HA  THR X 286      87.976  68.068  49.443  0.00  0.00            
ATOM   4552  CB  THR X 286      88.663  67.751  47.545  0.00  0.00            
ATOM   4553  HB  THR X 286      88.455  67.049  46.737  0.00  0.00            
ATOM   4554  CG2 THR X 286      89.065  69.131  46.909  0.00  0.00            
ATOM   4555 HG21 THR X 286      89.761  68.973  46.084  0.00  0.00            
ATOM   4556 HG22 THR X 286      88.195  69.611  46.461  0.00  0.00            
ATOM   4557 HG23 THR X 286      89.576  69.762  47.636  0.00  0.00            
ATOM   4558  OG1 THR X 286      89.780  67.425  48.360  0.00  0.00            
ATOM   4559  HG1 THR X 286      89.742  66.573  48.800  0.00  0.00            
ATOM   4560  C   THR X 286      86.307  68.490  48.087  0.00  0.00            
ATOM   4561  O   THR X 286      86.232  69.709  48.279  0.00  0.00            
ATOM   4562  N   ASN X 287      85.230  67.804  47.654  0.00  0.00            
ATOM   4563  H   ASN X 287      85.266  66.797  47.582  0.00  0.00            
ATOM   4564  CA  ASN X 287      83.987  68.417  47.146  0.00  0.00            
ATOM   4565  HA  ASN X 287      83.897  69.414  47.576  0.00  0.00            
ATOM   4566  CB  ASN X 287      84.111  68.570  45.648  0.00  0.00            
ATOM   4567  HB2 ASN X 287      84.161  67.543  45.288  0.00  0.00            
ATOM   4568  HB3 ASN X 287      83.254  69.028  45.153  0.00  0.00            
ATOM   4569  CG  ASN X 287      85.446  69.229  45.039  0.00  0.00            
ATOM   4570  OD1 ASN X 287      86.458  68.617  44.674  0.00  0.00            
ATOM   4571  ND2 ASN X 287      85.406  70.555  44.980  0.00  0.00            
ATOM   4572 HD21 ASN X 287      86.274  71.009  44.732  0.00  0.00            
ATOM   4573 HD22 ASN X 287      84.499  70.995  45.037  0.00  0.00            
ATOM   4574  C   ASN X 287      82.617  67.852  47.770  0.00  0.00            
ATOM   4575  O   ASN X 287      81.509  68.157  47.272  0.00  0.00            
ATOM   4576  N   VAL X 288      82.736  67.017  48.808  0.00  0.00            
ATOM   4577  H   VAL X 288      83.694  66.990  49.128  0.00  0.00            
ATOM   4578  CA  VAL X 288      81.629  66.557  49.718  0.00  0.00            
ATOM   4579  HA  VAL X 288      80.889  65.951  49.196  0.00  0.00            
ATOM   4580  CB  VAL X 288      82.233  65.727  50.867  0.00  0.00            
ATOM   4581  HB  VAL X 288      83.033  65.141  50.415  0.00  0.00            
ATOM   4582  CG1 VAL X 288      82.853  66.465  51.995  0.00  0.00            
ATOM   4583 HG11 VAL X 288      82.012  66.903  52.533  0.00  0.00            
ATOM   4584 HG12 VAL X 288      83.343  65.760  52.667  0.00  0.00            
ATOM   4585 HG13 VAL X 288      83.499  67.285  51.681  0.00  0.00            
ATOM   4586  CG2 VAL X 288      81.169  64.794  51.488  0.00  0.00            
ATOM   4587 HG21 VAL X 288      81.668  64.097  52.161  0.00  0.00            
ATOM   4588 HG22 VAL X 288      80.396  65.284  52.081  0.00  0.00            
ATOM   4589 HG23 VAL X 288      80.716  64.256  50.656  0.00  0.00            
ATOM   4590  C   VAL X 288      80.836  67.777  50.330  0.00  0.00            
ATOM   4591  O   VAL X 288      81.417  68.803  50.787  0.00  0.00            
ATOM   4592  N   SER X 289      79.494  67.794  50.282  0.00  0.00            
ATOM   4593  H   SER X 289      78.932  66.978  50.089  0.00  0.00            
ATOM   4594  CA  SER X 289      78.713  69.043  50.611  0.00  0.00            
ATOM   4595  HA  SER X 289      79.116  69.864  50.018  0.00  0.00            
ATOM   4596  CB  SER X 289      77.225  68.676  50.145  0.00  0.00            
ATOM   4597  HB2 SER X 289      76.692  69.594  49.898  0.00  0.00            
ATOM   4598  HB3 SER X 289      77.219  68.017  49.276  0.00  0.00            
ATOM   4599  OG  SER X 289      76.537  67.942  51.160  0.00  0.00            
ATOM   4600  HG  SER X 289      76.681  67.010  50.981  0.00  0.00            
ATOM   4601  C   SER X 289      78.761  69.709  51.991  0.00  0.00            
ATOM   4602  O   SER X 289      78.586  70.936  52.127  0.00  0.00            
ATOM   4603  N   SER X 290      79.034  68.927  53.006  0.00  0.00            
ATOM   4604  H   SER X 290      79.099  67.922  52.938  0.00  0.00            
ATOM   4605  CA  SER X 290      79.055  69.284  54.367  0.00  0.00            
ATOM   4606  HA  SER X 290      79.233  70.359  54.403  0.00  0.00            
ATOM   4607  CB  SER X 290      77.737  68.856  55.019  0.00  0.00            
ATOM   4608  HB2 SER X 290      76.913  69.111  54.352  0.00  0.00            
ATOM   4609  HB3 SER X 290      77.785  67.783  55.202  0.00  0.00            
ATOM   4610  OG  SER X 290      77.568  69.477  56.344  0.00  0.00            
ATOM   4611  HG  SER X 290      76.668  69.786  56.475  0.00  0.00            
ATOM   4612  C   SER X 290      80.206  68.429  55.094  0.00  0.00            
ATOM   4613  O   SER X 290      80.254  67.233  54.979  0.00  0.00            
ATOM   4614  N   PHE X 291      81.099  69.184  55.754  0.00  0.00            
ATOM   4615  H   PHE X 291      81.012  70.188  55.691  0.00  0.00            
ATOM   4616  CA  PHE X 291      82.257  68.677  56.560  0.00  0.00            
ATOM   4617  HA  PHE X 291      82.345  67.611  56.353  0.00  0.00            
ATOM   4618  CB  PHE X 291      83.531  69.311  55.956  0.00  0.00            
ATOM   4619  HB2 PHE X 291      83.339  69.449  54.892  0.00  0.00            
ATOM   4620  HB3 PHE X 291      83.660  70.254  56.487  0.00  0.00            
ATOM   4621  CG  PHE X 291      84.718  68.456  56.053  0.00  0.00            
ATOM   4622  CD1 PHE X 291      84.922  67.433  55.082  0.00  0.00            
ATOM   4623  HD1 PHE X 291      84.321  67.486  54.187  0.00  0.00            
ATOM   4624  CE1 PHE X 291      86.053  66.610  55.093  0.00  0.00            
ATOM   4625  HE1 PHE X 291      86.122  65.872  54.307  0.00  0.00            
ATOM   4626  CZ  PHE X 291      86.922  66.687  56.232  0.00  0.00            
ATOM   4627  HZ  PHE X 291      87.796  66.060  56.331  0.00  0.00            
ATOM   4628  CE2 PHE X 291      86.700  67.618  57.233  0.00  0.00            
ATOM   4629  HE2 PHE X 291      87.413  67.613  58.045  0.00  0.00            
ATOM   4630  CD2 PHE X 291      85.682  68.575  57.097  0.00  0.00            
ATOM   4631  HD2 PHE X 291      85.478  69.328  57.845  0.00  0.00            
ATOM   4632  C   PHE X 291      82.122  68.878  58.082  0.00  0.00            
ATOM   4633  O   PHE X 291      81.570  69.893  58.510  0.00  0.00            
ATOM   4634  N   SER X 292      82.803  68.098  58.943  0.00  0.00            
ATOM   4635  H   SER X 292      83.239  67.308  58.491  0.00  0.00            
ATOM   4636  CA  SER X 292      82.594  68.143  60.414  0.00  0.00            
ATOM   4637  HA  SER X 292      82.558  69.207  60.647  0.00  0.00            
ATOM   4638  CB  SER X 292      81.313  67.396  60.772  0.00  0.00            
ATOM   4639  HB2 SER X 292      80.449  68.007  60.509  0.00  0.00            
ATOM   4640  HB3 SER X 292      81.260  66.446  60.241  0.00  0.00            
ATOM   4641  OG  SER X 292      81.203  67.163  62.222  0.00  0.00            
ATOM   4642  HG  SER X 292      80.688  67.868  62.622  0.00  0.00            
ATOM   4643  C   SER X 292      83.835  67.528  61.035  0.00  0.00            
ATOM   4644  O   SER X 292      84.135  66.364  60.756  0.00  0.00            
ATOM   4645  N   LEU X 293      84.472  68.241  61.957  0.00  0.00            
ATOM   4646  H   LEU X 293      84.227  69.218  62.027  0.00  0.00            
ATOM   4647  CA  LEU X 293      85.669  67.831  62.805  0.00  0.00            
ATOM   4648  HA  LEU X 293      85.966  66.811  62.560  0.00  0.00            
ATOM   4649  CB  LEU X 293      86.807  68.809  62.475  0.00  0.00            
ATOM   4650  HB2 LEU X 293      86.334  69.776  62.299  0.00  0.00            
ATOM   4651  HB3 LEU X 293      87.498  68.938  63.308  0.00  0.00            
ATOM   4652  CG  LEU X 293      87.694  68.454  61.194  0.00  0.00            
ATOM   4653  HG  LEU X 293      87.120  68.589  60.277  0.00  0.00            
ATOM   4654  CD1 LEU X 293      88.961  69.279  61.265  0.00  0.00            
ATOM   4655 HD11 LEU X 293      89.580  69.057  60.396  0.00  0.00            
ATOM   4656 HD12 LEU X 293      88.646  70.309  61.098  0.00  0.00            
ATOM   4657 HD13 LEU X 293      89.463  69.103  62.216  0.00  0.00            
ATOM   4658  CD2 LEU X 293      87.994  66.952  61.197  0.00  0.00            
ATOM   4659 HD21 LEU X 293      88.286  66.487  62.139  0.00  0.00            
ATOM   4660 HD22 LEU X 293      87.190  66.324  60.814  0.00  0.00            
ATOM   4661 HD23 LEU X 293      88.819  66.815  60.497  0.00  0.00            
ATOM   4662  C   LEU X 293      85.277  67.996  64.297  0.00  0.00            
ATOM   4663  O   LEU X 293      85.006  69.124  64.762  0.00  0.00            
ATOM   4664  N   VAL X 294      85.361  66.883  65.092  0.00  0.00            
ATOM   4665  H   VAL X 294      85.778  66.033  64.741  0.00  0.00            
ATOM   4666  CA  VAL X 294      84.737  66.847  66.367  0.00  0.00            
ATOM   4667  HA  VAL X 294      84.813  67.882  66.701  0.00  0.00            
ATOM   4668  CB  VAL X 294      83.225  66.363  66.260  0.00  0.00            
ATOM   4669  HB  VAL X 294      83.299  65.307  66.001  0.00  0.00            
ATOM   4670  CG1 VAL X 294      82.657  66.359  67.723  0.00  0.00            
ATOM   4671 HG11 VAL X 294      81.587  66.147  67.719  0.00  0.00            
ATOM   4672 HG12 VAL X 294      83.128  65.586  68.330  0.00  0.00            
ATOM   4673 HG13 VAL X 294      82.766  67.275  68.303  0.00  0.00            
ATOM   4674  CG2 VAL X 294      82.349  67.272  65.375  0.00  0.00            
ATOM   4675 HG21 VAL X 294      82.734  67.219  64.356  0.00  0.00            
ATOM   4676 HG22 VAL X 294      81.303  66.966  65.368  0.00  0.00            
ATOM   4677 HG23 VAL X 294      82.385  68.316  65.687  0.00  0.00            
ATOM   4678  C   VAL X 294      85.682  66.064  67.340  0.00  0.00            
ATOM   4679  O   VAL X 294      85.893  64.893  67.103  0.00  0.00            
ATOM   4680  N   SER X 295      85.981  66.643  68.494  0.00  0.00            
ATOM   4681  H   SER X 295      85.517  67.497  68.769  0.00  0.00            
ATOM   4682  CA  SER X 295      86.947  66.083  69.491  0.00  0.00            
ATOM   4683  HA  SER X 295      87.207  66.789  70.280  0.00  0.00            
ATOM   4684  CB  SER X 295      86.182  65.017  70.227  0.00  0.00            
ATOM   4685  HB2 SER X 295      85.863  64.159  69.636  0.00  0.00            
ATOM   4686  HB3 SER X 295      86.804  64.668  71.051  0.00  0.00            
ATOM   4687  OG  SER X 295      85.000  65.644  70.744  0.00  0.00            
ATOM   4688  HG  SER X 295      84.588  65.092  71.413  0.00  0.00            
ATOM   4689  C   SER X 295      88.284  65.453  68.882  0.00  0.00            
ATOM   4690  O   SER X 295      88.816  64.536  69.473  0.00  0.00            
ATOM   4691  N   VAL X 296      88.753  66.102  67.796  0.00  0.00            
ATOM   4692  H   VAL X 296      88.284  66.901  67.392  0.00  0.00            
ATOM   4693  CA  VAL X 296      90.054  65.652  67.223  0.00  0.00            
ATOM   4694  HA  VAL X 296      90.449  64.818  67.803  0.00  0.00            
ATOM   4695  CB  VAL X 296      89.963  65.195  65.740  0.00  0.00            
ATOM   4696  HB  VAL X 296      90.936  64.779  65.476  0.00  0.00            
ATOM   4697  CG1 VAL X 296      88.901  64.156  65.462  0.00  0.00            
ATOM   4698 HG11 VAL X 296      87.920  64.625  65.531  0.00  0.00            
ATOM   4699 HG12 VAL X 296      88.997  63.773  64.446  0.00  0.00            
ATOM   4700 HG13 VAL X 296      88.982  63.267  66.088  0.00  0.00            
ATOM   4701  CG2 VAL X 296      89.809  66.342  64.801  0.00  0.00            
ATOM   4702 HG21 VAL X 296      88.933  66.965  64.982  0.00  0.00            
ATOM   4703 HG22 VAL X 296      90.661  67.018  64.879  0.00  0.00            
ATOM   4704 HG23 VAL X 296      89.840  65.918  63.798  0.00  0.00            
ATOM   4705  C   VAL X 296      91.126  66.697  67.426  0.00  0.00            
ATOM   4706  O   VAL X 296      90.845  67.901  67.284  0.00  0.00            
ATOM   4707  N   THR X 297      92.388  66.284  67.784  0.00  0.00            
ATOM   4708  H   THR X 297      92.550  65.287  67.780  0.00  0.00            
ATOM   4709  CA  THR X 297      93.537  67.210  67.809  0.00  0.00            
ATOM   4710  HA  THR X 297      93.254  68.103  68.366  0.00  0.00            
ATOM   4711  CB  THR X 297      94.878  66.634  68.310  0.00  0.00            
ATOM   4712  HB  THR X 297      95.088  65.736  67.730  0.00  0.00            
ATOM   4713  CG2 THR X 297      95.998  67.660  68.394  0.00  0.00            
ATOM   4714 HG21 THR X 297      96.289  67.974  67.392  0.00  0.00            
ATOM   4715 HG22 THR X 297      95.684  68.518  68.989  0.00  0.00            
ATOM   4716 HG23 THR X 297      96.865  67.159  68.826  0.00  0.00            
ATOM   4717  OG1 THR X 297      94.609  66.282  69.654  0.00  0.00            
ATOM   4718  HG1 THR X 297      95.217  65.585  69.913  0.00  0.00            
ATOM   4719  C   THR X 297      93.868  67.706  66.387  0.00  0.00            
ATOM   4720  O   THR X 297      94.206  66.870  65.587  0.00  0.00            
ATOM   4721  N   ILE X 298      93.856  69.051  66.150  0.00  0.00            
ATOM   4722  H   ILE X 298      93.436  69.630  66.863  0.00  0.00            
ATOM   4723  CA  ILE X 298      94.163  69.723  64.878  0.00  0.00            
ATOM   4724  HA  ILE X 298      94.250  68.976  64.089  0.00  0.00            
ATOM   4725  CB  ILE X 298      92.993  70.665  64.418  0.00  0.00            
ATOM   4726  HB  ILE X 298      93.360  71.274  63.592  0.00  0.00            
ATOM   4727  CG2 ILE X 298      91.685  69.885  63.974  0.00  0.00            
ATOM   4728 HG21 ILE X 298      91.288  70.373  63.085  0.00  0.00            
ATOM   4729 HG22 ILE X 298      91.988  68.962  63.480  0.00  0.00            
ATOM   4730 HG23 ILE X 298      90.925  69.710  64.736  0.00  0.00            
ATOM   4731  CG1 ILE X 298      92.599  71.719  65.431  0.00  0.00            
ATOM   4732 HG12 ILE X 298      92.286  71.263  66.370  0.00  0.00            
ATOM   4733 HG13 ILE X 298      93.497  72.250  65.746  0.00  0.00            
ATOM   4734  CD1 ILE X 298      91.440  72.568  64.917  0.00  0.00            
ATOM   4735 HD11 ILE X 298      91.208  73.374  65.614  0.00  0.00            
ATOM   4736 HD12 ILE X 298      91.703  73.089  63.996  0.00  0.00            
ATOM   4737 HD13 ILE X 298      90.505  72.023  64.790  0.00  0.00            
ATOM   4738  C   ILE X 298      95.503  70.434  64.898  0.00  0.00            
ATOM   4739  O   ILE X 298      96.026  70.884  63.892  0.00  0.00            
ATOM   4740  N   GLU X 299      96.109  70.630  66.087  0.00  0.00            
ATOM   4741  H   GLU X 299      95.705  70.166  66.887  0.00  0.00            
ATOM   4742  CA  GLU X 299      97.154  71.535  66.343  0.00  0.00            
ATOM   4743  HA  GLU X 299      96.931  72.579  66.120  0.00  0.00            
ATOM   4744  CB  GLU X 299      97.522  71.494  67.880  0.00  0.00            
ATOM   4745  HB2 GLU X 299      97.925  72.455  68.197  0.00  0.00            
ATOM   4746  HB3 GLU X 299      96.596  71.409  68.450  0.00  0.00            
ATOM   4747  CG  GLU X 299      98.517  70.381  68.204  0.00  0.00            
ATOM   4748  HG2 GLU X 299      98.297  69.491  67.615  0.00  0.00            
ATOM   4749  HG3 GLU X 299      99.560  70.590  67.966  0.00  0.00            
ATOM   4750  CD  GLU X 299      98.528  69.938  69.695  0.00  0.00            
ATOM   4751  OE1 GLU X 299      97.857  70.500  70.555  0.00  0.00            
ATOM   4752  OE2 GLU X 299      99.372  69.089  70.126  0.00  0.00            
ATOM   4753  C   GLU X 299      98.445  71.256  65.544  0.00  0.00            
ATOM   4754  O   GLU X 299      99.144  72.213  65.226  0.00  0.00            
ATOM   4755  N   ARG X 300      98.696  70.060  64.999  0.00  0.00            
ATOM   4756  H   ARG X 300      98.107  69.304  65.318  0.00  0.00            
ATOM   4757  CA  ARG X 300      99.856  69.809  64.231  0.00  0.00            
ATOM   4758  HA  ARG X 300     100.695  70.324  64.698  0.00  0.00            
ATOM   4759  CB  ARG X 300     100.133  68.293  64.545  0.00  0.00            
ATOM   4760  HB2 ARG X 300     100.017  68.136  65.617  0.00  0.00            
ATOM   4761  HB3 ARG X 300      99.440  67.753  63.900  0.00  0.00            
ATOM   4762  CG  ARG X 300     101.623  68.035  64.219  0.00  0.00            
ATOM   4763  HG2 ARG X 300     101.840  68.220  63.167  0.00  0.00            
ATOM   4764  HG3 ARG X 300     102.184  68.736  64.837  0.00  0.00            
ATOM   4765  CD  ARG X 300     102.032  66.622  64.567  0.00  0.00            
ATOM   4766  HD2 ARG X 300     101.396  65.929  64.017  0.00  0.00            
ATOM   4767  HD3 ARG X 300     103.103  66.541  64.377  0.00  0.00            
ATOM   4768  NE  ARG X 300     101.909  66.392  66.058  0.00  0.00            
ATOM   4769  HE  ARG X 300     101.214  66.907  66.578  0.00  0.00            
ATOM   4770  CZ  ARG X 300     102.617  65.721  66.895  0.00  0.00            
ATOM   4771  NH1 ARG X 300     103.571  64.940  66.542  0.00  0.00            
ATOM   4772 HH11 ARG X 300     103.869  64.941  65.577  0.00  0.00            
ATOM   4773 HH12 ARG X 300     104.087  64.400  67.222  0.00  0.00            
ATOM   4774  NH2 ARG X 300     102.322  65.826  68.125  0.00  0.00            
ATOM   4775 HH21 ARG X 300     101.718  66.595  68.378  0.00  0.00            
ATOM   4776 HH22 ARG X 300     102.885  65.391  68.841  0.00  0.00            
ATOM   4777  C   ARG X 300      99.792  70.074  62.733  0.00  0.00            
ATOM   4778  O   ARG X 300     100.870  70.209  62.149  0.00  0.00            
ATOM   4779  N   VAL X 301      98.614  70.471  62.195  0.00  0.00            
ATOM   4780  H   VAL X 301      97.776  70.404  62.756  0.00  0.00            
ATOM   4781  CA  VAL X 301      98.440  70.946  60.840  0.00  0.00            
ATOM   4782  HA  VAL X 301      98.926  70.294  60.114  0.00  0.00            
ATOM   4783  CB  VAL X 301      96.950  70.997  60.465  0.00  0.00            
ATOM   4784  HB  VAL X 301      96.450  71.571  61.245  0.00  0.00            
ATOM   4785  CG1 VAL X 301      96.719  71.789  59.220  0.00  0.00            
ATOM   4786 HG11 VAL X 301      97.283  71.550  58.319  0.00  0.00            
ATOM   4787 HG12 VAL X 301      95.692  71.671  58.873  0.00  0.00            
ATOM   4788 HG13 VAL X 301      96.857  72.829  59.517  0.00  0.00            
ATOM   4789  CG2 VAL X 301      96.351  69.534  60.349  0.00  0.00            
ATOM   4790 HG21 VAL X 301      96.696  69.133  59.395  0.00  0.00            
ATOM   4791 HG22 VAL X 301      96.576  68.855  61.171  0.00  0.00            
ATOM   4792 HG23 VAL X 301      95.274  69.702  60.328  0.00  0.00            
ATOM   4793  C   VAL X 301      99.104  72.333  60.773  0.00  0.00            
ATOM   4794  O   VAL X 301      98.623  73.316  61.272  0.00  0.00            
ATOM   4795  N   LYS X 302     100.212  72.422  60.028  0.00  0.00            
ATOM   4796  H   LYS X 302     100.521  71.547  59.629  0.00  0.00            
ATOM   4797  CA  LYS X 302     101.013  73.607  59.868  0.00  0.00            
ATOM   4798  HA  LYS X 302     101.255  73.841  60.905  0.00  0.00            
ATOM   4799  CB  LYS X 302     102.380  73.392  59.210  0.00  0.00            
ATOM   4800  HB2 LYS X 302     102.229  73.115  58.167  0.00  0.00            
ATOM   4801  HB3 LYS X 302     102.992  74.287  59.319  0.00  0.00            
ATOM   4802  CG  LYS X 302     103.263  72.262  59.863  0.00  0.00            
ATOM   4803  HG2 LYS X 302     103.194  72.478  60.929  0.00  0.00            
ATOM   4804  HG3 LYS X 302     102.826  71.290  59.631  0.00  0.00            
ATOM   4805  CD  LYS X 302     104.749  72.233  59.473  0.00  0.00            
ATOM   4806  HD2 LYS X 302     104.832  71.701  58.525  0.00  0.00            
ATOM   4807  HD3 LYS X 302     105.151  73.238  59.345  0.00  0.00            
ATOM   4808  CE  LYS X 302     105.536  71.484  60.574  0.00  0.00            
ATOM   4809  HE2 LYS X 302     106.601  71.597  60.366  0.00  0.00            
ATOM   4810  HE3 LYS X 302     105.357  71.846  61.587  0.00  0.00            
ATOM   4811  NZ  LYS X 302     105.174  70.047  60.578  0.00  0.00            
ATOM   4812  HZ1 LYS X 302     105.490  69.624  59.717  0.00  0.00            
ATOM   4813  HZ2 LYS X 302     105.781  69.555  61.219  0.00  0.00            
ATOM   4814  HZ3 LYS X 302     104.173  69.953  60.674  0.00  0.00            
ATOM   4815  C   LYS X 302     100.242  74.782  59.189  0.00  0.00            
ATOM   4816  O   LYS X 302     100.262  75.916  59.661  0.00  0.00            
ATOM   4817  N   ASP X 303      99.518  74.501  58.122  0.00  0.00            
ATOM   4818  H   ASP X 303      99.565  73.520  57.891  0.00  0.00            
ATOM   4819  CA  ASP X 303      98.783  75.442  57.279  0.00  0.00            
ATOM   4820  HA  ASP X 303      98.482  76.352  57.800  0.00  0.00            
ATOM   4821  CB  ASP X 303      99.712  75.917  56.136  0.00  0.00            
ATOM   4822  HB2 ASP X 303     100.649  76.176  56.627  0.00  0.00            
ATOM   4823  HB3 ASP X 303      99.865  75.117  55.411  0.00  0.00            
ATOM   4824  CG  ASP X 303      99.108  77.104  55.329  0.00  0.00            
ATOM   4825  OD1 ASP X 303      99.623  77.395  54.261  0.00  0.00            
ATOM   4826  OD2 ASP X 303      98.148  77.739  55.791  0.00  0.00            
ATOM   4827  C   ASP X 303      97.513  74.805  56.696  0.00  0.00            
ATOM   4828  O   ASP X 303      97.518  73.723  56.109  0.00  0.00            
ATOM   4829  N   PHE X 304      96.392  75.568  56.915  0.00  0.00            
ATOM   4830  H   PHE X 304      96.435  76.293  57.617  0.00  0.00            
ATOM   4831  CA  PHE X 304      95.014  75.205  56.549  0.00  0.00            
ATOM   4832  HA  PHE X 304      95.114  74.144  56.322  0.00  0.00            
ATOM   4833  CB  PHE X 304      94.028  75.423  57.706  0.00  0.00            
ATOM   4834  HB2 PHE X 304      94.601  75.666  58.600  0.00  0.00            
ATOM   4835  HB3 PHE X 304      93.417  76.301  57.497  0.00  0.00            
ATOM   4836  CG  PHE X 304      93.144  74.233  58.103  0.00  0.00            
ATOM   4837  CD1 PHE X 304      93.418  73.447  59.222  0.00  0.00            
ATOM   4838  HD1 PHE X 304      94.256  73.613  59.883  0.00  0.00            
ATOM   4839  CE1 PHE X 304      92.519  72.343  59.438  0.00  0.00            
ATOM   4840  HE1 PHE X 304      92.638  71.828  60.380  0.00  0.00            
ATOM   4841  CZ  PHE X 304      91.440  72.028  58.544  0.00  0.00            
ATOM   4842  HZ  PHE X 304      90.749  71.218  58.724  0.00  0.00            
ATOM   4843  CE2 PHE X 304      91.238  72.807  57.431  0.00  0.00            
ATOM   4844  HE2 PHE X 304      90.358  72.594  56.842  0.00  0.00            
ATOM   4845  CD2 PHE X 304      92.043  73.909  57.266  0.00  0.00            
ATOM   4846  HD2 PHE X 304      91.759  74.565  56.456  0.00  0.00            
ATOM   4847  C   PHE X 304      94.515  75.922  55.243  0.00  0.00            
ATOM   4848  O   PHE X 304      93.330  76.134  54.976  0.00  0.00            
ATOM   4849  N   SER X 305      95.478  76.462  54.504  0.00  0.00            
ATOM   4850  H   SER X 305      96.463  76.325  54.680  0.00  0.00            
ATOM   4851  CA  SER X 305      95.176  77.477  53.445  0.00  0.00            
ATOM   4852  HA  SER X 305      94.495  78.230  53.843  0.00  0.00            
ATOM   4853  CB  SER X 305      96.373  78.374  53.059  0.00  0.00            
ATOM   4854  HB2 SER X 305      97.116  77.663  52.698  0.00  0.00            
ATOM   4855  HB3 SER X 305      96.085  79.105  52.303  0.00  0.00            
ATOM   4856  OG  SER X 305      96.689  79.116  54.186  0.00  0.00            
ATOM   4857  HG  SER X 305      97.181  78.541  54.776  0.00  0.00            
ATOM   4858  C   SER X 305      94.500  76.971  52.158  0.00  0.00            
ATOM   4859  O   SER X 305      94.378  77.664  51.177  0.00  0.00            
ATOM   4860  N   TYR X 306      94.282  75.590  52.144  0.00  0.00            
ATOM   4861  H   TYR X 306      94.212  75.144  53.048  0.00  0.00            
ATOM   4862  CA  TYR X 306      93.853  74.821  50.955  0.00  0.00            
ATOM   4863  HA  TYR X 306      94.447  75.255  50.151  0.00  0.00            
ATOM   4864  CB  TYR X 306      94.216  73.373  51.097  0.00  0.00            
ATOM   4865  HB2 TYR X 306      95.271  73.340  51.368  0.00  0.00            
ATOM   4866  HB3 TYR X 306      93.674  72.956  51.945  0.00  0.00            
ATOM   4867  CG  TYR X 306      93.924  72.579  49.868  0.00  0.00            
ATOM   4868  CD1 TYR X 306      94.737  72.714  48.709  0.00  0.00            
ATOM   4869  HD1 TYR X 306      95.719  73.164  48.725  0.00  0.00            
ATOM   4870  CE1 TYR X 306      94.324  72.100  47.483  0.00  0.00            
ATOM   4871  HE1 TYR X 306      94.973  72.216  46.627  0.00  0.00            
ATOM   4872  CZ  TYR X 306      93.185  71.309  47.470  0.00  0.00            
ATOM   4873  OH  TYR X 306      92.820  70.662  46.326  0.00  0.00            
ATOM   4874  HH  TYR X 306      93.277  71.088  45.597  0.00  0.00            
ATOM   4875  CE2 TYR X 306      92.321  71.246  48.631  0.00  0.00            
ATOM   4876  HE2 TYR X 306      91.505  70.539  48.619  0.00  0.00            
ATOM   4877  CD2 TYR X 306      92.718  71.804  49.820  0.00  0.00            
ATOM   4878  HD2 TYR X 306      92.094  71.647  50.688  0.00  0.00            
ATOM   4879  C   TYR X 306      92.354  74.951  50.616  0.00  0.00            
ATOM   4880  O   TYR X 306      91.634  74.829  51.581  0.00  0.00            
ATOM   4881  N   ASN X 307      92.021  75.204  49.369  0.00  0.00            
ATOM   4882  H   ASN X 307      92.746  75.235  48.667  0.00  0.00            
ATOM   4883  CA  ASN X 307      90.630  75.467  48.977  0.00  0.00            
ATOM   4884  HA  ASN X 307      90.022  75.925  49.758  0.00  0.00            
ATOM   4885  CB  ASN X 307      90.577  76.618  47.938  0.00  0.00            
ATOM   4886  HB2 ASN X 307      91.134  77.445  48.378  0.00  0.00            
ATOM   4887  HB3 ASN X 307      91.112  76.326  47.034  0.00  0.00            
ATOM   4888  CG  ASN X 307      89.183  76.881  47.449  0.00  0.00            
ATOM   4889  OD1 ASN X 307      88.250  77.044  48.234  0.00  0.00            
ATOM   4890  ND2 ASN X 307      88.915  76.915  46.187  0.00  0.00            
ATOM   4891 HD21 ASN X 307      87.982  76.994  45.808  0.00  0.00            
ATOM   4892 HD22 ASN X 307      89.656  76.783  45.514  0.00  0.00            
ATOM   4893  C   ASN X 307      89.870  74.222  48.644  0.00  0.00            
ATOM   4894  O   ASN X 307      89.671  73.941  47.443  0.00  0.00            
ATOM   4895  N   PHE X 308      89.381  73.426  49.625  0.00  0.00            
ATOM   4896  H   PHE X 308      89.358  73.813  50.558  0.00  0.00            
ATOM   4897  CA  PHE X 308      88.283  72.489  49.359  0.00  0.00            
ATOM   4898  HA  PHE X 308      88.582  71.666  48.710  0.00  0.00            
ATOM   4899  CB  PHE X 308      88.010  71.563  50.643  0.00  0.00            
ATOM   4900  HB2 PHE X 308      87.428  72.114  51.381  0.00  0.00            
ATOM   4901  HB3 PHE X 308      87.477  70.670  50.316  0.00  0.00            
ATOM   4902  CG  PHE X 308      89.245  71.183  51.482  0.00  0.00            
ATOM   4903  CD1 PHE X 308      89.768  69.866  51.307  0.00  0.00            
ATOM   4904  HD1 PHE X 308      89.436  69.239  50.492  0.00  0.00            
ATOM   4905  CE1 PHE X 308      90.917  69.513  51.980  0.00  0.00            
ATOM   4906  HE1 PHE X 308      91.568  68.710  51.668  0.00  0.00            
ATOM   4907  CZ  PHE X 308      91.538  70.350  52.959  0.00  0.00            
ATOM   4908  HZ  PHE X 308      92.428  69.978  53.444  0.00  0.00            
ATOM   4909  CE2 PHE X 308      90.955  71.593  53.275  0.00  0.00            
ATOM   4910  HE2 PHE X 308      91.269  72.177  54.127  0.00  0.00            
ATOM   4911  CD2 PHE X 308      89.816  72.014  52.538  0.00  0.00            
ATOM   4912  HD2 PHE X 308      89.298  72.876  52.932  0.00  0.00            
ATOM   4913  C   PHE X 308      86.991  73.176  48.984  0.00  0.00            
ATOM   4914  O   PHE X 308      86.657  74.240  49.504  0.00  0.00            
ATOM   4915  N   GLY X 309      86.214  72.506  48.107  0.00  0.00            
ATOM   4916  H   GLY X 309      86.553  71.589  47.853  0.00  0.00            
ATOM   4917  CA  GLY X 309      84.874  72.859  47.466  0.00  0.00            
ATOM   4918  HA2 GLY X 309      84.724  73.938  47.516  0.00  0.00            
ATOM   4919  HA3 GLY X 309      84.901  72.627  46.401  0.00  0.00            
ATOM   4920  C   GLY X 309      83.687  72.388  48.344  0.00  0.00            
ATOM   4921  O   GLY X 309      82.688  71.886  47.808  0.00  0.00            
ATOM   4922  N   TRP X 310      83.842  72.524  49.666  0.00  0.00            
ATOM   4923  H   TRP X 310      84.747  72.790  50.027  0.00  0.00            
ATOM   4924  CA  TRP X 310      82.786  72.282  50.613  0.00  0.00            
ATOM   4925  HA  TRP X 310      82.128  71.480  50.278  0.00  0.00            
ATOM   4926  CB  TRP X 310      83.465  71.909  51.920  0.00  0.00            
ATOM   4927  HB2 TRP X 310      83.856  72.801  52.410  0.00  0.00            
ATOM   4928  HB3 TRP X 310      82.738  71.542  52.643  0.00  0.00            
ATOM   4929  CG  TRP X 310      84.555  70.869  51.933  0.00  0.00            
ATOM   4930  CD1 TRP X 310      84.624  69.731  51.169  0.00  0.00            
ATOM   4931  HD1 TRP X 310      83.904  69.415  50.427  0.00  0.00            
ATOM   4932  NE1 TRP X 310      85.572  68.871  51.724  0.00  0.00            
ATOM   4933  HE1 TRP X 310      85.729  67.946  51.350  0.00  0.00            
ATOM   4934  CE2 TRP X 310      86.268  69.422  52.775  0.00  0.00            
ATOM   4935  CZ2 TRP X 310      87.287  68.953  53.603  0.00  0.00            
ATOM   4936  HZ2 TRP X 310      87.801  68.023  53.409  0.00  0.00            
ATOM   4937  CH2 TRP X 310      87.733  69.720  54.686  0.00  0.00            
ATOM   4938  HH2 TRP X 310      88.534  69.382  55.327  0.00  0.00            
ATOM   4939  CZ3 TRP X 310      87.058  70.989  54.906  0.00  0.00            
ATOM   4940  HZ3 TRP X 310      87.434  71.513  55.772  0.00  0.00            
ATOM   4941  CE3 TRP X 310      86.030  71.474  54.041  0.00  0.00            
ATOM   4942  HE3 TRP X 310      85.486  72.369  54.307  0.00  0.00            
ATOM   4943  CD2 TRP X 310      85.618  70.708  52.924  0.00  0.00            
ATOM   4944  C   TRP X 310      82.023  73.613  50.838  0.00  0.00            
ATOM   4945  O   TRP X 310      82.735  74.599  50.591  0.00  0.00            
ATOM   4946  N   GLN X 311      80.756  73.556  51.126  0.00  0.00            
ATOM   4947  H   GLN X 311      80.435  72.598  51.150  0.00  0.00            
ATOM   4948  CA  GLN X 311      79.830  74.689  51.284  0.00  0.00            
ATOM   4949  HA  GLN X 311      80.341  75.642  51.148  0.00  0.00            
ATOM   4950  CB  GLN X 311      78.807  74.776  50.107  0.00  0.00            
ATOM   4951  HB2 GLN X 311      78.216  73.861  50.148  0.00  0.00            
ATOM   4952  HB3 GLN X 311      78.082  75.579  50.248  0.00  0.00            
ATOM   4953  CG  GLN X 311      79.492  74.856  48.748  0.00  0.00            
ATOM   4954  HG2 GLN X 311      80.448  75.377  48.794  0.00  0.00            
ATOM   4955  HG3 GLN X 311      79.791  73.861  48.417  0.00  0.00            
ATOM   4956  CD  GLN X 311      78.642  75.528  47.673  0.00  0.00            
ATOM   4957  OE1 GLN X 311      77.710  76.251  47.946  0.00  0.00            
ATOM   4958  NE2 GLN X 311      79.062  75.388  46.414  0.00  0.00            
ATOM   4959 HE21 GLN X 311      78.643  75.881  45.638  0.00  0.00            
ATOM   4960 HE22 GLN X 311      79.797  74.753  46.136  0.00  0.00            
ATOM   4961  C   GLN X 311      79.253  74.911  52.686  0.00  0.00            
ATOM   4962  O   GLN X 311      78.900  76.056  53.097  0.00  0.00            
ATOM   4963  N   HIE X 312      79.468  73.840  53.497  0.00  0.00            
ATOM   4964  H   HIE X 312      79.835  73.027  53.023  0.00  0.00            
ATOM   4965  CA  HIE X 312      79.150  73.908  54.948  0.00  0.00            
ATOM   4966  HA  HIE X 312      78.983  74.929  55.292  0.00  0.00            
ATOM   4967  CB  HIE X 312      77.808  73.270  55.137  0.00  0.00            
ATOM   4968  HB2 HIE X 312      77.114  73.898  54.578  0.00  0.00            
ATOM   4969  HB3 HIE X 312      77.920  72.246  54.779  0.00  0.00            
ATOM   4970  CG  HIE X 312      77.316  73.328  56.595  0.00  0.00            
ATOM   4971  ND1 HIE X 312      76.364  74.149  57.096  0.00  0.00            
ATOM   4972  CE1 HIE X 312      76.190  73.856  58.365  0.00  0.00            
ATOM   4973  HE1 HIE X 312      75.403  74.252  58.990  0.00  0.00            
ATOM   4974  NE2 HIE X 312      77.008  72.922  58.775  0.00  0.00            
ATOM   4975  HE2 HIE X 312      76.982  72.450  59.668  0.00  0.00            
ATOM   4976  CD2 HIE X 312      77.756  72.597  57.653  0.00  0.00            
ATOM   4977  HD2 HIE X 312      78.595  71.917  57.644  0.00  0.00            
ATOM   4978  C   HIE X 312      80.311  73.179  55.697  0.00  0.00            
ATOM   4979  O   HIE X 312      80.715  72.103  55.359  0.00  0.00            
ATOM   4980  N   LEU X 313      80.879  73.882  56.739  0.00  0.00            
ATOM   4981  H   LEU X 313      80.511  74.819  56.816  0.00  0.00            
ATOM   4982  CA  LEU X 313      81.934  73.337  57.591  0.00  0.00            
ATOM   4983  HA  LEU X 313      82.155  72.325  57.252  0.00  0.00            
ATOM   4984  CB  LEU X 313      83.194  74.187  57.304  0.00  0.00            
ATOM   4985  HB2 LEU X 313      83.356  74.278  56.230  0.00  0.00            
ATOM   4986  HB3 LEU X 313      82.974  75.225  57.554  0.00  0.00            
ATOM   4987  CG  LEU X 313      84.522  73.869  57.995  0.00  0.00            
ATOM   4988  HG  LEU X 313      84.365  73.975  59.068  0.00  0.00            
ATOM   4989  CD1 LEU X 313      84.884  72.365  57.630  0.00  0.00            
ATOM   4990 HD11 LEU X 313      84.976  72.228  56.552  0.00  0.00            
ATOM   4991 HD12 LEU X 313      85.845  72.167  58.104  0.00  0.00            
ATOM   4992 HD13 LEU X 313      84.066  71.782  58.051  0.00  0.00            
ATOM   4993  CD2 LEU X 313      85.724  74.692  57.556  0.00  0.00            
ATOM   4994 HD21 LEU X 313      86.530  74.681  58.290  0.00  0.00            
ATOM   4995 HD22 LEU X 313      86.012  74.339  56.566  0.00  0.00            
ATOM   4996 HD23 LEU X 313      85.346  75.712  57.486  0.00  0.00            
ATOM   4997  C   LEU X 313      81.524  73.450  59.047  0.00  0.00            
ATOM   4998  O   LEU X 313      81.071  74.538  59.440  0.00  0.00            
ATOM   4999  N   GLU X 314      81.927  72.498  59.928  0.00  0.00            
ATOM   5000  H   GLU X 314      82.071  71.532  59.671  0.00  0.00            
ATOM   5001  CA  GLU X 314      81.931  72.651  61.354  0.00  0.00            
ATOM   5002  HA  GLU X 314      81.769  73.708  61.563  0.00  0.00            
ATOM   5003  CB  GLU X 314      80.620  71.970  61.864  0.00  0.00            
ATOM   5004  HB2 GLU X 314      80.534  72.262  62.911  0.00  0.00            
ATOM   5005  HB3 GLU X 314      79.701  72.325  61.398  0.00  0.00            
ATOM   5006  CG  GLU X 314      80.654  70.469  61.912  0.00  0.00            
ATOM   5007  HG2 GLU X 314      80.770  70.270  60.846  0.00  0.00            
ATOM   5008  HG3 GLU X 314      81.472  70.033  62.485  0.00  0.00            
ATOM   5009  CD  GLU X 314      79.371  69.889  62.546  0.00  0.00            
ATOM   5010  OE1 GLU X 314      79.479  68.787  63.122  0.00  0.00            
ATOM   5011  OE2 GLU X 314      78.265  70.445  62.566  0.00  0.00            
ATOM   5012  C   GLU X 314      83.120  72.032  62.082  0.00  0.00            
ATOM   5013  O   GLU X 314      83.747  71.059  61.676  0.00  0.00            
ATOM   5014  N   LEU X 315      83.422  72.630  63.269  0.00  0.00            
ATOM   5015  H   LEU X 315      83.047  73.550  63.450  0.00  0.00            
ATOM   5016  CA  LEU X 315      84.550  72.180  64.161  0.00  0.00            
ATOM   5017  HA  LEU X 315      84.781  71.153  63.881  0.00  0.00            
ATOM   5018  CB  LEU X 315      85.796  72.973  63.891  0.00  0.00            
ATOM   5019  HB2 LEU X 315      85.611  73.962  64.310  0.00  0.00            
ATOM   5020  HB3 LEU X 315      86.601  72.502  64.456  0.00  0.00            
ATOM   5021  CG  LEU X 315      86.292  73.060  62.434  0.00  0.00            
ATOM   5022  HG  LEU X 315      85.989  72.167  61.889  0.00  0.00            
ATOM   5023  CD1 LEU X 315      85.844  74.360  61.746  0.00  0.00            
ATOM   5024 HD11 LEU X 315      86.271  75.152  62.361  0.00  0.00            
ATOM   5025 HD12 LEU X 315      86.415  74.421  60.819  0.00  0.00            
ATOM   5026 HD13 LEU X 315      84.760  74.395  61.635  0.00  0.00            
ATOM   5027  CD2 LEU X 315      87.825  73.112  62.386  0.00  0.00            
ATOM   5028 HD21 LEU X 315      88.189  73.295  61.375  0.00  0.00            
ATOM   5029 HD22 LEU X 315      88.191  73.819  63.131  0.00  0.00            
ATOM   5030 HD23 LEU X 315      88.120  72.118  62.725  0.00  0.00            
ATOM   5031  C   LEU X 315      84.041  72.353  65.647  0.00  0.00            
ATOM   5032  O   LEU X 315      83.646  73.431  66.064  0.00  0.00            
ATOM   5033  N   VAL X 316      84.171  71.282  66.475  0.00  0.00            
ATOM   5034  H   VAL X 316      84.570  70.393  66.207  0.00  0.00            
ATOM   5035  CA  VAL X 316      83.628  71.346  67.787  0.00  0.00            
ATOM   5036  HA  VAL X 316      83.409  72.368  68.098  0.00  0.00            
ATOM   5037  CB  VAL X 316      82.227  70.815  67.841  0.00  0.00            
ATOM   5038  HB  VAL X 316      82.205  69.764  67.553  0.00  0.00            
ATOM   5039  CG1 VAL X 316      81.570  70.812  69.190  0.00  0.00            
ATOM   5040 HG11 VAL X 316      81.579  71.772  69.705  0.00  0.00            
ATOM   5041 HG12 VAL X 316      80.558  70.451  69.004  0.00  0.00            
ATOM   5042 HG13 VAL X 316      82.091  70.138  69.870  0.00  0.00            
ATOM   5043  CG2 VAL X 316      81.338  71.582  66.810  0.00  0.00            
ATOM   5044 HG21 VAL X 316      80.284  71.341  66.955  0.00  0.00            
ATOM   5045 HG22 VAL X 316      81.460  72.664  66.761  0.00  0.00            
ATOM   5046 HG23 VAL X 316      81.513  71.259  65.784  0.00  0.00            
ATOM   5047  C   VAL X 316      84.483  70.575  68.889  0.00  0.00            
ATOM   5048  O   VAL X 316      84.722  69.323  68.864  0.00  0.00            
ATOM   5049  N   ASN X 317      84.888  71.330  69.933  0.00  0.00            
ATOM   5050  H   ASN X 317      84.574  72.287  70.009  0.00  0.00            
ATOM   5051  CA  ASN X 317      85.745  70.787  71.002  0.00  0.00            
ATOM   5052  HA  ASN X 317      85.740  71.696  71.604  0.00  0.00            
ATOM   5053  CB  ASN X 317      85.109  69.647  71.823  0.00  0.00            
ATOM   5054  HB2 ASN X 317      84.047  69.512  71.616  0.00  0.00            
ATOM   5055  HB3 ASN X 317      85.645  68.738  71.552  0.00  0.00            
ATOM   5056  CG  ASN X 317      85.280  69.864  73.333  0.00  0.00            
ATOM   5057  OD1 ASN X 317      86.387  70.023  73.807  0.00  0.00            
ATOM   5058  ND2 ASN X 317      84.227  70.066  74.111  0.00  0.00            
ATOM   5059 HD21 ASN X 317      84.302  70.149  75.114  0.00  0.00            
ATOM   5060 HD22 ASN X 317      83.370  69.972  73.584  0.00  0.00
[truncated: 1,501,495 more chars]
