# Supplementary material for: New Glucosamine-Based TLR4 Agonists: Design, Synthesis, Mechanism of Action, and In Vivo Activity as Vaccine Adjuvants
Source: J Med Chem. 2023 Feb 2;66(4):3010–29. doi: 10.1021/acs.jmedchem.2c01998 (PMC9969399; doi:10.1021/acs.jmedchem.2c01998)
Supplement: Supplementary file 8 — jm2c01998_si_008.pdb [file jm2c01998_si_008.pdb]

REMARK Authors: Alejandra Matamoros-Recio, Marina Minguez-Toral, and Sonsoles Martin-Santamaria. CIB Margarita Salas, CSIC. smsantamaria@cib.csic.es
REMARK Figure S5 
REMARK FP24 type-A orientation
ATOM      1 HH31 ACE X   1      48.832  48.888  98.243  0.00  0.00            
ATOM      2  CH3 ACE X   1      48.609  48.233  97.402  0.00  0.00            
ATOM      3 HH32 ACE X   1      48.340  48.890  96.575  0.00  0.00            
ATOM      4 HH33 ACE X   1      47.776  47.571  97.641  0.00  0.00            
ATOM      5  C   ACE X   1      49.965  47.500  97.076  0.00  0.00            
ATOM      6  O   ACE X   1      50.473  47.869  96.022  0.00  0.00            
ATOM      7  N   GLU X   2      50.509  46.530  97.799  0.00  0.00            
ATOM      8  H   GLU X   2      49.866  46.165  98.487  0.00  0.00            
ATOM      9  CA  GLU X   2      51.884  46.031  97.839  0.00  0.00            
ATOM     10  HA  GLU X   2      52.500  46.918  97.989  0.00  0.00            
ATOM     11  CB  GLU X   2      52.027  45.003  98.880  0.00  0.00            
ATOM     12  HB2 GLU X   2      51.485  44.067  98.745  0.00  0.00            
ATOM     13  HB3 GLU X   2      53.024  44.572  98.780  0.00  0.00            
ATOM     14  CG  GLU X   2      51.618  45.489 100.263  0.00  0.00            
ATOM     15  HG2 GLU X   2      52.453  45.239 100.918  0.00  0.00            
ATOM     16  HG3 GLU X   2      51.564  46.575 100.331  0.00  0.00            
ATOM     17  CD  GLU X   2      50.273  44.759 100.657  0.00  0.00            
ATOM     18  OE1 GLU X   2      49.166  45.043 100.089  0.00  0.00            
ATOM     19  OE2 GLU X   2      50.327  43.851 101.514  0.00  0.00            
ATOM     20  C   GLU X   2      52.438  45.587  96.490  0.00  0.00            
ATOM     21  O   GLU X   2      53.657  45.640  96.241  0.00  0.00            
ATOM     22  N   SER X   3      51.566  45.271  95.528  0.00  0.00            
ATOM     23  H   SER X   3      50.621  45.171  95.870  0.00  0.00            
ATOM     24  CA  SER X   3      52.009  44.776  94.154  0.00  0.00            
ATOM     25  HA  SER X   3      52.908  44.174  94.288  0.00  0.00            
ATOM     26  CB  SER X   3      50.926  43.948  93.468  0.00  0.00            
ATOM     27  HB2 SER X   3      51.302  43.465  92.566  0.00  0.00            
ATOM     28  HB3 SER X   3      50.727  43.123  94.153  0.00  0.00            
ATOM     29  OG  SER X   3      49.828  44.757  93.236  0.00  0.00            
ATOM     30  HG  SER X   3      49.413  45.066  94.044  0.00  0.00            
ATOM     31  C   SER X   3      52.456  45.893  93.310  0.00  0.00            
ATOM     32  O   SER X   3      53.217  45.738  92.345  0.00  0.00            
ATOM     33  N   TRP X   4      51.970  47.078  93.563  0.00  0.00            
ATOM     34  H   TRP X   4      51.258  47.090  94.279  0.00  0.00            
ATOM     35  CA  TRP X   4      52.080  48.289  92.709  0.00  0.00            
ATOM     36  HA  TRP X   4      52.821  48.148  91.923  0.00  0.00            
ATOM     37  CB  TRP X   4      50.754  48.403  92.000  0.00  0.00            
ATOM     38  HB2 TRP X   4      50.903  48.832  91.009  0.00  0.00            
ATOM     39  HB3 TRP X   4      50.386  47.402  91.774  0.00  0.00            
ATOM     40  CG  TRP X   4      49.661  49.183  92.559  0.00  0.00            
ATOM     41  CD1 TRP X   4      48.849  48.807  93.513  0.00  0.00            
ATOM     42  HD1 TRP X   4      48.933  47.794  93.879  0.00  0.00            
ATOM     43  NE1 TRP X   4      47.925  49.817  93.796  0.00  0.00            
ATOM     44  HE1 TRP X   4      47.403  49.688  94.652  0.00  0.00            
ATOM     45  CE2 TRP X   4      48.224  50.994  93.193  0.00  0.00            
ATOM     46  CZ2 TRP X   4      47.778  52.306  93.158  0.00  0.00            
ATOM     47  HZ2 TRP X   4      46.984  52.671  93.793  0.00  0.00            
ATOM     48  CH2 TRP X   4      48.407  53.303  92.435  0.00  0.00            
ATOM     49  HH2 TRP X   4      47.978  54.290  92.350  0.00  0.00            
ATOM     50  CZ3 TRP X   4      49.555  52.934  91.714  0.00  0.00            
ATOM     51  HZ3 TRP X   4      50.006  53.668  91.062  0.00  0.00            
ATOM     52  CE3 TRP X   4      49.918  51.622  91.589  0.00  0.00            
ATOM     53  HE3 TRP X   4      50.753  51.322  90.974  0.00  0.00            
ATOM     54  CD2 TRP X   4      49.309  50.559  92.353  0.00  0.00            
ATOM     55  C   TRP X   4      52.538  49.536  93.505  0.00  0.00            
ATOM     56  O   TRP X   4      53.332  50.285  93.016  0.00  0.00            
ATOM     57  N   GLU X   5      52.003  49.774  94.723  0.00  0.00            
ATOM     58  H   GLU X   5      51.221  49.228  95.055  0.00  0.00            
ATOM     59  CA  GLU X   5      52.496  51.011  95.523  0.00  0.00            
ATOM     60  HA  GLU X   5      52.231  51.783  94.801  0.00  0.00            
ATOM     61  CB  GLU X   5      51.632  51.144  96.794  0.00  0.00            
ATOM     62  HB2 GLU X   5      51.461  50.222  97.350  0.00  0.00            
ATOM     63  HB3 GLU X   5      52.149  51.714  97.566  0.00  0.00            
ATOM     64  CG  GLU X   5      50.286  51.798  96.576  0.00  0.00            
ATOM     65  HG2 GLU X   5      49.480  51.198  96.152  0.00  0.00            
ATOM     66  HG3 GLU X   5      49.907  51.890  97.594  0.00  0.00            
ATOM     67  CD  GLU X   5      50.245  53.230  96.000  0.00  0.00            
ATOM     68  OE1 GLU X   5      49.227  53.927  96.047  0.00  0.00            
ATOM     69  OE2 GLU X   5      51.186  53.736  95.327  0.00  0.00            
ATOM     70  C   GLU X   5      54.052  51.174  95.723  0.00  0.00            
ATOM     71  O   GLU X   5      54.447  52.331  95.971  0.00  0.00            
ATOM     72  N   PRO X   6      54.899  50.114  95.688  0.00  0.00            
ATOM     73  CD  PRO X   6      54.647  48.735  95.954  0.00  0.00            
ATOM     74  HD2 PRO X   6      54.457  48.179  95.035  0.00  0.00            
ATOM     75  HD3 PRO X   6      53.914  48.811  96.757  0.00  0.00            
ATOM     76  CG  PRO X   6      55.801  48.163  96.702  0.00  0.00            
ATOM     77  HG2 PRO X   6      55.979  47.143  96.360  0.00  0.00            
ATOM     78  HG3 PRO X   6      55.831  48.281  97.785  0.00  0.00            
ATOM     79  CB  PRO X   6      56.912  49.014  96.115  0.00  0.00            
ATOM     80  HB2 PRO X   6      57.156  48.565  95.152  0.00  0.00            
ATOM     81  HB3 PRO X   6      57.746  49.052  96.816  0.00  0.00            
ATOM     82  CA  PRO X   6      56.344  50.326  95.822  0.00  0.00            
ATOM     83  HA  PRO X   6      56.436  50.918  96.732  0.00  0.00            
ATOM     84  C   PRO X   6      56.984  50.958  94.608  0.00  0.00            
ATOM     85  O   PRO X   6      58.036  51.516  94.753  0.00  0.00            
ATOM     86  N   CYX X   7      56.320  50.911  93.420  0.00  0.00            
ATOM     87  H   CYX X   7      55.390  50.516  93.400  0.00  0.00            
ATOM     88  CA  CYX X   7      56.755  51.647  92.170  0.00  0.00            
ATOM     89  HA  CYX X   7      57.803  51.445  91.950  0.00  0.00            
ATOM     90  CB  CYX X   7      55.982  51.074  90.994  0.00  0.00            
ATOM     91  HB2 CYX X   7      54.913  51.285  90.967  0.00  0.00            
ATOM     92  HB3 CYX X   7      56.314  51.519  90.055  0.00  0.00            
ATOM     93  SG  CYX X   7      55.932  49.250  90.857  0.00  0.00            
ATOM     94  C   CYX X   7      56.668  53.166  92.279  0.00  0.00            
ATOM     95  O   CYX X   7      55.784  53.638  93.042  0.00  0.00            
ATOM     96  N   VAL X   8      57.463  53.919  91.519  0.00  0.00            
ATOM     97  H   VAL X   8      58.141  53.457  90.930  0.00  0.00            
ATOM     98  CA  VAL X   8      57.344  55.371  91.412  0.00  0.00            
ATOM     99  HA  VAL X   8      56.953  55.862  92.304  0.00  0.00            
ATOM    100  CB  VAL X   8      58.796  55.910  91.150  0.00  0.00            
ATOM    101  HB  VAL X   8      59.178  55.247  90.374  0.00  0.00            
ATOM    102  CG1 VAL X   8      59.056  57.352  90.730  0.00  0.00            
ATOM    103 HG11 VAL X   8      58.333  57.728  90.006  0.00  0.00            
ATOM    104 HG12 VAL X   8      58.808  57.880  91.650  0.00  0.00            
ATOM    105 HG13 VAL X   8      60.114  57.459  90.494  0.00  0.00            
ATOM    106  CG2 VAL X   8      59.758  55.607  92.308  0.00  0.00            
ATOM    107 HG21 VAL X   8      60.764  55.776  91.923  0.00  0.00            
ATOM    108 HG22 VAL X   8      59.546  56.351  93.076  0.00  0.00            
ATOM    109 HG23 VAL X   8      59.579  54.590  92.657  0.00  0.00            
ATOM    110  C   VAL X   8      56.457  55.848  90.311  0.00  0.00            
ATOM    111  O   VAL X   8      56.707  55.588  89.144  0.00  0.00            
ATOM    112  N   GLU X   9      55.450  56.612  90.689  0.00  0.00            
ATOM    113  H   GLU X   9      55.271  56.669  91.682  0.00  0.00            
ATOM    114  CA  GLU X   9      54.605  57.388  89.800  0.00  0.00            
ATOM    115  HA  GLU X   9      54.344  56.816  88.909  0.00  0.00            
ATOM    116  CB  GLU X   9      53.241  57.743  90.448  0.00  0.00            
ATOM    117  HB2 GLU X   9      52.904  56.824  90.929  0.00  0.00            
ATOM    118  HB3 GLU X   9      53.378  58.413  91.296  0.00  0.00            
ATOM    119  CG  GLU X   9      52.153  58.319  89.472  0.00  0.00            
ATOM    120  HG2 GLU X   9      52.390  59.333  89.150  0.00  0.00            
ATOM    121  HG3 GLU X   9      52.100  57.683  88.589  0.00  0.00            
ATOM    122  CD  GLU X   9      50.777  58.317  90.217  0.00  0.00            
ATOM    123  OE1 GLU X   9      49.788  57.698  89.782  0.00  0.00            
ATOM    124  OE2 GLU X   9      50.693  59.037  91.241  0.00  0.00            
ATOM    125  C   GLU X   9      55.310  58.650  89.254  0.00  0.00            
ATOM    126  O   GLU X   9      55.215  59.720  89.908  0.00  0.00            
ATOM    127  N   VAL X  10      55.876  58.626  88.063  0.00  0.00            
ATOM    128  H   VAL X  10      55.821  57.743  87.576  0.00  0.00            
ATOM    129  CA  VAL X  10      56.594  59.710  87.409  0.00  0.00            
ATOM    130  HA  VAL X  10      57.191  60.283  88.119  0.00  0.00            
ATOM    131  CB  VAL X  10      57.583  59.165  86.292  0.00  0.00            
ATOM    132  HB  VAL X  10      56.838  58.812  85.580  0.00  0.00            
ATOM    133  CG1 VAL X  10      58.513  60.145  85.548  0.00  0.00            
ATOM    134 HG11 VAL X  10      59.349  60.444  86.181  0.00  0.00            
ATOM    135 HG12 VAL X  10      58.913  59.539  84.736  0.00  0.00            
ATOM    136 HG13 VAL X  10      57.979  60.996  85.125  0.00  0.00            
ATOM    137  CG2 VAL X  10      58.485  57.930  86.698  0.00  0.00            
ATOM    138 HG21 VAL X  10      59.192  58.284  87.449  0.00  0.00            
ATOM    139 HG22 VAL X  10      57.796  57.161  87.046  0.00  0.00            
ATOM    140 HG23 VAL X  10      59.109  57.652  85.849  0.00  0.00            
ATOM    141  C   VAL X  10      55.606  60.726  86.856  0.00  0.00            
ATOM    142  O   VAL X  10      55.915  61.885  86.827  0.00  0.00            
ATOM    143  N   VAL X  11      54.313  60.341  86.532  0.00  0.00            
ATOM    144  H   VAL X  11      54.148  59.345  86.528  0.00  0.00            
ATOM    145  CA  VAL X  11      53.307  61.288  86.107  0.00  0.00            
ATOM    146  HA  VAL X  11      53.483  62.263  86.562  0.00  0.00            
ATOM    147  CB  VAL X  11      53.225  61.476  84.564  0.00  0.00            
ATOM    148  HB  VAL X  11      52.986  60.503  84.137  0.00  0.00            
ATOM    149  CG1 VAL X  11      52.146  62.469  84.075  0.00  0.00            
ATOM    150 HG11 VAL X  11      52.435  63.501  84.273  0.00  0.00            
ATOM    151 HG12 VAL X  11      51.982  62.356  83.003  0.00  0.00            
ATOM    152 HG13 VAL X  11      51.188  62.359  84.583  0.00  0.00            
ATOM    153  CG2 VAL X  11      54.512  61.876  83.813  0.00  0.00            
ATOM    154 HG21 VAL X  11      55.000  62.767  84.208  0.00  0.00            
ATOM    155 HG22 VAL X  11      55.367  61.201  83.774  0.00  0.00            
ATOM    156 HG23 VAL X  11      54.249  62.119  82.784  0.00  0.00            
ATOM    157  C   VAL X  11      51.938  60.707  86.657  0.00  0.00            
ATOM    158  O   VAL X  11      51.663  59.587  86.360  0.00  0.00            
ATOM    159  N   PRO X  12      51.114  61.475  87.346  0.00  0.00            
ATOM    160  CD  PRO X  12      51.319  62.881  87.726  0.00  0.00            
ATOM    161  HD2 PRO X  12      51.168  63.510  86.849  0.00  0.00            
ATOM    162  HD3 PRO X  12      52.321  63.078  88.108  0.00  0.00            
ATOM    163  CG  PRO X  12      50.358  63.224  88.849  0.00  0.00            
ATOM    164  HG2 PRO X  12      50.116  64.286  88.867  0.00  0.00            
ATOM    165  HG3 PRO X  12      50.720  62.965  89.844  0.00  0.00            
ATOM    166  CB  PRO X  12      49.200  62.285  88.486  0.00  0.00            
ATOM    167  HB2 PRO X  12      48.660  62.775  87.677  0.00  0.00            
ATOM    168  HB3 PRO X  12      48.491  62.073  89.287  0.00  0.00            
ATOM    169  CA  PRO X  12      49.877  60.993  88.025  0.00  0.00            
ATOM    170  HA  PRO X  12      50.133  60.328  88.850  0.00  0.00            
ATOM    171  C   PRO X  12      49.014  60.131  87.072  0.00  0.00            
ATOM    172  O   PRO X  12      48.548  60.637  86.080  0.00  0.00            
ATOM    173  N   ASN X  13      48.657  58.915  87.487  0.00  0.00            
ATOM    174  H   ASN X  13      49.147  58.542  88.288  0.00  0.00            
ATOM    175  CA  ASN X  13      47.913  57.825  86.809  0.00  0.00            
ATOM    176  HA  ASN X  13      47.979  57.040  87.562  0.00  0.00            
ATOM    177  CB  ASN X  13      46.406  58.157  86.759  0.00  0.00            
ATOM    178  HB2 ASN X  13      46.290  59.021  86.104  0.00  0.00            
ATOM    179  HB3 ASN X  13      45.788  57.338  86.393  0.00  0.00            
ATOM    180  CG  ASN X  13      45.906  58.504  88.175  0.00  0.00            
ATOM    181  OD1 ASN X  13      45.704  57.668  89.019  0.00  0.00            
ATOM    182  ND2 ASN X  13      45.831  59.757  88.523  0.00  0.00            
ATOM    183 HD21 ASN X  13      45.659  59.984  89.492  0.00  0.00            
ATOM    184 HD22 ASN X  13      46.025  60.519  87.889  0.00  0.00            
ATOM    185  C   ASN X  13      48.475  57.393  85.368  0.00  0.00            
ATOM    186  O   ASN X  13      47.716  56.641  84.705  0.00  0.00            
ATOM    187  N   ILE X  14      49.610  58.023  84.840  0.00  0.00            
ATOM    188  H   ILE X  14      50.128  58.687  85.397  0.00  0.00            
ATOM    189  CA  ILE X  14      49.974  57.892  83.431  0.00  0.00            
ATOM    190  HA  ILE X  14      49.295  57.189  82.949  0.00  0.00            
ATOM    191  CB  ILE X  14      49.581  59.202  82.677  0.00  0.00            
ATOM    192  HB  ILE X  14      50.110  60.017  83.172  0.00  0.00            
ATOM    193  CG2 ILE X  14      50.154  59.240  81.199  0.00  0.00            
ATOM    194 HG21 ILE X  14      49.902  60.208  80.765  0.00  0.00            
ATOM    195 HG22 ILE X  14      51.232  59.080  81.206  0.00  0.00            
ATOM    196 HG23 ILE X  14      49.589  58.477  80.665  0.00  0.00            
ATOM    197  CG1 ILE X  14      48.046  59.444  82.674  0.00  0.00            
ATOM    198 HG12 ILE X  14      47.550  58.679  82.077  0.00  0.00            
ATOM    199 HG13 ILE X  14      47.637  59.459  83.684  0.00  0.00            
ATOM    200  CD1 ILE X  14      47.584  60.769  82.079  0.00  0.00            
ATOM    201 HD11 ILE X  14      47.777  60.605  81.019  0.00  0.00            
ATOM    202 HD12 ILE X  14      46.536  60.918  82.337  0.00  0.00            
ATOM    203 HD13 ILE X  14      48.193  61.555  82.526  0.00  0.00            
ATOM    204  C   ILE X  14      51.437  57.328  83.130  0.00  0.00            
ATOM    205  O   ILE X  14      51.602  56.767  82.067  0.00  0.00            
ATOM    206  N   THR X  15      52.398  57.395  84.129  0.00  0.00            
ATOM    207  H   THR X  15      52.156  57.883  84.980  0.00  0.00            
ATOM    208  CA  THR X  15      53.762  56.916  83.935  0.00  0.00            
ATOM    209  HA  THR X  15      53.863  56.006  83.345  0.00  0.00            
ATOM    210  CB  THR X  15      54.770  57.966  83.277  0.00  0.00            
ATOM    211  HB  THR X  15      54.869  58.747  84.031  0.00  0.00            
ATOM    212  CG2 THR X  15      56.235  57.478  83.117  0.00  0.00            
ATOM    213 HG21 THR X  15      56.279  56.545  82.555  0.00  0.00            
ATOM    214 HG22 THR X  15      56.922  58.224  82.717  0.00  0.00            
ATOM    215 HG23 THR X  15      56.577  57.263  84.129  0.00  0.00            
ATOM    216  OG1 THR X  15      54.178  58.492  82.152  0.00  0.00            
ATOM    217  HG1 THR X  15      53.310  58.133  81.956  0.00  0.00            
ATOM    218  C   THR X  15      54.359  56.430  85.277  0.00  0.00            
ATOM    219  O   THR X  15      54.281  57.179  86.302  0.00  0.00            
ATOM    220  N   TYR X  16      54.909  55.259  85.287  0.00  0.00            
ATOM    221  H   TYR X  16      54.792  54.594  84.536  0.00  0.00            
ATOM    222  CA  TYR X  16      55.344  54.586  86.500  0.00  0.00            
ATOM    223  HA  TYR X  16      55.384  55.269  87.348  0.00  0.00            
ATOM    224  CB  TYR X  16      54.429  53.461  86.930  0.00  0.00            
ATOM    225  HB2 TYR X  16      54.302  52.734  86.128  0.00  0.00            
ATOM    226  HB3 TYR X  16      54.742  52.978  87.855  0.00  0.00            
ATOM    227  CG  TYR X  16      53.057  53.999  87.339  0.00  0.00            
ATOM    228  CD1 TYR X  16      51.966  54.151  86.447  0.00  0.00            
ATOM    229  HD1 TYR X  16      52.093  53.749  85.452  0.00  0.00            
ATOM    230  CE1 TYR X  16      50.771  54.620  86.899  0.00  0.00            
ATOM    231  HE1 TYR X  16      49.865  54.539  86.316  0.00  0.00            
ATOM    232  CZ  TYR X  16      50.601  55.002  88.238  0.00  0.00            
ATOM    233  OH  TYR X  16      49.398  55.297  88.786  0.00  0.00            
ATOM    234  HH  TYR X  16      49.373  56.099  89.313  0.00  0.00            
ATOM    235  CE2 TYR X  16      51.639  54.946  89.122  0.00  0.00            
ATOM    236  HE2 TYR X  16      51.589  55.346  90.124  0.00  0.00            
ATOM    237  CD2 TYR X  16      52.877  54.377  88.696  0.00  0.00            
ATOM    238  HD2 TYR X  16      53.714  54.347  89.378  0.00  0.00            
ATOM    239  C   TYR X  16      56.642  53.855  86.161  0.00  0.00            
ATOM    240  O   TYR X  16      56.670  53.153  85.095  0.00  0.00            
ATOM    241  N   GLN X  17      57.560  53.799  87.106  0.00  0.00            
ATOM    242  H   GLN X  17      57.437  54.320  87.963  0.00  0.00            
ATOM    243  CA  GLN X  17      58.692  52.807  87.082  0.00  0.00            
ATOM    244  HA  GLN X  17      58.333  52.079  86.355  0.00  0.00            
ATOM    245  CB  GLN X  17      59.997  53.452  86.611  0.00  0.00            
ATOM    246  HB2 GLN X  17      60.723  52.700  86.303  0.00  0.00            
ATOM    247  HB3 GLN X  17      59.667  53.941  85.695  0.00  0.00            
ATOM    248  CG  GLN X  17      60.643  54.540  87.540  0.00  0.00            
ATOM    249  HG2 GLN X  17      61.129  55.236  86.856  0.00  0.00            
ATOM    250  HG3 GLN X  17      59.847  55.183  87.916  0.00  0.00            
ATOM    251  CD  GLN X  17      61.574  54.074  88.583  0.00  0.00            
ATOM    252  OE1 GLN X  17      61.671  52.879  88.934  0.00  0.00            
ATOM    253  NE2 GLN X  17      62.495  54.917  88.934  0.00  0.00            
ATOM    254 HE21 GLN X  17      63.182  54.549  89.576  0.00  0.00            
ATOM    255 HE22 GLN X  17      62.564  55.855  88.567  0.00  0.00            
ATOM    256  C   GLN X  17      58.799  51.974  88.341  0.00  0.00            
ATOM    257  O   GLN X  17      58.802  52.497  89.457  0.00  0.00            
ATOM    258  N   CYX X  18      58.978  50.683  88.175  0.00  0.00            
ATOM    259  H   CYX X  18      58.814  50.288  87.260  0.00  0.00            
ATOM    260  CA  CYX X  18      59.247  49.656  89.140  0.00  0.00            
ATOM    261  HA  CYX X  18      59.342  50.088  90.137  0.00  0.00            
ATOM    262  CB  CYX X  18      58.226  48.501  89.015  0.00  0.00            
ATOM    263  HB2 CYX X  18      58.541  47.978  88.112  0.00  0.00            
ATOM    264  HB3 CYX X  18      58.407  47.821  89.847  0.00  0.00            
ATOM    265  SG  CYX X  18      56.435  48.855  88.899  0.00  0.00            
ATOM    266  C   CYX X  18      60.623  49.102  88.951  0.00  0.00            
ATOM    267  O   CYX X  18      60.870  47.891  89.212  0.00  0.00            
ATOM    268  N   MET X  19      61.614  49.921  88.691  0.00  0.00            
ATOM    269  H   MET X  19      61.486  50.915  88.566  0.00  0.00            
ATOM    270  CA  MET X  19      62.904  49.356  88.317  0.00  0.00            
ATOM    271  HA  MET X  19      62.707  48.528  87.635  0.00  0.00            
ATOM    272  CB  MET X  19      63.656  50.443  87.402  0.00  0.00            
ATOM    273  HB2 MET X  19      63.058  50.659  86.517  0.00  0.00            
ATOM    274  HB3 MET X  19      63.745  51.372  87.965  0.00  0.00            
ATOM    275  CG  MET X  19      64.986  49.877  86.816  0.00  0.00            
ATOM    276  HG2 MET X  19      65.477  49.322  87.614  0.00  0.00            
ATOM    277  HG3 MET X  19      64.738  49.273  85.943  0.00  0.00            
ATOM    278  SD  MET X  19      66.069  51.080  86.202  0.00  0.00            
ATOM    279  CE  MET X  19      66.645  51.588  87.888  0.00  0.00            
ATOM    280  HE1 MET X  19      67.031  50.768  88.493  0.00  0.00            
ATOM    281  HE2 MET X  19      67.398  52.371  87.794  0.00  0.00            
ATOM    282  HE3 MET X  19      65.787  52.015  88.407  0.00  0.00            
ATOM    283  C   MET X  19      63.648  48.771  89.465  0.00  0.00            
ATOM    284  O   MET X  19      63.866  49.463  90.495  0.00  0.00            
ATOM    285  N   GLU X  20      64.179  47.544  89.337  0.00  0.00            
ATOM    286  H   GLU X  20      64.054  47.170  88.407  0.00  0.00            
ATOM    287  CA  GLU X  20      65.077  46.858  90.329  0.00  0.00            
ATOM    288  HA  GLU X  20      65.195  45.887  89.848  0.00  0.00            
ATOM    289  CB  GLU X  20      66.476  47.548  90.262  0.00  0.00            
ATOM    290  HB2 GLU X  20      66.738  47.670  89.211  0.00  0.00            
ATOM    291  HB3 GLU X  20      66.427  48.517  90.759  0.00  0.00            
ATOM    292  CG  GLU X  20      67.621  46.652  90.835  0.00  0.00            
ATOM    293  HG2 GLU X  20      67.475  46.574  91.912  0.00  0.00            
ATOM    294  HG3 GLU X  20      67.592  45.654  90.397  0.00  0.00            
ATOM    295  CD  GLU X  20      68.992  47.227  90.498  0.00  0.00            
ATOM    296  OE1 GLU X  20      70.002  46.528  90.809  0.00  0.00            
ATOM    297  OE2 GLU X  20      69.219  48.383  90.077  0.00  0.00            
ATOM    298  C   GLU X  20      64.528  46.649  91.719  0.00  0.00            
ATOM    299  O   GLU X  20      65.227  46.589  92.747  0.00  0.00            
ATOM    300  N   LEU X  21      63.197  46.544  91.828  0.00  0.00            
ATOM    301  H   LEU X  21      62.667  46.712  90.984  0.00  0.00            
ATOM    302  CA  LEU X  21      62.486  46.219  93.101  0.00  0.00            
ATOM    303  HA  LEU X  21      63.093  46.582  93.930  0.00  0.00            
ATOM    304  CB  LEU X  21      61.163  46.904  93.130  0.00  0.00            
ATOM    305  HB2 LEU X  21      60.441  46.389  92.496  0.00  0.00            
ATOM    306  HB3 LEU X  21      60.683  46.802  94.104  0.00  0.00            
ATOM    307  CG  LEU X  21      61.296  48.422  92.772  0.00  0.00            
ATOM    308  HG  LEU X  21      61.536  48.536  91.714  0.00  0.00            
ATOM    309  CD1 LEU X  21      59.815  48.963  92.900  0.00  0.00            
ATOM    310 HD11 LEU X  21      59.144  48.511  92.169  0.00  0.00            
ATOM    311 HD12 LEU X  21      59.431  48.958  93.920  0.00  0.00            
ATOM    312 HD13 LEU X  21      59.959  50.007  92.623  0.00  0.00            
ATOM    313  CD2 LEU X  21      62.281  49.245  93.604  0.00  0.00            
ATOM    314 HD21 LEU X  21      63.254  48.851  93.308  0.00  0.00            
ATOM    315 HD22 LEU X  21      62.202  50.319  93.443  0.00  0.00            
ATOM    316 HD23 LEU X  21      62.122  48.941  94.639  0.00  0.00            
ATOM    317  C   LEU X  21      62.329  44.745  93.350  0.00  0.00            
ATOM    318  O   LEU X  21      61.550  44.402  94.325  0.00  0.00            
ATOM    319  N   ASN X  22      63.063  43.850  92.642  0.00  0.00            
ATOM    320  H   ASN X  22      63.723  44.288  92.016  0.00  0.00            
ATOM    321  CA  ASN X  22      63.156  42.364  92.914  0.00  0.00            
ATOM    322  HA  ASN X  22      63.770  41.928  92.126  0.00  0.00            
ATOM    323  CB  ASN X  22      63.826  42.100  94.277  0.00  0.00            
ATOM    324  HB2 ASN X  22      63.192  42.366  95.123  0.00  0.00            
ATOM    325  HB3 ASN X  22      64.099  41.049  94.370  0.00  0.00            
ATOM    326  CG  ASN X  22      65.160  42.858  94.376  0.00  0.00            
ATOM    327  OD1 ASN X  22      66.015  42.711  93.471  0.00  0.00            
ATOM    328  ND2 ASN X  22      65.348  43.787  95.301  0.00  0.00            
ATOM    329 HD21 ASN X  22      66.153  44.379  95.159  0.00  0.00            
ATOM    330 HD22 ASN X  22      64.589  44.074  95.902  0.00  0.00            
ATOM    331  C   ASN X  22      61.768  41.661  92.759  0.00  0.00            
ATOM    332  O   ASN X  22      61.599  40.613  93.353  0.00  0.00            
ATOM    333  N   PHE X  23      60.872  42.296  91.909  0.00  0.00            
ATOM    334  H   PHE X  23      61.174  43.043  91.299  0.00  0.00            
ATOM    335  CA  PHE X  23      59.571  41.583  91.656  0.00  0.00            
ATOM    336  HA  PHE X  23      59.175  41.405  92.656  0.00  0.00            
ATOM    337  CB  PHE X  23      58.503  42.529  90.969  0.00  0.00            
ATOM    338  HB2 PHE X  23      58.875  42.787  89.977  0.00  0.00            
ATOM    339  HB3 PHE X  23      57.564  41.991  90.839  0.00  0.00            
ATOM    340  CG  PHE X  23      58.040  43.876  91.594  0.00  0.00            
ATOM    341  CD1 PHE X  23      58.421  44.334  92.878  0.00  0.00            
ATOM    342  HD1 PHE X  23      59.132  43.770  93.464  0.00  0.00            
ATOM    343  CE1 PHE X  23      57.849  45.409  93.560  0.00  0.00            
ATOM    344  HE1 PHE X  23      58.063  45.723  94.571  0.00  0.00            
ATOM    345  CZ  PHE X  23      56.758  46.031  92.906  0.00  0.00            
ATOM    346  HZ  PHE X  23      56.246  46.788  93.483  0.00  0.00            
ATOM    347  CE2 PHE X  23      56.442  45.744  91.581  0.00  0.00            
ATOM    348  HE2 PHE X  23      55.637  46.269  91.088  0.00  0.00            
ATOM    349  CD2 PHE X  23      57.033  44.641  90.957  0.00  0.00            
ATOM    350  HD2 PHE X  23      56.760  44.330  89.960  0.00  0.00            
ATOM    351  C   PHE X  23      59.718  40.254  90.863  0.00  0.00            
ATOM    352  O   PHE X  23      60.614  40.113  90.007  0.00  0.00            
ATOM    353  N   TYR X  24      58.810  39.257  91.095  0.00  0.00            
ATOM    354  H   TYR X  24      58.068  39.432  91.757  0.00  0.00            
ATOM    355  CA  TYR X  24      58.834  38.079  90.187  0.00  0.00            
ATOM    356  HA  TYR X  24      59.613  38.037  89.426  0.00  0.00            
ATOM    357  CB  TYR X  24      59.047  36.786  91.031  0.00  0.00            
ATOM    358  HB2 TYR X  24      60.118  36.661  91.192  0.00  0.00            
ATOM    359  HB3 TYR X  24      58.521  36.955  91.971  0.00  0.00            
ATOM    360  CG  TYR X  24      58.659  35.435  90.463  0.00  0.00            
ATOM    361  CD1 TYR X  24      59.276  34.964  89.296  0.00  0.00            
ATOM    362  HD1 TYR X  24      59.939  35.583  88.710  0.00  0.00            
ATOM    363  CE1 TYR X  24      58.944  33.715  88.790  0.00  0.00            
ATOM    364  HE1 TYR X  24      59.326  33.500  87.803  0.00  0.00            
ATOM    365  CZ  TYR X  24      58.038  32.833  89.447  0.00  0.00            
ATOM    366  OH  TYR X  24      57.906  31.589  88.976  0.00  0.00            
ATOM    367  HH  TYR X  24      57.022  31.223  89.053  0.00  0.00            
ATOM    368  CE2 TYR X  24      57.427  33.271  90.650  0.00  0.00            
ATOM    369  HE2 TYR X  24      56.811  32.575  91.199  0.00  0.00            
ATOM    370  CD2 TYR X  24      57.747  34.558  91.128  0.00  0.00            
ATOM    371  HD2 TYR X  24      57.243  34.880  92.028  0.00  0.00            
ATOM    372  C   TYR X  24      57.574  37.929  89.336  0.00  0.00            
ATOM    373  O   TYR X  24      57.682  37.766  88.163  0.00  0.00            
ATOM    374  N   LYS X  25      56.399  38.192  89.880  0.00  0.00            
ATOM    375  H   LYS X  25      56.460  38.629  90.788  0.00  0.00            
ATOM    376  CA  LYS X  25      55.162  38.424  89.100  0.00  0.00            
ATOM    377  HA  LYS X  25      55.033  37.673  88.320  0.00  0.00            
ATOM    378  CB  LYS X  25      53.926  38.273  89.981  0.00  0.00            
ATOM    379  HB2 LYS X  25      53.884  39.010  90.783  0.00  0.00            
ATOM    380  HB3 LYS X  25      53.045  38.551  89.404  0.00  0.00            
ATOM    381  CG  LYS X  25      53.593  36.853  90.547  0.00  0.00            
ATOM    382  HG2 LYS X  25      54.204  36.136  89.999  0.00  0.00            
ATOM    383  HG3 LYS X  25      53.931  36.874  91.583  0.00  0.00            
ATOM    384  CD  LYS X  25      52.113  36.454  90.369  0.00  0.00            
ATOM    385  HD2 LYS X  25      51.987  35.499  90.880  0.00  0.00            
ATOM    386  HD3 LYS X  25      51.502  37.202  90.874  0.00  0.00            
ATOM    387  CE  LYS X  25      51.696  36.295  88.902  0.00  0.00            
ATOM    388  HE2 LYS X  25      51.710  37.262  88.400  0.00  0.00            
ATOM    389  HE3 LYS X  25      52.362  35.542  88.480  0.00  0.00            
ATOM    390  NZ  LYS X  25      50.237  35.841  88.806  0.00  0.00            
ATOM    391  HZ1 LYS X  25      50.029  34.926  89.180  0.00  0.00            
ATOM    392  HZ2 LYS X  25      49.604  36.527  89.193  0.00  0.00            
ATOM    393  HZ3 LYS X  25      49.964  35.735  87.840  0.00  0.00            
ATOM    394  C   LYS X  25      55.183  39.790  88.412  0.00  0.00            
ATOM    395  O   LYS X  25      55.516  40.797  89.033  0.00  0.00            
ATOM    396  N   ILE X  26      54.562  39.898  87.203  0.00  0.00            
ATOM    397  H   ILE X  26      54.186  39.032  86.843  0.00  0.00            
ATOM    398  CA  ILE X  26      54.178  41.102  86.521  0.00  0.00            
ATOM    399  HA  ILE X  26      55.033  41.757  86.692  0.00  0.00            
ATOM    400  CB  ILE X  26      53.908  40.812  84.934  0.00  0.00            
ATOM    401  HB  ILE X  26      53.215  39.991  84.749  0.00  0.00            
ATOM    402  CG2 ILE X  26      53.364  42.130  84.346  0.00  0.00            
ATOM    403 HG21 ILE X  26      52.369  42.174  84.790  0.00  0.00            
ATOM    404 HG22 ILE X  26      53.974  42.962  84.697  0.00  0.00            
ATOM    405 HG23 ILE X  26      53.288  42.076  83.260  0.00  0.00            
ATOM    406  CG1 ILE X  26      55.223  40.483  84.168  0.00  0.00            
ATOM    407 HG12 ILE X  26      55.089  40.812  83.138  0.00  0.00            
ATOM    408 HG13 ILE X  26      56.056  40.991  84.654  0.00  0.00            
ATOM    409  CD1 ILE X  26      55.721  39.035  84.153  0.00  0.00            
ATOM    410 HD11 ILE X  26      56.685  39.084  83.646  0.00  0.00            
ATOM    411 HD12 ILE X  26      55.898  38.871  85.216  0.00  0.00            
ATOM    412 HD13 ILE X  26      55.021  38.350  83.675  0.00  0.00            
ATOM    413  C   ILE X  26      52.866  41.586  87.243  0.00  0.00            
ATOM    414  O   ILE X  26      51.883  40.862  87.190  0.00  0.00            
ATOM    415  N   PRO X  27      52.759  42.823  87.785  0.00  0.00            
ATOM    416  CD  PRO X  27      53.893  43.743  87.882  0.00  0.00            
ATOM    417  HD2 PRO X  27      54.320  44.014  86.917  0.00  0.00            
ATOM    418  HD3 PRO X  27      54.665  43.376  88.559  0.00  0.00            
ATOM    419  CG  PRO X  27      53.312  45.078  88.388  0.00  0.00            
ATOM    420  HG2 PRO X  27      52.916  45.685  87.573  0.00  0.00            
ATOM    421  HG3 PRO X  27      53.947  45.609  89.098  0.00  0.00            
ATOM    422  CB  PRO X  27      52.033  44.650  89.152  0.00  0.00            
ATOM    423  HB2 PRO X  27      51.325  45.461  89.320  0.00  0.00            
ATOM    424  HB3 PRO X  27      52.457  44.351  90.111  0.00  0.00            
ATOM    425  CA  PRO X  27      51.514  43.462  88.359  0.00  0.00            
ATOM    426  HA  PRO X  27      51.000  42.801  89.057  0.00  0.00            
ATOM    427  C   PRO X  27      50.451  43.898  87.315  0.00  0.00            
ATOM    428  O   PRO X  27      50.717  44.098  86.165  0.00  0.00            
ATOM    429  N   ASP X  28      49.201  44.222  87.725  0.00  0.00            
ATOM    430  H   ASP X  28      48.966  43.939  88.666  0.00  0.00            
ATOM    431  CA  ASP X  28      48.086  44.706  86.867  0.00  0.00            
ATOM    432  HA  ASP X  28      48.436  45.353  86.063  0.00  0.00            
ATOM    433  CB  ASP X  28      47.518  43.517  86.114  0.00  0.00            
ATOM    434  HB2 ASP X  28      46.693  43.841  85.480  0.00  0.00            
ATOM    435  HB3 ASP X  28      48.323  43.064  85.536  0.00  0.00            
ATOM    436  CG  ASP X  28      46.930  42.384  86.967  0.00  0.00            
ATOM    437  OD1 ASP X  28      47.085  41.177  86.633  0.00  0.00            
ATOM    438  OD2 ASP X  28      46.233  42.736  87.998  0.00  0.00            
ATOM    439  C   ASP X  28      47.034  45.616  87.443  0.00  0.00            
ATOM    440  O   ASP X  28      46.162  46.158  86.759  0.00  0.00            
ATOM    441  N   ASN X  29      47.101  45.878  88.735  0.00  0.00            
ATOM    442  H   ASN X  29      47.754  45.355  89.301  0.00  0.00            
ATOM    443  CA  ASN X  29      46.225  46.866  89.475  0.00  0.00            
ATOM    444  HA  ASN X  29      45.189  46.553  89.348  0.00  0.00            
ATOM    445  CB  ASN X  29      46.598  46.733  90.973  0.00  0.00            
ATOM    446  HB2 ASN X  29      47.684  46.749  91.067  0.00  0.00            
ATOM    447  HB3 ASN X  29      46.344  47.667  91.473  0.00  0.00            
ATOM    448  CG  ASN X  29      45.830  45.701  91.755  0.00  0.00            
ATOM    449  OD1 ASN X  29      44.854  46.037  92.441  0.00  0.00            
ATOM    450  ND2 ASN X  29      46.222  44.453  91.737  0.00  0.00            
ATOM    451 HD21 ASN X  29      45.647  43.748  92.176  0.00  0.00            
ATOM    452 HD22 ASN X  29      47.092  44.183  91.300  0.00  0.00            
ATOM    453  C   ASN X  29      46.345  48.287  88.837  0.00  0.00            
ATOM    454  O   ASN X  29      45.538  49.093  89.317  0.00  0.00            
ATOM    455  N   LEU X  30      47.367  48.594  88.027  0.00  0.00            
ATOM    456  H   LEU X  30      47.982  47.817  87.834  0.00  0.00            
ATOM    457  CA  LEU X  30      47.663  49.849  87.386  0.00  0.00            
ATOM    458  HA  LEU X  30      47.971  50.548  88.163  0.00  0.00            
ATOM    459  CB  LEU X  30      48.832  49.778  86.344  0.00  0.00            
ATOM    460  HB2 LEU X  30      48.677  49.253  85.401  0.00  0.00            
ATOM    461  HB3 LEU X  30      48.982  50.814  86.039  0.00  0.00            
ATOM    462  CG  LEU X  30      50.120  49.240  87.007  0.00  0.00            
ATOM    463  HG  LEU X  30      49.768  48.666  87.864  0.00  0.00            
ATOM    464  CD1 LEU X  30      50.921  48.267  86.154  0.00  0.00            
ATOM    465 HD11 LEU X  30      51.310  48.774  85.271  0.00  0.00            
ATOM    466 HD12 LEU X  30      51.758  47.885  86.738  0.00  0.00            
ATOM    467 HD13 LEU X  30      50.333  47.392  85.879  0.00  0.00            
ATOM    468  CD2 LEU X  30      50.953  50.434  87.333  0.00  0.00            
ATOM    469 HD21 LEU X  30      51.320  50.918  86.428  0.00  0.00            
ATOM    470 HD22 LEU X  30      50.320  51.229  87.727  0.00  0.00            
ATOM    471 HD23 LEU X  30      51.681  50.141  88.089  0.00  0.00            
ATOM    472  C   LEU X  30      46.396  50.403  86.644  0.00  0.00            
ATOM    473  O   LEU X  30      45.786  49.697  85.835  0.00  0.00            
ATOM    474  N   PRO X  31      46.081  51.684  86.841  0.00  0.00            
ATOM    475  CD  PRO X  31      46.943  52.588  87.602  0.00  0.00            
ATOM    476  HD2 PRO X  31      47.988  52.406  87.351  0.00  0.00            
ATOM    477  HD3 PRO X  31      46.807  52.341  88.655  0.00  0.00            
ATOM    478  CG  PRO X  31      46.458  53.992  87.354  0.00  0.00            
ATOM    479  HG2 PRO X  31      46.992  54.428  86.510  0.00  0.00            
ATOM    480  HG3 PRO X  31      46.626  54.585  88.253  0.00  0.00            
ATOM    481  CB  PRO X  31      45.035  53.925  86.799  0.00  0.00            
ATOM    482  HB2 PRO X  31      44.860  54.684  86.037  0.00  0.00            
ATOM    483  HB3 PRO X  31      44.272  54.008  87.573  0.00  0.00            
ATOM    484  CA  PRO X  31      44.924  52.396  86.257  0.00  0.00            
ATOM    485  HA  PRO X  31      43.945  52.014  86.545  0.00  0.00            
ATOM    486  C   PRO X  31      45.047  52.452  84.747  0.00  0.00            
ATOM    487  O   PRO X  31      46.085  52.810  84.148  0.00  0.00            
ATOM    488  N   PHE X  32      43.907  52.438  84.050  0.00  0.00            
ATOM    489  H   PHE X  32      43.113  52.315  84.662  0.00  0.00            
ATOM    490  CA  PHE X  32      43.742  52.263  82.572  0.00  0.00            
ATOM    491  HA  PHE X  32      44.144  51.340  82.155  0.00  0.00            
ATOM    492  CB  PHE X  32      42.259  52.085  82.299  0.00  0.00            
ATOM    493  HB2 PHE X  32      42.200  51.652  81.301  0.00  0.00            
ATOM    494  HB3 PHE X  32      41.868  51.322  82.971  0.00  0.00            
ATOM    495  CG  PHE X  32      41.402  53.336  82.496  0.00  0.00            
ATOM    496  CD1 PHE X  32      41.403  54.306  81.468  0.00  0.00            
ATOM    497  HD1 PHE X  32      42.016  54.056  80.615  0.00  0.00            
ATOM    498  CE1 PHE X  32      40.545  55.337  81.567  0.00  0.00            
ATOM    499  HE1 PHE X  32      40.433  56.005  80.726  0.00  0.00            
ATOM    500  CZ  PHE X  32      39.824  55.631  82.755  0.00  0.00            
ATOM    501  HZ  PHE X  32      39.218  56.524  82.777  0.00  0.00            
ATOM    502  CE2 PHE X  32      39.836  54.699  83.830  0.00  0.00            
ATOM    503  HE2 PHE X  32      39.138  54.886  84.632  0.00  0.00            
ATOM    504  CD2 PHE X  32      40.599  53.523  83.693  0.00  0.00            
ATOM    505  HD2 PHE X  32      40.772  52.847  84.517  0.00  0.00            
ATOM    506  C   PHE X  32      44.302  53.352  81.677  0.00  0.00            
ATOM    507  O   PHE X  32      44.848  53.024  80.615  0.00  0.00            
ATOM    508  N   SER X  33      44.465  54.592  82.186  0.00  0.00            
ATOM    509  H   SER X  33      44.010  54.770  83.070  0.00  0.00            
ATOM    510  CA  SER X  33      45.108  55.721  81.467  0.00  0.00            
ATOM    511  HA  SER X  33      44.674  55.685  80.468  0.00  0.00            
ATOM    512  CB  SER X  33      44.679  57.062  82.121  0.00  0.00            
ATOM    513  HB2 SER X  33      45.194  57.852  81.574  0.00  0.00            
ATOM    514  HB3 SER X  33      43.612  57.240  81.986  0.00  0.00            
ATOM    515  OG  SER X  33      44.829  56.973  83.525  0.00  0.00            
ATOM    516  HG  SER X  33      45.775  56.953  83.691  0.00  0.00            
ATOM    517  C   SER X  33      46.653  55.549  81.374  0.00  0.00            
ATOM    518  O   SER X  33      47.270  56.330  80.672  0.00  0.00            
ATOM    519  N   THR X  34      47.204  54.460  82.002  0.00  0.00            
ATOM    520  H   THR X  34      46.579  53.848  82.508  0.00  0.00            
ATOM    521  CA  THR X  34      48.644  54.363  82.110  0.00  0.00            
ATOM    522  HA  THR X  34      49.053  55.239  82.612  0.00  0.00            
ATOM    523  CB  THR X  34      49.027  53.247  83.060  0.00  0.00            
ATOM    524  HB  THR X  34      48.486  52.343  82.782  0.00  0.00            
ATOM    525  CG2 THR X  34      50.551  53.023  83.112  0.00  0.00            
ATOM    526 HG21 THR X  34      50.780  52.346  83.935  0.00  0.00            
ATOM    527 HG22 THR X  34      51.035  52.588  82.239  0.00  0.00            
ATOM    528 HG23 THR X  34      51.110  53.953  83.218  0.00  0.00            
ATOM    529  OG1 THR X  34      48.574  53.645  84.274  0.00  0.00            
ATOM    530  HG1 THR X  34      47.635  53.459  84.348  0.00  0.00            
ATOM    531  C   THR X  34      49.339  54.125  80.756  0.00  0.00            
ATOM    532  O   THR X  34      49.019  53.172  80.003  0.00  0.00            
ATOM    533  N   LYS X  35      50.208  55.026  80.312  0.00  0.00            
ATOM    534  H   LYS X  35      50.347  55.821  80.919  0.00  0.00            
ATOM    535  CA  LYS X  35      50.741  55.080  78.913  0.00  0.00            
ATOM    536  HA  LYS X  35      50.135  54.502  78.215  0.00  0.00            
ATOM    537  CB  LYS X  35      50.596  56.609  78.442  0.00  0.00            
ATOM    538  HB2 LYS X  35      49.621  57.030  78.689  0.00  0.00            
ATOM    539  HB3 LYS X  35      51.269  57.241  79.022  0.00  0.00            
ATOM    540  CG  LYS X  35      50.902  56.734  76.946  0.00  0.00            
ATOM    541  HG2 LYS X  35      51.987  56.655  76.882  0.00  0.00            
ATOM    542  HG3 LYS X  35      50.304  55.933  76.511  0.00  0.00            
ATOM    543  CD  LYS X  35      50.481  58.048  76.364  0.00  0.00            
ATOM    544  HD2 LYS X  35      50.911  58.828  76.992  0.00  0.00            
ATOM    545  HD3 LYS X  35      50.877  58.155  75.354  0.00  0.00            
ATOM    546  CE  LYS X  35      48.948  58.304  76.345  0.00  0.00            
ATOM    547  HE2 LYS X  35      48.485  57.522  75.744  0.00  0.00            
ATOM    548  HE3 LYS X  35      48.683  58.168  77.393  0.00  0.00            
ATOM    549  NZ  LYS X  35      48.384  59.563  75.852  0.00  0.00            
ATOM    550  HZ1 LYS X  35      48.827  60.389  76.229  0.00  0.00            
ATOM    551  HZ2 LYS X  35      48.553  59.552  74.857  0.00  0.00            
ATOM    552  HZ3 LYS X  35      47.378  59.624  75.913  0.00  0.00            
ATOM    553  C   LYS X  35      52.158  54.534  78.795  0.00  0.00            
ATOM    554  O   LYS X  35      52.695  54.339  77.707  0.00  0.00            
ATOM    555  N   ASN X  36      52.827  54.282  79.907  0.00  0.00            
ATOM    556  H   ASN X  36      52.280  54.413  80.746  0.00  0.00            
ATOM    557  CA  ASN X  36      54.205  53.828  80.062  0.00  0.00            
ATOM    558  HA  ASN X  36      54.448  53.266  79.160  0.00  0.00            
ATOM    559  CB  ASN X  36      55.108  55.079  79.989  0.00  0.00            
ATOM    560  HB2 ASN X  36      54.807  55.607  79.084  0.00  0.00            
ATOM    561  HB3 ASN X  36      54.893  55.656  80.889  0.00  0.00            
ATOM    562  CG  ASN X  36      56.583  54.784  79.813  0.00  0.00            
ATOM    563  OD1 ASN X  36      57.206  54.002  80.546  0.00  0.00            
ATOM    564  ND2 ASN X  36      57.199  55.460  78.909  0.00  0.00            
ATOM    565 HD21 ASN X  36      58.206  55.422  78.846  0.00  0.00            
ATOM    566 HD22 ASN X  36      56.749  56.243  78.457  0.00  0.00            
ATOM    567  C   ASN X  36      54.467  52.972  81.317  0.00  0.00            
ATOM    568  O   ASN X  36      53.892  53.225  82.352  0.00  0.00            
ATOM    569  N   LEU X  37      55.264  51.918  81.235  0.00  0.00            
ATOM    570  H   LEU X  37      55.754  51.823  80.357  0.00  0.00            
ATOM    571  CA  LEU X  37      55.639  51.037  82.324  0.00  0.00            
ATOM    572  HA  LEU X  37      55.530  51.703  83.180  0.00  0.00            
ATOM    573  CB  LEU X  37      54.580  49.942  82.484  0.00  0.00            
ATOM    574  HB2 LEU X  37      53.574  50.355  82.406  0.00  0.00            
ATOM    575  HB3 LEU X  37      54.700  49.289  81.620  0.00  0.00            
ATOM    576  CG  LEU X  37      54.632  49.038  83.698  0.00  0.00            
ATOM    577  HG  LEU X  37      55.681  48.742  83.698  0.00  0.00            
ATOM    578  CD1 LEU X  37      54.158  49.697  85.021  0.00  0.00            
ATOM    579 HD11 LEU X  37      54.134  48.965  85.829  0.00  0.00            
ATOM    580 HD12 LEU X  37      54.786  50.503  85.399  0.00  0.00            
ATOM    581 HD13 LEU X  37      53.167  50.124  84.871  0.00  0.00            
ATOM    582  CD2 LEU X  37      53.806  47.815  83.475  0.00  0.00            
ATOM    583 HD21 LEU X  37      53.613  47.241  84.381  0.00  0.00            
ATOM    584 HD22 LEU X  37      52.824  48.211  83.213  0.00  0.00            
ATOM    585 HD23 LEU X  37      54.242  47.250  82.651  0.00  0.00            
ATOM    586  C   LEU X  37      57.035  50.568  82.187  0.00  0.00            
ATOM    587  O   LEU X  37      57.378  50.058  81.116  0.00  0.00            
ATOM    588  N   ASP X  38      57.791  50.686  83.224  0.00  0.00            
ATOM    589  H   ASP X  38      57.471  51.211  84.025  0.00  0.00            
ATOM    590  CA  ASP X  38      59.091  50.168  83.373  0.00  0.00            
ATOM    591  HA  ASP X  38      59.334  49.745  82.398  0.00  0.00            
ATOM    592  CB  ASP X  38      60.078  51.370  83.590  0.00  0.00            
ATOM    593  HB2 ASP X  38      59.944  51.973  82.692  0.00  0.00            
ATOM    594  HB3 ASP X  38      59.692  51.962  84.420  0.00  0.00            
ATOM    595  CG  ASP X  38      61.585  51.006  83.673  0.00  0.00            
ATOM    596  OD1 ASP X  38      61.972  49.966  83.157  0.00  0.00            
ATOM    597  OD2 ASP X  38      62.369  51.832  84.242  0.00  0.00            
ATOM    598  C   ASP X  38      59.179  49.080  84.449  0.00  0.00            
ATOM    599  O   ASP X  38      58.934  49.352  85.599  0.00  0.00            
ATOM    600  N   LEU X  39      59.617  47.898  84.142  0.00  0.00            
ATOM    601  H   LEU X  39      59.841  47.774  83.165  0.00  0.00            
ATOM    602  CA  LEU X  39      59.699  46.724  84.876  0.00  0.00            
ATOM    603  HA  LEU X  39      59.547  46.981  85.924  0.00  0.00            
ATOM    604  CB  LEU X  39      58.589  45.763  84.394  0.00  0.00            
ATOM    605  HB2 LEU X  39      58.730  45.663  83.318  0.00  0.00            
ATOM    606  HB3 LEU X  39      58.817  44.815  84.881  0.00  0.00            
ATOM    607  CG  LEU X  39      57.164  46.160  84.750  0.00  0.00            
ATOM    608  HG  LEU X  39      56.878  47.095  84.269  0.00  0.00            
ATOM    609  CD1 LEU X  39      56.160  45.126  84.166  0.00  0.00            
ATOM    610 HD11 LEU X  39      56.411  44.133  84.538  0.00  0.00            
ATOM    611 HD12 LEU X  39      55.116  45.439  84.200  0.00  0.00            
ATOM    612 HD13 LEU X  39      56.456  45.061  83.119  0.00  0.00            
ATOM    613  CD2 LEU X  39      56.939  46.190  86.246  0.00  0.00            
ATOM    614 HD21 LEU X  39      57.559  45.430  86.722  0.00  0.00            
ATOM    615 HD22 LEU X  39      56.973  47.179  86.703  0.00  0.00            
ATOM    616 HD23 LEU X  39      55.924  45.818  86.386  0.00  0.00            
ATOM    617  C   LEU X  39      61.108  46.185  84.841  0.00  0.00            
ATOM    618  O   LEU X  39      61.407  45.073  85.288  0.00  0.00            
ATOM    619  N   SER X  40      62.049  46.957  84.268  0.00  0.00            
ATOM    620  H   SER X  40      61.741  47.780  83.771  0.00  0.00            
ATOM    621  CA  SER X  40      63.466  46.530  84.124  0.00  0.00            
ATOM    622  HA  SER X  40      63.437  45.601  83.555  0.00  0.00            
ATOM    623  CB  SER X  40      64.314  47.601  83.339  0.00  0.00            
ATOM    624  HB2 SER X  40      64.489  48.415  84.042  0.00  0.00            
ATOM    625  HB3 SER X  40      65.259  47.185  82.989  0.00  0.00            
ATOM    626  OG  SER X  40      63.620  48.249  82.241  0.00  0.00            
ATOM    627  HG  SER X  40      62.989  48.797  82.713  0.00  0.00            
ATOM    628  C   SER X  40      64.179  46.119  85.391  0.00  0.00            
ATOM    629  O   SER X  40      63.921  46.642  86.491  0.00  0.00            
ATOM    630  N   PHE X  41      65.203  45.343  85.315  0.00  0.00            
ATOM    631  H   PHE X  41      65.514  45.059  84.396  0.00  0.00            
ATOM    632  CA  PHE X  41      66.031  44.652  86.357  0.00  0.00            
ATOM    633  HA  PHE X  41      66.643  43.890  85.873  0.00  0.00            
ATOM    634  CB  PHE X  41      67.044  45.668  86.990  0.00  0.00            
ATOM    635  HB2 PHE X  41      66.540  46.437  87.574  0.00  0.00            
ATOM    636  HB3 PHE X  41      67.769  45.173  87.636  0.00  0.00            
ATOM    637  CG  PHE X  41      67.837  46.434  85.977  0.00  0.00            
ATOM    638  CD1 PHE X  41      67.546  47.655  85.384  0.00  0.00            
ATOM    639  HD1 PHE X  41      66.679  48.178  85.760  0.00  0.00            
ATOM    640  CE1 PHE X  41      68.256  48.234  84.332  0.00  0.00            
ATOM    641  HE1 PHE X  41      67.920  49.141  83.851  0.00  0.00            
ATOM    642  CZ  PHE X  41      69.391  47.571  83.813  0.00  0.00            
ATOM    643  HZ  PHE X  41      69.996  47.998  83.026  0.00  0.00            
ATOM    644  CE2 PHE X  41      69.870  46.457  84.506  0.00  0.00            
ATOM    645  HE2 PHE X  41      70.762  45.916  84.224  0.00  0.00            
ATOM    646  CD2 PHE X  41      69.075  45.878  85.504  0.00  0.00            
ATOM    647  HD2 PHE X  41      69.256  44.915  85.958  0.00  0.00            
ATOM    648  C   PHE X  41      65.292  43.863  87.407  0.00  0.00            
ATOM    649  O   PHE X  41      65.970  43.384  88.322  0.00  0.00            
ATOM    650  N   ASN X  42      64.014  43.549  87.291  0.00  0.00            
ATOM    651  H   ASN X  42      63.498  44.152  86.667  0.00  0.00            
ATOM    652  CA  ASN X  42      63.255  42.618  88.095  0.00  0.00            
ATOM    653  HA  ASN X  42      63.586  42.758  89.124  0.00  0.00            
ATOM    654  CB  ASN X  42      61.794  43.057  87.934  0.00  0.00            
ATOM    655  HB2 ASN X  42      61.389  43.206  86.933  0.00  0.00            
ATOM    656  HB3 ASN X  42      61.269  42.204  88.364  0.00  0.00            
ATOM    657  CG  ASN X  42      61.549  44.336  88.767  0.00  0.00            
ATOM    658  OD1 ASN X  42      61.918  44.562  89.930  0.00  0.00            
ATOM    659  ND2 ASN X  42      60.945  45.249  88.093  0.00  0.00            
ATOM    660 HD21 ASN X  42      60.749  46.057  88.668  0.00  0.00            
ATOM    661 HD22 ASN X  42      60.622  45.218  87.137  0.00  0.00            
ATOM    662  C   ASN X  42      63.459  41.186  87.636  0.00  0.00            
ATOM    663  O   ASN X  42      63.332  40.889  86.491  0.00  0.00            
ATOM    664  N   PRO X  43      63.820  40.192  88.528  0.00  0.00            
ATOM    665  CD  PRO X  43      64.176  40.429  89.928  0.00  0.00            
ATOM    666  HD2 PRO X  43      63.337  40.893  90.447  0.00  0.00            
ATOM    667  HD3 PRO X  43      65.043  41.061  90.116  0.00  0.00            
ATOM    668  CG  PRO X  43      64.423  39.039  90.491  0.00  0.00            
ATOM    669  HG2 PRO X  43      63.464  38.755  90.924  0.00  0.00            
ATOM    670  HG3 PRO X  43      65.130  39.114  91.318  0.00  0.00            
ATOM    671  CB  PRO X  43      64.940  38.196  89.370  0.00  0.00            
ATOM    672  HB2 PRO X  43      64.651  37.161  89.553  0.00  0.00            
ATOM    673  HB3 PRO X  43      65.997  38.309  89.131  0.00  0.00            
ATOM    674  CA  PRO X  43      64.061  38.780  88.224  0.00  0.00            
ATOM    675  HA  PRO X  43      64.622  38.588  87.309  0.00  0.00            
ATOM    676  C   PRO X  43      62.730  38.071  87.883  0.00  0.00            
ATOM    677  O   PRO X  43      62.374  37.080  88.504  0.00  0.00            
ATOM    678  N   LEU X  44      61.992  38.538  86.818  0.00  0.00            
ATOM    679  H   LEU X  44      62.361  39.264  86.220  0.00  0.00            
ATOM    680  CA  LEU X  44      60.709  37.997  86.289  0.00  0.00            
ATOM    681  HA  LEU X  44      59.987  37.931  87.103  0.00  0.00            
ATOM    682  CB  LEU X  44      60.154  38.997  85.303  0.00  0.00            
ATOM    683  HB2 LEU X  44      60.886  39.083  84.499  0.00  0.00            
ATOM    684  HB3 LEU X  44      59.252  38.608  84.830  0.00  0.00            
ATOM    685  CG  LEU X  44      59.984  40.419  85.740  0.00  0.00            
ATOM    686  HG  LEU X  44      60.892  40.854  86.158  0.00  0.00            
ATOM    687  CD1 LEU X  44      59.541  41.254  84.493  0.00  0.00            
ATOM    688 HD11 LEU X  44      59.319  42.269  84.821  0.00  0.00            
ATOM    689 HD12 LEU X  44      60.356  41.154  83.776  0.00  0.00            
ATOM    690 HD13 LEU X  44      58.629  40.772  84.143  0.00  0.00            
ATOM    691  CD2 LEU X  44      58.993  40.612  86.855  0.00  0.00            
ATOM    692 HD21 LEU X  44      58.083  40.108  86.528  0.00  0.00            
ATOM    693 HD22 LEU X  44      59.366  40.232  87.806  0.00  0.00            
ATOM    694 HD23 LEU X  44      58.795  41.653  87.109  0.00  0.00            
ATOM    695  C   LEU X  44      60.842  36.672  85.717  0.00  0.00            
ATOM    696  O   LEU X  44      59.898  35.878  85.810  0.00  0.00            
ATOM    697  N   ARG X  45      61.982  36.454  85.106  0.00  0.00            
ATOM    698  H   ARG X  45      62.652  37.205  85.011  0.00  0.00            
ATOM    699  CA  ARG X  45      62.469  35.179  84.582  0.00  0.00            
ATOM    700  HA  ARG X  45      63.308  35.482  83.955  0.00  0.00            
ATOM    701  CB  ARG X  45      63.017  34.277  85.622  0.00  0.00            
ATOM    702  HB2 ARG X  45      62.328  34.014  86.425  0.00  0.00            
ATOM    703  HB3 ARG X  45      63.290  33.296  85.234  0.00  0.00            
ATOM    704  CG  ARG X  45      64.363  34.838  86.203  0.00  0.00            
ATOM    705  HG2 ARG X  45      65.199  34.701  85.517  0.00  0.00            
ATOM    706  HG3 ARG X  45      64.278  35.912  86.367  0.00  0.00            
ATOM    707  CD  ARG X  45      64.691  34.168  87.471  0.00  0.00            
ATOM    708  HD2 ARG X  45      64.567  33.086  87.521  0.00  0.00            
ATOM    709  HD3 ARG X  45      65.732  34.390  87.702  0.00  0.00            
ATOM    710  NE  ARG X  45      63.947  34.790  88.522  0.00  0.00            
ATOM    711  HE  ARG X  45      63.581  35.703  88.293  0.00  0.00            
ATOM    712  CZ  ARG X  45      63.842  34.346  89.764  0.00  0.00            
ATOM    713  NH1 ARG X  45      64.531  33.294  90.251  0.00  0.00            
ATOM    714 HH11 ARG X  45      65.359  33.041  89.731  0.00  0.00            
ATOM    715 HH12 ARG X  45      64.500  33.167  91.253  0.00  0.00            
ATOM    716  NH2 ARG X  45      62.998  35.030  90.557  0.00  0.00            
ATOM    717 HH21 ARG X  45      62.332  35.641  90.106  0.00  0.00            
ATOM    718 HH22 ARG X  45      62.795  34.621  91.458  0.00  0.00            
ATOM    719  C   ARG X  45      61.621  34.276  83.615  0.00  0.00            
ATOM    720  O   ARG X  45      62.169  33.534  82.796  0.00  0.00            
ATOM    721  N   HIE X  46      60.250  34.339  83.641  0.00  0.00            
ATOM    722  H   HIE X  46      59.826  34.954  84.322  0.00  0.00            
ATOM    723  CA  HIE X  46      59.413  33.537  82.717  0.00  0.00            
ATOM    724  HA  HIE X  46      59.940  33.318  81.789  0.00  0.00            
ATOM    725  CB  HIE X  46      58.930  32.242  83.375  0.00  0.00            
ATOM    726  HB2 HIE X  46      59.816  31.612  83.442  0.00  0.00            
ATOM    727  HB3 HIE X  46      58.462  32.395  84.348  0.00  0.00            
ATOM    728  CG  HIE X  46      57.947  31.465  82.576  0.00  0.00            
ATOM    729  ND1 HIE X  46      58.297  30.572  81.556  0.00  0.00            
ATOM    730  CE1 HIE X  46      57.138  29.976  81.152  0.00  0.00            
ATOM    731  HE1 HIE X  46      56.894  29.262  80.379  0.00  0.00            
ATOM    732  NE2 HIE X  46      56.103  30.534  81.785  0.00  0.00            
ATOM    733  HE2 HIE X  46      55.134  30.251  81.800  0.00  0.00            
ATOM    734  CD2 HIE X  46      56.595  31.474  82.618  0.00  0.00            
ATOM    735  HD2 HIE X  46      56.013  32.096  83.283  0.00  0.00            
ATOM    736  C   HIE X  46      58.312  34.451  82.171  0.00  0.00            
ATOM    737  O   HIE X  46      57.859  35.356  82.869  0.00  0.00            
ATOM    738  N   LEU X  47      57.831  34.268  80.962  0.00  0.00            
ATOM    739  H   LEU X  47      58.373  33.694  80.332  0.00  0.00            
ATOM    740  CA  LEU X  47      56.667  34.954  80.408  0.00  0.00            
ATOM    741  HA  LEU X  47      56.081  35.395  81.214  0.00  0.00            
ATOM    742  CB  LEU X  47      57.208  36.022  79.446  0.00  0.00            
ATOM    743  HB2 LEU X  47      57.813  35.500  78.705  0.00  0.00            
ATOM    744  HB3 LEU X  47      56.311  36.524  79.081  0.00  0.00            
ATOM    745  CG  LEU X  47      58.038  37.189  80.029  0.00  0.00            
ATOM    746  HG  LEU X  47      58.948  36.821  80.504  0.00  0.00            
ATOM    747  CD1 LEU X  47      58.395  38.210  78.869  0.00  0.00            
ATOM    748 HD11 LEU X  47      57.889  37.961  77.936  0.00  0.00            
ATOM    749 HD12 LEU X  47      58.104  39.219  79.159  0.00  0.00            
ATOM    750 HD13 LEU X  47      59.463  38.207  78.653  0.00  0.00            
ATOM    751  CD2 LEU X  47      57.200  37.988  81.148  0.00  0.00            
ATOM    752 HD21 LEU X  47      57.015  37.317  81.987  0.00  0.00            
ATOM    753 HD22 LEU X  47      57.719  38.900  81.442  0.00  0.00            
ATOM    754 HD23 LEU X  47      56.235  38.278  80.733  0.00  0.00            
ATOM    755  C   LEU X  47      55.760  33.916  79.684  0.00  0.00            
ATOM    756  O   LEU X  47      56.159  33.513  78.611  0.00  0.00            
ATOM    757  N   GLY X  48      54.594  33.557  80.258  0.00  0.00            
ATOM    758  H   GLY X  48      54.496  33.843  81.221  0.00  0.00            
ATOM    759  CA  GLY X  48      53.531  32.605  79.678  0.00  0.00            
ATOM    760  HA2 GLY X  48      53.929  31.737  79.152  0.00  0.00            
ATOM    761  HA3 GLY X  48      52.897  32.222  80.478  0.00  0.00            
ATOM    762  C   GLY X  48      52.615  33.304  78.591  0.00  0.00            
ATOM    763  O   GLY X  48      52.549  34.551  78.347  0.00  0.00            
ATOM    764  N   SER X  49      51.832  32.484  77.962  0.00  0.00            
ATOM    765  H   SER X  49      51.909  31.486  78.093  0.00  0.00            
ATOM    766  CA  SER X  49      50.928  32.974  76.904  0.00  0.00            
ATOM    767  HA  SER X  49      51.545  33.535  76.201  0.00  0.00            
ATOM    768  CB  SER X  49      50.087  31.786  76.274  0.00  0.00            
ATOM    769  HB2 SER X  49      49.635  31.152  77.037  0.00  0.00            
ATOM    770  HB3 SER X  49      49.223  32.175  75.736  0.00  0.00            
ATOM    771  OG  SER X  49      50.894  31.077  75.433  0.00  0.00            
ATOM    772  HG  SER X  49      50.908  31.661  74.671  0.00  0.00            
ATOM    773  C   SER X  49      49.840  33.909  77.421  0.00  0.00            
ATOM    774  O   SER X  49      49.270  33.648  78.482  0.00  0.00            
ATOM    775  N   TYR X  50      49.471  35.041  76.802  0.00  0.00            
ATOM    776  H   TYR X  50      49.694  35.175  75.826  0.00  0.00            
ATOM    777  CA  TYR X  50      48.568  36.001  77.361  0.00  0.00            
ATOM    778  HA  TYR X  50      48.675  36.802  76.630  0.00  0.00            
ATOM    779  CB  TYR X  50      47.102  35.483  77.233  0.00  0.00            
ATOM    780  HB2 TYR X  50      47.010  34.656  77.936  0.00  0.00            
ATOM    781  HB3 TYR X  50      46.418  36.255  77.586  0.00  0.00            
ATOM    782  CG  TYR X  50      46.726  34.998  75.794  0.00  0.00            
ATOM    783  CD1 TYR X  50      46.258  35.958  74.891  0.00  0.00            
ATOM    784  HD1 TYR X  50      46.191  37.024  75.049  0.00  0.00            
ATOM    785  CE1 TYR X  50      45.719  35.513  73.643  0.00  0.00            
ATOM    786  HE1 TYR X  50      45.372  36.194  72.879  0.00  0.00            
ATOM    787  CZ  TYR X  50      45.922  34.232  73.275  0.00  0.00            
ATOM    788  OH  TYR X  50      45.212  33.874  72.157  0.00  0.00            
ATOM    789  HH  TYR X  50      45.356  32.947  71.951  0.00  0.00            
ATOM    790  CE2 TYR X  50      46.447  33.241  74.148  0.00  0.00            
ATOM    791  HE2 TYR X  50      46.632  32.247  73.770  0.00  0.00            
ATOM    792  CD2 TYR X  50      46.982  33.686  75.379  0.00  0.00            
ATOM    793  HD2 TYR X  50      47.361  32.915  76.033  0.00  0.00            
ATOM    794  C   TYR X  50      48.931  36.598  78.699  0.00  0.00            
ATOM    795  O   TYR X  50      48.104  37.195  79.351  0.00  0.00            
ATOM    796  N   SER X  51      50.193  36.547  79.117  0.00  0.00            
ATOM    797  H   SER X  51      50.866  36.041  78.559  0.00  0.00            
ATOM    798  CA  SER X  51      50.662  37.001  80.444  0.00  0.00            
ATOM    799  HA  SER X  51      50.110  36.454  81.209  0.00  0.00            
ATOM    800  CB  SER X  51      52.131  36.563  80.708  0.00  0.00            
ATOM    801  HB2 SER X  51      52.508  36.995  81.636  0.00  0.00            
ATOM    802  HB3 SER X  51      52.264  35.484  80.625  0.00  0.00            
ATOM    803  OG  SER X  51      52.869  36.979  79.633  0.00  0.00            
ATOM    804  HG  SER X  51      53.015  36.198  79.093  0.00  0.00            
ATOM    805  C   SER X  51      50.513  38.511  80.837  0.00  0.00            
ATOM    806  O   SER X  51      50.376  38.935  81.974  0.00  0.00            
ATOM    807  N   PHE X  52      50.589  39.326  79.785  0.00  0.00            
ATOM    808  H   PHE X  52      50.768  38.933  78.872  0.00  0.00            
ATOM    809  CA  PHE X  52      50.480  40.812  79.880  0.00  0.00            
ATOM    810  HA  PHE X  52      50.902  41.048  80.857  0.00  0.00            
ATOM    811  CB  PHE X  52      51.420  41.516  78.882  0.00  0.00            
ATOM    812  HB2 PHE X  52      51.361  41.087  77.882  0.00  0.00            
ATOM    813  HB3 PHE X  52      51.172  42.556  78.671  0.00  0.00            
ATOM    814  CG  PHE X  52      52.880  41.445  79.236  0.00  0.00            
ATOM    815  CD1 PHE X  52      53.465  42.393  80.048  0.00  0.00            
ATOM    816  HD1 PHE X  52      52.889  43.241  80.389  0.00  0.00            
ATOM    817  CE1 PHE X  52      54.783  42.267  80.460  0.00  0.00            
ATOM    818  HE1 PHE X  52      55.269  42.912  81.177  0.00  0.00            
ATOM    819  CZ  PHE X  52      55.588  41.206  79.930  0.00  0.00            
ATOM    820  HZ  PHE X  52      56.582  41.036  80.318  0.00  0.00            
ATOM    821  CE2 PHE X  52      54.997  40.236  79.093  0.00  0.00            
ATOM    822  HE2 PHE X  52      55.562  39.394  78.721  0.00  0.00            
ATOM    823  CD2 PHE X  52      53.615  40.327  78.713  0.00  0.00            
ATOM    824  HD2 PHE X  52      53.122  39.571  78.118  0.00  0.00            
ATOM    825  C   PHE X  52      48.992  41.208  79.804  0.00  0.00            
ATOM    826  O   PHE X  52      48.307  40.972  78.786  0.00  0.00            
ATOM    827  N   PHE X  53      48.442  41.951  80.738  0.00  0.00            
ATOM    828  H   PHE X  53      49.021  42.263  81.504  0.00  0.00            
ATOM    829  CA  PHE X  53      47.098  42.399  80.865  0.00  0.00            
ATOM    830  HA  PHE X  53      46.473  41.565  80.545  0.00  0.00            
ATOM    831  CB  PHE X  53      46.759  42.687  82.377  0.00  0.00            
ATOM    832  HB2 PHE X  53      47.192  41.862  82.943  0.00  0.00            
ATOM    833  HB3 PHE X  53      47.335  43.556  82.694  0.00  0.00            
ATOM    834  CG  PHE X  53      45.288  42.765  82.699  0.00  0.00            
ATOM    835  CD1 PHE X  53      44.484  41.641  82.885  0.00  0.00            
ATOM    836  HD1 PHE X  53      44.945  40.669  82.787  0.00  0.00            
ATOM    837  CE1 PHE X  53      43.149  41.733  83.089  0.00  0.00            
ATOM    838  HE1 PHE X  53      42.497  40.873  83.117  0.00  0.00            
ATOM    839  CZ  PHE X  53      42.543  42.971  83.306  0.00  0.00            
ATOM    840  HZ  PHE X  53      41.490  42.956  83.549  0.00  0.00            
ATOM    841  CE2 PHE X  53      43.308  44.163  83.260  0.00  0.00            
ATOM    842  HE2 PHE X  53      42.857  45.123  83.467  0.00  0.00            
ATOM    843  CD2 PHE X  53      44.678  44.055  82.816  0.00  0.00            
ATOM    844  HD2 PHE X  53      45.292  44.933  82.684  0.00  0.00            
ATOM    845  C   PHE X  53      46.685  43.495  79.866  0.00  0.00            
ATOM    846  O   PHE X  53      47.527  44.218  79.291  0.00  0.00            
ATOM    847  N   SER X  54      45.340  43.545  79.586  0.00  0.00            
ATOM    848  H   SER X  54      44.669  42.982  80.087  0.00  0.00            
ATOM    849  CA  SER X  54      44.753  44.683  78.808  0.00  0.00            
ATOM    850  HA  SER X  54      45.224  44.770  77.828  0.00  0.00            
ATOM    851  CB  SER X  54      43.283  44.256  78.454  0.00  0.00            
ATOM    852  HB2 SER X  54      42.624  44.225  79.322  0.00  0.00            
ATOM    853  HB3 SER X  54      42.923  45.053  77.804  0.00  0.00            
ATOM    854  OG  SER X  54      43.180  43.043  77.719  0.00  0.00            
ATOM    855  HG  SER X  54      43.476  42.320  78.277  0.00  0.00            
ATOM    856  C   SER X  54      44.762  46.052  79.502  0.00  0.00            
ATOM    857  O   SER X  54      43.725  46.552  79.869  0.00  0.00            
ATOM    858  N   PHE X  55      45.967  46.719  79.649  0.00  0.00            
ATOM    859  H   PHE X  55      46.831  46.208  79.536  0.00  0.00            
ATOM    860  CA  PHE X  55      46.216  48.207  79.760  0.00  0.00            
ATOM    861  HA  PHE X  55      45.788  48.634  80.667  0.00  0.00            
ATOM    862  CB  PHE X  55      47.700  48.428  80.070  0.00  0.00            
ATOM    863  HB2 PHE X  55      48.252  48.130  79.179  0.00  0.00            
ATOM    864  HB3 PHE X  55      47.867  49.505  80.078  0.00  0.00            
ATOM    865  CG  PHE X  55      48.293  47.736  81.290  0.00  0.00            
ATOM    866  CD1 PHE X  55      47.716  47.952  82.551  0.00  0.00            
ATOM    867  HD1 PHE X  55      46.967  48.698  82.775  0.00  0.00            
ATOM    868  CE1 PHE X  55      48.258  47.061  83.577  0.00  0.00            
ATOM    869  HE1 PHE X  55      47.923  47.131  84.601  0.00  0.00            
ATOM    870  CZ  PHE X  55      49.244  46.097  83.338  0.00  0.00            
ATOM    871  HZ  PHE X  55      49.644  45.513  84.154  0.00  0.00            
ATOM    872  CE2 PHE X  55      49.800  46.039  82.044  0.00  0.00            
ATOM    873  HE2 PHE X  55      50.540  45.270  81.880  0.00  0.00            
ATOM    874  CD2 PHE X  55      49.310  46.809  80.990  0.00  0.00            
ATOM    875  HD2 PHE X  55      49.674  46.642  79.987  0.00  0.00            
ATOM    876  C   PHE X  55      45.814  48.922  78.409  0.00  0.00            
ATOM    877  O   PHE X  55      46.581  48.737  77.454  0.00  0.00            
ATOM    878  N   PRO X  56      44.724  49.684  78.277  0.00  0.00            
ATOM    879  CD  PRO X  56      43.701  49.934  79.300  0.00  0.00            
ATOM    880  HD2 PRO X  56      43.971  50.886  79.756  0.00  0.00            
ATOM    881  HD3 PRO X  56      43.798  49.221  80.119  0.00  0.00            
ATOM    882  CG  PRO X  56      42.311  49.867  78.588  0.00  0.00            
ATOM    883  HG2 PRO X  56      41.585  50.551  79.029  0.00  0.00            
ATOM    884  HG3 PRO X  56      42.051  48.812  78.677  0.00  0.00            
ATOM    885  CB  PRO X  56      42.689  50.405  77.205  0.00  0.00            
ATOM    886  HB2 PRO X  56      42.538  51.477  77.329  0.00  0.00            
ATOM    887  HB3 PRO X  56      41.949  50.072  76.477  0.00  0.00            
ATOM    888  CA  PRO X  56      44.158  50.062  76.941  0.00  0.00            
ATOM    889  HA  PRO X  56      44.076  49.190  76.293  0.00  0.00            
ATOM    890  C   PRO X  56      44.880  51.163  76.173  0.00  0.00            
ATOM    891  O   PRO X  56      44.495  51.470  75.004  0.00  0.00            
ATOM    892  N   GLU X  57      45.796  51.875  76.842  0.00  0.00            
ATOM    893  H   GLU X  57      45.959  51.611  77.803  0.00  0.00            
ATOM    894  CA  GLU X  57      46.430  53.100  76.454  0.00  0.00            
ATOM    895  HA  GLU X  57      46.046  53.436  75.490  0.00  0.00            
ATOM    896  CB  GLU X  57      46.071  54.123  77.420  0.00  0.00            
ATOM    897  HB2 GLU X  57      45.002  53.960  77.555  0.00  0.00            
ATOM    898  HB3 GLU X  57      46.598  53.922  78.353  0.00  0.00            
ATOM    899  CG  GLU X  57      46.316  55.634  77.163  0.00  0.00            
ATOM    900  HG2 GLU X  57      45.927  56.108  78.065  0.00  0.00            
ATOM    901  HG3 GLU X  57      47.399  55.744  77.113  0.00  0.00            
ATOM    902  CD  GLU X  57      45.612  56.235  75.956  0.00  0.00            
ATOM    903  OE1 GLU X  57      45.809  55.872  74.770  0.00  0.00            
ATOM    904  OE2 GLU X  57      44.817  57.187  76.094  0.00  0.00            
ATOM    905  C   GLU X  57      47.955  52.950  76.341  0.00  0.00            
ATOM    906  O   GLU X  57      48.586  53.757  75.687  0.00  0.00            
ATOM    907  N   LEU X  58      48.575  51.908  76.917  0.00  0.00            
ATOM    908  H   LEU X  58      48.032  51.192  77.377  0.00  0.00            
ATOM    909  CA  LEU X  58      49.997  51.757  77.168  0.00  0.00            
ATOM    910  HA  LEU X  58      50.351  52.579  77.790  0.00  0.00            
ATOM    911  CB  LEU X  58      50.193  50.385  77.831  0.00  0.00            
ATOM    912  HB2 LEU X  58      49.478  50.359  78.653  0.00  0.00            
ATOM    913  HB3 LEU X  58      49.827  49.707  77.060  0.00  0.00            
ATOM    914  CG  LEU X  58      51.583  50.064  78.359  0.00  0.00            
ATOM    915  HG  LEU X  58      52.213  50.591  77.642  0.00  0.00            
ATOM    916  CD1 LEU X  58      51.875  50.667  79.719  0.00  0.00            
ATOM    917 HD11 LEU X  58      51.729  51.747  79.736  0.00  0.00            
ATOM    918 HD12 LEU X  58      51.360  50.174  80.543  0.00  0.00            
ATOM    919 HD13 LEU X  58      52.935  50.533  79.939  0.00  0.00            
ATOM    920  CD2 LEU X  58      51.828  48.510  78.453  0.00  0.00            
ATOM    921 HD21 LEU X  58      50.886  48.171  78.882  0.00  0.00            
ATOM    922 HD22 LEU X  58      52.085  48.034  77.507  0.00  0.00            
ATOM    923 HD23 LEU X  58      52.640  48.372  79.167  0.00  0.00            
ATOM    924  C   LEU X  58      50.743  51.876  75.833  0.00  0.00            
ATOM    925  O   LEU X  58      50.393  51.113  74.913  0.00  0.00            
ATOM    926  N   GLN X  59      51.707  52.744  75.644  0.00  0.00            
ATOM    927  H   GLN X  59      51.785  53.288  76.491  0.00  0.00            
ATOM    928  CA  GLN X  59      52.599  53.031  74.525  0.00  0.00            
ATOM    929  HA  GLN X  59      52.066  52.708  73.630  0.00  0.00            
ATOM    930  CB  GLN X  59      52.681  54.572  74.558  0.00  0.00            
ATOM    931  HB2 GLN X  59      51.683  55.011  74.536  0.00  0.00            
ATOM    932  HB3 GLN X  59      53.278  54.939  75.393  0.00  0.00            
ATOM    933  CG  GLN X  59      53.324  55.087  73.244  0.00  0.00            
ATOM    934  HG2 GLN X  59      54.258  54.608  72.951  0.00  0.00            
ATOM    935  HG3 GLN X  59      52.594  54.871  72.463  0.00  0.00            
ATOM    936  CD  GLN X  59      53.507  56.638  73.290  0.00  0.00            
ATOM    937  OE1 GLN X  59      53.427  57.286  74.348  0.00  0.00            
ATOM    938  NE2 GLN X  59      54.016  57.190  72.212  0.00  0.00            
ATOM    939 HE21 GLN X  59      54.258  58.171  72.201  0.00  0.00            
ATOM    940 HE22 GLN X  59      54.125  56.781  71.295  0.00  0.00            
ATOM    941  C   GLN X  59      54.008  52.435  74.603  0.00  0.00            
ATOM    942  O   GLN X  59      54.481  51.947  73.582  0.00  0.00            
ATOM    943  N   VAL X  60      54.723  52.452  75.759  0.00  0.00            
ATOM    944  H   VAL X  60      54.244  52.944  76.500  0.00  0.00            
ATOM    945  CA  VAL X  60      56.042  51.907  76.051  0.00  0.00            
ATOM    946  HA  VAL X  60      56.400  51.337  75.193  0.00  0.00            
ATOM    947  CB  VAL X  60      57.025  52.989  76.322  0.00  0.00            
ATOM    948  HB  VAL X  60      56.769  53.520  77.239  0.00  0.00            
ATOM    949  CG1 VAL X  60      58.498  52.528  76.446  0.00  0.00            
ATOM    950 HG11 VAL X  60      59.168  53.370  76.619  0.00  0.00            
ATOM    951 HG12 VAL X  60      58.619  51.836  77.280  0.00  0.00            
ATOM    952 HG13 VAL X  60      58.734  52.096  75.473  0.00  0.00            
ATOM    953  CG2 VAL X  60      57.085  54.092  75.281  0.00  0.00            
ATOM    954 HG21 VAL X  60      56.094  54.491  75.063  0.00  0.00            
ATOM    955 HG22 VAL X  60      57.629  54.956  75.662  0.00  0.00            
ATOM    956 HG23 VAL X  60      57.598  53.731  74.390  0.00  0.00            
ATOM    957  C   VAL X  60      56.004  50.886  77.257  0.00  0.00            
ATOM    958  O   VAL X  60      55.561  51.173  78.336  0.00  0.00            
ATOM    959  N   LEU X  61      56.525  49.691  77.021  0.00  0.00            
ATOM    960  H   LEU X  61      56.995  49.587  76.133  0.00  0.00            
ATOM    961  CA  LEU X  61      56.683  48.612  78.040  0.00  0.00            
ATOM    962  HA  LEU X  61      56.413  48.943  79.043  0.00  0.00            
ATOM    963  CB  LEU X  61      55.682  47.521  77.673  0.00  0.00            
ATOM    964  HB2 LEU X  61      54.686  47.957  77.761  0.00  0.00            
ATOM    965  HB3 LEU X  61      55.826  47.172  76.651  0.00  0.00            
ATOM    966  CG  LEU X  61      55.776  46.187  78.576  0.00  0.00            
ATOM    967  HG  LEU X  61      56.783  46.179  78.993  0.00  0.00            
ATOM    968  CD1 LEU X  61      54.750  46.242  79.728  0.00  0.00            
ATOM    969 HD11 LEU X  61      55.026  45.453  80.427  0.00  0.00            
ATOM    970 HD12 LEU X  61      54.775  47.226  80.196  0.00  0.00            
ATOM    971 HD13 LEU X  61      53.777  45.937  79.341  0.00  0.00            
ATOM    972  CD2 LEU X  61      55.532  44.967  77.674  0.00  0.00            
ATOM    973 HD21 LEU X  61      55.361  44.044  78.228  0.00  0.00            
ATOM    974 HD22 LEU X  61      54.662  45.059  77.024  0.00  0.00            
ATOM    975 HD23 LEU X  61      56.432  44.819  77.078  0.00  0.00            
ATOM    976  C   LEU X  61      58.142  48.089  77.896  0.00  0.00            
ATOM    977  O   LEU X  61      58.614  47.874  76.812  0.00  0.00            
ATOM    978  N   ASP X  62      58.791  47.978  79.079  0.00  0.00            
ATOM    979  H   ASP X  62      58.332  48.114  79.969  0.00  0.00            
ATOM    980  CA  ASP X  62      60.266  47.661  79.114  0.00  0.00            
ATOM    981  HA  ASP X  62      60.540  47.376  78.098  0.00  0.00            
ATOM    982  CB  ASP X  62      60.980  49.056  79.335  0.00  0.00            
ATOM    983  HB2 ASP X  62      60.605  49.872  78.717  0.00  0.00            
ATOM    984  HB3 ASP X  62      60.749  49.504  80.301  0.00  0.00            
ATOM    985  CG  ASP X  62      62.476  49.014  79.184  0.00  0.00            
ATOM    986  OD1 ASP X  62      63.135  47.943  79.068  0.00  0.00            
ATOM    987  OD2 ASP X  62      63.060  50.116  79.201  0.00  0.00            
ATOM    988  C   ASP X  62      60.601  46.555  80.191  0.00  0.00            
ATOM    989  O   ASP X  62      60.002  46.578  81.298  0.00  0.00            
ATOM    990  N   LEU X  63      61.575  45.709  79.833  0.00  0.00            
ATOM    991  H   LEU X  63      62.004  45.988  78.962  0.00  0.00            
ATOM    992  CA  LEU X  63      61.963  44.485  80.482  0.00  0.00            
ATOM    993  HA  LEU X  63      61.799  44.521  81.559  0.00  0.00            
ATOM    994  CB  LEU X  63      61.093  43.325  79.877  0.00  0.00            
ATOM    995  HB2 LEU X  63      61.444  43.294  78.846  0.00  0.00            
ATOM    996  HB3 LEU X  63      61.396  42.408  80.381  0.00  0.00            
ATOM    997  CG  LEU X  63      59.524  43.415  79.885  0.00  0.00            
ATOM    998  HG  LEU X  63      59.204  44.408  79.569  0.00  0.00            
ATOM    999  CD1 LEU X  63      59.072  42.447  78.761  0.00  0.00            
ATOM   1000 HD11 LEU X  63      59.577  42.546  77.800  0.00  0.00            
ATOM   1001 HD12 LEU X  63      59.193  41.465  79.218  0.00  0.00            
ATOM   1002 HD13 LEU X  63      57.997  42.553  78.617  0.00  0.00            
ATOM   1003  CD2 LEU X  63      58.933  43.191  81.264  0.00  0.00            
ATOM   1004 HD21 LEU X  63      59.323  44.011  81.867  0.00  0.00            
ATOM   1005 HD22 LEU X  63      57.845  43.181  81.203  0.00  0.00            
ATOM   1006 HD23 LEU X  63      59.273  42.243  81.681  0.00  0.00            
ATOM   1007  C   LEU X  63      63.477  44.277  80.369  0.00  0.00            
ATOM   1008  O   LEU X  63      63.948  43.132  80.265  0.00  0.00            
ATOM   1009  N   SER X  64      64.285  45.301  80.254  0.00  0.00            
ATOM   1010  H   SER X  64      63.922  46.243  80.302  0.00  0.00            
ATOM   1011  CA  SER X  64      65.718  45.194  79.940  0.00  0.00            
ATOM   1012  HA  SER X  64      65.788  44.506  79.097  0.00  0.00            
ATOM   1013  CB  SER X  64      66.353  46.589  79.629  0.00  0.00            
ATOM   1014  HB2 SER X  64      66.530  47.098  80.576  0.00  0.00            
ATOM   1015  HB3 SER X  64      67.375  46.528  79.254  0.00  0.00            
ATOM   1016  OG  SER X  64      65.603  47.335  78.639  0.00  0.00            
ATOM   1017  HG  SER X  64      64.674  47.351  78.879  0.00  0.00            
ATOM   1018  C   SER X  64      66.421  44.594  81.180  0.00  0.00            
ATOM   1019  O   SER X  64      66.383  45.119  82.280  0.00  0.00            
ATOM   1020  N   ARG X  65      67.079  43.483  80.925  0.00  0.00            
ATOM   1021  H   ARG X  65      67.138  43.230  79.949  0.00  0.00            
ATOM   1022  CA  ARG X  65      67.956  42.654  81.864  0.00  0.00            
ATOM   1023  HA  ARG X  65      68.277  41.719  81.405  0.00  0.00            
ATOM   1024  CB  ARG X  65      69.218  43.559  82.216  0.00  0.00            
ATOM   1025  HB2 ARG X  65      69.380  44.031  81.247  0.00  0.00            
ATOM   1026  HB3 ARG X  65      69.014  44.218  83.059  0.00  0.00            
ATOM   1027  CG  ARG X  65      70.477  42.734  82.483  0.00  0.00            
ATOM   1028  HG2 ARG X  65      70.453  42.057  83.337  0.00  0.00            
ATOM   1029  HG3 ARG X  65      70.542  42.071  81.620  0.00  0.00            
ATOM   1030  CD  ARG X  65      71.693  43.645  82.626  0.00  0.00            
ATOM   1031  HD2 ARG X  65      71.633  44.294  81.752  0.00  0.00            
ATOM   1032  HD3 ARG X  65      71.715  44.198  83.565  0.00  0.00            
ATOM   1033  NE  ARG X  65      72.935  42.859  82.498  0.00  0.00            
ATOM   1034  HE  ARG X  65      73.296  42.437  83.342  0.00  0.00            
ATOM   1035  CZ  ARG X  65      73.573  42.588  81.417  0.00  0.00            
ATOM   1036  NH1 ARG X  65      73.352  43.036  80.258  0.00  0.00            
ATOM   1037 HH11 ARG X  65      72.688  43.779  80.095  0.00  0.00            
ATOM   1038 HH12 ARG X  65      74.058  42.929  79.544  0.00  0.00            
ATOM   1039  NH2 ARG X  65      74.689  41.877  81.459  0.00  0.00            
ATOM   1040 HH21 ARG X  65      74.925  41.500  82.366  0.00  0.00            
ATOM   1041 HH22 ARG X  65      75.280  41.843  80.640  0.00  0.00            
ATOM   1042  C   ARG X  65      67.163  42.147  83.096  0.00  0.00            
ATOM   1043  O   ARG X  65      67.662  42.281  84.233  0.00  0.00            
ATOM   1044  N   CYS X  66      65.997  41.597  82.793  0.00  0.00            
ATOM   1045  H   CYS X  66      65.667  41.636  81.839  0.00  0.00            
ATOM   1046  CA  CYS X  66      65.064  41.000  83.746  0.00  0.00            
ATOM   1047  HA  CYS X  66      65.058  41.517  84.706  0.00  0.00            
ATOM   1048  CB  CYS X  66      63.619  41.177  83.253  0.00  0.00            
ATOM   1049  HB2 CYS X  66      63.592  40.873  82.206  0.00  0.00            
ATOM   1050  HB3 CYS X  66      62.940  40.618  83.897  0.00  0.00            
ATOM   1051  SG  CYS X  66      63.047  42.852  83.363  0.00  0.00            
ATOM   1052  HG  CYS X  66      62.431  42.806  84.548  0.00  0.00            
ATOM   1053  C   CYS X  66      65.327  39.508  83.951  0.00  0.00            
ATOM   1054  O   CYS X  66      64.521  38.806  84.542  0.00  0.00            
ATOM   1055  N   GLU X  67      66.381  38.983  83.453  0.00  0.00            
ATOM   1056  H   GLU X  67      66.919  39.549  82.812  0.00  0.00            
ATOM   1057  CA  GLU X  67      66.766  37.590  83.546  0.00  0.00            
ATOM   1058  HA  GLU X  67      67.722  37.512  83.028  0.00  0.00            
ATOM   1059  CB  GLU X  67      67.046  37.073  84.979  0.00  0.00            
ATOM   1060  HB2 GLU X  67      66.113  36.940  85.528  0.00  0.00            
ATOM   1061  HB3 GLU X  67      67.490  36.078  84.986  0.00  0.00            
ATOM   1062  CG  GLU X  67      67.856  37.880  85.940  0.00  0.00            
ATOM   1063  HG2 GLU X  67      67.349  38.832  86.094  0.00  0.00            
ATOM   1064  HG3 GLU X  67      68.012  37.290  86.843  0.00  0.00            
ATOM   1065  CD  GLU X  67      69.315  38.135  85.481  0.00  0.00            
ATOM   1066  OE1 GLU X  67      70.197  37.229  85.683  0.00  0.00            
ATOM   1067  OE2 GLU X  67      69.616  39.242  85.014  0.00  0.00            
ATOM   1068  C   GLU X  67      65.742  36.641  82.848  0.00  0.00            
ATOM   1069  O   GLU X  67      65.656  35.439  83.218  0.00  0.00            
ATOM   1070  N   ILE X  68      64.982  37.022  81.784  0.00  0.00            
ATOM   1071  H   ILE X  68      65.143  37.962  81.452  0.00  0.00            
ATOM   1072  CA  ILE X  68      64.013  36.111  81.136  0.00  0.00            
ATOM   1073  HA  ILE X  68      63.475  35.550  81.901  0.00  0.00            
ATOM   1074  CB  ILE X  68      63.048  36.944  80.314  0.00  0.00            
ATOM   1075  HB  ILE X  68      63.588  37.447  79.511  0.00  0.00            
ATOM   1076  CG2 ILE X  68      62.042  36.029  79.543  0.00  0.00            
ATOM   1077 HG21 ILE X  68      62.507  35.217  78.984  0.00  0.00            
ATOM   1078 HG22 ILE X  68      61.322  35.605  80.243  0.00  0.00            
ATOM   1079 HG23 ILE X  68      61.500  36.603  78.791  0.00  0.00            
ATOM   1080  CG1 ILE X  68      62.275  38.052  81.165  0.00  0.00            
ATOM   1081 HG12 ILE X  68      61.329  37.607  81.475  0.00  0.00            
ATOM   1082 HG13 ILE X  68      62.735  38.414  82.084  0.00  0.00            
ATOM   1083  CD1 ILE X  68      62.018  39.254  80.271  0.00  0.00            
ATOM   1084 HD11 ILE X  68      61.417  38.994  79.400  0.00  0.00            
ATOM   1085 HD12 ILE X  68      61.512  39.989  80.898  0.00  0.00            
ATOM   1086 HD13 ILE X  68      62.975  39.676  79.966  0.00  0.00            
ATOM   1087  C   ILE X  68      64.711  35.033  80.285  0.00  0.00            
ATOM   1088  O   ILE X  68      65.236  35.282  79.182  0.00  0.00            
ATOM   1089  N   GLN X  69      64.609  33.779  80.832  0.00  0.00            
ATOM   1090  H   GLN X  69      64.302  33.767  81.794  0.00  0.00            
ATOM   1091  CA  GLN X  69      64.979  32.551  80.112  0.00  0.00            
ATOM   1092  HA  GLN X  69      65.843  32.799  79.495  0.00  0.00            
ATOM   1093  CB  GLN X  69      65.621  31.521  81.103  0.00  0.00            
ATOM   1094  HB2 GLN X  69      65.763  30.604  80.531  0.00  0.00            
ATOM   1095  HB3 GLN X  69      66.630  31.812  81.395  0.00  0.00            
ATOM   1096  CG  GLN X  69      64.916  31.210  82.416  0.00  0.00            
ATOM   1097  HG2 GLN X  69      65.596  30.806  83.166  0.00  0.00            
ATOM   1098  HG3 GLN X  69      64.407  32.106  82.770  0.00  0.00            
ATOM   1099  CD  GLN X  69      63.790  30.138  82.173  0.00  0.00            
ATOM   1100  OE1 GLN X  69      63.674  29.481  81.160  0.00  0.00            
ATOM   1101  NE2 GLN X  69      63.107  29.735  83.253  0.00  0.00            
ATOM   1102 HE21 GLN X  69      62.584  28.877  83.156  0.00  0.00            
ATOM   1103 HE22 GLN X  69      63.230  30.209  84.137  0.00  0.00            
ATOM   1104  C   GLN X  69      63.913  31.864  79.219  0.00  0.00            
ATOM   1105  O   GLN X  69      64.257  31.191  78.279  0.00  0.00            
ATOM   1106  N   THR X  70      62.622  32.230  79.333  0.00  0.00            
ATOM   1107  H   THR X  70      62.314  33.064  79.811  0.00  0.00            
ATOM   1108  CA  THR X  70      61.564  31.587  78.426  0.00  0.00            
ATOM   1109  HA  THR X  70      61.934  31.166  77.491  0.00  0.00            
ATOM   1110  CB  THR X  70      60.965  30.345  79.086  0.00  0.00            
ATOM   1111  HB  THR X  70      60.671  30.535  80.119  0.00  0.00            
ATOM   1112  CG2 THR X  70      59.677  29.984  78.423  0.00  0.00            
ATOM   1113 HG21 THR X  70      59.250  29.130  78.949  0.00  0.00            
ATOM   1114 HG22 THR X  70      58.888  30.725  78.547  0.00  0.00            
ATOM   1115 HG23 THR X  70      59.854  29.842  77.357  0.00  0.00            
ATOM   1116  OG1 THR X  70      61.863  29.229  79.080  0.00  0.00            
ATOM   1117  HG1 THR X  70      62.651  29.394  79.602  0.00  0.00            
ATOM   1118  C   THR X  70      60.550  32.644  78.068  0.00  0.00            
ATOM   1119  O   THR X  70      60.272  33.566  78.833  0.00  0.00            
ATOM   1120  N   ILE X  71      59.994  32.649  76.856  0.00  0.00            
ATOM   1121  H   ILE X  71      60.354  32.047  76.129  0.00  0.00            
ATOM   1122  CA  ILE X  71      58.866  33.525  76.428  0.00  0.00            
ATOM   1123  HA  ILE X  71      58.337  33.917  77.296  0.00  0.00            
ATOM   1124  CB  ILE X  71      59.393  34.690  75.583  0.00  0.00            
ATOM   1125  HB  ILE X  71      59.907  34.378  74.674  0.00  0.00            
ATOM   1126  CG2 ILE X  71      58.133  35.555  75.176  0.00  0.00            
ATOM   1127 HG21 ILE X  71      58.364  36.448  74.595  0.00  0.00            
ATOM   1128 HG22 ILE X  71      57.415  34.904  74.679  0.00  0.00            
ATOM   1129 HG23 ILE X  71      57.717  35.925  76.113  0.00  0.00            
ATOM   1130  CG1 ILE X  71      60.359  35.638  76.405  0.00  0.00            
ATOM   1131 HG12 ILE X  71      59.969  36.063  77.330  0.00  0.00            
ATOM   1132 HG13 ILE X  71      61.198  35.020  76.723  0.00  0.00            
ATOM   1133  CD1 ILE X  71      60.916  36.763  75.583  0.00  0.00            
ATOM   1134 HD11 ILE X  71      61.343  36.367  74.662  0.00  0.00            
ATOM   1135 HD12 ILE X  71      60.074  37.433  75.405  0.00  0.00            
ATOM   1136 HD13 ILE X  71      61.741  37.273  76.081  0.00  0.00            
ATOM   1137  C   ILE X  71      57.805  32.693  75.620  0.00  0.00            
ATOM   1138  O   ILE X  71      58.212  31.980  74.687  0.00  0.00            
ATOM   1139  N   GLU X  72      56.494  32.635  75.933  0.00  0.00            
ATOM   1140  H   GLU X  72      56.216  33.267  76.670  0.00  0.00            
ATOM   1141  CA  GLU X  72      55.509  31.780  75.339  0.00  0.00            
ATOM   1142  HA  GLU X  72      55.964  30.910  74.867  0.00  0.00            
ATOM   1143  CB  GLU X  72      54.493  31.365  76.376  0.00  0.00            
ATOM   1144  HB2 GLU X  72      54.297  32.154  77.102  0.00  0.00            
ATOM   1145  HB3 GLU X  72      53.637  31.060  75.773  0.00  0.00            
ATOM   1146  CG  GLU X  72      55.048  30.133  77.135  0.00  0.00            
ATOM   1147  HG2 GLU X  72      55.284  29.367  76.396  0.00  0.00            
ATOM   1148  HG3 GLU X  72      55.966  30.333  77.687  0.00  0.00            
ATOM   1149  CD  GLU X  72      53.972  29.581  78.167  0.00  0.00            
ATOM   1150  OE1 GLU X  72      52.762  29.757  77.922  0.00  0.00            
ATOM   1151  OE2 GLU X  72      54.384  28.832  79.166  0.00  0.00            
ATOM   1152  C   GLU X  72      54.774  32.494  74.212  0.00  0.00            
ATOM   1153  O   GLU X  72      54.785  33.735  74.128  0.00  0.00            
ATOM   1154  N   ASP X  73      54.146  31.640  73.351  0.00  0.00            
ATOM   1155  H   ASP X  73      54.049  30.662  73.583  0.00  0.00            
ATOM   1156  CA  ASP X  73      53.353  32.121  72.215  0.00  0.00            
ATOM   1157  HA  ASP X  73      54.116  32.709  71.706  0.00  0.00            
ATOM   1158  CB  ASP X  73      53.100  30.903  71.248  0.00  0.00            
ATOM   1159  HB2 ASP X  73      54.004  30.708  70.672  0.00  0.00            
ATOM   1160  HB3 ASP X  73      52.977  30.003  71.851  0.00  0.00            
ATOM   1161  CG  ASP X  73      51.974  30.989  70.255  0.00  0.00            
ATOM   1162  OD1 ASP X  73      51.319  32.048  70.206  0.00  0.00            
ATOM   1163  OD2 ASP X  73      51.825  30.119  69.396  0.00  0.00            
ATOM   1164  C   ASP X  73      52.058  33.018  72.597  0.00  0.00            
ATOM   1165  O   ASP X  73      51.222  32.593  73.418  0.00  0.00            
ATOM   1166  N   GLY X  74      52.069  34.221  72.120  0.00  0.00            
ATOM   1167  H   GLY X  74      52.664  34.402  71.323  0.00  0.00            
ATOM   1168  CA  GLY X  74      51.027  35.129  72.381  0.00  0.00            
ATOM   1169  HA2 GLY X  74      50.974  35.894  71.606  0.00  0.00            
ATOM   1170  HA3 GLY X  74      50.054  34.637  72.349  0.00  0.00            
ATOM   1171  C   GLY X  74      51.081  35.832  73.758  0.00  0.00            
ATOM   1172  O   GLY X  74      50.040  36.149  74.373  0.00  0.00            
ATOM   1173  N   ALA X  75      52.326  36.001  74.248  0.00  0.00            
ATOM   1174  H   ALA X  75      53.152  35.693  73.754  0.00  0.00            
ATOM   1175  CA  ALA X  75      52.523  36.607  75.532  0.00  0.00            
ATOM   1176  HA  ALA X  75      51.958  36.043  76.274  0.00  0.00            
ATOM   1177  CB  ALA X  75      54.044  36.587  75.825  0.00  0.00            
ATOM   1178  HB1 ALA X  75      54.329  37.083  76.752  0.00  0.00            
ATOM   1179  HB2 ALA X  75      54.373  35.550  75.897  0.00  0.00            
ATOM   1180  HB3 ALA X  75      54.640  37.052  75.039  0.00  0.00            
ATOM   1181  C   ALA X  75      51.967  38.026  75.589  0.00  0.00            
ATOM   1182  O   ALA X  75      51.323  38.315  76.642  0.00  0.00            
ATOM   1183  N   TYR X  76      52.103  38.830  74.592  0.00  0.00            
ATOM   1184  H   TYR X  76      52.675  38.506  73.826  0.00  0.00            
ATOM   1185  CA  TYR X  76      51.837  40.233  74.604  0.00  0.00            
ATOM   1186  HA  TYR X  76      51.662  40.537  75.636  0.00  0.00            
ATOM   1187  CB  TYR X  76      53.073  41.080  74.044  0.00  0.00            
ATOM   1188  HB2 TYR X  76      53.146  40.880  72.975  0.00  0.00            
ATOM   1189  HB3 TYR X  76      52.828  42.132  74.189  0.00  0.00            
ATOM   1190  CG  TYR X  76      54.471  40.806  74.652  0.00  0.00            
ATOM   1191  CD1 TYR X  76      55.363  39.862  74.048  0.00  0.00            
ATOM   1192  HD1 TYR X  76      55.036  39.364  73.147  0.00  0.00            
ATOM   1193  CE1 TYR X  76      56.671  39.787  74.504  0.00  0.00            
ATOM   1194  HE1 TYR X  76      57.308  38.970  74.199  0.00  0.00            
ATOM   1195  CZ  TYR X  76      57.128  40.564  75.593  0.00  0.00            
ATOM   1196  OH  TYR X  76      58.418  40.411  76.041  0.00  0.00            
ATOM   1197  HH  TYR X  76      58.473  40.844  76.896  0.00  0.00            
ATOM   1198  CE2 TYR X  76      56.236  41.410  76.175  0.00  0.00            
ATOM   1199  HE2 TYR X  76      56.608  41.976  77.017  0.00  0.00            
ATOM   1200  CD2 TYR X  76      54.927  41.587  75.726  0.00  0.00            
ATOM   1201  HD2 TYR X  76      54.285  42.310  76.209  0.00  0.00            
ATOM   1202  C   TYR X  76      50.620  40.529  73.748  0.00  0.00            
ATOM   1203  O   TYR X  76      50.440  41.660  73.311  0.00  0.00            
ATOM   1204  N   GLN X  77      49.754  39.503  73.450  0.00  0.00            
ATOM   1205  H   GLN X  77      50.032  38.547  73.618  0.00  0.00            
ATOM   1206  CA  GLN X  77      48.503  39.681  72.620  0.00  0.00            
ATOM   1207  HA  GLN X  77      48.826  40.099  71.666  0.00  0.00            
ATOM   1208  CB  GLN X  77      47.760  38.374  72.432  0.00  0.00            
ATOM   1209  HB2 GLN X  77      47.777  37.929  73.427  0.00  0.00            
ATOM   1210  HB3 GLN X  77      46.762  38.527  72.020  0.00  0.00            
ATOM   1211  CG  GLN X  77      48.513  37.443  71.461  0.00  0.00            
ATOM   1212  HG2 GLN X  77      49.581  37.638  71.368  0.00  0.00            
ATOM   1213  HG3 GLN X  77      48.491  36.419  71.835  0.00  0.00            
ATOM   1214  CD  GLN X  77      47.853  37.349  70.119  0.00  0.00            
ATOM   1215  OE1 GLN X  77      47.062  38.123  69.708  0.00  0.00            
ATOM   1216  NE2 GLN X  77      48.073  36.257  69.400  0.00  0.00            
ATOM   1217 HE21 GLN X  77      47.373  35.947  68.741  0.00  0.00            
ATOM   1218 HE22 GLN X  77      48.648  35.514  69.771  0.00  0.00            
ATOM   1219  C   GLN X  77      47.524  40.756  73.152  0.00  0.00            
ATOM   1220  O   GLN X  77      46.883  41.410  72.295  0.00  0.00            
ATOM   1221  N   SER X  78      47.365  41.094  74.452  0.00  0.00            
ATOM   1222  H   SER X  78      47.942  40.625  75.136  0.00  0.00            
ATOM   1223  CA  SER X  78      46.530  42.230  74.885  0.00  0.00            
ATOM   1224  HA  SER X  78      45.579  42.167  74.356  0.00  0.00            
ATOM   1225  CB  SER X  78      46.129  42.131  76.380  0.00  0.00            
ATOM   1226  HB2 SER X  78      46.950  42.395  77.048  0.00  0.00            
ATOM   1227  HB3 SER X  78      45.363  42.882  76.574  0.00  0.00            
ATOM   1228  OG  SER X  78      45.599  40.832  76.772  0.00  0.00            
ATOM   1229  HG  SER X  78      46.139  40.495  77.491  0.00  0.00            
ATOM   1230  C   SER X  78      47.095  43.583  74.478  0.00  0.00            
ATOM   1231  O   SER X  78      46.421  44.639  74.722  0.00  0.00            
ATOM   1232  N   LEU X  79      48.340  43.652  74.002  0.00  0.00            
ATOM   1233  H   LEU X  79      48.781  42.755  73.857  0.00  0.00            
ATOM   1234  CA  LEU X  79      49.154  44.902  73.684  0.00  0.00            
ATOM   1235  HA  LEU X  79      48.563  45.722  74.089  0.00  0.00            
ATOM   1236  CB  LEU X  79      50.507  44.817  74.357  0.00  0.00            
ATOM   1237  HB2 LEU X  79      51.087  43.962  74.010  0.00  0.00            
ATOM   1238  HB3 LEU X  79      51.088  45.711  74.129  0.00  0.00            
ATOM   1239  CG  LEU X  79      50.470  44.724  75.856  0.00  0.00            
ATOM   1240  HG  LEU X  79      49.724  43.967  76.099  0.00  0.00            
ATOM   1241  CD1 LEU X  79      51.966  44.456  76.305  0.00  0.00            
ATOM   1242 HD11 LEU X  79      52.002  44.520  77.392  0.00  0.00            
ATOM   1243 HD12 LEU X  79      52.347  43.499  75.949  0.00  0.00            
ATOM   1244 HD13 LEU X  79      52.659  45.174  75.867  0.00  0.00            
ATOM   1245  CD2 LEU X  79      49.973  46.045  76.425  0.00  0.00            
ATOM   1246 HD21 LEU X  79      50.288  46.123  77.465  0.00  0.00            
ATOM   1247 HD22 LEU X  79      50.294  46.930  75.875  0.00  0.00            
ATOM   1248 HD23 LEU X  79      48.890  46.052  76.547  0.00  0.00            
ATOM   1249  C   LEU X  79      49.292  45.285  72.182  0.00  0.00            
ATOM   1250  O   LEU X  79      50.250  45.894  71.805  0.00  0.00            
ATOM   1251  N   SER X  80      48.237  45.113  71.429  0.00  0.00            
ATOM   1252  H   SER X  80      47.501  44.563  71.849  0.00  0.00            
ATOM   1253  CA  SER X  80      48.104  45.388  70.028  0.00  0.00            
ATOM   1254  HA  SER X  80      49.019  45.047  69.542  0.00  0.00            
ATOM   1255  CB  SER X  80      46.836  44.694  69.536  0.00  0.00            
ATOM   1256  HB2 SER X  80      46.772  44.761  68.450  0.00  0.00            
ATOM   1257  HB3 SER X  80      46.832  43.629  69.767  0.00  0.00            
ATOM   1258  OG  SER X  80      45.706  45.260  69.933  0.00  0.00            
ATOM   1259  HG  SER X  80      45.212  44.602  70.427  0.00  0.00            
ATOM   1260  C   SER X  80      48.084  46.917  69.661  0.00  0.00            
ATOM   1261  O   SER X  80      47.929  47.307  68.501  0.00  0.00            
ATOM   1262  N   HIE X  81      48.121  47.806  70.663  0.00  0.00            
ATOM   1263  H   HIE X  81      47.881  47.455  71.579  0.00  0.00            
ATOM   1264  CA  HIE X  81      48.180  49.274  70.544  0.00  0.00            
ATOM   1265  HA  HIE X  81      48.128  49.581  69.500  0.00  0.00            
ATOM   1266  CB  HIE X  81      46.985  49.810  71.347  0.00  0.00            
ATOM   1267  HB2 HIE X  81      47.203  50.877  71.401  0.00  0.00            
ATOM   1268  HB3 HIE X  81      46.004  49.614  70.915  0.00  0.00            
ATOM   1269  CG  HIE X  81      47.079  49.430  72.854  0.00  0.00            
ATOM   1270  ND1 HIE X  81      46.745  48.218  73.362  0.00  0.00            
ATOM   1271  CE1 HIE X  81      47.199  48.278  74.608  0.00  0.00            
ATOM   1272  HE1 HIE X  81      47.157  47.413  75.253  0.00  0.00            
ATOM   1273  NE2 HIE X  81      47.798  49.404  74.879  0.00  0.00            
ATOM   1274  HE2 HIE X  81      48.471  49.526  75.622  0.00  0.00            
ATOM   1275  CD2 HIE X  81      47.710  50.207  73.802  0.00  0.00            
ATOM   1276  HD2 HIE X  81      48.285  51.115  73.692  0.00  0.00            
ATOM   1277  C   HIE X  81      49.529  49.832  71.043  0.00  0.00            
ATOM   1278  O   HIE X  81      49.658  51.051  71.022  0.00  0.00            
ATOM   1279  N   LEU X  82      50.427  49.025  71.557  0.00  0.00            
ATOM   1280  H   LEU X  82      50.151  48.065  71.704  0.00  0.00            
ATOM   1281  CA  LEU X  82      51.813  49.373  72.078  0.00  0.00            
ATOM   1282  HA  LEU X  82      51.748  50.248  72.725  0.00  0.00            
ATOM   1283  CB  LEU X  82      52.288  48.189  72.929  0.00  0.00            
ATOM   1284  HB2 LEU X  82      51.545  47.804  73.627  0.00  0.00            
ATOM   1285  HB3 LEU X  82      52.512  47.464  72.146  0.00  0.00            
ATOM   1286  CG  LEU X  82      53.657  48.493  73.659  0.00  0.00            
ATOM   1287  HG  LEU X  82      54.166  49.363  73.245  0.00  0.00            
ATOM   1288  CD1 LEU X  82      53.379  48.707  75.138  0.00  0.00            
ATOM   1289 HD11 LEU X  82      52.569  49.430  75.236  0.00  0.00            
ATOM   1290 HD12 LEU X  82      53.224  47.767  75.667  0.00  0.00            
ATOM   1291 HD13 LEU X  82      54.320  49.047  75.572  0.00  0.00            
ATOM   1292  CD2 LEU X  82      54.806  47.429  73.405  0.00  0.00            
ATOM   1293 HD21 LEU X  82      54.960  47.300  72.334  0.00  0.00            
ATOM   1294 HD22 LEU X  82      55.663  47.752  73.997  0.00  0.00            
ATOM   1295 HD23 LEU X  82      54.460  46.489  73.836  0.00  0.00            
ATOM   1296  C   LEU X  82      52.687  49.877  70.836  0.00  0.00            
ATOM   1297  O   LEU X  82      52.631  49.140  69.866  0.00  0.00            
ATOM   1298  N   SER X  83      53.483  50.950  71.021  0.00  0.00            
ATOM   1299  H   SER X  83      53.442  51.553  71.830  0.00  0.00            
ATOM   1300  CA  SER X  83      54.400  51.405  69.925  0.00  0.00            
ATOM   1301  HA  SER X  83      54.058  50.970  68.986  0.00  0.00            
ATOM   1302  CB  SER X  83      54.303  52.957  69.722  0.00  0.00            
ATOM   1303  HB2 SER X  83      54.620  53.278  68.730  0.00  0.00            
ATOM   1304  HB3 SER X  83      53.256  53.210  69.888  0.00  0.00            
ATOM   1305  OG  SER X  83      55.184  53.582  70.711  0.00  0.00            
ATOM   1306  HG  SER X  83      55.125  54.530  70.572  0.00  0.00            
ATOM   1307  C   SER X  83      55.798  50.881  70.149  0.00  0.00            
ATOM   1308  O   SER X  83      56.496  50.616  69.225  0.00  0.00            
ATOM   1309  N   THR X  84      56.323  50.808  71.412  0.00  0.00            
ATOM   1310  H   THR X  84      55.715  51.056  72.179  0.00  0.00            
ATOM   1311  CA  THR X  84      57.724  50.395  71.657  0.00  0.00            
ATOM   1312  HA  THR X  84      58.121  49.944  70.748  0.00  0.00            
ATOM   1313  CB  THR X  84      58.557  51.641  72.074  0.00  0.00            
ATOM   1314  HB  THR X  84      58.206  52.048  73.023  0.00  0.00            
ATOM   1315  CG2 THR X  84      60.035  51.251  72.150  0.00  0.00            
ATOM   1316 HG21 THR X  84      60.512  52.195  72.413  0.00  0.00            
ATOM   1317 HG22 THR X  84      60.253  50.542  72.949  0.00  0.00            
ATOM   1318 HG23 THR X  84      60.240  50.969  71.118  0.00  0.00            
ATOM   1319  OG1 THR X  84      58.495  52.600  71.091  0.00  0.00            
ATOM   1320  HG1 THR X  84      57.691  53.121  71.150  0.00  0.00            
ATOM   1321  C   THR X  84      57.908  49.364  72.739  0.00  0.00            
ATOM   1322  O   THR X  84      57.337  49.424  73.839  0.00  0.00            
ATOM   1323  N   LEU X  85      58.569  48.279  72.310  0.00  0.00            
ATOM   1324  H   LEU X  85      59.038  48.300  71.416  0.00  0.00            
ATOM   1325  CA  LEU X  85      58.939  47.195  73.156  0.00  0.00            
ATOM   1326  HA  LEU X  85      58.444  47.365  74.113  0.00  0.00            
ATOM   1327  CB  LEU X  85      58.367  45.807  72.596  0.00  0.00            
ATOM   1328  HB2 LEU X  85      57.282  45.892  72.538  0.00  0.00            
ATOM   1329  HB3 LEU X  85      58.810  45.587  71.625  0.00  0.00            
ATOM   1330  CG  LEU X  85      58.587  44.585  73.463  0.00  0.00            
ATOM   1331  HG  LEU X  85      59.608  44.412  73.802  0.00  0.00            
ATOM   1332  CD1 LEU X  85      57.789  44.785  74.825  0.00  0.00            
ATOM   1333 HD11 LEU X  85      57.686  43.850  75.376  0.00  0.00            
ATOM   1334 HD12 LEU X  85      58.327  45.521  75.422  0.00  0.00            
ATOM   1335 HD13 LEU X  85      56.784  45.152  74.619  0.00  0.00            
ATOM   1336  CD2 LEU X  85      58.155  43.350  72.680  0.00  0.00            
ATOM   1337 HD21 LEU X  85      58.381  42.393  73.151  0.00  0.00            
ATOM   1338 HD22 LEU X  85      57.104  43.415  72.398  0.00  0.00            
ATOM   1339 HD23 LEU X  85      58.683  43.432  71.730  0.00  0.00            
ATOM   1340  C   LEU X  85      60.394  47.112  73.419  0.00  0.00            
ATOM   1341  O   LEU X  85      61.112  47.064  72.396  0.00  0.00            
ATOM   1342  N   ILE X  86      60.908  46.905  74.705  0.00  0.00            
ATOM   1343  H   ILE X  86      60.289  46.788  75.494  0.00  0.00            
ATOM   1344  CA  ILE X  86      62.412  46.958  75.012  0.00  0.00            
ATOM   1345  HA  ILE X  86      62.993  46.907  74.090  0.00  0.00            
ATOM   1346  CB  ILE X  86      62.764  48.301  75.724  0.00  0.00            
ATOM   1347  HB  ILE X  86      62.291  48.147  76.694  0.00  0.00            
ATOM   1348  CG2 ILE X  86      64.286  48.480  75.866  0.00  0.00            
ATOM   1349 HG21 ILE X  86      64.458  49.282  76.584  0.00  0.00            
ATOM   1350 HG22 ILE X  86      64.753  47.535  76.144  0.00  0.00            
ATOM   1351 HG23 ILE X  86      64.809  48.879  74.997  0.00  0.00            
ATOM   1352  CG1 ILE X  86      62.108  49.436  74.988  0.00  0.00            
ATOM   1353 HG12 ILE X  86      62.415  49.307  73.950  0.00  0.00            
ATOM   1354 HG13 ILE X  86      61.032  49.385  75.154  0.00  0.00            
ATOM   1355  CD1 ILE X  86      62.404  50.920  75.464  0.00  0.00            
ATOM   1356 HD11 ILE X  86      63.437  51.179  75.232  0.00  0.00            
ATOM   1357 HD12 ILE X  86      61.755  51.591  74.901  0.00  0.00            
ATOM   1358 HD13 ILE X  86      62.054  51.080  76.484  0.00  0.00            
ATOM   1359  C   ILE X  86      62.801  45.738  75.834  0.00  0.00            
ATOM   1360  O   ILE X  86      62.488  45.555  77.003  0.00  0.00            
ATOM   1361  N   LEU X  87      63.649  44.898  75.230  0.00  0.00            
ATOM   1362  H   LEU X  87      63.951  45.078  74.283  0.00  0.00            
ATOM   1363  CA  LEU X  87      64.111  43.579  75.726  0.00  0.00            
ATOM   1364  HA  LEU X  87      63.594  43.392  76.667  0.00  0.00            
ATOM   1365  CB  LEU X  87      63.664  42.538  74.697  0.00  0.00            
ATOM   1366  HB2 LEU X  87      64.243  42.717  73.791  0.00  0.00            
ATOM   1367  HB3 LEU X  87      63.814  41.525  75.071  0.00  0.00            
ATOM   1368  CG  LEU X  87      62.151  42.682  74.247  0.00  0.00            
ATOM   1369  HG  LEU X  87      61.871  43.726  74.105  0.00  0.00            
ATOM   1370  CD1 LEU X  87      61.895  41.899  72.891  0.00  0.00            
ATOM   1371 HD11 LEU X  87      62.178  40.853  73.014  0.00  0.00            
ATOM   1372 HD12 LEU X  87      60.852  42.047  72.612  0.00  0.00            
ATOM   1373 HD13 LEU X  87      62.454  42.425  72.118  0.00  0.00            
ATOM   1374  CD2 LEU X  87      61.290  42.098  75.386  0.00  0.00            
ATOM   1375 HD21 LEU X  87      61.493  41.027  75.374  0.00  0.00            
ATOM   1376 HD22 LEU X  87      61.558  42.525  76.352  0.00  0.00            
ATOM   1377 HD23 LEU X  87      60.279  42.368  75.080  0.00  0.00            
ATOM   1378  C   LEU X  87      65.622  43.357  75.920  0.00  0.00            
ATOM   1379  O   LEU X  87      66.102  42.220  76.115  0.00  0.00            
ATOM   1380  N   THR X  88      66.427  44.408  75.837  0.00  0.00            
ATOM   1381  H   THR X  88      65.953  45.271  75.611  0.00  0.00            
ATOM   1382  CA  THR X  88      67.936  44.387  76.002  0.00  0.00            
ATOM   1383  HA  THR X  88      68.240  43.956  75.049  0.00  0.00            
ATOM   1384  CB  THR X  88      68.332  45.862  76.280  0.00  0.00            
ATOM   1385  HB  THR X  88      67.934  46.106  77.265  0.00  0.00            
ATOM   1386  CG2 THR X  88      69.860  46.122  76.407  0.00  0.00            
ATOM   1387 HG21 THR X  88      70.376  45.600  75.601  0.00  0.00            
ATOM   1388 HG22 THR X  88      70.151  47.172  76.419  0.00  0.00            
ATOM   1389 HG23 THR X  88      70.149  45.653  77.348  0.00  0.00            
ATOM   1390  OG1 THR X  88      67.724  46.766  75.380  0.00  0.00            
ATOM   1391  HG1 THR X  88      67.555  47.567  75.882  0.00  0.00            
ATOM   1392  C   THR X  88      68.352  43.559  77.199  0.00  0.00            
ATOM   1393  O   THR X  88      67.780  43.510  78.292  0.00  0.00            
ATOM   1394  N   GLY X  89      69.487  42.881  76.985  0.00  0.00            
ATOM   1395  H   GLY X  89      69.898  42.980  76.067  0.00  0.00            
ATOM   1396  CA  GLY X  89      70.310  42.292  78.055  0.00  0.00            
ATOM   1397  HA2 GLY X  89      71.317  42.112  77.678  0.00  0.00            
ATOM   1398  HA3 GLY X  89      70.120  42.945  78.908  0.00  0.00            
ATOM   1399  C   GLY X  89      69.887  40.973  78.637  0.00  0.00            
ATOM   1400  O   GLY X  89      70.611  40.490  79.474  0.00  0.00            
ATOM   1401  N   ASN X  90      68.721  40.438  78.180  0.00  0.00            
ATOM   1402  H   ASN X  90      68.249  40.832  77.378  0.00  0.00            
ATOM   1403  CA  ASN X  90      68.176  39.154  78.644  0.00  0.00            
ATOM   1404  HA  ASN X  90      68.346  39.125  79.721  0.00  0.00            
ATOM   1405  CB  ASN X  90      66.618  39.106  78.512  0.00  0.00            
ATOM   1406  HB2 ASN X  90      66.354  39.289  77.470  0.00  0.00            
ATOM   1407  HB3 ASN X  90      66.193  38.114  78.661  0.00  0.00            
ATOM   1408  CG  ASN X  90      65.892  40.099  79.360  0.00  0.00            
ATOM   1409  OD1 ASN X  90      65.437  39.882  80.454  0.00  0.00            
ATOM   1410  ND2 ASN X  90      65.736  41.321  78.894  0.00  0.00            
ATOM   1411 HD21 ASN X  90      65.046  41.882  79.373  0.00  0.00            
ATOM   1412 HD22 ASN X  90      65.919  41.537  77.924  0.00  0.00            
ATOM   1413  C   ASN X  90      68.933  37.894  78.032  0.00  0.00            
ATOM   1414  O   ASN X  90      69.446  38.046  76.889  0.00  0.00            
ATOM   1415  N   PRO X  91      69.049  36.699  78.643  0.00  0.00            
ATOM   1416  CD  PRO X  91      68.592  36.438  79.986  0.00  0.00            
ATOM   1417  HD2 PRO X  91      67.507  36.393  79.896  0.00  0.00            
ATOM   1418  HD3 PRO X  91      68.888  37.249  80.650  0.00  0.00            
ATOM   1419  CG  PRO X  91      69.221  35.109  80.479  0.00  0.00            
ATOM   1420  HG2 PRO X  91      68.432  34.358  80.450  0.00  0.00            
ATOM   1421  HG3 PRO X  91      69.730  35.262  81.431  0.00  0.00            
ATOM   1422  CB  PRO X  91      70.323  34.836  79.401  0.00  0.00            
ATOM   1423  HB2 PRO X  91      70.414  33.779  79.148  0.00  0.00            
ATOM   1424  HB3 PRO X  91      71.248  35.277  79.772  0.00  0.00            
ATOM   1425  CA  PRO X  91      69.833  35.532  78.136  0.00  0.00            
ATOM   1426  HA  PRO X  91      70.679  35.863  77.534  0.00  0.00            
ATOM   1427  C   PRO X  91      69.079  34.541  77.243  0.00  0.00            
ATOM   1428  O   PRO X  91      69.724  34.098  76.293  0.00  0.00            
ATOM   1429  N   ILE X  92      67.821  34.224  77.568  0.00  0.00            
ATOM   1430  H   ILE X  92      67.399  34.847  78.241  0.00  0.00            
ATOM   1431  CA  ILE X  92      66.890  33.399  76.775  0.00  0.00            
ATOM   1432  HA  ILE X  92      66.062  33.284  77.475  0.00  0.00            
ATOM   1433  CB  ILE X  92      66.265  34.266  75.605  0.00  0.00            
ATOM   1434  HB  ILE X  92      67.025  34.206  74.826  0.00  0.00            
ATOM   1435  CG2 ILE X  92      65.114  33.491  75.049  0.00  0.00            
ATOM   1436 HG21 ILE X  92      65.364  32.516  74.632  0.00  0.00            
ATOM   1437 HG22 ILE X  92      64.301  33.311  75.753  0.00  0.00            
ATOM   1438 HG23 ILE X  92      64.667  33.999  74.194  0.00  0.00            
ATOM   1439  CG1 ILE X  92      65.942  35.712  75.924  0.00  0.00            
ATOM   1440 HG12 ILE X  92      65.015  35.764  76.493  0.00  0.00            
ATOM   1441 HG13 ILE X  92      66.718  36.136  76.562  0.00  0.00            
ATOM   1442  CD1 ILE X  92      65.776  36.514  74.639  0.00  0.00            
ATOM   1443 HD11 ILE X  92      65.667  37.593  74.741  0.00  0.00            
ATOM   1444 HD12 ILE X  92      66.735  36.422  74.129  0.00  0.00            
ATOM   1445 HD13 ILE X  92      64.957  36.121  74.037  0.00  0.00            
ATOM   1446  C   ILE X  92      67.429  32.004  76.306  0.00  0.00            
ATOM   1447  O   ILE X  92      68.017  31.725  75.269  0.00  0.00            
ATOM   1448  N   GLN X  93      66.995  31.026  77.055  0.00  0.00            
ATOM   1449  H   GLN X  93      66.492  31.191  77.916  0.00  0.00            
ATOM   1450  CA  GLN X  93      67.088  29.521  76.769  0.00  0.00            
ATOM   1451  HA  GLN X  93      68.134  29.390  76.490  0.00  0.00            
ATOM   1452  CB  GLN X  93      66.876  28.821  78.122  0.00  0.00            
ATOM   1453  HB2 GLN X  93      67.579  29.234  78.846  0.00  0.00            
ATOM   1454  HB3 GLN X  93      65.864  29.073  78.438  0.00  0.00            
ATOM   1455  CG  GLN X  93      66.806  27.335  78.105  0.00  0.00            
ATOM   1456  HG2 GLN X  93      66.522  27.018  79.108  0.00  0.00            
ATOM   1457  HG3 GLN X  93      65.990  27.113  77.418  0.00  0.00            
ATOM   1458  CD  GLN X  93      68.084  26.570  77.697  0.00  0.00            
ATOM   1459  OE1 GLN X  93      69.218  26.950  77.980  0.00  0.00            
ATOM   1460  NE2 GLN X  93      67.977  25.451  77.085  0.00  0.00            
ATOM   1461 HE21 GLN X  93      68.790  24.927  76.796  0.00  0.00            
ATOM   1462 HE22 GLN X  93      67.089  25.093  76.764  0.00  0.00            
ATOM   1463  C   GLN X  93      66.072  29.087  75.774  0.00  0.00            
ATOM   1464  O   GLN X  93      66.411  28.105  75.067  0.00  0.00            
ATOM   1465  N   SER X  94      64.890  29.670  75.683  0.00  0.00            
ATOM   1466  H   SER X  94      64.664  30.394  76.350  0.00  0.00            
ATOM   1467  CA  SER X  94      63.862  29.325  74.655  0.00  0.00            
ATOM   1468  HA  SER X  94      64.307  29.081  73.690  0.00  0.00            
ATOM   1469  CB  SER X  94      63.034  28.137  75.194  0.00  0.00            
ATOM   1470  HB2 SER X  94      63.705  27.307  75.412  0.00  0.00            
ATOM   1471  HB3 SER X  94      62.572  28.356  76.157  0.00  0.00            
ATOM   1472  OG  SER X  94      62.054  27.709  74.215  0.00  0.00            
ATOM   1473  HG  SER X  94      62.348  26.800  74.125  0.00  0.00            
ATOM   1474  C   SER X  94      62.916  30.492  74.264  0.00  0.00            
ATOM   1475  O   SER X  94      62.633  31.204  75.159  0.00  0.00            
ATOM   1476  N   LEU X  95      62.299  30.554  73.045  0.00  0.00            
ATOM   1477  H   LEU X  95      62.461  29.798  72.395  0.00  0.00            
ATOM   1478  CA  LEU X  95      61.440  31.663  72.549  0.00  0.00            
ATOM   1479  HA  LEU X  95      60.842  32.175  73.303  0.00  0.00            
ATOM   1480  CB  LEU X  95      62.426  32.650  71.846  0.00  0.00            
ATOM   1481  HB2 LEU X  95      62.981  33.136  72.648  0.00  0.00            
ATOM   1482  HB3 LEU X  95      63.049  32.018  71.214  0.00  0.00            
ATOM   1483  CG  LEU X  95      61.887  33.666  70.829  0.00  0.00            
ATOM   1484  HG  LEU X  95      61.068  33.267  70.229  0.00  0.00            
ATOM   1485  CD1 LEU X  95      61.302  34.824  71.577  0.00  0.00            
ATOM   1486 HD11 LEU X  95      60.896  35.577  70.901  0.00  0.00            
ATOM   1487 HD12 LEU X  95      60.536  34.461  72.262  0.00  0.00            
ATOM   1488 HD13 LEU X  95      62.135  35.294  72.099  0.00  0.00            
ATOM   1489  CD2 LEU X  95      63.033  34.164  69.907  0.00  0.00            
ATOM   1490 HD21 LEU X  95      62.849  34.961  69.185  0.00  0.00            
ATOM   1491 HD22 LEU X  95      63.802  34.486  70.609  0.00  0.00            
ATOM   1492 HD23 LEU X  95      63.389  33.334  69.296  0.00  0.00            
ATOM   1493  C   LEU X  95      60.528  31.035  71.506  0.00  0.00            
ATOM   1494  O   LEU X  95      60.992  30.491  70.468  0.00  0.00            
ATOM   1495  N   ALA X  96      59.181  30.910  71.809  0.00  0.00            
ATOM   1496  H   ALA X  96      58.750  31.312  72.629  0.00  0.00            
ATOM   1497  CA  ALA X  96      58.196  30.304  70.893  0.00  0.00            
ATOM   1498  HA  ALA X  96      58.376  29.256  70.650  0.00  0.00            
ATOM   1499  CB  ALA X  96      56.874  30.336  71.674  0.00  0.00            
ATOM   1500  HB1 ALA X  96      56.153  29.731  71.123  0.00  0.00            
ATOM   1501  HB2 ALA X  96      56.981  29.919  72.676  0.00  0.00            
ATOM   1502  HB3 ALA X  96      56.436  31.327  71.790  0.00  0.00            
ATOM   1503  C   ALA X  96      58.049  31.086  69.554  0.00  0.00            
ATOM   1504  O   ALA X  96      58.070  32.272  69.632  0.00  0.00            
ATOM   1505  N   LEU X  97      58.061  30.363  68.400  0.00  0.00            
ATOM   1506  H   LEU X  97      58.256  29.381  68.268  0.00  0.00            
ATOM   1507  CA  LEU X  97      57.699  30.998  67.028  0.00  0.00            
ATOM   1508  HA  LEU X  97      58.534  31.509  66.549  0.00  0.00            
ATOM   1509  CB  LEU X  97      57.273  29.810  66.180  0.00  0.00            
ATOM   1510  HB2 LEU X  97      57.889  28.920  66.314  0.00  0.00            
ATOM   1511  HB3 LEU X  97      56.289  29.487  66.520  0.00  0.00            
ATOM   1512  CG  LEU X  97      56.978  30.041  64.675  0.00  0.00            
ATOM   1513  HG  LEU X  97      56.164  30.763  64.726  0.00  0.00            
ATOM   1514  CD1 LEU X  97      58.162  30.438  63.846  0.00  0.00            
ATOM   1515 HD11 LEU X  97      57.812  30.670  62.840  0.00  0.00            
ATOM   1516 HD12 LEU X  97      58.586  31.325  64.316  0.00  0.00            
ATOM   1517 HD13 LEU X  97      58.901  29.647  63.978  0.00  0.00            
ATOM   1518  CD2 LEU X  97      56.320  28.919  63.971  0.00  0.00            
ATOM   1519 HD21 LEU X  97      56.183  29.225  62.934  0.00  0.00            
ATOM   1520 HD22 LEU X  97      56.943  28.026  63.922  0.00  0.00            
ATOM   1521 HD23 LEU X  97      55.375  28.718  64.477  0.00  0.00            
ATOM   1522  C   LEU X  97      56.563  32.066  67.021  0.00  0.00            
ATOM   1523  O   LEU X  97      56.554  32.986  66.181  0.00  0.00            
ATOM   1524  N   GLY X  98      55.580  31.928  67.920  0.00  0.00            
ATOM   1525  H   GLY X  98      55.357  31.089  68.436  0.00  0.00            
ATOM   1526  CA  GLY X  98      54.580  32.949  68.218  0.00  0.00            
ATOM   1527  HA2 GLY X  98      54.328  33.614  67.392  0.00  0.00            
ATOM   1528  HA3 GLY X  98      53.679  32.409  68.508  0.00  0.00            
ATOM   1529  C   GLY X  98      54.776  34.009  69.372  0.00  0.00            
ATOM   1530  O   GLY X  98      53.829  34.732  69.617  0.00  0.00            
ATOM   1531  N   ALA X  99      55.940  34.120  69.988  0.00  0.00            
ATOM   1532  H   ALA X  99      56.687  33.477  69.768  0.00  0.00            
ATOM   1533  CA  ALA X  99      56.135  34.947  71.164  0.00  0.00            
ATOM   1534  HA  ALA X  99      55.434  34.503  71.871  0.00  0.00            
ATOM   1535  CB  ALA X  99      57.600  34.646  71.628  0.00  0.00            
ATOM   1536  HB1 ALA X  99      57.963  35.507  72.189  0.00  0.00            
ATOM   1537  HB2 ALA X  99      57.756  33.821  72.322  0.00  0.00            
ATOM   1538  HB3 ALA X  99      58.255  34.525  70.765  0.00  0.00            
ATOM   1539  C   ALA X  99      55.687  36.423  70.928  0.00  0.00            
ATOM   1540  O   ALA X  99      55.258  37.091  71.906  0.00  0.00            
ATOM   1541  N   PHE X 100      55.908  36.942  69.710  0.00  0.00            
ATOM   1542  H   PHE X 100      56.181  36.252  69.024  0.00  0.00            
ATOM   1543  CA  PHE X 100      55.723  38.401  69.326  0.00  0.00            
ATOM   1544  HA  PHE X 100      55.398  38.880  70.250  0.00  0.00            
ATOM   1545  CB  PHE X 100      57.083  38.958  68.802  0.00  0.00            
ATOM   1546  HB2 PHE X 100      57.196  38.474  67.832  0.00  0.00            
ATOM   1547  HB3 PHE X 100      56.851  40.008  68.625  0.00  0.00            
ATOM   1548  CG  PHE X 100      58.364  38.819  69.699  0.00  0.00            
ATOM   1549  CD1 PHE X 100      59.555  38.135  69.261  0.00  0.00            
ATOM   1550  HD1 PHE X 100      59.504  37.576  68.339  0.00  0.00            
ATOM   1551  CE1 PHE X 100      60.655  38.122  70.145  0.00  0.00            
ATOM   1552  HE1 PHE X 100      61.531  37.562  69.851  0.00  0.00            
ATOM   1553  CZ  PHE X 100      60.592  38.773  71.421  0.00  0.00            
ATOM   1554  HZ  PHE X 100      61.432  38.797  72.100  0.00  0.00            
ATOM   1555  CE2 PHE X 100      59.357  39.291  71.839  0.00  0.00            
ATOM   1556  HE2 PHE X 100      59.244  39.627  72.859  0.00  0.00            
ATOM   1557  CD2 PHE X 100      58.267  39.340  70.995  0.00  0.00            
ATOM   1558  HD2 PHE X 100      57.311  39.771  71.253  0.00  0.00            
ATOM   1559  C   PHE X 100      54.478  38.715  68.444  0.00  0.00            
ATOM   1560  O   PHE X 100      54.183  39.847  68.082  0.00  0.00            
ATOM   1561  N   SER X 101      53.649  37.683  68.253  0.00  0.00            
ATOM   1562  H   SER X 101      53.829  36.834  68.770  0.00  0.00            
ATOM   1563  CA  SER X 101      52.333  37.828  67.578  0.00  0.00            
ATOM   1564  HA  SER X 101      52.322  38.263  66.579  0.00  0.00            
ATOM   1565  CB  SER X 101      51.539  36.450  67.511  0.00  0.00            
ATOM   1566  HB2 SER X 101      50.580  36.479  66.995  0.00  0.00            
ATOM   1567  HB3 SER X 101      52.206  35.864  66.879  0.00  0.00            
ATOM   1568  OG  SER X 101      51.445  35.774  68.732  0.00  0.00            
ATOM   1569  HG  SER X 101      52.361  35.584  68.947  0.00  0.00            
ATOM   1570  C   SER X 101      51.359  38.733  68.389  0.00  0.00            
ATOM   1571  O   SER X 101      51.421  38.811  69.570  0.00  0.00            
ATOM   1572  N   GLY X 102      50.379  39.418  67.732  0.00  0.00            
ATOM   1573  H   GLY X 102      50.370  39.483  66.724  0.00  0.00            
ATOM   1574  CA  GLY X 102      49.402  40.286  68.393  0.00  0.00            
ATOM   1575  HA2 GLY X 102      48.444  40.153  67.892  0.00  0.00            
ATOM   1576  HA3 GLY X 102      49.210  39.951  69.413  0.00  0.00            
ATOM   1577  C   GLY X 102      49.803  41.785  68.541  0.00  0.00            
ATOM   1578  O   GLY X 102      48.922  42.649  68.682  0.00  0.00            
ATOM   1579  N   LEU X 103      51.112  42.042  68.360  0.00  0.00            
ATOM   1580  H   LEU X 103      51.746  41.263  68.261  0.00  0.00            
ATOM   1581  CA  LEU X 103      51.638  43.391  68.422  0.00  0.00            
ATOM   1582  HA  LEU X 103      51.064  43.862  69.219  0.00  0.00            
ATOM   1583  CB  LEU X 103      53.075  43.301  68.913  0.00  0.00            
ATOM   1584  HB2 LEU X 103      53.734  42.721  68.267  0.00  0.00            
ATOM   1585  HB3 LEU X 103      53.448  44.325  68.928  0.00  0.00            
ATOM   1586  CG  LEU X 103      53.347  42.744  70.336  0.00  0.00            
ATOM   1587  HG  LEU X 103      52.840  41.802  70.548  0.00  0.00            
ATOM   1588  CD1 LEU X 103      54.833  42.660  70.560  0.00  0.00            
ATOM   1589 HD11 LEU X 103      55.415  43.574  70.441  0.00  0.00            
ATOM   1590 HD12 LEU X 103      55.153  42.258  71.521  0.00  0.00            
ATOM   1591 HD13 LEU X 103      55.168  41.953  69.801  0.00  0.00            
ATOM   1592  CD2 LEU X 103      52.835  43.800  71.410  0.00  0.00            
ATOM   1593 HD21 LEU X 103      51.749  43.744  71.486  0.00  0.00            
ATOM   1594 HD22 LEU X 103      53.234  43.439  72.358  0.00  0.00            
ATOM   1595 HD23 LEU X 103      53.166  44.831  71.282  0.00  0.00            
ATOM   1596  C   LEU X 103      51.423  44.320  67.229  0.00  0.00            
ATOM   1597  O   LEU X 103      52.304  44.866  66.636  0.00  0.00            
ATOM   1598  N   SER X 104      50.164  44.381  66.847  0.00  0.00            
ATOM   1599  H   SER X 104      49.541  44.007  67.549  0.00  0.00            
ATOM   1600  CA  SER X 104      49.567  45.100  65.640  0.00  0.00            
ATOM   1601  HA  SER X 104      49.973  44.640  64.739  0.00  0.00            
ATOM   1602  CB  SER X 104      48.073  44.871  65.567  0.00  0.00            
ATOM   1603  HB2 SER X 104      47.605  45.356  66.423  0.00  0.00            
ATOM   1604  HB3 SER X 104      47.670  45.326  64.663  0.00  0.00            
ATOM   1605  OG  SER X 104      47.644  43.509  65.542  0.00  0.00            
ATOM   1606  HG  SER X 104      46.688  43.546  65.621  0.00  0.00            
ATOM   1607  C   SER X 104      49.803  46.681  65.521  0.00  0.00            
ATOM   1608  O   SER X 104      49.597  47.249  64.424  0.00  0.00            
ATOM   1609  N   SER X 105      50.461  47.335  66.477  0.00  0.00            
ATOM   1610  H   SER X 105      50.701  46.878  67.345  0.00  0.00            
ATOM   1611  CA  SER X 105      50.863  48.736  66.336  0.00  0.00            
ATOM   1612  HA  SER X 105      50.521  49.118  65.374  0.00  0.00            
ATOM   1613  CB  SER X 105      50.138  49.581  67.361  0.00  0.00            
ATOM   1614  HB2 SER X 105      50.225  49.322  68.417  0.00  0.00            
ATOM   1615  HB3 SER X 105      50.597  50.559  67.218  0.00  0.00            
ATOM   1616  OG  SER X 105      48.789  49.766  67.044  0.00  0.00            
ATOM   1617  HG  SER X 105      48.394  48.892  67.088  0.00  0.00            
ATOM   1618  C   SER X 105      52.396  48.924  66.540  0.00  0.00            
ATOM   1619  O   SER X 105      52.871  50.048  66.472  0.00  0.00            
ATOM   1620  N   LEU X 106      53.222  47.854  66.639  0.00  0.00            
ATOM   1621  H   LEU X 106      52.851  46.924  66.508  0.00  0.00            
ATOM   1622  CA  LEU X 106      54.604  48.090  67.077  0.00  0.00            
ATOM   1623  HA  LEU X 106      54.511  48.628  68.020  0.00  0.00            
ATOM   1624  CB  LEU X 106      55.270  46.737  67.489  0.00  0.00            
ATOM   1625  HB2 LEU X 106      54.528  46.029  67.856  0.00  0.00            
ATOM   1626  HB3 LEU X 106      55.699  46.406  66.543  0.00  0.00            
ATOM   1627  CG  LEU X 106      56.419  46.946  68.551  0.00  0.00            
ATOM   1628  HG  LEU X 106      56.819  47.938  68.344  0.00  0.00            
ATOM   1629  CD1 LEU X 106      55.737  47.049  69.955  0.00  0.00            
ATOM   1630 HD11 LEU X 106      55.117  47.937  70.077  0.00  0.00            
ATOM   1631 HD12 LEU X 106      55.224  46.118  70.195  0.00  0.00            
ATOM   1632 HD13 LEU X 106      56.484  47.056  70.749  0.00  0.00            
ATOM   1633  CD2 LEU X 106      57.524  45.806  68.560  0.00  0.00            
ATOM   1634 HD21 LEU X 106      57.705  45.437  67.551  0.00  0.00            
ATOM   1635 HD22 LEU X 106      58.496  46.180  68.884  0.00  0.00            
ATOM   1636 HD23 LEU X 106      57.137  44.958  69.126  0.00  0.00            
ATOM   1637  C   LEU X 106      55.542  48.834  66.080  0.00  0.00            
ATOM   1638  O   LEU X 106      55.607  48.411  64.969  0.00  0.00            
ATOM   1639  N   GLN X 107      56.211  49.932  66.499  0.00  0.00            
ATOM   1640  H   GLN X 107      56.120  50.146  67.481  0.00  0.00            
ATOM   1641  CA  GLN X 107      57.042  50.868  65.642  0.00  0.00            
ATOM   1642  HA  GLN X 107      56.996  50.538  64.604  0.00  0.00            
ATOM   1643  CB  GLN X 107      56.425  52.301  65.691  0.00  0.00            
ATOM   1644  HB2 GLN X 107      55.431  52.339  65.246  0.00  0.00            
ATOM   1645  HB3 GLN X 107      56.203  52.601  66.715  0.00  0.00            
ATOM   1646  CG  GLN X 107      57.368  53.377  65.121  0.00  0.00            
ATOM   1647  HG2 GLN X 107      58.308  53.414  65.672  0.00  0.00            
ATOM   1648  HG3 GLN X 107      57.723  53.179  64.110  0.00  0.00            
ATOM   1649  CD  GLN X 107      56.773  54.808  65.138  0.00  0.00            
ATOM   1650  OE1 GLN X 107      55.694  55.065  64.650  0.00  0.00            
ATOM   1651  NE2 GLN X 107      57.479  55.832  65.639  0.00  0.00            
ATOM   1652 HE21 GLN X 107      56.959  56.697  65.674  0.00  0.00            
ATOM   1653 HE22 GLN X 107      58.424  55.665  65.953  0.00  0.00            
ATOM   1654  C   GLN X 107      58.587  50.617  65.949  0.00  0.00            
ATOM   1655  O   GLN X 107      59.381  50.834  65.001  0.00  0.00            
ATOM   1656  N   LYS X 108      58.956  50.310  67.210  0.00  0.00            
ATOM   1657  H   LYS X 108      58.258  50.086  67.905  0.00  0.00            
ATOM   1658  CA  LYS X 108      60.371  50.038  67.530  0.00  0.00            
ATOM   1659  HA  LYS X 108      60.849  49.900  66.560  0.00  0.00            
ATOM   1660  CB  LYS X 108      60.973  51.204  68.256  0.00  0.00            
ATOM   1661  HB2 LYS X 108      60.824  52.080  67.625  0.00  0.00            
ATOM   1662  HB3 LYS X 108      60.370  51.564  69.089  0.00  0.00            
ATOM   1663  CG  LYS X 108      62.476  51.196  68.702  0.00  0.00            
ATOM   1664  HG2 LYS X 108      62.608  50.333  69.355  0.00  0.00            
ATOM   1665  HG3 LYS X 108      63.151  51.163  67.846  0.00  0.00            
ATOM   1666  CD  LYS X 108      62.813  52.497  69.459  0.00  0.00            
ATOM   1667  HD2 LYS X 108      62.558  53.371  68.859  0.00  0.00            
ATOM   1668  HD3 LYS X 108      62.276  52.448  70.406  0.00  0.00            
ATOM   1669  CE  LYS X 108      64.231  52.668  69.917  0.00  0.00            
ATOM   1670  HE2 LYS X 108      64.350  51.765  70.515  0.00  0.00            
ATOM   1671  HE3 LYS X 108      64.847  52.564  69.024  0.00  0.00            
ATOM   1672  NZ  LYS X 108      64.497  53.893  70.729  0.00  0.00            
ATOM   1673  HZ1 LYS X 108      65.490  53.977  70.896  0.00  0.00            
ATOM   1674  HZ2 LYS X 108      64.184  54.737  70.273  0.00  0.00            
ATOM   1675  HZ3 LYS X 108      64.000  53.825  71.606  0.00  0.00            
ATOM   1676  C   LYS X 108      60.497  48.829  68.373  0.00  0.00            
ATOM   1677  O   LYS X 108      59.739  48.655  69.384  0.00  0.00            
ATOM   1678  N   LEU X 109      61.537  47.924  68.087  0.00  0.00            
ATOM   1679  H   LEU X 109      62.310  48.190  67.493  0.00  0.00            
ATOM   1680  CA  LEU X 109      61.884  46.765  68.852  0.00  0.00            
ATOM   1681  HA  LEU X 109      61.289  46.732  69.765  0.00  0.00            
ATOM   1682  CB  LEU X 109      61.509  45.548  67.981  0.00  0.00            
ATOM   1683  HB2 LEU X 109      60.551  45.709  67.487  0.00  0.00            
ATOM   1684  HB3 LEU X 109      62.199  45.328  67.167  0.00  0.00            
ATOM   1685  CG  LEU X 109      61.317  44.210  68.791  0.00  0.00            
ATOM   1686  HG  LEU X 109      60.745  44.389  69.702  0.00  0.00            
ATOM   1687  CD1 LEU X 109      60.397  43.294  68.058  0.00  0.00            
ATOM   1688 HD11 LEU X 109      59.436  43.680  67.718  0.00  0.00            
ATOM   1689 HD12 LEU X 109      60.934  42.995  67.158  0.00  0.00            
ATOM   1690 HD13 LEU X 109      60.362  42.366  68.629  0.00  0.00            
ATOM   1691  CD2 LEU X 109      62.575  43.470  69.310  0.00  0.00            
ATOM   1692 HD21 LEU X 109      62.277  42.513  69.740  0.00  0.00            
ATOM   1693 HD22 LEU X 109      63.271  43.333  68.483  0.00  0.00            
ATOM   1694 HD23 LEU X 109      63.054  44.100  70.059  0.00  0.00            
ATOM   1695  C   LEU X 109      63.357  46.801  69.219  0.00  0.00            
ATOM   1696  O   LEU X 109      64.209  46.675  68.376  0.00  0.00            
ATOM   1697  N   VAL X 110      63.624  47.056  70.504  0.00  0.00            
ATOM   1698  H   VAL X 110      62.799  46.976  71.080  0.00  0.00            
ATOM   1699  CA  VAL X 110      64.958  46.922  71.091  0.00  0.00            
ATOM   1700  HA  VAL X 110      65.603  47.091  70.229  0.00  0.00            
ATOM   1701  CB  VAL X 110      65.200  48.055  72.145  0.00  0.00            
ATOM   1702  HB  VAL X 110      64.525  47.790  72.958  0.00  0.00            
ATOM   1703  CG1 VAL X 110      66.640  48.019  72.626  0.00  0.00            
ATOM   1704 HG11 VAL X 110      66.739  48.801  73.378  0.00  0.00            
ATOM   1705 HG12 VAL X 110      66.960  47.069  73.055  0.00  0.00            
ATOM   1706 HG13 VAL X 110      67.269  48.337  71.795  0.00  0.00            
ATOM   1707  CG2 VAL X 110      64.944  49.457  71.577  0.00  0.00            
ATOM   1708 HG21 VAL X 110      63.904  49.599  71.284  0.00  0.00            
ATOM   1709 HG22 VAL X 110      65.124  50.229  72.325  0.00  0.00            
ATOM   1710 HG23 VAL X 110      65.441  49.666  70.629  0.00  0.00            
ATOM   1711  C   VAL X 110      65.168  45.485  71.681  0.00  0.00            
ATOM   1712  O   VAL X 110      64.440  45.176  72.639  0.00  0.00            
ATOM   1713  N   ALA X 111      66.181  44.825  71.152  0.00  0.00            
ATOM   1714  H   ALA X 111      66.682  45.220  70.370  0.00  0.00            
ATOM   1715  CA  ALA X 111      66.815  43.547  71.563  0.00  0.00            
ATOM   1716  HA  ALA X 111      66.570  43.403  72.615  0.00  0.00            
ATOM   1717  CB  ALA X 111      66.185  42.339  70.791  0.00  0.00            
ATOM   1718  HB1 ALA X 111      66.656  41.387  71.034  0.00  0.00            
ATOM   1719  HB2 ALA X 111      65.140  42.252  71.091  0.00  0.00            
ATOM   1720  HB3 ALA X 111      66.301  42.479  69.716  0.00  0.00            
ATOM   1721  C   ALA X 111      68.340  43.482  71.570  0.00  0.00            
ATOM   1722  O   ALA X 111      69.039  42.511  71.221  0.00  0.00            
ATOM   1723  N   VAL X 112      68.905  44.547  72.083  0.00  0.00            
ATOM   1724  H   VAL X 112      68.331  45.316  72.397  0.00  0.00            
ATOM   1725  CA  VAL X 112      70.376  44.651  72.256  0.00  0.00            
ATOM   1726  HA  VAL X 112      70.872  44.478  71.302  0.00  0.00            
ATOM   1727  CB  VAL X 112      70.713  46.100  72.511  0.00  0.00            
ATOM   1728  HB  VAL X 112      70.086  46.510  73.303  0.00  0.00            
ATOM   1729  CG1 VAL X 112      72.175  46.394  72.928  0.00  0.00            
ATOM   1730 HG11 VAL X 112      72.875  46.168  72.123  0.00  0.00            
ATOM   1731 HG12 VAL X 112      72.250  47.455  73.170  0.00  0.00            
ATOM   1732 HG13 VAL X 112      72.595  45.841  73.768  0.00  0.00            
ATOM   1733  CG2 VAL X 112      70.444  46.874  71.205  0.00  0.00            
ATOM   1734 HG21 VAL X 112      69.383  46.825  70.961  0.00  0.00            
ATOM   1735 HG22 VAL X 112      70.726  47.910  71.392  0.00  0.00            
ATOM   1736 HG23 VAL X 112      71.111  46.505  70.426  0.00  0.00            
ATOM   1737  C   VAL X 112      70.976  43.594  73.311  0.00  0.00            
ATOM   1738  O   VAL X 112      70.402  43.455  74.412  0.00  0.00            
ATOM   1739  N   GLU X 113      72.183  43.112  73.109  0.00  0.00            
ATOM   1740  H   GLU X 113      72.661  43.357  72.254  0.00  0.00            
ATOM   1741  CA  GLU X 113      72.944  42.276  74.106  0.00  0.00            
ATOM   1742  HA  GLU X 113      73.877  41.954  73.643  0.00  0.00            
ATOM   1743  CB  GLU X 113      73.348  43.067  75.326  0.00  0.00            
ATOM   1744  HB2 GLU X 113      73.616  44.081  75.030  0.00  0.00            
ATOM   1745  HB3 GLU X 113      72.512  43.191  76.014  0.00  0.00            
ATOM   1746  CG  GLU X 113      74.593  42.474  75.990  0.00  0.00            
ATOM   1747  HG2 GLU X 113      74.359  41.477  76.364  0.00  0.00            
ATOM   1748  HG3 GLU X 113      75.451  42.446  75.319  0.00  0.00            
ATOM   1749  CD  GLU X 113      75.232  43.315  77.113  0.00  0.00            
ATOM   1750  OE1 GLU X 113      75.778  44.419  76.816  0.00  0.00            
ATOM   1751  OE2 GLU X 113      75.218  42.751  78.215  0.00  0.00            
ATOM   1752  C   GLU X 113      72.157  40.979  74.531  0.00  0.00            
ATOM   1753  O   GLU X 113      72.317  40.439  75.635  0.00  0.00            
ATOM   1754  N   THR X 114      71.239  40.536  73.682  0.00  0.00            
ATOM   1755  H   THR X 114      71.361  40.826  72.723  0.00  0.00            
ATOM   1756  CA  THR X 114      70.312  39.420  73.905  0.00  0.00            
ATOM   1757  HA  THR X 114      70.090  39.321  74.967  0.00  0.00            
ATOM   1758  CB  THR X 114      68.880  39.625  73.378  0.00  0.00            
ATOM   1759  HB  THR X 114      68.374  38.680  73.576  0.00  0.00            
ATOM   1760  CG2 THR X 114      68.162  40.708  74.115  0.00  0.00            
ATOM   1761 HG21 THR X 114      67.774  40.085  74.921  0.00  0.00            
ATOM   1762 HG22 THR X 114      68.916  41.446  74.388  0.00  0.00            
ATOM   1763 HG23 THR X 114      67.286  41.173  73.663  0.00  0.00            
ATOM   1764  OG1 THR X 114      68.785  39.812  72.020  0.00  0.00            
ATOM   1765  HG1 THR X 114      69.005  40.733  71.859  0.00  0.00            
ATOM   1766  C   THR X 114      70.916  37.983  73.532  0.00  0.00            
ATOM   1767  O   THR X 114      70.263  36.963  73.618  0.00  0.00            
ATOM   1768  N   ASN X 115      72.188  37.968  73.063  0.00  0.00            
ATOM   1769  H   ASN X 115      72.698  38.840  73.079  0.00  0.00            
ATOM   1770  CA  ASN X 115      73.024  36.780  72.660  0.00  0.00            
ATOM   1771  HA  ASN X 115      73.949  37.216  72.284  0.00  0.00            
ATOM   1772  CB  ASN X 115      73.375  35.827  73.797  0.00  0.00            
ATOM   1773  HB2 ASN X 115      72.432  35.355  74.071  0.00  0.00            
ATOM   1774  HB3 ASN X 115      74.034  35.065  73.379  0.00  0.00            
ATOM   1775  CG  ASN X 115      73.868  36.322  75.134  0.00  0.00            
ATOM   1776  OD1 ASN X 115      73.809  35.669  76.155  0.00  0.00            
ATOM   1777  ND2 ASN X 115      74.475  37.492  75.163  0.00  0.00            
ATOM   1778 HD21 ASN X 115      74.690  37.781  76.106  0.00  0.00            
ATOM   1779 HD22 ASN X 115      74.429  38.092  74.351  0.00  0.00            
ATOM   1780  C   ASN X 115      72.422  36.063  71.399  0.00  0.00            
ATOM   1781  O   ASN X 115      72.484  34.842  71.292  0.00  0.00            
ATOM   1782  N   LEU X 116      71.721  36.682  70.423  0.00  0.00            
ATOM   1783  H   LEU X 116      71.533  37.637  70.692  0.00  0.00            
ATOM   1784  CA  LEU X 116      71.092  36.057  69.271  0.00  0.00            
ATOM   1785  HA  LEU X 116      70.643  35.109  69.566  0.00  0.00            
ATOM   1786  CB  LEU X 116      69.934  36.911  68.802  0.00  0.00            
ATOM   1787  HB2 LEU X 116      70.353  37.845  68.428  0.00  0.00            
ATOM   1788  HB3 LEU X 116      69.532  36.377  67.940  0.00  0.00            
ATOM   1789  CG  LEU X 116      68.741  37.233  69.754  0.00  0.00            
ATOM   1790  HG  LEU X 116      69.173  37.459  70.730  0.00  0.00            
ATOM   1791  CD1 LEU X 116      67.835  38.373  69.255  0.00  0.00            
ATOM   1792 HD11 LEU X 116      67.112  38.565  70.047  0.00  0.00            
ATOM   1793 HD12 LEU X 116      68.458  39.235  69.016  0.00  0.00            
ATOM   1794 HD13 LEU X 116      67.332  38.039  68.347  0.00  0.00            
ATOM   1795  CD2 LEU X 116      67.856  35.998  69.867  0.00  0.00            
ATOM   1796 HD21 LEU X 116      67.483  35.701  68.887  0.00  0.00            
ATOM   1797 HD22 LEU X 116      68.343  35.162  70.369  0.00  0.00            
ATOM   1798 HD23 LEU X 116      67.007  36.311  70.475  0.00  0.00            
ATOM   1799  C   LEU X 116      72.211  35.810  68.261  0.00  0.00            
ATOM   1800  O   LEU X 116      73.148  36.619  68.092  0.00  0.00            
ATOM   1801  N   ALA X 117      71.993  34.782  67.435  0.00  0.00            
ATOM   1802  H   ALA X 117      71.149  34.235  67.520  0.00  0.00            
ATOM   1803  CA  ALA X 117      72.962  34.382  66.417  0.00  0.00            
ATOM   1804  HA  ALA X 117      73.824  35.048  66.453  0.00  0.00            
ATOM   1805  CB  ALA X 117      73.492  32.975  66.963  0.00  0.00            
ATOM   1806  HB1 ALA X 117      72.694  32.232  66.954  0.00  0.00            
ATOM   1807  HB2 ALA X 117      74.288  32.528  66.368  0.00  0.00            
ATOM   1808  HB3 ALA X 117      73.877  33.147  67.968  0.00  0.00            
ATOM   1809  C   ALA X 117      72.538  34.423  64.984  0.00  0.00            
ATOM   1810  O   ALA X 117      73.340  34.787  64.174  0.00  0.00            
ATOM   1811  N   SER X 118      71.230  34.108  64.777  0.00  0.00            
ATOM   1812  H   SER X 118      70.647  33.964  65.590  0.00  0.00            
ATOM   1813  CA  SER X 118      70.576  34.010  63.504  0.00  0.00            
ATOM   1814  HA  SER X 118      71.058  34.682  62.794  0.00  0.00            
ATOM   1815  CB  SER X 118      70.652  32.593  63.022  0.00  0.00            
ATOM   1816  HB2 SER X 118      71.704  32.381  62.831  0.00  0.00            
ATOM   1817  HB3 SER X 118      70.305  31.927  63.812  0.00  0.00            
ATOM   1818  OG  SER X 118      69.919  32.529  61.821  0.00  0.00            
ATOM   1819  HG  SER X 118      69.721  31.607  61.637  0.00  0.00            
ATOM   1820  C   SER X 118      69.165  34.497  63.584  0.00  0.00            
ATOM   1821  O   SER X 118      68.376  34.088  64.421  0.00  0.00            
ATOM   1822  N   LEU X 119      68.743  35.500  62.813  0.00  0.00            
ATOM   1823  H   LEU X 119      69.476  35.861  62.219  0.00  0.00            
ATOM   1824  CA  LEU X 119      67.500  36.226  62.868  0.00  0.00            
ATOM   1825  HA  LEU X 119      67.233  36.432  63.905  0.00  0.00            
ATOM   1826  CB  LEU X 119      67.725  37.649  62.329  0.00  0.00            
ATOM   1827  HB2 LEU X 119      68.114  37.623  61.311  0.00  0.00            
ATOM   1828  HB3 LEU X 119      66.732  38.094  62.266  0.00  0.00            
ATOM   1829  CG  LEU X 119      68.678  38.505  63.187  0.00  0.00            
ATOM   1830  HG  LEU X 119      69.651  38.098  62.913  0.00  0.00            
ATOM   1831  CD1 LEU X 119      68.536  39.950  62.602  0.00  0.00            
ATOM   1832 HD11 LEU X 119      68.913  39.906  61.580  0.00  0.00            
ATOM   1833 HD12 LEU X 119      67.518  40.338  62.573  0.00  0.00            
ATOM   1834 HD13 LEU X 119      69.183  40.649  63.132  0.00  0.00            
ATOM   1835  CD2 LEU X 119      68.337  38.539  64.737  0.00  0.00            
ATOM   1836 HD21 LEU X 119      68.841  39.369  65.232  0.00  0.00            
ATOM   1837 HD22 LEU X 119      67.270  38.698  64.894  0.00  0.00            
ATOM   1838 HD23 LEU X 119      68.578  37.588  65.211  0.00  0.00            
ATOM   1839  C   LEU X 119      66.247  35.523  62.341  0.00  0.00            
ATOM   1840  O   LEU X 119      65.111  36.004  62.598  0.00  0.00            
ATOM   1841  N   GLU X 120      66.327  34.398  61.615  0.00  0.00            
ATOM   1842  H   GLU X 120      67.222  34.105  61.249  0.00  0.00            
ATOM   1843  CA  GLU X 120      65.189  33.490  61.376  0.00  0.00            
ATOM   1844  HA  GLU X 120      64.379  34.039  60.895  0.00  0.00            
ATOM   1845  CB  GLU X 120      65.678  32.475  60.352  0.00  0.00            
ATOM   1846  HB2 GLU X 120      64.876  31.811  60.028  0.00  0.00            
ATOM   1847  HB3 GLU X 120      66.212  33.027  59.579  0.00  0.00            
ATOM   1848  CG  GLU X 120      66.737  31.496  60.874  0.00  0.00            
ATOM   1849  HG2 GLU X 120      67.370  32.027  61.585  0.00  0.00            
ATOM   1850  HG3 GLU X 120      66.368  30.652  61.456  0.00  0.00            
ATOM   1851  CD  GLU X 120      67.658  30.922  59.751  0.00  0.00            
ATOM   1852  OE1 GLU X 120      67.260  30.811  58.556  0.00  0.00            
ATOM   1853  OE2 GLU X 120      68.850  30.765  60.020  0.00  0.00            
ATOM   1854  C   GLU X 120      64.666  32.871  62.651  0.00  0.00            
ATOM   1855  O   GLU X 120      63.447  32.746  62.904  0.00  0.00            
ATOM   1856  N   ASN X 121      65.598  32.667  63.551  0.00  0.00            
ATOM   1857  H   ASN X 121      66.555  32.679  63.229  0.00  0.00            
ATOM   1858  CA  ASN X 121      65.271  32.207  64.993  0.00  0.00            
ATOM   1859  HA  ASN X 121      64.553  31.393  64.892  0.00  0.00            
ATOM   1860  CB  ASN X 121      66.505  31.617  65.739  0.00  0.00            
ATOM   1861  HB2 ASN X 121      67.078  32.486  66.058  0.00  0.00            
ATOM   1862  HB3 ASN X 121      66.090  31.099  66.603  0.00  0.00            
ATOM   1863  CG  ASN X 121      67.294  30.627  64.951  0.00  0.00            
ATOM   1864  OD1 ASN X 121      66.784  29.605  64.448  0.00  0.00            
ATOM   1865  ND2 ASN X 121      68.597  30.775  65.017  0.00  0.00            
ATOM   1866 HD21 ASN X 121      69.177  30.018  64.685  0.00  0.00            
ATOM   1867 HD22 ASN X 121      68.978  31.568  65.512  0.00  0.00            
ATOM   1868  C   ASN X 121      64.625  33.359  65.815  0.00  0.00            
ATOM   1869  O   ASN X 121      64.292  33.209  66.996  0.00  0.00            
ATOM   1870  N   PHE X 122      64.462  34.569  65.248  0.00  0.00            
ATOM   1871  H   PHE X 122      64.522  34.534  64.241  0.00  0.00            
ATOM   1872  CA  PHE X 122      63.859  35.807  65.872  0.00  0.00            
ATOM   1873  HA  PHE X 122      63.528  35.636  66.897  0.00  0.00            
ATOM   1874  CB  PHE X 122      65.039  36.886  65.965  0.00  0.00            
ATOM   1875  HB2 PHE X 122      65.844  36.305  66.414  0.00  0.00            
ATOM   1876  HB3 PHE X 122      65.321  37.280  64.988  0.00  0.00            
ATOM   1877  CG  PHE X 122      64.654  38.124  66.747  0.00  0.00            
ATOM   1878  CD1 PHE X 122      64.772  38.014  68.158  0.00  0.00            
ATOM   1879  HD1 PHE X 122      65.152  37.104  68.598  0.00  0.00            
ATOM   1880  CE1 PHE X 122      64.521  39.174  68.952  0.00  0.00            
ATOM   1881  HE1 PHE X 122      64.749  39.198  70.008  0.00  0.00            
ATOM   1882  CZ  PHE X 122      64.139  40.338  68.254  0.00  0.00            
ATOM   1883  HZ  PHE X 122      64.080  41.205  68.896  0.00  0.00            
ATOM   1884  CE2 PHE X 122      63.828  40.366  66.897  0.00  0.00            
ATOM   1885  HE2 PHE X 122      63.487  41.284  66.442  0.00  0.00            
ATOM   1886  CD2 PHE X 122      64.211  39.307  66.068  0.00  0.00            
ATOM   1887  HD2 PHE X 122      64.005  39.231  65.011  0.00  0.00            
ATOM   1888  C   PHE X 122      62.691  36.228  64.960  0.00  0.00            
ATOM   1889  O   PHE X 122      62.677  37.165  64.224  0.00  0.00            
ATOM   1890  N   PRO X 123      61.657  35.375  64.934  0.00  0.00            
ATOM   1891  CD  PRO X 123      61.404  34.207  65.807  0.00  0.00            
ATOM   1892  HD2 PRO X 123      61.443  34.448  66.870  0.00  0.00            
ATOM   1893  HD3 PRO X 123      62.122  33.433  65.537  0.00  0.00            
ATOM   1894  CG  PRO X 123      59.973  33.749  65.546  0.00  0.00            
ATOM   1895  HG2 PRO X 123      59.411  34.145  66.392  0.00  0.00            
ATOM   1896  HG3 PRO X 123      59.976  32.659  65.579  0.00  0.00            
ATOM   1897  CB  PRO X 123      59.610  34.300  64.160  0.00  0.00            
ATOM   1898  HB2 PRO X 123      58.562  34.583  64.055  0.00  0.00            
ATOM   1899  HB3 PRO X 123      59.949  33.657  63.349  0.00  0.00            
ATOM   1900  CA  PRO X 123      60.411  35.606  64.139  0.00  0.00            
ATOM   1901  HA  PRO X 123      60.764  35.731  63.116  0.00  0.00            
ATOM   1902  C   PRO X 123      59.559  36.871  64.447  0.00  0.00            
ATOM   1903  O   PRO X 123      58.823  36.930  65.406  0.00  0.00            
ATOM   1904  N   ILE X 124      59.701  37.810  63.488  0.00  0.00            
ATOM   1905  H   ILE X 124      60.414  37.613  62.801  0.00  0.00            
ATOM   1906  CA  ILE X 124      59.132  39.129  63.515  0.00  0.00            
ATOM   1907  HA  ILE X 124      58.370  39.136  64.295  0.00  0.00            
ATOM   1908  CB  ILE X 124      60.164  40.077  64.103  0.00  0.00            
ATOM   1909  HB  ILE X 124      59.598  41.008  64.129  0.00  0.00            
ATOM   1910  CG2 ILE X 124      60.612  39.812  65.546  0.00  0.00            
ATOM   1911 HG21 ILE X 124      59.758  39.659  66.205  0.00  0.00            
ATOM   1912 HG22 ILE X 124      61.273  38.964  65.723  0.00  0.00            
ATOM   1913 HG23 ILE X 124      61.120  40.673  65.981  0.00  0.00            
ATOM   1914  CG1 ILE X 124      61.271  40.529  63.166  0.00  0.00            
ATOM   1915 HG12 ILE X 124      62.117  39.869  63.356  0.00  0.00            
ATOM   1916 HG13 ILE X 124      60.914  40.445  62.140  0.00  0.00            
ATOM   1917  CD1 ILE X 124      61.891  41.947  63.376  0.00  0.00            
ATOM   1918 HD11 ILE X 124      62.796  42.078  62.782  0.00  0.00            
ATOM   1919 HD12 ILE X 124      61.111  42.517  62.871  0.00  0.00            
ATOM   1920 HD13 ILE X 124      61.848  42.306  64.405  0.00  0.00            
ATOM   1921  C   ILE X 124      58.500  39.708  62.184  0.00  0.00            
ATOM   1922  O   ILE X 124      58.075  40.863  62.197  0.00  0.00            
ATOM   1923  N   GLY X 125      58.599  38.966  61.081  0.00  0.00            
ATOM   1924  H   GLY X 125      58.900  38.006  61.172  0.00  0.00            
ATOM   1925  CA  GLY X 125      58.027  39.370  59.785  0.00  0.00            
ATOM   1926  HA2 GLY X 125      58.620  40.093  59.224  0.00  0.00            
ATOM   1927  HA3 GLY X 125      57.982  38.449  59.204  0.00  0.00            
ATOM   1928  C   GLY X 125      56.611  39.936  59.826  0.00  0.00            
ATOM   1929  O   GLY X 125      56.307  40.771  58.933  0.00  0.00            
ATOM   1930  N   HIE X 126      55.726  39.684  60.833  0.00  0.00            
ATOM   1931  H   HIE X 126      56.057  39.281  61.698  0.00  0.00            
ATOM   1932  CA  HIE X 126      54.333  40.191  60.914  0.00  0.00            
ATOM   1933  HA  HIE X 126      53.955  40.457  59.927  0.00  0.00            
ATOM   1934  CB  HIE X 126      53.486  39.257  61.755  0.00  0.00            
ATOM   1935  HB2 HIE X 126      52.505  39.704  61.915  0.00  0.00            
ATOM   1936  HB3 HIE X 126      53.345  38.286  61.279  0.00  0.00            
ATOM   1937  CG  HIE X 126      54.051  39.018  63.094  0.00  0.00            
ATOM   1938  ND1 HIE X 126      55.227  38.297  63.393  0.00  0.00            
ATOM   1939  CE1 HIE X 126      55.422  38.459  64.692  0.00  0.00            
ATOM   1940  HE1 HIE X 126      56.258  38.060  65.247  0.00  0.00            
ATOM   1941  NE2 HIE X 126      54.474  39.231  65.275  0.00  0.00            
ATOM   1942  HE2 HIE X 126      54.477  39.653  66.193  0.00  0.00            
ATOM   1943  CD2 HIE X 126      53.612  39.598  64.241  0.00  0.00            
ATOM   1944  HD2 HIE X 126      52.700  40.155  64.397  0.00  0.00            
ATOM   1945  C   HIE X 126      54.211  41.613  61.370  0.00  0.00            
ATOM   1946  O   HIE X 126      53.142  42.216  61.157  0.00  0.00            
ATOM   1947  N   LEU X 127      55.194  42.113  62.035  0.00  0.00            
ATOM   1948  H   LEU X 127      55.951  41.474  62.232  0.00  0.00            
ATOM   1949  CA  LEU X 127      55.111  43.426  62.764  0.00  0.00            
ATOM   1950  HA  LEU X 127      54.245  43.400  63.427  0.00  0.00            
ATOM   1951  CB  LEU X 127      56.196  43.613  63.774  0.00  0.00            
ATOM   1952  HB2 LEU X 127      57.129  43.620  63.210  0.00  0.00            
ATOM   1953  HB3 LEU X 127      56.040  44.566  64.279  0.00  0.00            
ATOM   1954  CG  LEU X 127      56.265  42.581  64.895  0.00  0.00            
ATOM   1955  HG  LEU X 127      56.227  41.547  64.555  0.00  0.00            
ATOM   1956  CD1 LEU X 127      57.590  42.748  65.560  0.00  0.00            
ATOM   1957 HD11 LEU X 127      57.567  43.665  66.148  0.00  0.00            
ATOM   1958 HD12 LEU X 127      57.825  41.859  66.145  0.00  0.00            
ATOM   1959 HD13 LEU X 127      58.391  42.848  64.827  0.00  0.00            
ATOM   1960  CD2 LEU X 127      55.145  42.825  65.972  0.00  0.00            
ATOM   1961 HD21 LEU X 127      54.234  42.505  65.466  0.00  0.00            
ATOM   1962 HD22 LEU X 127      55.472  42.197  66.800  0.00  0.00            
ATOM   1963 HD23 LEU X 127      55.111  43.830  66.391  0.00  0.00            
ATOM   1964  C   LEU X 127      55.092  44.640  61.813  0.00  0.00            
ATOM   1965  O   LEU X 127      56.110  45.368  61.709  0.00  0.00            
ATOM   1966  N   LYS X 128      54.043  44.865  60.967  0.00  0.00            
ATOM   1967  H   LYS X 128      53.295  44.189  61.026  0.00  0.00            
ATOM   1968  CA  LYS X 128      54.118  45.707  59.698  0.00  0.00            
ATOM   1969  HA  LYS X 128      54.846  45.209  59.057  0.00  0.00            
ATOM   1970  CB  LYS X 128      52.834  45.651  58.959  0.00  0.00            
ATOM   1971  HB2 LYS X 128      52.661  44.585  58.814  0.00  0.00            
ATOM   1972  HB3 LYS X 128      52.056  46.097  59.579  0.00  0.00            
ATOM   1973  CG  LYS X 128      53.048  46.372  57.629  0.00  0.00            
ATOM   1974  HG2 LYS X 128      53.354  47.409  57.770  0.00  0.00            
ATOM   1975  HG3 LYS X 128      53.936  45.895  57.216  0.00  0.00            
ATOM   1976  CD  LYS X 128      51.780  46.268  56.760  0.00  0.00            
ATOM   1977  HD2 LYS X 128      51.553  45.216  56.588  0.00  0.00            
ATOM   1978  HD3 LYS X 128      50.930  46.789  57.200  0.00  0.00            
ATOM   1979  CE  LYS X 128      51.923  46.934  55.440  0.00  0.00            
ATOM   1980  HE2 LYS X 128      51.972  47.991  55.703  0.00  0.00            
ATOM   1981  HE3 LYS X 128      52.916  46.703  55.053  0.00  0.00            
ATOM   1982  NZ  LYS X 128      50.720  46.612  54.598  0.00  0.00            
ATOM   1983  HZ1 LYS X 128      50.578  45.633  54.395  0.00  0.00            
ATOM   1984  HZ2 LYS X 128      49.858  46.956  54.997  0.00  0.00            
ATOM   1985  HZ3 LYS X 128      50.876  47.062  53.707  0.00  0.00            
ATOM   1986  C   LYS X 128      54.524  47.140  59.945  0.00  0.00            
ATOM   1987  O   LYS X 128      55.366  47.748  59.234  0.00  0.00            
ATOM   1988  N   THR X 129      54.071  47.621  61.066  0.00  0.00            
ATOM   1989  H   THR X 129      53.548  46.977  61.642  0.00  0.00            
ATOM   1990  CA  THR X 129      54.337  48.965  61.597  0.00  0.00            
ATOM   1991  HA  THR X 129      54.056  49.718  60.862  0.00  0.00            
ATOM   1992  CB  THR X 129      53.454  49.176  62.821  0.00  0.00            
ATOM   1993  HB  THR X 129      53.885  49.976  63.423  0.00  0.00            
ATOM   1994  CG2 THR X 129      52.021  49.708  62.562  0.00  0.00            
ATOM   1995 HG21 THR X 129      51.992  50.495  61.808  0.00  0.00            
ATOM   1996 HG22 THR X 129      51.469  48.866  62.144  0.00  0.00            
ATOM   1997 HG23 THR X 129      51.553  50.002  63.501  0.00  0.00            
ATOM   1998  OG1 THR X 129      53.355  47.996  63.610  0.00  0.00            
ATOM   1999  HG1 THR X 129      54.145  48.018  64.156  0.00  0.00            
ATOM   2000  C   THR X 129      55.762  49.282  62.022  0.00  0.00            
ATOM   2001  O   THR X 129      56.139  50.468  62.057  0.00  0.00            
ATOM   2002  N   LEU X 130      56.609  48.250  62.135  0.00  0.00            
ATOM   2003  H   LEU X 130      56.236  47.312  62.087  0.00  0.00            
ATOM   2004  CA  LEU X 130      57.961  48.329  62.664  0.00  0.00            
ATOM   2005  HA  LEU X 130      57.787  48.877  63.590  0.00  0.00            
ATOM   2006  CB  LEU X 130      58.438  46.924  63.010  0.00  0.00            
ATOM   2007  HB2 LEU X 130      57.740  46.461  63.708  0.00  0.00            
ATOM   2008  HB3 LEU X 130      58.464  46.337  62.092  0.00  0.00            
ATOM   2009  CG  LEU X 130      59.878  46.727  63.581  0.00  0.00            
ATOM   2010  HG  LEU X 130      60.606  47.297  63.002  0.00  0.00            
ATOM   2011  CD1 LEU X 130      59.896  47.155  65.058  0.00  0.00            
ATOM   2012 HD11 LEU X 130      59.111  46.684  65.649  0.00  0.00            
ATOM   2013 HD12 LEU X 130      60.863  46.890  65.485  0.00  0.00            
ATOM   2014 HD13 LEU X 130      59.792  48.236  65.161  0.00  0.00            
ATOM   2015  CD2 LEU X 130      60.132  45.252  63.589  0.00  0.00            
ATOM   2016 HD21 LEU X 130      61.128  45.018  63.966  0.00  0.00            
ATOM   2017 HD22 LEU X 130      59.414  44.696  64.192  0.00  0.00            
ATOM   2018 HD23 LEU X 130      60.177  44.746  62.625  0.00  0.00            
ATOM   2019  C   LEU X 130      59.005  49.123  61.778  0.00  0.00            
ATOM   2020  O   LEU X 130      59.436  48.747  60.685  0.00  0.00            
ATOM   2021  N   LYS X 131      59.419  50.296  62.281  0.00  0.00            
ATOM   2022  H   LYS X 131      58.946  50.590  63.124  0.00  0.00            
ATOM   2023  CA  LYS X 131      60.390  51.255  61.666  0.00  0.00            
ATOM   2024  HA  LYS X 131      60.371  51.078  60.591  0.00  0.00            
ATOM   2025  CB  LYS X 131      59.877  52.680  61.999  0.00  0.00            
ATOM   2026  HB2 LYS X 131      58.834  52.821  61.715  0.00  0.00            
ATOM   2027  HB3 LYS X 131      59.825  52.897  63.066  0.00  0.00            
ATOM   2028  CG  LYS X 131      60.719  53.719  61.255  0.00  0.00            
ATOM   2029  HG2 LYS X 131      61.767  53.677  61.552  0.00  0.00            
ATOM   2030  HG3 LYS X 131      60.640  53.538  60.183  0.00  0.00            
ATOM   2031  CD  LYS X 131      60.203  55.145  61.574  0.00  0.00            
ATOM   2032  HD2 LYS X 131      60.829  55.844  61.020  0.00  0.00            
ATOM   2033  HD3 LYS X 131      59.136  55.181  61.353  0.00  0.00            
ATOM   2034  CE  LYS X 131      60.431  55.531  63.077  0.00  0.00            
ATOM   2035  HE2 LYS X 131      59.901  54.848  63.740  0.00  0.00            
ATOM   2036  HE3 LYS X 131      61.470  55.258  63.262  0.00  0.00            
ATOM   2037  NZ  LYS X 131      60.134  56.991  63.240  0.00  0.00            
ATOM   2038  HZ1 LYS X 131      59.216  57.334  62.994  0.00  0.00            
ATOM   2039  HZ2 LYS X 131      60.298  57.228  64.208  0.00  0.00            
ATOM   2040  HZ3 LYS X 131      60.790  57.577  62.743  0.00  0.00            
ATOM   2041  C   LYS X 131      61.811  51.036  62.064  0.00  0.00            
ATOM   2042  O   LYS X 131      62.684  51.338  61.241  0.00  0.00            
ATOM   2043  N   GLU X 132      62.009  50.704  63.359  0.00  0.00            
ATOM   2044  H   GLU X 132      61.169  50.570  63.903  0.00  0.00            
ATOM   2045  CA  GLU X 132      63.324  50.477  63.970  0.00  0.00            
ATOM   2046  HA  GLU X 132      63.944  50.441  63.074  0.00  0.00            
ATOM   2047  CB  GLU X 132      63.899  51.676  64.793  0.00  0.00            
ATOM   2048  HB2 GLU X 132      63.768  51.474  65.856  0.00  0.00            
ATOM   2049  HB3 GLU X 132      64.947  51.813  64.525  0.00  0.00            
ATOM   2050  CG  GLU X 132      63.189  53.034  64.436  0.00  0.00            
ATOM   2051  HG2 GLU X 132      63.188  53.047  63.346  0.00  0.00            
ATOM   2052  HG3 GLU X 132      62.120  52.996  64.644  0.00  0.00            
ATOM   2053  CD  GLU X 132      63.859  54.234  65.065  0.00  0.00            
ATOM   2054  OE1 GLU X 132      63.860  55.290  64.411  0.00  0.00            
ATOM   2055  OE2 GLU X 132      64.434  54.214  66.171  0.00  0.00            
ATOM   2056  C   GLU X 132      63.571  49.191  64.763  0.00  0.00            
ATOM   2057  O   GLU X 132      62.764  48.841  65.636  0.00  0.00            
ATOM   2058  N   LEU X 133      64.619  48.470  64.397  0.00  0.00            
ATOM   2059  H   LEU X 133      65.198  48.695  63.601  0.00  0.00            
ATOM   2060  CA  LEU X 133      65.066  47.228  65.013  0.00  0.00            
ATOM   2061  HA  LEU X 133      64.452  46.968  65.875  0.00  0.00            
ATOM   2062  CB  LEU X 133      64.884  46.126  63.961  0.00  0.00            
ATOM   2063  HB2 LEU X 133      63.846  45.962  63.673  0.00  0.00            
ATOM   2064  HB3 LEU X 133      65.453  46.301  63.048  0.00  0.00            
ATOM   2065  CG  LEU X 133      65.560  44.763  64.364  0.00  0.00            
ATOM   2066  HG  LEU X 133      66.646  44.846  64.345  0.00  0.00            
ATOM   2067  CD1 LEU X 133      65.239  44.249  65.768  0.00  0.00            
ATOM   2068 HD11 LEU X 133      65.604  43.243  65.975  0.00  0.00            
ATOM   2069 HD12 LEU X 133      65.616  44.952  66.512  0.00  0.00            
ATOM   2070 HD13 LEU X 133      64.151  44.275  65.711  0.00  0.00            
ATOM   2071  CD2 LEU X 133      65.219  43.712  63.335  0.00  0.00            
ATOM   2072 HD21 LEU X 133      65.699  42.748  63.504  0.00  0.00            
ATOM   2073 HD22 LEU X 133      64.137  43.575  63.346  0.00  0.00            
ATOM   2074 HD23 LEU X 133      65.559  44.101  62.376  0.00  0.00            
ATOM   2075  C   LEU X 133      66.540  47.404  65.492  0.00  0.00            
ATOM   2076  O   LEU X 133      67.485  47.390  64.751  0.00  0.00            
ATOM   2077  N   ASN X 134      66.730  47.509  66.797  0.00  0.00            
ATOM   2078  H   ASN X 134      65.903  47.421  67.370  0.00  0.00            
ATOM   2079  CA  ASN X 134      68.022  47.685  67.469  0.00  0.00            
ATOM   2080  HA  ASN X 134      68.846  48.035  66.847  0.00  0.00            
ATOM   2081  CB  ASN X 134      67.881  48.740  68.574  0.00  0.00            
ATOM   2082  HB2 ASN X 134      67.008  48.478  69.172  0.00  0.00            
ATOM   2083  HB3 ASN X 134      68.769  48.728  69.207  0.00  0.00            
ATOM   2084  CG  ASN X 134      67.700  50.148  67.990  0.00  0.00            
ATOM   2085  OD1 ASN X 134      66.699  50.439  67.349  0.00  0.00            
ATOM   2086  ND2 ASN X 134      68.658  50.957  68.165  0.00  0.00            
ATOM   2087 HD21 ASN X 134      68.620  51.821  67.643  0.00  0.00            
ATOM   2088 HD22 ASN X 134      69.522  50.570  68.516  0.00  0.00            
ATOM   2089  C   ASN X 134      68.441  46.318  67.998  0.00  0.00            
ATOM   2090  O   ASN X 134      67.818  45.822  68.944  0.00  0.00            
ATOM   2091  N   VAL X 135      69.538  45.791  67.438  0.00  0.00            
ATOM   2092  H   VAL X 135      69.876  46.271  66.616  0.00  0.00            
ATOM   2093  CA  VAL X 135      70.023  44.389  67.674  0.00  0.00            
ATOM   2094  HA  VAL X 135      69.820  44.193  68.727  0.00  0.00            
ATOM   2095  CB  VAL X 135      69.389  43.208  66.894  0.00  0.00            
ATOM   2096  HB  VAL X 135      70.015  42.334  67.075  0.00  0.00            
ATOM   2097  CG1 VAL X 135      68.025  42.780  67.531  0.00  0.00            
ATOM   2098 HG11 VAL X 135      68.171  42.447  68.558  0.00  0.00            
ATOM   2099 HG12 VAL X 135      67.371  43.650  67.465  0.00  0.00            
ATOM   2100 HG13 VAL X 135      67.677  41.872  67.038  0.00  0.00            
ATOM   2101  CG2 VAL X 135      69.266  43.471  65.399  0.00  0.00            
ATOM   2102 HG21 VAL X 135      68.817  42.652  64.837  0.00  0.00            
ATOM   2103 HG22 VAL X 135      68.621  44.346  65.316  0.00  0.00            
ATOM   2104 HG23 VAL X 135      70.198  43.856  64.985  0.00  0.00            
ATOM   2105  C   VAL X 135      71.564  44.317  67.631  0.00  0.00            
ATOM   2106  O   VAL X 135      72.274  43.293  67.381  0.00  0.00            
ATOM   2107  N   ALA X 136      72.123  45.390  68.185  0.00  0.00            
ATOM   2108  H   ALA X 136      71.539  46.127  68.553  0.00  0.00            
ATOM   2109  CA  ALA X 136      73.516  45.471  68.566  0.00  0.00            
ATOM   2110  HA  ALA X 136      74.153  45.378  67.686  0.00  0.00            
ATOM   2111  CB  ALA X 136      73.956  46.911  68.749  0.00  0.00            
ATOM   2112  HB1 ALA X 136      73.509  47.442  67.909  0.00  0.00            
ATOM   2113  HB2 ALA X 136      73.607  47.351  69.683  0.00  0.00            
ATOM   2114  HB3 ALA X 136      75.042  46.975  68.675  0.00  0.00            
ATOM   2115  C   ALA X 136      73.977  44.396  69.651  0.00  0.00            
ATOM   2116  O   ALA X 136      73.317  44.015  70.645  0.00  0.00            
ATOM   2117  N   HIE X 137      75.332  44.147  69.572  0.00  0.00            
ATOM   2118  H   HIE X 137      75.780  44.401  68.703  0.00  0.00            
ATOM   2119  CA  HIE X 137      76.098  43.361  70.546  0.00  0.00            
ATOM   2120  HA  HIE X 137      77.163  43.346  70.318  0.00  0.00            
ATOM   2121  CB  HIE X 137      76.139  43.965  71.977  0.00  0.00            
ATOM   2122  HB2 HIE X 137      75.114  43.959  72.347  0.00  0.00            
ATOM   2123  HB3 HIE X 137      76.779  43.352  72.611  0.00  0.00            
ATOM   2124  CG  HIE X 137      76.769  45.288  72.022  0.00  0.00            
ATOM   2125  ND1 HIE X 137      78.197  45.494  72.180  0.00  0.00            
ATOM   2126  CE1 HIE X 137      78.327  46.757  72.630  0.00  0.00            
ATOM   2127  HE1 HIE X 137      79.206  47.277  72.979  0.00  0.00            
ATOM   2128  NE2 HIE X 137      77.135  47.214  72.923  0.00  0.00            
ATOM   2129  HE2 HIE X 137      77.019  48.076  73.437  0.00  0.00            
ATOM   2130  CD2 HIE X 137      76.115  46.410  72.504  0.00  0.00            
ATOM   2131  HD2 HIE X 137      75.130  46.598  72.905  0.00  0.00            
ATOM   2132  C   HIE X 137      75.842  41.879  70.588  0.00  0.00            
ATOM   2133  O   HIE X 137      76.318  41.200  71.421  0.00  0.00            
ATOM   2134  N   ASN X 138      75.046  41.427  69.657  0.00  0.00            
ATOM   2135  H   ASN X 138      74.735  42.146  69.020  0.00  0.00            
ATOM   2136  CA  ASN X 138      74.635  40.063  69.461  0.00  0.00            
ATOM   2137  HA  ASN X 138      74.482  39.561  70.417  0.00  0.00            
ATOM   2138  CB  ASN X 138      73.222  39.929  68.863  0.00  0.00            
ATOM   2139  HB2 ASN X 138      72.998  40.393  67.902  0.00  0.00            
ATOM   2140  HB3 ASN X 138      73.069  38.868  68.669  0.00  0.00            
ATOM   2141  CG  ASN X 138      72.157  40.326  69.842  0.00  0.00            
ATOM   2142  OD1 ASN X 138      71.952  39.726  70.883  0.00  0.00            
ATOM   2143  ND2 ASN X 138      71.373  41.335  69.467  0.00  0.00            
ATOM   2144 HD21 ASN X 138      70.620  41.665  70.053  0.00  0.00            
ATOM   2145 HD22 ASN X 138      71.607  41.846  68.627  0.00  0.00            
ATOM   2146  C   ASN X 138      75.722  39.276  68.714  0.00  0.00            
ATOM   2147  O   ASN X 138      76.815  39.825  68.499  0.00  0.00            
ATOM   2148  N   LEU X 139      75.552  37.978  68.528  0.00  0.00            
ATOM   2149  H   LEU X 139      74.629  37.638  68.757  0.00  0.00            
ATOM   2150  CA  LEU X 139      76.544  37.019  67.996  0.00  0.00            
ATOM   2151  HA  LEU X 139      77.518  37.480  68.159  0.00  0.00            
ATOM   2152  CB  LEU X 139      76.367  35.584  68.642  0.00  0.00            
ATOM   2153  HB2 LEU X 139      75.599  35.093  68.043  0.00  0.00            
ATOM   2154  HB3 LEU X 139      77.326  35.084  68.505  0.00  0.00            
ATOM   2155  CG  LEU X 139      76.046  35.516  70.111  0.00  0.00            
ATOM   2156  HG  LEU X 139      75.120  35.969  70.465  0.00  0.00            
ATOM   2157  CD1 LEU X 139      75.975  34.027  70.473  0.00  0.00            
ATOM   2158 HD11 LEU X 139      76.935  33.583  70.210  0.00  0.00            
ATOM   2159 HD12 LEU X 139      75.675  33.848  71.506  0.00  0.00            
ATOM   2160 HD13 LEU X 139      75.144  33.577  69.930  0.00  0.00            
ATOM   2161  CD2 LEU X 139      77.163  36.180  70.947  0.00  0.00            
ATOM   2162 HD21 LEU X 139      77.235  35.760  71.950  0.00  0.00            
ATOM   2163 HD22 LEU X 139      78.141  35.945  70.527  0.00  0.00            
ATOM   2164 HD23 LEU X 139      76.981  37.245  71.088  0.00  0.00            
ATOM   2165  C   LEU X 139      76.534  36.837  66.472  0.00  0.00            
ATOM   2166  O   LEU X 139      77.428  36.133  66.043  0.00  0.00            
ATOM   2167  N   ILE X 140      75.693  37.522  65.723  0.00  0.00            
ATOM   2168  H   ILE X 140      74.896  37.901  66.213  0.00  0.00            
ATOM   2169  CA  ILE X 140      75.656  37.452  64.232  0.00  0.00            
ATOM   2170  HA  ILE X 140      75.178  36.531  63.900  0.00  0.00            
ATOM   2171  CB  ILE X 140      74.625  38.531  63.728  0.00  0.00            
ATOM   2172  HB  ILE X 140      74.944  39.521  64.052  0.00  0.00            
ATOM   2173  CG2 ILE X 140      74.478  38.534  62.202  0.00  0.00            
ATOM   2174 HG21 ILE X 140      75.464  38.622  61.747  0.00  0.00            
ATOM   2175 HG22 ILE X 140      74.020  37.599  61.878  0.00  0.00            
ATOM   2176 HG23 ILE X 140      73.895  39.375  61.827  0.00  0.00            
ATOM   2177  CG1 ILE X 140      73.226  38.358  64.377  0.00  0.00            
ATOM   2178 HG12 ILE X 140      72.687  37.414  64.305  0.00  0.00            
ATOM   2179 HG13 ILE X 140      73.369  38.461  65.453  0.00  0.00            
ATOM   2180  CD1 ILE X 140      72.134  39.308  63.936  0.00  0.00            
ATOM   2181 HD11 ILE X 140      71.783  38.989  62.955  0.00  0.00            
ATOM   2182 HD12 ILE X 140      71.286  39.230  64.616  0.00  0.00            
ATOM   2183 HD13 ILE X 140      72.414  40.361  63.911  0.00  0.00            
ATOM   2184  C   ILE X 140      76.999  37.595  63.572  0.00  0.00            
ATOM   2185  O   ILE X 140      77.823  38.417  63.921  0.00  0.00            
ATOM   2186  N   GLN X 141      77.221  36.875  62.485  0.00  0.00            
ATOM   2187  H   GLN X 141      76.478  36.307  62.104  0.00  0.00            
ATOM   2188  CA  GLN X 141      78.515  36.870  61.752  0.00  0.00            
ATOM   2189  HA  GLN X 141      79.112  37.775  61.866  0.00  0.00            
ATOM   2190  CB  GLN X 141      79.356  35.747  62.280  0.00  0.00            
ATOM   2191  HB2 GLN X 141      79.603  35.941  63.324  0.00  0.00            
ATOM   2192  HB3 GLN X 141      78.845  34.786  62.345  0.00  0.00            
ATOM   2193  CG  GLN X 141      80.727  35.463  61.509  0.00  0.00            
ATOM   2194  HG2 GLN X 141      80.446  35.089  60.524  0.00  0.00            
ATOM   2195  HG3 GLN X 141      81.327  36.367  61.406  0.00  0.00            
ATOM   2196  CD  GLN X 141      81.612  34.474  62.279  0.00  0.00            
ATOM   2197  OE1 GLN X 141      81.590  34.404  63.515  0.00  0.00            
ATOM   2198  NE2 GLN X 141      82.549  33.783  61.599  0.00  0.00            
ATOM   2199 HE21 GLN X 141      83.305  33.319  62.081  0.00  0.00            
ATOM   2200 HE22 GLN X 141      82.541  33.860  60.592  0.00  0.00            
ATOM   2201  C   GLN X 141      78.360  36.603  60.238  0.00  0.00            
ATOM   2202  O   GLN X 141      79.248  37.089  59.475  0.00  0.00            
ATOM   2203  N   SER X 142      77.182  36.125  59.783  0.00  0.00            
ATOM   2204  H   SER X 142      76.503  35.723  60.413  0.00  0.00            
ATOM   2205  CA  SER X 142      76.656  36.229  58.419  0.00  0.00            
ATOM   2206  HA  SER X 142      77.537  36.485  57.830  0.00  0.00            
ATOM   2207  CB  SER X 142      76.036  34.931  58.010  0.00  0.00            
ATOM   2208  HB2 SER X 142      76.637  34.032  58.142  0.00  0.00            
ATOM   2209  HB3 SER X 142      75.224  34.833  58.730  0.00  0.00            
ATOM   2210  OG  SER X 142      75.523  34.923  56.651  0.00  0.00            
ATOM   2211  HG  SER X 142      75.178  34.032  56.557  0.00  0.00            
ATOM   2212  C   SER X 142      75.711  37.362  58.127  0.00  0.00            
ATOM   2213  O   SER X 142      74.686  37.547  58.804  0.00  0.00            
ATOM   2214  N   PHE X 143      75.988  38.194  57.070  0.00  0.00            
ATOM   2215  H   PHE X 143      76.727  38.032  56.400  0.00  0.00            
ATOM   2216  CA  PHE X 143      75.135  39.295  56.677  0.00  0.00            
ATOM   2217  HA  PHE X 143      74.801  39.848  57.555  0.00  0.00            
ATOM   2218  CB  PHE X 143      75.902  40.175  55.734  0.00  0.00            
ATOM   2219  HB2 PHE X 143      76.883  40.472  56.106  0.00  0.00            
ATOM   2220  HB3 PHE X 143      75.892  39.671  54.768  0.00  0.00            
ATOM   2221  CG  PHE X 143      75.265  41.512  55.446  0.00  0.00            
ATOM   2222  CD1 PHE X 143      75.017  42.436  56.479  0.00  0.00            
ATOM   2223  HD1 PHE X 143      75.213  42.147  57.502  0.00  0.00            
ATOM   2224  CE1 PHE X 143      74.426  43.725  56.207  0.00  0.00            
ATOM   2225  HE1 PHE X 143      74.298  44.441  57.006  0.00  0.00            
ATOM   2226  CZ  PHE X 143      74.025  44.070  54.873  0.00  0.00            
ATOM   2227  HZ  PHE X 143      73.945  45.117  54.623  0.00  0.00            
ATOM   2228  CE2 PHE X 143      74.260  43.105  53.838  0.00  0.00            
ATOM   2229  HE2 PHE X 143      74.066  43.404  52.818  0.00  0.00            
ATOM   2230  CD2 PHE X 143      74.891  41.898  54.151  0.00  0.00            
ATOM   2231  HD2 PHE X 143      75.119  41.215  53.347  0.00  0.00            
ATOM   2232  C   PHE X 143      73.784  38.876  56.090  0.00  0.00            
ATOM   2233  O   PHE X 143      72.977  39.771  55.833  0.00  0.00            
ATOM   2234  N   LYS X 144      73.602  37.655  55.720  0.00  0.00            
ATOM   2235  H   LYS X 144      74.350  36.999  55.896  0.00  0.00            
ATOM   2236  CA  LYS X 144      72.310  37.119  55.226  0.00  0.00            
ATOM   2237  HA  LYS X 144      72.205  37.496  54.209  0.00  0.00            
ATOM   2238  CB  LYS X 144      72.450  35.589  55.085  0.00  0.00            
ATOM   2239  HB2 LYS X 144      73.422  35.313  54.676  0.00  0.00            
ATOM   2240  HB3 LYS X 144      72.394  35.106  56.061  0.00  0.00            
ATOM   2241  CG  LYS X 144      71.349  35.055  54.193  0.00  0.00            
ATOM   2242  HG2 LYS X 144      70.406  35.456  54.564  0.00  0.00            
ATOM   2243  HG3 LYS X 144      71.459  35.411  53.168  0.00  0.00            
ATOM   2244  CD  LYS X 144      71.268  33.509  54.199  0.00  0.00            
ATOM   2245  HD2 LYS X 144      70.516  33.198  53.474  0.00  0.00            
ATOM   2246  HD3 LYS X 144      72.259  33.123  53.957  0.00  0.00            
ATOM   2247  CE  LYS X 144      70.948  33.018  55.634  0.00  0.00            
ATOM   2248  HE2 LYS X 144      71.850  32.830  56.216  0.00  0.00            
ATOM   2249  HE3 LYS X 144      70.348  33.750  56.175  0.00  0.00            
ATOM   2250  NZ  LYS X 144      70.212  31.718  55.575  0.00  0.00            
ATOM   2251  HZ1 LYS X 144      69.312  31.896  55.153  0.00  0.00            
ATOM   2252  HZ2 LYS X 144      70.659  30.945  55.103  0.00  0.00            
ATOM   2253  HZ3 LYS X 144      69.972  31.366  56.491  0.00  0.00            
ATOM   2254  C   LYS X 144      71.157  37.645  56.067  0.00  0.00            
ATOM   2255  O   LYS X 144      71.036  37.305  57.229  0.00  0.00            
ATOM   2256  N   LEU X 145      70.326  38.507  55.507  0.00  0.00            
ATOM   2257  H   LEU X 145      70.576  38.993  54.658  0.00  0.00            
ATOM   2258  CA  LEU X 145      69.062  38.749  56.155  0.00  0.00            
ATOM   2259  HA  LEU X 145      69.250  38.890  57.220  0.00  0.00            
ATOM   2260  CB  LEU X 145      68.442  40.079  55.680  0.00  0.00            
ATOM   2261  HB2 LEU X 145      68.611  40.097  54.603  0.00  0.00            
ATOM   2262  HB3 LEU X 145      67.371  40.204  55.837  0.00  0.00            
ATOM   2263  CG  LEU X 145      69.232  41.304  56.191  0.00  0.00            
ATOM   2264  HG  LEU X 145      70.302  41.129  56.073  0.00  0.00            
ATOM   2265  CD1 LEU X 145      68.855  42.518  55.415  0.00  0.00            
ATOM   2266 HD11 LEU X 145      67.771  42.621  55.381  0.00  0.00            
ATOM   2267 HD12 LEU X 145      69.306  43.390  55.888  0.00  0.00            
ATOM   2268 HD13 LEU X 145      69.165  42.307  54.391  0.00  0.00            
ATOM   2269  CD2 LEU X 145      69.142  41.440  57.702  0.00  0.00            
ATOM   2270 HD21 LEU X 145      68.123  41.649  58.029  0.00  0.00            
ATOM   2271 HD22 LEU X 145      69.417  40.538  58.248  0.00  0.00            
ATOM   2272 HD23 LEU X 145      69.798  42.228  58.073  0.00  0.00            
ATOM   2273  C   LEU X 145      68.033  37.565  55.890  0.00  0.00            
ATOM   2274  O   LEU X 145      68.035  37.039  54.801  0.00  0.00            
ATOM   2275  N   PRO X 146      67.259  37.125  56.877  0.00  0.00            
ATOM   2276  CD  PRO X 146      67.123  37.757  58.204  0.00  0.00            
ATOM   2277  HD2 PRO X 146      66.889  38.815  58.088  0.00  0.00            
ATOM   2278  HD3 PRO X 146      67.993  37.662  58.853  0.00  0.00            
ATOM   2279  CG  PRO X 146      65.833  37.145  58.799  0.00  0.00            
ATOM   2280  HG2 PRO X 146      65.006  37.801  58.529  0.00  0.00            
ATOM   2281  HG3 PRO X 146      65.972  37.030  59.874  0.00  0.00            
ATOM   2282  CB  PRO X 146      65.667  35.820  58.039  0.00  0.00            
ATOM   2283  HB2 PRO X 146      64.634  35.471  58.032  0.00  0.00            
ATOM   2284  HB3 PRO X 146      66.372  35.149  58.529  0.00  0.00            
ATOM   2285  CA  PRO X 146      66.183  36.177  56.658  0.00  0.00            
ATOM   2286  HA  PRO X 146      66.514  35.161  56.446  0.00  0.00            
ATOM   2287  C   PRO X 146      65.059  36.767  55.702  0.00  0.00            
ATOM   2288  O   PRO X 146      64.835  37.983  55.722  0.00  0.00            
ATOM   2289  N   GLU X 147      64.359  35.849  55.118  0.00  0.00            
ATOM   2290  H   GLU X 147      64.457  34.889  55.414  0.00  0.00            
ATOM   2291  CA  GLU X 147      63.367  36.107  54.079  0.00  0.00            
ATOM   2292  HA  GLU X 147      63.872  36.531  53.211  0.00  0.00            
ATOM   2293  CB  GLU X 147      62.708  34.801  53.656  0.00  0.00            
ATOM   2294  HB2 GLU X 147      62.439  34.079  54.427  0.00  0.00            
ATOM   2295  HB3 GLU X 147      61.796  35.135  53.161  0.00  0.00            
ATOM   2296  CG  GLU X 147      63.552  33.927  52.702  0.00  0.00            
ATOM   2297  HG2 GLU X 147      62.979  33.069  52.351  0.00  0.00            
ATOM   2298  HG3 GLU X 147      63.615  34.551  51.811  0.00  0.00            
ATOM   2299  CD  GLU X 147      64.951  33.530  53.223  0.00  0.00            
ATOM   2300  OE1 GLU X 147      65.061  32.933  54.323  0.00  0.00            
ATOM   2301  OE2 GLU X 147      65.893  33.803  52.479  0.00  0.00            
ATOM   2302  C   GLU X 147      62.278  37.109  54.557  0.00  0.00            
ATOM   2303  O   GLU X 147      61.872  37.885  53.628  0.00  0.00            
ATOM   2304  N   TYR X 148      61.967  37.126  55.822  0.00  0.00            
ATOM   2305  H   TYR X 148      62.627  36.608  56.384  0.00  0.00            
ATOM   2306  CA  TYR X 148      60.906  38.008  56.323  0.00  0.00            
ATOM   2307  HA  TYR X 148      59.987  37.814  55.771  0.00  0.00            
ATOM   2308  CB  TYR X 148      60.508  37.572  57.710  0.00  0.00            
ATOM   2309  HB2 TYR X 148      59.559  38.090  57.849  0.00  0.00            
ATOM   2310  HB3 TYR X 148      60.207  36.524  57.724  0.00  0.00            
ATOM   2311  CG  TYR X 148      61.492  37.833  58.883  0.00  0.00            
ATOM   2312  CD1 TYR X 148      61.752  39.135  59.383  0.00  0.00            
ATOM   2313  HD1 TYR X 148      61.281  39.963  58.874  0.00  0.00            
ATOM   2314  CE1 TYR X 148      62.714  39.439  60.313  0.00  0.00            
ATOM   2315  HE1 TYR X 148      63.080  40.417  60.589  0.00  0.00            
ATOM   2316  CZ  TYR X 148      63.227  38.356  61.004  0.00  0.00            
ATOM   2317  OH  TYR X 148      64.149  38.520  62.038  0.00  0.00            
ATOM   2318  HH  TYR X 148      64.117  37.770  62.637  0.00  0.00            
ATOM   2319  CE2 TYR X 148      62.826  37.084  60.680  0.00  0.00            
ATOM   2320  HE2 TYR X 148      63.257  36.288  61.270  0.00  0.00            
ATOM   2321  CD2 TYR X 148      62.044  36.767  59.531  0.00  0.00            
ATOM   2322  HD2 TYR X 148      61.661  35.766  59.403  0.00  0.00            
ATOM   2323  C   TYR X 148      61.217  39.502  56.286  0.00  0.00            
ATOM   2324  O   TYR X 148      60.201  40.237  56.359  0.00  0.00            
ATOM   2325  N   PHE X 149      62.432  39.973  56.237  0.00  0.00            
ATOM   2326  H   PHE X 149      63.130  39.269  56.041  0.00  0.00            
ATOM   2327  CA  PHE X 149      62.707  41.425  56.189  0.00  0.00            
ATOM   2328  HA  PHE X 149      62.228  41.856  57.068  0.00  0.00            
ATOM   2329  CB  PHE X 149      64.229  41.636  56.231  0.00  0.00            
ATOM   2330  HB2 PHE X 149      64.794  40.824  55.774  0.00  0.00            
ATOM   2331  HB3 PHE X 149      64.400  42.546  55.657  0.00  0.00            
ATOM   2332  CG  PHE X 149      64.882  41.788  57.597  0.00  0.00            
ATOM   2333  CD1 PHE X 149      65.139  43.032  58.156  0.00  0.00            
ATOM   2334  HD1 PHE X 149      64.938  43.943  57.612  0.00  0.00            
ATOM   2335  CE1 PHE X 149      65.805  43.174  59.415  0.00  0.00            
ATOM   2336  HE1 PHE X 149      65.975  44.156  59.831  0.00  0.00            
ATOM   2337  CZ  PHE X 149      66.207  41.971  60.120  0.00  0.00            
ATOM   2338  HZ  PHE X 149      66.802  42.003  61.021  0.00  0.00            
ATOM   2339  CE2 PHE X 149      65.846  40.708  59.596  0.00  0.00            
ATOM   2340  HE2 PHE X 149      66.053  39.846  60.213  0.00  0.00            
ATOM   2341  CD2 PHE X 149      65.181  40.573  58.365  0.00  0.00            
ATOM   2342  HD2 PHE X 149      64.830  39.640  57.950  0.00  0.00            
ATOM   2343  C   PHE X 149      62.118  42.137  54.978  0.00  0.00            
ATOM   2344  O   PHE X 149      61.585  43.224  55.278  0.00  0.00            
ATOM   2345  N   SER X 150      62.084  41.612  53.764  0.00  0.00            
ATOM   2346  H   SER X 150      62.669  40.799  53.630  0.00  0.00            
ATOM   2347  CA  SER X 150      61.260  42.087  52.644  0.00  0.00            
ATOM   2348  HA  SER X 150      61.701  42.981  52.204  0.00  0.00            
ATOM   2349  CB  SER X 150      61.290  41.139  51.523  0.00  0.00            
ATOM   2350  HB2 SER X 150      60.677  40.266  51.748  0.00  0.00            
ATOM   2351  HB3 SER X 150      60.969  41.653  50.617  0.00  0.00            
ATOM   2352  OG  SER X 150      62.609  40.591  51.308  0.00  0.00            
ATOM   2353  HG  SER X 150      62.478  39.720  50.925  0.00  0.00            
ATOM   2354  C   SER X 150      59.805  42.498  53.058  0.00  0.00            
ATOM   2355  O   SER X 150      59.286  43.501  52.616  0.00  0.00            
ATOM   2356  N   ASN X 151      59.098  41.640  53.844  0.00  0.00            
ATOM   2357  H   ASN X 151      59.536  40.788  54.165  0.00  0.00            
ATOM   2358  CA  ASN X 151      57.764  41.787  54.422  0.00  0.00            
ATOM   2359  HA  ASN X 151      57.119  42.111  53.606  0.00  0.00            
ATOM   2360  CB  ASN X 151      57.262  40.393  54.963  0.00  0.00            
ATOM   2361  HB2 ASN X 151      57.746  39.992  55.854  0.00  0.00            
ATOM   2362  HB3 ASN X 151      56.233  40.538  55.291  0.00  0.00            
ATOM   2363  CG  ASN X 151      57.086  39.316  53.885  0.00  0.00            
ATOM   2364  OD1 ASN X 151      57.887  38.378  53.830  0.00  0.00            
ATOM   2365  ND2 ASN X 151      56.117  39.397  53.067  0.00  0.00            
ATOM   2366 HD21 ASN X 151      55.854  38.558  52.571  0.00  0.00            
ATOM   2367 HD22 ASN X 151      55.404  40.110  53.127  0.00  0.00            
ATOM   2368  C   ASN X 151      57.597  42.957  55.498  0.00  0.00            
ATOM   2369  O   ASN X 151      56.463  43.411  55.827  0.00  0.00            
ATOM   2370  N   LEU X 152      58.724  43.599  55.982  0.00  0.00            
ATOM   2371  H   LEU X 152      59.635  43.302  55.663  0.00  0.00            
ATOM   2372  CA  LEU X 152      58.658  44.759  56.899  0.00  0.00            
ATOM   2373  HA  LEU X 152      57.777  44.768  57.541  0.00  0.00            
ATOM   2374  CB  LEU X 152      59.884  44.685  57.772  0.00  0.00            
ATOM   2375  HB2 LEU X 152      60.803  44.869  57.216  0.00  0.00            
ATOM   2376  HB3 LEU X 152      59.858  45.536  58.452  0.00  0.00            
ATOM   2377  CG  LEU X 152      60.180  43.407  58.607  0.00  0.00            
ATOM   2378  HG  LEU X 152      60.388  42.587  57.919  0.00  0.00            
ATOM   2379  CD1 LEU X 152      61.426  43.661  59.436  0.00  0.00            
ATOM   2380 HD11 LEU X 152      62.277  43.428  58.796  0.00  0.00            
ATOM   2381 HD12 LEU X 152      61.502  44.688  59.793  0.00  0.00            
ATOM   2382 HD13 LEU X 152      61.464  42.915  60.231  0.00  0.00            
ATOM   2383  CD2 LEU X 152      59.014  43.105  59.516  0.00  0.00            
ATOM   2384 HD21 LEU X 152      58.165  42.736  58.941  0.00  0.00            
ATOM   2385 HD22 LEU X 152      59.399  42.403  60.255  0.00  0.00            
ATOM   2386 HD23 LEU X 152      58.707  43.997  60.062  0.00  0.00            
ATOM   2387  C   LEU X 152      58.671  46.069  56.038  0.00  0.00            
ATOM   2388  O   LEU X 152      59.676  46.558  55.548  0.00  0.00            
ATOM   2389  N   THR X 153      57.472  46.667  55.963  0.00  0.00            
ATOM   2390  H   THR X 153      56.734  46.220  56.488  0.00  0.00            
ATOM   2391  CA  THR X 153      57.155  47.690  54.956  0.00  0.00            
ATOM   2392  HA  THR X 153      57.793  47.482  54.098  0.00  0.00            
ATOM   2393  CB  THR X 153      55.672  47.682  54.465  0.00  0.00            
ATOM   2394  HB  THR X 153      55.516  48.351  53.619  0.00  0.00            
ATOM   2395  CG2 THR X 153      55.270  46.277  53.980  0.00  0.00            
ATOM   2396 HG21 THR X 153      54.426  46.182  53.297  0.00  0.00            
ATOM   2397 HG22 THR X 153      56.107  45.878  53.407  0.00  0.00            
ATOM   2398 HG23 THR X 153      54.957  45.736  54.873  0.00  0.00            
ATOM   2399  OG1 THR X 153      54.745  48.071  55.347  0.00  0.00            
ATOM   2400  HG1 THR X 153      54.473  48.990  55.300  0.00  0.00            
ATOM   2401  C   THR X 153      57.374  49.126  55.507  0.00  0.00            
ATOM   2402  O   THR X 153      57.216  50.008  54.638  0.00  0.00            
ATOM   2403  N   ASN X 154      57.759  49.359  56.751  0.00  0.00            
ATOM   2404  H   ASN X 154      57.975  48.528  57.283  0.00  0.00            
ATOM   2405  CA  ASN X 154      58.122  50.610  57.326  0.00  0.00            
ATOM   2406  HA  ASN X 154      57.998  51.426  56.614  0.00  0.00            
ATOM   2407  CB  ASN X 154      57.166  50.874  58.463  0.00  0.00            
ATOM   2408  HB2 ASN X 154      57.229  50.093  59.221  0.00  0.00            
ATOM   2409  HB3 ASN X 154      57.373  51.823  58.958  0.00  0.00            
ATOM   2410  CG  ASN X 154      55.706  51.114  58.005  0.00  0.00            
ATOM   2411  OD1 ASN X 154      55.365  51.984  57.210  0.00  0.00            
ATOM   2412  ND2 ASN X 154      54.772  50.295  58.437  0.00  0.00            
ATOM   2413 HD21 ASN X 154      53.798  50.524  58.300  0.00  0.00            
ATOM   2414 HD22 ASN X 154      55.034  49.411  58.851  0.00  0.00            
ATOM   2415  C   ASN X 154      59.600  50.675  57.766  0.00  0.00            
ATOM   2416  O   ASN X 154      59.941  51.713  58.379  0.00  0.00            
ATOM   2417  N   LEU X 155      60.410  49.632  57.619  0.00  0.00            
ATOM   2418  H   LEU X 155      59.950  48.838  57.195  0.00  0.00            
ATOM   2419  CA  LEU X 155      61.746  49.572  58.164  0.00  0.00            
ATOM   2420  HA  LEU X 155      61.710  49.749  59.239  0.00  0.00            
ATOM   2421  CB  LEU X 155      62.241  48.120  58.008  0.00  0.00            
ATOM   2422  HB2 LEU X 155      61.503  47.568  58.589  0.00  0.00            
ATOM   2423  HB3 LEU X 155      62.195  47.780  56.973  0.00  0.00            
ATOM   2424  CG  LEU X 155      63.652  47.911  58.549  0.00  0.00            
ATOM   2425  HG  LEU X 155      64.377  48.649  58.205  0.00  0.00            
ATOM   2426  CD1 LEU X 155      63.789  47.986  60.061  0.00  0.00            
ATOM   2427 HD11 LEU X 155      64.695  47.532  60.464  0.00  0.00            
ATOM   2428 HD12 LEU X 155      63.800  49.032  60.366  0.00  0.00            
ATOM   2429 HD13 LEU X 155      62.990  47.443  60.565  0.00  0.00            
ATOM   2430  CD2 LEU X 155      64.223  46.586  58.055  0.00  0.00            
ATOM   2431 HD21 LEU X 155      65.236  46.422  58.422  0.00  0.00            
ATOM   2432 HD22 LEU X 155      63.542  45.887  58.541  0.00  0.00            
ATOM   2433 HD23 LEU X 155      64.237  46.604  56.965  0.00  0.00            
ATOM   2434  C   LEU X 155      62.615  50.594  57.508  0.00  0.00            
ATOM   2435  O   LEU X 155      63.106  50.494  56.361  0.00  0.00            
ATOM   2436  N   GLU X 156      62.933  51.675  58.303  0.00  0.00            
ATOM   2437  H   GLU X 156      62.484  51.744  59.205  0.00  0.00            
ATOM   2438  CA  GLU X 156      63.895  52.780  57.944  0.00  0.00            
ATOM   2439  HA  GLU X 156      64.227  52.614  56.919  0.00  0.00            
ATOM   2440  CB  GLU X 156      63.045  54.074  57.891  0.00  0.00            
ATOM   2441  HB2 GLU X 156      62.469  54.207  58.806  0.00  0.00            
ATOM   2442  HB3 GLU X 156      63.797  54.848  57.739  0.00  0.00            
ATOM   2443  CG  GLU X 156      62.033  54.166  56.672  0.00  0.00            
ATOM   2444  HG2 GLU X 156      62.678  53.994  55.810  0.00  0.00            
ATOM   2445  HG3 GLU X 156      61.223  53.437  56.627  0.00  0.00            
ATOM   2446  CD  GLU X 156      61.351  55.494  56.372  0.00  0.00            
ATOM   2447  OE1 GLU X 156      60.905  56.145  57.425  0.00  0.00            
ATOM   2448  OE2 GLU X 156      61.208  55.929  55.180  0.00  0.00            
ATOM   2449  C   GLU X 156      65.105  52.867  58.871  0.00  0.00            
ATOM   2450  O   GLU X 156      65.899  53.843  58.699  0.00  0.00            
ATOM   2451  N   HIE X 157      65.256  51.969  59.862  0.00  0.00            
ATOM   2452  H   HIE X 157      64.542  51.302  60.117  0.00  0.00            
ATOM   2453  CA  HIE X 157      66.575  51.948  60.639  0.00  0.00            
ATOM   2454  HA  HIE X 157      67.383  52.148  59.934  0.00  0.00            
ATOM   2455  CB  HIE X 157      66.539  53.018  61.756  0.00  0.00            
ATOM   2456  HB2 HIE X 157      66.514  54.013  61.313  0.00  0.00            
ATOM   2457  HB3 HIE X 157      65.607  52.922  62.313  0.00  0.00            
ATOM   2458  CG  HIE X 157      67.792  52.940  62.596  0.00  0.00            
ATOM   2459  ND1 HIE X 157      69.073  53.320  62.230  0.00  0.00            
ATOM   2460  CE1 HIE X 157      69.821  53.202  63.329  0.00  0.00            
ATOM   2461  HE1 HIE X 157      70.833  53.580  63.337  0.00  0.00            
ATOM   2462  NE2 HIE X 157      69.175  52.815  64.344  0.00  0.00            
ATOM   2463  HE2 HIE X 157      69.553  52.776  65.280  0.00  0.00            
ATOM   2464  CD2 HIE X 157      67.896  52.557  63.907  0.00  0.00            
ATOM   2465  HD2 HIE X 157      67.067  52.269  64.536  0.00  0.00            
ATOM   2466  C   HIE X 157      66.823  50.608  61.249  0.00  0.00            
ATOM   2467  O   HIE X 157      65.964  50.069  61.907  0.00  0.00            
ATOM   2468  N   LEU X 158      68.083  50.114  61.168  0.00  0.00            
ATOM   2469  H   LEU X 158      68.792  50.545  60.592  0.00  0.00            
ATOM   2470  CA  LEU X 158      68.449  48.737  61.566  0.00  0.00            
ATOM   2471  HA  LEU X 158      67.693  48.341  62.244  0.00  0.00            
ATOM   2472  CB  LEU X 158      68.500  47.850  60.342  0.00  0.00            
ATOM   2473  HB2 LEU X 158      67.451  47.674  60.105  0.00  0.00            
ATOM   2474  HB3 LEU X 158      68.995  48.349  59.508  0.00  0.00            
ATOM   2475  CG  LEU X 158      69.180  46.421  60.549  0.00  0.00            
ATOM   2476  HG  LEU X 158      70.191  46.633  60.898  0.00  0.00            
ATOM   2477  CD1 LEU X 158      68.442  45.589  61.653  0.00  0.00            
ATOM   2478 HD11 LEU X 158      68.309  46.220  62.532  0.00  0.00            
ATOM   2479 HD12 LEU X 158      67.414  45.332  61.396  0.00  0.00            
ATOM   2480 HD13 LEU X 158      68.976  44.707  62.005  0.00  0.00            
ATOM   2481  CD2 LEU X 158      69.158  45.550  59.328  0.00  0.00            
ATOM   2482 HD21 LEU X 158      69.790  45.976  58.549  0.00  0.00            
ATOM   2483 HD22 LEU X 158      69.432  44.521  59.563  0.00  0.00            
ATOM   2484 HD23 LEU X 158      68.186  45.521  58.836  0.00  0.00            
ATOM   2485  C   LEU X 158      69.825  48.914  62.145  0.00  0.00            
ATOM   2486  O   LEU X 158      70.679  49.341  61.466  0.00  0.00            
ATOM   2487  N   ASP X 159      70.069  48.489  63.376  0.00  0.00            
ATOM   2488  H   ASP X 159      69.301  48.184  63.957  0.00  0.00            
ATOM   2489  CA  ASP X 159      71.398  48.503  63.985  0.00  0.00            
ATOM   2490  HA  ASP X 159      72.094  48.971  63.288  0.00  0.00            
ATOM   2491  CB  ASP X 159      71.225  49.443  65.212  0.00  0.00            
ATOM   2492  HB2 ASP X 159      70.926  50.436  64.877  0.00  0.00            
ATOM   2493  HB3 ASP X 159      70.530  49.084  65.972  0.00  0.00            
ATOM   2494  CG  ASP X 159      72.559  49.583  65.920  0.00  0.00            
ATOM   2495  OD1 ASP X 159      73.563  48.792  65.716  0.00  0.00            
ATOM   2496  OD2 ASP X 159      72.699  50.548  66.692  0.00  0.00            
ATOM   2497  C   ASP X 159      71.929  47.058  64.268  0.00  0.00            
ATOM   2498  O   ASP X 159      71.509  46.395  65.222  0.00  0.00            
ATOM   2499  N   LEU X 160      72.796  46.728  63.404  0.00  0.00            
ATOM   2500  H   LEU X 160      73.038  47.453  62.744  0.00  0.00            
ATOM   2501  CA  LEU X 160      73.681  45.536  63.418  0.00  0.00            
ATOM   2502  HA  LEU X 160      73.273  44.797  64.109  0.00  0.00            
ATOM   2503  CB  LEU X 160      73.827  44.921  61.981  0.00  0.00            
ATOM   2504  HB2 LEU X 160      74.173  45.747  61.360  0.00  0.00            
ATOM   2505  HB3 LEU X 160      74.628  44.183  62.039  0.00  0.00            
ATOM   2506  CG  LEU X 160      72.660  44.150  61.337  0.00  0.00            
ATOM   2507  HG  LEU X 160      71.879  44.860  61.063  0.00  0.00            
ATOM   2508  CD1 LEU X 160      73.089  43.660  59.991  0.00  0.00            
ATOM   2509 HD11 LEU X 160      72.154  43.491  59.458  0.00  0.00            
ATOM   2510 HD12 LEU X 160      73.615  44.401  59.390  0.00  0.00            
ATOM   2511 HD13 LEU X 160      73.660  42.731  60.003  0.00  0.00            
ATOM   2512  CD2 LEU X 160      72.187  43.024  62.209  0.00  0.00            
ATOM   2513 HD21 LEU X 160      71.570  42.350  61.615  0.00  0.00            
ATOM   2514 HD22 LEU X 160      72.995  42.349  62.493  0.00  0.00            
ATOM   2515 HD23 LEU X 160      71.610  43.362  63.070  0.00  0.00            
ATOM   2516  C   LEU X 160      75.069  45.810  63.957  0.00  0.00            
ATOM   2517  O   LEU X 160      75.901  44.873  63.927  0.00  0.00            
ATOM   2518  N   SER X 161      75.380  46.933  64.470  0.00  0.00            
ATOM   2519  H   SER X 161      74.616  47.583  64.586  0.00  0.00            
ATOM   2520  CA  SER X 161      76.658  47.199  65.111  0.00  0.00            
ATOM   2521  HA  SER X 161      77.451  47.159  64.364  0.00  0.00            
ATOM   2522  CB  SER X 161      76.674  48.607  65.697  0.00  0.00            
ATOM   2523  HB2 SER X 161      77.687  48.928  65.939  0.00  0.00            
ATOM   2524  HB3 SER X 161      76.216  49.233  64.931  0.00  0.00            
ATOM   2525  OG  SER X 161      75.820  48.653  66.833  0.00  0.00            
ATOM   2526  HG  SER X 161      74.930  48.493  66.511  0.00  0.00            
ATOM   2527  C   SER X 161      76.971  46.129  66.140  0.00  0.00            
ATOM   2528  O   SER X 161      76.235  45.426  66.781  0.00  0.00            
ATOM   2529  N   SER X 162      78.266  46.129  66.479  0.00  0.00            
ATOM   2530  H   SER X 162      78.878  46.748  65.967  0.00  0.00            
ATOM   2531  CA  SER X 162      78.912  45.324  67.591  0.00  0.00            
ATOM   2532  HA  SER X 162      79.978  45.547  67.548  0.00  0.00            
ATOM   2533  CB  SER X 162      78.466  46.003  68.912  0.00  0.00            
ATOM   2534  HB2 SER X 162      77.454  45.736  69.217  0.00  0.00            
ATOM   2535  HB3 SER X 162      79.130  45.613  69.684  0.00  0.00            
ATOM   2536  OG  SER X 162      78.538  47.425  68.961  0.00  0.00            
ATOM   2537  HG  SER X 162      77.910  47.818  68.350  0.00  0.00            
ATOM   2538  C   SER X 162      78.647  43.801  67.511  0.00  0.00            
ATOM   2539  O   SER X 162      78.925  43.160  68.510  0.00  0.00            
ATOM   2540  N   ASN X 163      78.228  43.339  66.335  0.00  0.00            
ATOM   2541  H   ASN X 163      78.079  44.032  65.615  0.00  0.00            
ATOM   2542  CA  ASN X 163      78.171  41.970  65.902  0.00  0.00            
ATOM   2543  HA  ASN X 163      77.968  41.343  66.770  0.00  0.00            
ATOM   2544  CB  ASN X 163      76.973  41.784  64.909  0.00  0.00            
ATOM   2545  HB2 ASN X 163      77.010  42.573  64.159  0.00  0.00            
ATOM   2546  HB3 ASN X 163      77.078  40.884  64.304  0.00  0.00            
ATOM   2547  CG  ASN X 163      75.651  41.746  65.594  0.00  0.00            
ATOM   2548  OD1 ASN X 163      75.228  40.653  66.024  0.00  0.00            
ATOM   2549  ND2 ASN X 163      74.855  42.820  65.597  0.00  0.00            
ATOM   2550 HD21 ASN X 163      73.963  42.714  66.060  0.00  0.00            
ATOM   2551 HD22 ASN X 163      75.045  43.645  65.047  0.00  0.00            
ATOM   2552  C   ASN X 163      79.518  41.531  65.265  0.00  0.00            
ATOM   2553  O   ASN X 163      80.455  42.273  65.363  0.00  0.00            
ATOM   2554  N   LYS X 164      79.684  40.292  64.797  0.00  0.00            
ATOM   2555  H   LYS X 164      78.829  39.759  64.874  0.00  0.00            
ATOM   2556  CA  LYS X 164      80.923  39.529  64.618  0.00  0.00            
ATOM   2557  HA  LYS X 164      81.795  40.149  64.824  0.00  0.00            
ATOM   2558  CB  LYS X 164      80.910  38.241  65.493  0.00  0.00            
ATOM   2559  HB2 LYS X 164      80.321  37.403  65.120  0.00  0.00            
ATOM   2560  HB3 LYS X 164      81.940  37.885  65.494  0.00  0.00            
ATOM   2561  CG  LYS X 164      80.533  38.497  66.950  0.00  0.00            
ATOM   2562  HG2 LYS X 164      81.095  39.350  67.332  0.00  0.00            
ATOM   2563  HG3 LYS X 164      79.488  38.768  67.103  0.00  0.00            
ATOM   2564  CD  LYS X 164      80.853  37.248  67.805  0.00  0.00            
ATOM   2565  HD2 LYS X 164      80.082  36.501  67.619  0.00  0.00            
ATOM   2566  HD3 LYS X 164      81.875  36.996  67.522  0.00  0.00            
ATOM   2567  CE  LYS X 164      80.882  37.486  69.343  0.00  0.00            
ATOM   2568  HE2 LYS X 164      79.862  37.728  69.641  0.00  0.00            
ATOM   2569  HE3 LYS X 164      81.206  36.583  69.860  0.00  0.00            
ATOM   2570  NZ  LYS X 164      81.824  38.595  69.751  0.00  0.00            
ATOM   2571  HZ1 LYS X 164      82.559  38.821  69.096  0.00  0.00            
ATOM   2572  HZ2 LYS X 164      81.224  39.405  69.813  0.00  0.00            
ATOM   2573  HZ3 LYS X 164      82.331  38.489  70.618  0.00  0.00            
ATOM   2574  C   LYS X 164      81.219  39.211  63.137  0.00  0.00            
ATOM   2575  O   LYS X 164      81.925  38.271  62.801  0.00  0.00            
ATOM   2576  N   ILE X 165      80.570  40.030  62.235  0.00  0.00            
ATOM   2577  H   ILE X 165      80.122  40.838  62.642  0.00  0.00            
ATOM   2578  CA  ILE X 165      80.647  39.796  60.778  0.00  0.00            
ATOM   2579  HA  ILE X 165      80.508  38.732  60.587  0.00  0.00            
ATOM   2580  CB  ILE X 165      79.483  40.498  60.004  0.00  0.00            
ATOM   2581  HB  ILE X 165      79.568  41.558  60.244  0.00  0.00            
ATOM   2582  CG2 ILE X 165      79.675  40.245  58.507  0.00  0.00            
ATOM   2583 HG21 ILE X 165      78.944  40.752  57.876  0.00  0.00            
ATOM   2584 HG22 ILE X 165      80.698  40.523  58.252  0.00  0.00            
ATOM   2585 HG23 ILE X 165      79.695  39.197  58.208  0.00  0.00            
ATOM   2586  CG1 ILE X 165      78.049  40.095  60.498  0.00  0.00            
ATOM   2587 HG12 ILE X 165      77.762  39.150  60.038  0.00  0.00            
ATOM   2588 HG13 ILE X 165      77.968  40.021  61.582  0.00  0.00            
ATOM   2589  CD1 ILE X 165      76.944  41.165  60.213  0.00  0.00            
ATOM   2590 HD11 ILE X 165      77.071  41.648  59.244  0.00  0.00            
ATOM   2591 HD12 ILE X 165      75.955  40.708  60.255  0.00  0.00            
ATOM   2592 HD13 ILE X 165      76.888  41.869  61.043  0.00  0.00            
ATOM   2593  C   ILE X 165      82.089  40.159  60.226  0.00  0.00            
ATOM   2594  O   ILE X 165      82.512  41.281  60.448  0.00  0.00            
ATOM   2595  N   GLN X 166      82.692  39.205  59.480  0.00  0.00            
ATOM   2596  H   GLN X 166      82.173  38.355  59.316  0.00  0.00            
ATOM   2597  CA  GLN X 166      83.930  39.499  58.863  0.00  0.00            
ATOM   2598  HA  GLN X 166      84.334  40.431  59.259  0.00  0.00            
ATOM   2599  CB  GLN X 166      84.897  38.370  59.284  0.00  0.00            
ATOM   2600  HB2 GLN X 166      84.752  37.454  58.712  0.00  0.00            
ATOM   2601  HB3 GLN X 166      85.884  38.756  59.032  0.00  0.00            
ATOM   2602  CG  GLN X 166      84.938  38.117  60.782  0.00  0.00            
ATOM   2603  HG2 GLN X 166      85.078  39.062  61.307  0.00  0.00            
ATOM   2604  HG3 GLN X 166      84.002  37.721  61.176  0.00  0.00            
ATOM   2605  CD  GLN X 166      85.949  37.001  60.992  0.00  0.00            
ATOM   2606  OE1 GLN X 166      86.841  36.763  60.210  0.00  0.00            
ATOM   2607  NE2 GLN X 166      85.764  36.214  62.043  0.00  0.00            
ATOM   2608 HE21 GLN X 166      86.581  35.703  62.346  0.00  0.00            
ATOM   2609 HE22 GLN X 166      84.993  36.387  62.672  0.00  0.00            
ATOM   2610  C   GLN X 166      83.964  39.674  57.342  0.00  0.00            
ATOM   2611  O   GLN X 166      84.798  40.456  56.806  0.00  0.00            
ATOM   2612  N   SER X 167      83.129  38.920  56.561  0.00  0.00            
ATOM   2613  H   SER X 167      82.486  38.286  57.014  0.00  0.00            
ATOM   2614  CA  SER X 167      83.320  38.742  55.124  0.00  0.00            
ATOM   2615  HA  SER X 167      83.971  39.568  54.839  0.00  0.00            
ATOM   2616  CB  SER X 167      84.085  37.412  54.863  0.00  0.00            
ATOM   2617  HB2 SER X 167      84.997  37.390  55.459  0.00  0.00            
ATOM   2618  HB3 SER X 167      83.474  36.559  55.159  0.00  0.00            
ATOM   2619  OG  SER X 167      84.326  37.372  53.494  0.00  0.00            
ATOM   2620  HG  SER X 167      84.911  36.627  53.340  0.00  0.00            
ATOM   2621  C   SER X 167      81.903  38.793  54.497  0.00  0.00            
ATOM   2622  O   SER X 167      80.929  38.351  55.074  0.00  0.00            
ATOM   2623  N   ILE X 168      81.754  39.540  53.386  0.00  0.00            
ATOM   2624  H   ILE X 168      82.562  39.752  52.820  0.00  0.00            
ATOM   2625  CA  ILE X 168      80.412  39.528  52.802  0.00  0.00            
ATOM   2626  HA  ILE X 168      79.727  38.815  53.260  0.00  0.00            
ATOM   2627  CB  ILE X 168      79.766  40.862  53.071  0.00  0.00            
ATOM   2628  HB  ILE X 168      80.195  41.609  52.404  0.00  0.00            
ATOM   2629  CG2 ILE X 168      78.321  40.855  52.559  0.00  0.00            
ATOM   2630 HG21 ILE X 168      77.720  40.221  53.210  0.00  0.00            
ATOM   2631 HG22 ILE X 168      77.948  41.866  52.394  0.00  0.00            
ATOM   2632 HG23 ILE X 168      78.226  40.423  51.563  0.00  0.00            
ATOM   2633  CG1 ILE X 168      79.816  41.314  54.530  0.00  0.00            
ATOM   2634 HG12 ILE X 168      79.335  40.566  55.159  0.00  0.00            
ATOM   2635 HG13 ILE X 168      80.845  41.469  54.857  0.00  0.00            
ATOM   2636  CD1 ILE X 168      79.104  42.663  54.850  0.00  0.00            
ATOM   2637 HD11 ILE X 168      79.415  43.023  55.830  0.00  0.00            
ATOM   2638 HD12 ILE X 168      79.475  43.266  54.021  0.00  0.00            
ATOM   2639 HD13 ILE X 168      78.024  42.573  54.727  0.00  0.00            
ATOM   2640  C   ILE X 168      80.567  39.142  51.244  0.00  0.00            
ATOM   2641  O   ILE X 168      81.358  39.705  50.512  0.00  0.00            
ATOM   2642  N   TYR X 169      79.849  38.067  50.834  0.00  0.00            
ATOM   2643  H   TYR X 169      79.101  37.800  51.458  0.00  0.00            
ATOM   2644  CA  TYR X 169      79.705  37.600  49.426  0.00  0.00            
ATOM   2645  HA  TYR X 169      80.590  37.949  48.894  0.00  0.00            
ATOM   2646  CB  TYR X 169      79.523  36.126  49.434  0.00  0.00            
ATOM   2647  HB2 TYR X 169      78.639  35.903  50.031  0.00  0.00            
ATOM   2648  HB3 TYR X 169      79.283  35.874  48.402  0.00  0.00            
ATOM   2649  CG  TYR X 169      80.687  35.244  49.867  0.00  0.00            
ATOM   2650  CD1 TYR X 169      81.927  35.698  50.139  0.00  0.00            
ATOM   2651  HD1 TYR X 169      82.142  36.744  49.980  0.00  0.00            
ATOM   2652  CE1 TYR X 169      82.966  34.887  50.582  0.00  0.00            
ATOM   2653  HE1 TYR X 169      83.953  35.291  50.749  0.00  0.00            
ATOM   2654  CZ  TYR X 169      82.722  33.541  50.722  0.00  0.00            
ATOM   2655  OH  TYR X 169      83.607  32.684  51.329  0.00  0.00            
ATOM   2656  HH  TYR X 169      84.432  33.152  51.474  0.00  0.00            
ATOM   2657  CE2 TYR X 169      81.432  33.017  50.479  0.00  0.00            
ATOM   2658  HE2 TYR X 169      81.351  31.941  50.519  0.00  0.00            
ATOM   2659  CD2 TYR X 169      80.388  33.891  50.117  0.00  0.00            
ATOM   2660  HD2 TYR X 169      79.355  33.596  50.001  0.00  0.00            
ATOM   2661  C   TYR X 169      78.502  38.197  48.745  0.00  0.00            
ATOM   2662  O   TYR X 169      77.527  38.394  49.435  0.00  0.00            
ATOM   2663  N   CYS X 170      78.526  38.471  47.392  0.00  0.00            
ATOM   2664  H   CYS X 170      79.372  38.336  46.858  0.00  0.00            
ATOM   2665  CA  CYS X 170      77.414  39.096  46.665  0.00  0.00            
ATOM   2666  HA  CYS X 170      77.225  40.074  47.107  0.00  0.00            
ATOM   2667  CB  CYS X 170      77.726  39.207  45.190  0.00  0.00            
ATOM   2668  HB2 CYS X 170      78.705  39.671  45.073  0.00  0.00            
ATOM   2669  HB3 CYS X 170      77.827  38.200  44.784  0.00  0.00            
ATOM   2670  SG  CYS X 170      76.467  40.251  44.375  0.00  0.00            
ATOM   2671  HG  CYS X 170      75.453  39.383  44.319  0.00  0.00            
ATOM   2672  C   CYS X 170      76.055  38.317  46.875  0.00  0.00            
ATOM   2673  O   CYS X 170      74.956  38.876  46.901  0.00  0.00            
ATOM   2674  N   THR X 171      76.205  36.990  47.030  0.00  0.00            
ATOM   2675  H   THR X 171      77.142  36.619  47.078  0.00  0.00            
ATOM   2676  CA  THR X 171      75.258  35.964  47.365  0.00  0.00            
ATOM   2677  HA  THR X 171      74.468  35.952  46.614  0.00  0.00            
ATOM   2678  CB  THR X 171      75.964  34.623  47.259  0.00  0.00            
ATOM   2679  HB  THR X 171      75.327  33.821  47.632  0.00  0.00            
ATOM   2680  CG2 THR X 171      76.136  34.315  45.769  0.00  0.00            
ATOM   2681 HG21 THR X 171      76.559  33.312  45.700  0.00  0.00            
ATOM   2682 HG22 THR X 171      75.188  34.327  45.232  0.00  0.00            
ATOM   2683 HG23 THR X 171      76.922  34.962  45.380  0.00  0.00            
ATOM   2684  OG1 THR X 171      77.158  34.522  47.938  0.00  0.00            
ATOM   2685  HG1 THR X 171      76.987  34.244  48.841  0.00  0.00            
ATOM   2686  C   THR X 171      74.571  36.125  48.744  0.00  0.00            
ATOM   2687  O   THR X 171      73.452  35.743  48.926  0.00  0.00            
ATOM   2688  N   ASP X 172      75.188  36.699  49.778  0.00  0.00            
ATOM   2689  H   ASP X 172      76.106  37.057  49.556  0.00  0.00            
ATOM   2690  CA  ASP X 172      74.487  36.975  51.083  0.00  0.00            
ATOM   2691  HA  ASP X 172      73.824  36.175  51.414  0.00  0.00            
ATOM   2692  CB  ASP X 172      75.579  37.472  52.039  0.00  0.00            
ATOM   2693  HB2 ASP X 172      75.999  38.338  51.527  0.00  0.00            
ATOM   2694  HB3 ASP X 172      75.083  37.682  52.987  0.00  0.00            
ATOM   2695  CG  ASP X 172      76.763  36.446  52.331  0.00  0.00            
ATOM   2696  OD1 ASP X 172      77.833  36.930  52.723  0.00  0.00            
ATOM   2697  OD2 ASP X 172      76.596  35.213  52.170  0.00  0.00            
ATOM   2698  C   ASP X 172      73.508  38.161  51.017  0.00  0.00            
ATOM   2699  O   ASP X 172      72.693  38.278  51.903  0.00  0.00            
ATOM   2700  N   LEU X 173      73.623  38.994  49.946  0.00  0.00            
ATOM   2701  H   LEU X 173      74.417  38.887  49.331  0.00  0.00            
ATOM   2702  CA  LEU X 173      72.854  40.169  49.757  0.00  0.00            
ATOM   2703  HA  LEU X 173      72.630  40.686  50.690  0.00  0.00            
ATOM   2704  CB  LEU X 173      73.549  41.192  48.791  0.00  0.00            
ATOM   2705  HB2 LEU X 173      73.436  40.924  47.740  0.00  0.00            
ATOM   2706  HB3 LEU X 173      72.894  42.054  48.914  0.00  0.00            
ATOM   2707  CG  LEU X 173      74.938  41.805  49.119  0.00  0.00            
ATOM   2708  HG  LEU X 173      75.614  41.000  49.407  0.00  0.00            
ATOM   2709  CD1 LEU X 173      75.497  42.547  47.911  0.00  0.00            
ATOM   2710 HD11 LEU X 173      76.494  42.874  48.209  0.00  0.00            
ATOM   2711 HD12 LEU X 173      75.587  41.853  47.075  0.00  0.00            
ATOM   2712 HD13 LEU X 173      74.958  43.447  47.617  0.00  0.00            
ATOM   2713  CD2 LEU X 173      74.824  42.673  50.317  0.00  0.00            
ATOM   2714 HD21 LEU X 173      74.581  42.022  51.157  0.00  0.00            
ATOM   2715 HD22 LEU X 173      75.748  43.196  50.561  0.00  0.00            
ATOM   2716 HD23 LEU X 173      74.157  43.529  50.209  0.00  0.00            
ATOM   2717  C   LEU X 173      71.399  39.939  49.234  0.00  0.00            
ATOM   2718  O   LEU X 173      70.583  40.854  49.153  0.00  0.00            
ATOM   2719  N   ARG X 174      71.022  38.640  49.059  0.00  0.00            
ATOM   2720  H   ARG X 174      71.670  37.911  49.321  0.00  0.00            
ATOM   2721  CA  ARG X 174      69.807  38.245  48.331  0.00  0.00            
ATOM   2722  HA  ARG X 174      69.969  38.640  47.329  0.00  0.00            
ATOM   2723  CB  ARG X 174      69.736  36.742  48.251  0.00  0.00            
ATOM   2724  HB2 ARG X 174      69.978  36.312  49.223  0.00  0.00            
ATOM   2725  HB3 ARG X 174      68.727  36.352  48.118  0.00  0.00            
ATOM   2726  CG  ARG X 174      70.661  36.190  47.140  0.00  0.00            
ATOM   2727  HG2 ARG X 174      70.353  36.669  46.211  0.00  0.00            
ATOM   2728  HG3 ARG X 174      71.722  36.412  47.255  0.00  0.00            
ATOM   2729  CD  ARG X 174      70.520  34.685  46.860  0.00  0.00            
ATOM   2730  HD2 ARG X 174      70.644  34.164  47.809  0.00  0.00            
ATOM   2731  HD3 ARG X 174      69.508  34.551  46.478  0.00  0.00            
ATOM   2732  NE  ARG X 174      71.451  34.115  45.804  0.00  0.00            
ATOM   2733  HE  ARG X 174      71.907  34.782  45.198  0.00  0.00            
ATOM   2734  CZ  ARG X 174      71.770  32.854  45.596  0.00  0.00            
ATOM   2735  NH1 ARG X 174      71.322  31.866  46.311  0.00  0.00            
ATOM   2736 HH11 ARG X 174      71.117  31.952  47.297  0.00  0.00            
ATOM   2737 HH12 ARG X 174      71.699  30.952  46.104  0.00  0.00            
ATOM   2738  NH2 ARG X 174      72.425  32.604  44.499  0.00  0.00            
ATOM   2739 HH21 ARG X 174      72.618  33.361  43.859  0.00  0.00            
ATOM   2740 HH22 ARG X 174      72.714  31.655  44.308  0.00  0.00            
ATOM   2741  C   ARG X 174      68.491  38.854  48.750  0.00  0.00            
ATOM   2742  O   ARG X 174      67.622  39.099  47.927  0.00  0.00            
ATOM   2743  N   VAL X 175      68.321  39.095  50.058  0.00  0.00            
ATOM   2744  H   VAL X 175      69.039  38.976  50.758  0.00  0.00            
ATOM   2745  CA  VAL X 175      67.053  39.626  50.578  0.00  0.00            
ATOM   2746  HA  VAL X 175      66.197  39.394  49.944  0.00  0.00            
ATOM   2747  CB  VAL X 175      66.797  38.986  51.956  0.00  0.00            
ATOM   2748  HB  VAL X 175      67.800  38.884  52.369  0.00  0.00            
ATOM   2749  CG1 VAL X 175      65.831  39.618  52.976  0.00  0.00            
ATOM   2750 HG11 VAL X 175      65.993  40.689  53.100  0.00  0.00            
ATOM   2751 HG12 VAL X 175      64.804  39.434  52.661  0.00  0.00            
ATOM   2752 HG13 VAL X 175      66.152  39.165  53.914  0.00  0.00            
ATOM   2753  CG2 VAL X 175      66.255  37.578  51.700  0.00  0.00            
ATOM   2754 HG21 VAL X 175      66.987  37.077  51.067  0.00  0.00            
ATOM   2755 HG22 VAL X 175      66.221  36.962  52.599  0.00  0.00            
ATOM   2756 HG23 VAL X 175      65.245  37.650  51.297  0.00  0.00            
ATOM   2757  C   VAL X 175      67.138  41.143  50.646  0.00  0.00            
ATOM   2758  O   VAL X 175      66.079  41.762  50.418  0.00  0.00            
ATOM   2759  N   LEU X 176      68.376  41.716  50.769  0.00  0.00            
ATOM   2760  H   LEU X 176      69.234  41.184  50.792  0.00  0.00            
ATOM   2761  CA  LEU X 176      68.533  43.194  50.557  0.00  0.00            
ATOM   2762  HA  LEU X 176      67.730  43.702  51.092  0.00  0.00            
ATOM   2763  CB  LEU X 176      69.913  43.618  51.091  0.00  0.00            
ATOM   2764  HB2 LEU X 176      70.163  42.968  51.930  0.00  0.00            
ATOM   2765  HB3 LEU X 176      70.634  43.396  50.304  0.00  0.00            
ATOM   2766  CG  LEU X 176      70.151  45.103  51.423  0.00  0.00            
ATOM   2767  HG  LEU X 176      70.157  45.677  50.496  0.00  0.00            
ATOM   2768  CD1 LEU X 176      69.062  45.744  52.362  0.00  0.00            
ATOM   2769 HD11 LEU X 176      68.715  44.982  53.060  0.00  0.00            
ATOM   2770 HD12 LEU X 176      69.514  46.626  52.816  0.00  0.00            
ATOM   2771 HD13 LEU X 176      68.263  46.039  51.682  0.00  0.00            
ATOM   2772  CD2 LEU X 176      71.454  45.216  52.137  0.00  0.00            
ATOM   2773 HD21 LEU X 176      71.684  46.256  52.370  0.00  0.00            
ATOM   2774 HD22 LEU X 176      71.395  44.741  53.116  0.00  0.00            
ATOM   2775 HD23 LEU X 176      72.192  44.682  51.538  0.00  0.00            
ATOM   2776  C   LEU X 176      68.269  43.588  49.067  0.00  0.00            
ATOM   2777  O   LEU X 176      67.979  44.728  48.708  0.00  0.00            
ATOM   2778  N   HIE X 177      68.475  42.700  48.155  0.00  0.00            
ATOM   2779  H   HIE X 177      68.776  41.810  48.526  0.00  0.00            
ATOM   2780  CA  HIE X 177      68.034  42.830  46.797  0.00  0.00            
ATOM   2781  HA  HIE X 177      68.475  43.766  46.454  0.00  0.00            
ATOM   2782  CB  HIE X 177      68.688  41.790  45.912  0.00  0.00            
ATOM   2783  HB2 HIE X 177      69.626  41.428  46.332  0.00  0.00            
ATOM   2784  HB3 HIE X 177      68.034  40.919  45.960  0.00  0.00            
ATOM   2785  CG  HIE X 177      68.823  42.271  44.460  0.00  0.00            
ATOM   2786  ND1 HIE X 177      69.751  43.212  43.958  0.00  0.00            
ATOM   2787  CE1 HIE X 177      69.468  43.405  42.629  0.00  0.00            
ATOM   2788  HE1 HIE X 177      69.879  44.124  41.937  0.00  0.00            
ATOM   2789  NE2 HIE X 177      68.393  42.681  42.335  0.00  0.00            
ATOM   2790  HE2 HIE X 177      67.953  42.580  41.431  0.00  0.00            
ATOM   2791  CD2 HIE X 177      67.932  42.001  43.458  0.00  0.00            
ATOM   2792  HD2 HIE X 177      67.006  41.451  43.538  0.00  0.00            
ATOM   2793  C   HIE X 177      66.553  43.035  46.550  0.00  0.00            
ATOM   2794  O   HIE X 177      66.103  43.799  45.712  0.00  0.00            
ATOM   2795  N   GLN X 178      65.818  42.247  47.380  0.00  0.00            
ATOM   2796  H   GLN X 178      66.377  41.797  48.091  0.00  0.00            
ATOM   2797  CA  GLN X 178      64.391  42.028  47.268  0.00  0.00            
ATOM   2798  HA  GLN X 178      64.047  42.236  46.255  0.00  0.00            
ATOM   2799  CB  GLN X 178      64.201  40.585  47.770  0.00  0.00            
ATOM   2800  HB2 GLN X 178      65.037  40.049  47.322  0.00  0.00            
ATOM   2801  HB3 GLN X 178      64.297  40.513  48.853  0.00  0.00            
ATOM   2802  CG  GLN X 178      62.934  39.956  47.360  0.00  0.00            
ATOM   2803  HG2 GLN X 178      62.098  40.362  47.928  0.00  0.00            
ATOM   2804  HG3 GLN X 178      62.776  40.170  46.303  0.00  0.00            
ATOM   2805  CD  GLN X 178      63.017  38.463  47.504  0.00  0.00            
ATOM   2806  OE1 GLN X 178      63.989  37.724  47.374  0.00  0.00            
ATOM   2807  NE2 GLN X 178      61.892  37.821  47.739  0.00  0.00            
ATOM   2808 HE21 GLN X 178      62.078  36.838  47.875  0.00  0.00            
ATOM   2809 HE22 GLN X 178      61.057  38.199  48.163  0.00  0.00            
ATOM   2810  C   GLN X 178      63.476  42.977  48.219  0.00  0.00            
ATOM   2811  O   GLN X 178      62.298  43.234  47.919  0.00  0.00            
ATOM   2812  N   MET X 179      64.173  43.700  49.091  0.00  0.00            
ATOM   2813  H   MET X 179      65.088  43.296  49.231  0.00  0.00            
ATOM   2814  CA  MET X 179      63.583  44.543  50.077  0.00  0.00            
ATOM   2815  HA  MET X 179      62.824  43.898  50.520  0.00  0.00            
ATOM   2816  CB  MET X 179      64.668  44.747  51.203  0.00  0.00            
ATOM   2817  HB2 MET X 179      65.643  44.649  50.726  0.00  0.00            
ATOM   2818  HB3 MET X 179      64.589  45.769  51.572  0.00  0.00            
ATOM   2819  CG  MET X 179      64.412  43.740  52.314  0.00  0.00            
ATOM   2820  HG2 MET X 179      63.514  43.989  52.879  0.00  0.00            
ATOM   2821  HG3 MET X 179      64.342  42.771  51.821  0.00  0.00            
ATOM   2822  SD  MET X 179      65.805  43.759  53.422  0.00  0.00            
ATOM   2823  CE  MET X 179      65.377  45.184  54.593  0.00  0.00            
ATOM   2824  HE1 MET X 179      65.811  45.121  55.591  0.00  0.00            
ATOM   2825  HE2 MET X 179      65.658  46.132  54.135  0.00  0.00            
ATOM   2826  HE3 MET X 179      64.294  45.173  54.712  0.00  0.00            
ATOM   2827  C   MET X 179      62.784  45.784  49.506  0.00  0.00            
ATOM   2828  O   MET X 179      62.963  46.190  48.400  0.00  0.00            
ATOM   2829  N   PRO X 180      61.864  46.406  50.235  0.00  0.00            
ATOM   2830  CD  PRO X 180      61.549  46.113  51.649  0.00  0.00            
ATOM   2831  HD2 PRO X 180      62.452  46.278  52.236  0.00  0.00            
ATOM   2832  HD3 PRO X 180      61.142  45.101  51.647  0.00  0.00            
ATOM   2833  CG  PRO X 180      60.558  47.209  52.085  0.00  0.00            
ATOM   2834  HG2 PRO X 180      61.056  48.131  52.384  0.00  0.00            
ATOM   2835  HG3 PRO X 180      59.896  46.909  52.897  0.00  0.00            
ATOM   2836  CB  PRO X 180      59.942  47.662  50.745  0.00  0.00            
ATOM   2837  HB2 PRO X 180      59.571  48.686  50.770  0.00  0.00            
ATOM   2838  HB3 PRO X 180      59.244  46.905  50.386  0.00  0.00            
ATOM   2839  CA  PRO X 180      61.132  47.590  49.770  0.00  0.00            
ATOM   2840  HA  PRO X 180      60.864  47.406  48.730  0.00  0.00            
ATOM   2841  C   PRO X 180      62.058  48.874  49.655  0.00  0.00            
ATOM   2842  O   PRO X 180      63.184  49.009  50.168  0.00  0.00            
ATOM   2843  N   LEU X 181      61.559  49.797  48.837  0.00  0.00            
ATOM   2844  H   LEU X 181      60.694  49.577  48.365  0.00  0.00            
ATOM   2845  CA  LEU X 181      62.132  51.111  48.416  0.00  0.00            
ATOM   2846  HA  LEU X 181      63.206  50.959  48.311  0.00  0.00            
ATOM   2847  CB  LEU X 181      61.380  51.593  47.137  0.00  0.00            
ATOM   2848  HB2 LEU X 181      60.328  51.822  47.307  0.00  0.00            
ATOM   2849  HB3 LEU X 181      61.805  52.576  46.934  0.00  0.00            
ATOM   2850  CG  LEU X 181      61.486  50.682  45.939  0.00  0.00            
ATOM   2851  HG  LEU X 181      60.981  49.760  46.228  0.00  0.00            
ATOM   2852  CD1 LEU X 181      60.741  51.358  44.811  0.00  0.00            
ATOM   2853 HD11 LEU X 181      61.474  52.075  44.439  0.00  0.00            
ATOM   2854 HD12 LEU X 181      60.570  50.600  44.047  0.00  0.00            
ATOM   2855 HD13 LEU X 181      59.771  51.813  45.009  0.00  0.00            
ATOM   2856  CD2 LEU X 181      62.934  50.424  45.526  0.00  0.00            
ATOM   2857 HD21 LEU X 181      63.486  49.924  46.322  0.00  0.00            
ATOM   2858 HD22 LEU X 181      62.889  49.735  44.683  0.00  0.00            
ATOM   2859 HD23 LEU X 181      63.502  51.305  45.226  0.00  0.00            
ATOM   2860  C   LEU X 181      61.862  52.153  49.568  0.00  0.00            
ATOM   2861  O   LEU X 181      60.748  52.639  49.675  0.00  0.00            
ATOM   2862  N   LEU X 182      62.806  52.384  50.436  0.00  0.00            
ATOM   2863  H   LEU X 182      63.675  51.890  50.291  0.00  0.00            
ATOM   2864  CA  LEU X 182      62.633  53.159  51.691  0.00  0.00            
ATOM   2865  HA  LEU X 182      61.909  53.967  51.583  0.00  0.00            
ATOM   2866  CB  LEU X 182      62.298  52.202  52.810  0.00  0.00            
ATOM   2867  HB2 LEU X 182      62.942  51.330  52.695  0.00  0.00            
ATOM   2868  HB3 LEU X 182      62.464  52.726  53.751  0.00  0.00            
ATOM   2869  CG  LEU X 182      60.780  51.750  52.893  0.00  0.00            
ATOM   2870  HG  LEU X 182      60.495  51.307  51.939  0.00  0.00            
ATOM   2871  CD1 LEU X 182      60.600  50.700  53.904  0.00  0.00            
ATOM   2872 HD11 LEU X 182      60.930  50.865  54.930  0.00  0.00            
ATOM   2873 HD12 LEU X 182      59.603  50.259  53.916  0.00  0.00            
ATOM   2874 HD13 LEU X 182      61.068  49.853  53.402  0.00  0.00            
ATOM   2875  CD2 LEU X 182      59.863  52.863  53.139  0.00  0.00            
ATOM   2876 HD21 LEU X 182      60.231  53.514  53.933  0.00  0.00            
ATOM   2877 HD22 LEU X 182      59.706  53.530  52.291  0.00  0.00            
ATOM   2878 HD23 LEU X 182      58.873  52.481  53.389  0.00  0.00            
ATOM   2879  C   LEU X 182      63.958  53.896  52.087  0.00  0.00            
ATOM   2880  O   LEU X 182      65.067  53.446  51.726  0.00  0.00            
ATOM   2881  N   ASN X 183      63.791  54.774  53.109  0.00  0.00            
ATOM   2882  H   ASN X 183      62.835  55.009  53.334  0.00  0.00            
ATOM   2883  CA  ASN X 183      64.863  55.646  53.606  0.00  0.00            
ATOM   2884  HA  ASN X 183      65.432  55.937  52.723  0.00  0.00            
ATOM   2885  CB  ASN X 183      64.173  56.921  54.150  0.00  0.00            
ATOM   2886  HB2 ASN X 183      63.605  56.636  55.036  0.00  0.00            
ATOM   2887  HB3 ASN X 183      64.904  57.640  54.520  0.00  0.00            
ATOM   2888  CG  ASN X 183      63.280  57.667  53.156  0.00  0.00            
ATOM   2889  OD1 ASN X 183      63.782  58.297  52.272  0.00  0.00            
ATOM   2890  ND2 ASN X 183      61.972  57.656  53.315  0.00  0.00            
ATOM   2891 HD21 ASN X 183      61.471  58.186  52.617  0.00  0.00            
ATOM   2892 HD22 ASN X 183      61.486  57.108  54.010  0.00  0.00            
ATOM   2893  C   ASN X 183      65.931  54.913  54.548  0.00  0.00            
ATOM   2894  O   ASN X 183      66.292  55.512  55.565  0.00  0.00            
ATOM   2895  N   LEU X 184      66.331  53.697  54.338  0.00  0.00            
ATOM   2896  H   LEU X 184      66.101  53.240  53.467  0.00  0.00            
ATOM   2897  CA  LEU X 184      67.025  52.919  55.390  0.00  0.00            
ATOM   2898  HA  LEU X 184      66.411  52.997  56.287  0.00  0.00            
ATOM   2899  CB  LEU X 184      66.972  51.411  54.978  0.00  0.00            
ATOM   2900  HB2 LEU X 184      65.932  51.092  54.905  0.00  0.00            
ATOM   2901  HB3 LEU X 184      67.300  51.489  53.942  0.00  0.00            
ATOM   2902  CG  LEU X 184      67.832  50.476  55.825  0.00  0.00            
ATOM   2903  HG  LEU X 184      68.900  50.686  55.890  0.00  0.00            
ATOM   2904  CD1 LEU X 184      67.311  50.230  57.242  0.00  0.00            
ATOM   2905 HD11 LEU X 184      67.172  51.169  57.779  0.00  0.00            
ATOM   2906 HD12 LEU X 184      66.308  49.812  57.329  0.00  0.00            
ATOM   2907 HD13 LEU X 184      68.093  49.686  57.772  0.00  0.00            
ATOM   2908  CD2 LEU X 184      67.788  49.097  55.136  0.00  0.00            
ATOM   2909 HD21 LEU X 184      68.263  49.079  54.155  0.00  0.00            
ATOM   2910 HD22 LEU X 184      68.264  48.347  55.769  0.00  0.00            
ATOM   2911 HD23 LEU X 184      66.767  48.829  54.863  0.00  0.00            
ATOM   2912  C   LEU X 184      68.385  53.477  55.814  0.00  0.00            
ATOM   2913  O   LEU X 184      69.364  53.534  55.045  0.00  0.00            
ATOM   2914  N   SER X 185      68.508  53.634  57.136  0.00  0.00            
ATOM   2915  H   SER X 185      67.646  53.554  57.657  0.00  0.00            
ATOM   2916  CA  SER X 185      69.669  53.647  57.928  0.00  0.00            
ATOM   2917  HA  SER X 185      70.462  54.193  57.418  0.00  0.00            
ATOM   2918  CB  SER X 185      69.270  54.508  59.176  0.00  0.00            
ATOM   2919  HB2 SER X 185      68.966  55.469  58.761  0.00  0.00            
ATOM   2920  HB3 SER X 185      68.350  54.107  59.600  0.00  0.00            
ATOM   2921  OG  SER X 185      70.314  54.469  60.135  0.00  0.00            
ATOM   2922  HG  SER X 185      69.994  53.852  60.797  0.00  0.00            
ATOM   2923  C   SER X 185      70.201  52.244  58.363  0.00  0.00            
ATOM   2924  O   SER X 185      69.538  51.519  59.118  0.00  0.00            
ATOM   2925  N   LEU X 186      71.408  51.924  57.935  0.00  0.00            
ATOM   2926  H   LEU X 186      71.841  52.551  57.272  0.00  0.00            
ATOM   2927  CA  LEU X 186      72.283  50.750  58.408  0.00  0.00            
ATOM   2928  HA  LEU X 186      71.723  50.255  59.201  0.00  0.00            
ATOM   2929  CB  LEU X 186      72.358  49.751  57.258  0.00  0.00            
ATOM   2930  HB2 LEU X 186      71.385  49.371  56.945  0.00  0.00            
ATOM   2931  HB3 LEU X 186      72.644  50.267  56.342  0.00  0.00            
ATOM   2932  CG  LEU X 186      73.331  48.526  57.447  0.00  0.00            
ATOM   2933  HG  LEU X 186      74.327  48.833  57.766  0.00  0.00            
ATOM   2934  CD1 LEU X 186      72.780  47.457  58.328  0.00  0.00            
ATOM   2935 HD11 LEU X 186      73.423  46.578  58.282  0.00  0.00            
ATOM   2936 HD12 LEU X 186      72.738  47.827  59.352  0.00  0.00            
ATOM   2937 HD13 LEU X 186      71.737  47.237  58.099  0.00  0.00            
ATOM   2938  CD2 LEU X 186      73.569  47.933  56.023  0.00  0.00            
ATOM   2939 HD21 LEU X 186      73.839  48.711  55.310  0.00  0.00            
ATOM   2940 HD22 LEU X 186      74.453  47.295  56.013  0.00  0.00            
ATOM   2941 HD23 LEU X 186      72.677  47.404  55.685  0.00  0.00            
ATOM   2942  C   LEU X 186      73.590  51.044  58.993  0.00  0.00            
ATOM   2943  O   LEU X 186      74.388  51.854  58.609  0.00  0.00            
ATOM   2944  N   ASP X 187      73.790  50.475  60.185  0.00  0.00            
ATOM   2945  H   ASP X 187      73.035  49.975  60.632  0.00  0.00            
ATOM   2946  CA  ASP X 187      75.016  50.608  60.975  0.00  0.00            
ATOM   2947  HA  ASP X 187      75.712  51.281  60.473  0.00  0.00            
ATOM   2948  CB  ASP X 187      74.705  51.219  62.380  0.00  0.00            
ATOM   2949  HB2 ASP X 187      73.828  51.860  62.475  0.00  0.00            
ATOM   2950  HB3 ASP X 187      74.448  50.352  62.988  0.00  0.00            
ATOM   2951  CG  ASP X 187      75.883  51.991  63.009  0.00  0.00            
ATOM   2952  OD1 ASP X 187      77.046  51.681  62.792  0.00  0.00            
ATOM   2953  OD2 ASP X 187      75.519  52.882  63.774  0.00  0.00            
ATOM   2954  C   ASP X 187      75.630  49.164  61.090  0.00  0.00            
ATOM   2955  O   ASP X 187      74.983  48.155  61.310  0.00  0.00            
ATOM   2956  N   LEU X 188      76.948  49.177  60.938  0.00  0.00            
ATOM   2957  H   LEU X 188      77.291  50.086  60.660  0.00  0.00            
ATOM   2958  CA  LEU X 188      77.769  48.007  61.054  0.00  0.00            
ATOM   2959  HA  LEU X 188      77.166  47.244  61.547  0.00  0.00            
ATOM   2960  CB  LEU X 188      78.029  47.507  59.534  0.00  0.00            
ATOM   2961  HB2 LEU X 188      78.396  48.340  58.934  0.00  0.00            
ATOM   2962  HB3 LEU X 188      78.890  46.845  59.617  0.00  0.00            
ATOM   2963  CG  LEU X 188      76.938  46.890  58.666  0.00  0.00            
ATOM   2964  HG  LEU X 188      76.069  47.546  58.734  0.00  0.00            
ATOM   2965  CD1 LEU X 188      77.292  46.847  57.157  0.00  0.00            
ATOM   2966 HD11 LEU X 188      78.293  46.484  56.922  0.00  0.00            
ATOM   2967 HD12 LEU X 188      76.566  46.249  56.606  0.00  0.00            
ATOM   2968 HD13 LEU X 188      77.208  47.866  56.779  0.00  0.00            
ATOM   2969  CD2 LEU X 188      76.456  45.541  59.154  0.00  0.00            
ATOM   2970 HD21 LEU X 188      76.021  45.530  60.153  0.00  0.00            
ATOM   2971 HD22 LEU X 188      75.715  45.150  58.456  0.00  0.00            
ATOM   2972 HD23 LEU X 188      77.313  44.872  59.079  0.00  0.00            
ATOM   2973  C   LEU X 188      79.018  48.262  61.907  0.00  0.00            
ATOM   2974  O   LEU X 188      79.939  47.439  61.937  0.00  0.00            
ATOM   2975  N   SER X 189      79.017  49.348  62.704  0.00  0.00            
ATOM   2976  H   SER X 189      78.215  49.955  62.614  0.00  0.00            
ATOM   2977  CA  SER X 189      80.148  49.716  63.585  0.00  0.00            
ATOM   2978  HA  SER X 189      81.011  49.864  62.936  0.00  0.00            
ATOM   2979  CB  SER X 189      79.821  51.053  64.297  0.00  0.00            
ATOM   2980  HB2 SER X 189      78.921  50.885  64.889  0.00  0.00            
ATOM   2981  HB3 SER X 189      80.652  51.314  64.953  0.00  0.00            
ATOM   2982  OG  SER X 189      79.611  52.109  63.356  0.00  0.00            
ATOM   2983  HG  SER X 189      78.712  52.020  63.031  0.00  0.00            
ATOM   2984  C   SER X 189      80.586  48.601  64.510  0.00  0.00            
ATOM   2985  O   SER X 189      79.793  47.808  64.936  0.00  0.00            
ATOM   2986  N   LEU X 190      81.898  48.550  64.784  0.00  0.00            
ATOM   2987  H   LEU X 190      82.528  49.118  64.235  0.00  0.00            
ATOM   2988  CA  LEU X 190      82.507  47.618  65.739  0.00  0.00            
ATOM   2989  HA  LEU X 190      83.589  47.753  65.730  0.00  0.00            
ATOM   2990  CB  LEU X 190      82.080  47.818  67.209  0.00  0.00            
ATOM   2991  HB2 LEU X 190      81.043  47.484  67.183  0.00  0.00            
ATOM   2992  HB3 LEU X 190      82.637  47.135  67.849  0.00  0.00            
ATOM   2993  CG  LEU X 190      82.193  49.304  67.703  0.00  0.00            
ATOM   2994  HG  LEU X 190      82.604  49.949  66.926  0.00  0.00            
ATOM   2995  CD1 LEU X 190      80.841  49.935  68.095  0.00  0.00            
ATOM   2996 HD11 LEU X 190      80.891  50.956  68.473  0.00  0.00            
ATOM   2997 HD12 LEU X 190      80.135  49.779  67.278  0.00  0.00            
ATOM   2998 HD13 LEU X 190      80.272  49.359  68.825  0.00  0.00            
ATOM   2999  CD2 LEU X 190      83.052  49.300  68.955  0.00  0.00            
ATOM   3000 HD21 LEU X 190      83.171  50.295  69.386  0.00  0.00            
ATOM   3001 HD22 LEU X 190      82.774  48.603  69.746  0.00  0.00            
ATOM   3002 HD23 LEU X 190      84.058  49.088  68.593  0.00  0.00            
ATOM   3003  C   LEU X 190      82.359  46.116  65.330  0.00  0.00            
ATOM   3004  O   LEU X 190      82.566  45.196  66.181  0.00  0.00            
ATOM   3005  N   ASN X 191      81.925  45.862  64.086  0.00  0.00            
ATOM   3006  H   ASN X 191      81.999  46.645  63.452  0.00  0.00            
ATOM   3007  CA  ASN X 191      82.004  44.524  63.402  0.00  0.00            
ATOM   3008  HA  ASN X 191      81.871  43.630  64.012  0.00  0.00            
ATOM   3009  CB  ASN X 191      81.155  44.316  62.207  0.00  0.00            
ATOM   3010  HB2 ASN X 191      81.203  45.212  61.589  0.00  0.00            
ATOM   3011  HB3 ASN X 191      81.564  43.469  61.657  0.00  0.00            
ATOM   3012  CG  ASN X 191      79.720  44.021  62.714  0.00  0.00            
ATOM   3013  OD1 ASN X 191      79.337  42.893  62.721  0.00  0.00            
ATOM   3014  ND2 ASN X 191      78.918  45.076  63.056  0.00  0.00            
ATOM   3015 HD21 ASN X 191      77.994  44.855  63.398  0.00  0.00            
ATOM   3016 HD22 ASN X 191      79.175  46.052  63.011  0.00  0.00            
ATOM   3017  C   ASN X 191      83.451  44.341  62.804  0.00  0.00            
ATOM   3018  O   ASN X 191      83.912  45.232  62.102  0.00  0.00            
ATOM   3019  N   PRO X 192      84.232  43.261  63.119  0.00  0.00            
ATOM   3020  CD  PRO X 192      83.856  42.104  63.842  0.00  0.00            
ATOM   3021  HD2 PRO X 192      83.040  41.570  63.356  0.00  0.00            
ATOM   3022  HD3 PRO X 192      83.673  42.404  64.874  0.00  0.00            
ATOM   3023  CG  PRO X 192      85.004  41.134  63.976  0.00  0.00            
ATOM   3024  HG2 PRO X 192      84.946  40.297  63.281  0.00  0.00            
ATOM   3025  HG3 PRO X 192      85.066  40.709  64.978  0.00  0.00            
ATOM   3026  CB  PRO X 192      86.209  41.985  63.731  0.00  0.00            
ATOM   3027  HB2 PRO X 192      86.963  41.317  63.315  0.00  0.00            
ATOM   3028  HB3 PRO X 192      86.505  42.412  64.690  0.00  0.00            
ATOM   3029  CA  PRO X 192      85.632  43.043  62.769  0.00  0.00            
ATOM   3030  HA  PRO X 192      86.215  43.939  62.984  0.00  0.00            
ATOM   3031  C   PRO X 192      85.748  42.695  61.210  0.00  0.00            
ATOM   3032  O   PRO X 192      86.051  41.537  60.902  0.00  0.00            
ATOM   3033  N   MET X 193      85.466  43.577  60.293  0.00  0.00            
ATOM   3034  H   MET X 193      85.124  44.439  60.694  0.00  0.00            
ATOM   3035  CA  MET X 193      85.367  43.342  58.835  0.00  0.00            
ATOM   3036  HA  MET X 193      85.040  42.327  58.608  0.00  0.00            
ATOM   3037  CB  MET X 193      84.405  44.266  58.106  0.00  0.00            
ATOM   3038  HB2 MET X 193      84.467  45.321  58.372  0.00  0.00            
ATOM   3039  HB3 MET X 193      84.500  44.258  57.020  0.00  0.00            
ATOM   3040  CG  MET X 193      82.895  43.930  58.438  0.00  0.00            
ATOM   3041  HG2 MET X 193      82.466  43.273  57.682  0.00  0.00            
ATOM   3042  HG3 MET X 193      82.781  43.590  59.468  0.00  0.00            
ATOM   3043  SD  MET X 193      81.978  45.555  58.440  0.00  0.00            
ATOM   3044  CE  MET X 193      81.907  45.651  56.704  0.00  0.00            
ATOM   3045  HE1 MET X 193      81.235  44.876  56.336  0.00  0.00            
ATOM   3046  HE2 MET X 193      81.619  46.633  56.329  0.00  0.00            
ATOM   3047  HE3 MET X 193      82.870  45.587  56.198  0.00  0.00            
ATOM   3048  C   MET X 193      86.731  43.387  58.196  0.00  0.00            
ATOM   3049  O   MET X 193      87.478  44.350  58.491  0.00  0.00            
ATOM   3050  N   ASN X 194      87.039  42.392  57.352  0.00  0.00            
ATOM   3051  H   ASN X 194      86.300  41.741  57.129  0.00  0.00            
ATOM   3052  CA  ASN X 194      88.286  42.255  56.566  0.00  0.00            
ATOM   3053  HA  ASN X 194      88.732  43.245  56.660  0.00  0.00            
ATOM   3054  CB  ASN X 194      89.186  41.173  57.144  0.00  0.00            
ATOM   3055  HB2 ASN X 194      90.191  41.043  56.741  0.00  0.00            
ATOM   3056  HB3 ASN X 194      89.325  41.363  58.208  0.00  0.00            
ATOM   3057  CG  ASN X 194      88.623  39.760  56.983  0.00  0.00            
ATOM   3058  OD1 ASN X 194      88.545  39.185  55.888  0.00  0.00            
ATOM   3059  ND2 ASN X 194      88.178  39.219  58.077  0.00  0.00            
ATOM   3060 HD21 ASN X 194      87.898  38.259  57.937  0.00  0.00            
ATOM   3061 HD22 ASN X 194      88.379  39.618  58.983  0.00  0.00            
ATOM   3062  C   ASN X 194      88.018  41.932  55.094  0.00  0.00            
ATOM   3063  O   ASN X 194      89.042  42.182  54.411  0.00  0.00            
ATOM   3064  N   PHE X 195      86.801  41.513  54.606  0.00  0.00            
ATOM   3065  H   PHE X 195      85.975  41.283  55.140  0.00  0.00            
ATOM   3066  CA  PHE X 195      86.642  41.376  53.159  0.00  0.00            
ATOM   3067  HA  PHE X 195      87.273  42.073  52.608  0.00  0.00            
ATOM   3068  CB  PHE X 195      87.160  39.948  52.773  0.00  0.00            
ATOM   3069  HB2 PHE X 195      88.231  39.957  52.976  0.00  0.00            
ATOM   3070  HB3 PHE X 195      86.655  39.147  53.313  0.00  0.00            
ATOM   3071  CG  PHE X 195      87.008  39.652  51.314  0.00  0.00            
ATOM   3072  CD1 PHE X 195      88.002  40.132  50.432  0.00  0.00            
ATOM   3073  HD1 PHE X 195      88.870  40.622  50.848  0.00  0.00            
ATOM   3074  CE1 PHE X 195      87.869  39.920  49.061  0.00  0.00            
ATOM   3075  HE1 PHE X 195      88.652  40.240  48.389  0.00  0.00            
ATOM   3076  CZ  PHE X 195      86.687  39.282  48.588  0.00  0.00            
ATOM   3077  HZ  PHE X 195      86.549  39.143  47.526  0.00  0.00            
ATOM   3078  CE2 PHE X 195      85.730  38.747  49.473  0.00  0.00            
ATOM   3079  HE2 PHE X 195      85.020  38.015  49.118  0.00  0.00            
ATOM   3080  CD2 PHE X 195      85.849  38.911  50.873  0.00  0.00            
ATOM   3081  HD2 PHE X 195      85.186  38.553  51.646  0.00  0.00            
ATOM   3082  C   PHE X 195      85.186  41.659  52.745  0.00  0.00            
ATOM   3083  O   PHE X 195      84.219  41.359  53.443  0.00  0.00            
ATOM   3084  N   ILE X 196      84.980  41.936  51.500  0.00  0.00            
ATOM   3085  H   ILE X 196      85.752  41.864  50.853  0.00  0.00            
ATOM   3086  CA  ILE X 196      83.736  42.060  50.745  0.00  0.00            
ATOM   3087  HA  ILE X 196      83.040  41.290  51.077  0.00  0.00            
ATOM   3088  CB  ILE X 196      83.107  43.469  50.838  0.00  0.00            
ATOM   3089  HB  ILE X 196      83.859  44.112  50.381  0.00  0.00            
ATOM   3090  CG2 ILE X 196      81.920  43.554  49.936  0.00  0.00            
ATOM   3091 HG21 ILE X 196      81.141  42.853  50.235  0.00  0.00            
ATOM   3092 HG22 ILE X 196      81.446  44.535  49.969  0.00  0.00            
ATOM   3093 HG23 ILE X 196      82.256  43.266  48.940  0.00  0.00            
ATOM   3094  CG1 ILE X 196      82.875  43.945  52.284  0.00  0.00            
ATOM   3095 HG12 ILE X 196      82.256  43.233  52.830  0.00  0.00            
ATOM   3096 HG13 ILE X 196      83.875  44.005  52.712  0.00  0.00            
ATOM   3097  CD1 ILE X 196      82.353  45.339  52.346  0.00  0.00            
ATOM   3098 HD11 ILE X 196      82.360  45.912  51.418  0.00  0.00            
ATOM   3099 HD12 ILE X 196      81.357  45.124  52.731  0.00  0.00            
ATOM   3100 HD13 ILE X 196      82.927  45.881  53.098  0.00  0.00            
ATOM   3101  C   ILE X 196      84.031  41.748  49.233  0.00  0.00            
ATOM   3102  O   ILE X 196      84.988  42.329  48.725  0.00  0.00            
ATOM   3103  N   GLN X 197      83.171  40.971  48.651  0.00  0.00            
ATOM   3104  H   GLN X 197      82.469  40.421  49.125  0.00  0.00            
ATOM   3105  CA  GLN X 197      83.426  40.455  47.257  0.00  0.00            
ATOM   3106  HA  GLN X 197      84.377  39.930  47.162  0.00  0.00            
ATOM   3107  CB  GLN X 197      82.329  39.456  46.981  0.00  0.00            
ATOM   3108  HB2 GLN X 197      82.311  38.590  47.642  0.00  0.00            
ATOM   3109  HB3 GLN X 197      81.361  39.955  47.041  0.00  0.00            
ATOM   3110  CG  GLN X 197      82.305  38.987  45.572  0.00  0.00            
ATOM   3111  HG2 GLN X 197      82.026  39.817  44.923  0.00  0.00            
ATOM   3112  HG3 GLN X 197      83.304  38.615  45.342  0.00  0.00            
ATOM   3113  CD  GLN X 197      81.478  37.833  45.260  0.00  0.00            
ATOM   3114  OE1 GLN X 197      80.623  37.423  46.086  0.00  0.00            
ATOM   3115  NE2 GLN X 197      81.421  37.248  44.080  0.00  0.00            
ATOM   3116 HE21 GLN X 197      80.784  36.473  43.967  0.00  0.00            
ATOM   3117 HE22 GLN X 197      82.040  37.574  43.351  0.00  0.00            
ATOM   3118  C   GLN X 197      83.427  41.638  46.262  0.00  0.00            
ATOM   3119  O   GLN X 197      82.376  42.292  46.251  0.00  0.00            
ATOM   3120  N   PRO X 198      84.506  41.831  45.458  0.00  0.00            
ATOM   3121  CD  PRO X 198      85.495  40.991  44.972  0.00  0.00            
ATOM   3122  HD2 PRO X 198      85.071  39.993  44.856  0.00  0.00            
ATOM   3123  HD3 PRO X 198      86.323  41.086  45.674  0.00  0.00            
ATOM   3124  CG  PRO X 198      85.892  41.582  43.658  0.00  0.00            
ATOM   3125  HG2 PRO X 198      85.133  41.177  42.988  0.00  0.00            
ATOM   3126  HG3 PRO X 198      86.953  41.464  43.435  0.00  0.00            
ATOM   3127  CB  PRO X 198      85.683  43.064  43.830  0.00  0.00            
ATOM   3128  HB2 PRO X 198      85.574  43.490  42.833  0.00  0.00            
ATOM   3129  HB3 PRO X 198      86.552  43.522  44.303  0.00  0.00            
ATOM   3130  CA  PRO X 198      84.465  43.079  44.720  0.00  0.00            
ATOM   3131  HA  PRO X 198      84.651  43.873  45.444  0.00  0.00            
ATOM   3132  C   PRO X 198      83.231  43.389  43.822  0.00  0.00            
ATOM   3133  O   PRO X 198      82.711  42.515  43.109  0.00  0.00            
ATOM   3134  N   GLY X 199      82.727  44.616  43.832  0.00  0.00            
ATOM   3135  H   GLY X 199      83.159  45.375  44.339  0.00  0.00            
ATOM   3136  CA  GLY X 199      81.486  44.953  43.049  0.00  0.00            
ATOM   3137  HA2 GLY X 199      81.251  45.986  43.303  0.00  0.00            
ATOM   3138  HA3 GLY X 199      81.688  44.902  41.979  0.00  0.00            
ATOM   3139  C   GLY X 199      80.181  44.196  43.490  0.00  0.00            
ATOM   3140  O   GLY X 199      79.241  44.120  42.720  0.00  0.00            
ATOM   3141  N   ALA X 200      80.133  43.863  44.796  0.00  0.00            
ATOM   3142  H   ALA X 200      80.784  44.216  45.483  0.00  0.00            
ATOM   3143  CA  ALA X 200      78.927  43.359  45.386  0.00  0.00            
ATOM   3144  HA  ALA X 200      78.631  42.525  44.749  0.00  0.00            
ATOM   3145  CB  ALA X 200      79.280  42.979  46.833  0.00  0.00            
ATOM   3146  HB1 ALA X 200      79.865  43.745  47.342  0.00  0.00            
ATOM   3147  HB2 ALA X 200      78.403  42.757  47.441  0.00  0.00            
ATOM   3148  HB3 ALA X 200      79.987  42.162  46.687  0.00  0.00            
ATOM   3149  C   ALA X 200      77.720  44.271  45.272  0.00  0.00            
ATOM   3150  O   ALA X 200      76.665  43.759  44.957  0.00  0.00            
ATOM   3151  N   PHE X 201      77.829  45.503  45.655  0.00  0.00            
ATOM   3152  H   PHE X 201      78.773  45.852  45.734  0.00  0.00            
ATOM   3153  CA  PHE X 201      76.734  46.482  46.042  0.00  0.00            
ATOM   3154  HA  PHE X 201      75.899  45.924  46.465  0.00  0.00            
ATOM   3155  CB  PHE X 201      77.195  47.410  47.193  0.00  0.00            
ATOM   3156  HB2 PHE X 201      78.204  47.771  46.995  0.00  0.00            
ATOM   3157  HB3 PHE X 201      76.587  48.301  47.036  0.00  0.00            
ATOM   3158  CG  PHE X 201      77.043  46.932  48.663  0.00  0.00            
ATOM   3159  CD1 PHE X 201      77.942  46.005  49.172  0.00  0.00            
ATOM   3160  HD1 PHE X 201      78.814  45.794  48.571  0.00  0.00            
ATOM   3161  CE1 PHE X 201      77.855  45.465  50.466  0.00  0.00            
ATOM   3162  HE1 PHE X 201      78.560  44.748  50.861  0.00  0.00            
ATOM   3163  CZ  PHE X 201      76.848  46.005  51.276  0.00  0.00            
ATOM   3164  HZ  PHE X 201      76.809  45.602  52.277  0.00  0.00            
ATOM   3165  CE2 PHE X 201      75.983  47.024  50.882  0.00  0.00            
ATOM   3166  HE2 PHE X 201      75.290  47.413  51.613  0.00  0.00            
ATOM   3167  CD2 PHE X 201      76.057  47.454  49.553  0.00  0.00            
ATOM   3168  HD2 PHE X 201      75.339  48.142  49.132  0.00  0.00            
ATOM   3169  C   PHE X 201      75.960  47.118  44.884  0.00  0.00            
ATOM   3170  O   PHE X 201      75.228  48.079  45.101  0.00  0.00            
ATOM   3171  N   LYS X 202      76.177  46.590  43.694  0.00  0.00            
ATOM   3172  H   LYS X 202      76.832  45.834  43.548  0.00  0.00            
ATOM   3173  CA  LYS X 202      75.400  47.043  42.521  0.00  0.00            
ATOM   3174  HA  LYS X 202      75.612  48.091  42.310  0.00  0.00            
ATOM   3175  CB  LYS X 202      75.860  46.284  41.256  0.00  0.00            
ATOM   3176  HB2 LYS X 202      75.824  45.203  41.396  0.00  0.00            
ATOM   3177  HB3 LYS X 202      75.180  46.628  40.477  0.00  0.00            
ATOM   3178  CG  LYS X 202      77.255  46.660  40.837  0.00  0.00            
ATOM   3179  HG2 LYS X 202      77.336  47.738  40.692  0.00  0.00            
ATOM   3180  HG3 LYS X 202      77.939  46.387  41.641  0.00  0.00            
ATOM   3181  CD  LYS X 202      77.801  45.868  39.642  0.00  0.00            
ATOM   3182  HD2 LYS X 202      77.764  44.808  39.894  0.00  0.00            
ATOM   3183  HD3 LYS X 202      77.198  46.035  38.749  0.00  0.00            
ATOM   3184  CE  LYS X 202      79.283  46.223  39.490  0.00  0.00            
ATOM   3185  HE2 LYS X 202      79.454  47.297  39.564  0.00  0.00            
ATOM   3186  HE3 LYS X 202      79.839  45.943  40.384  0.00  0.00            
ATOM   3187  NZ  LYS X 202      79.914  45.611  38.304  0.00  0.00            
ATOM   3188  HZ1 LYS X 202      80.019  44.610  38.386  0.00  0.00            
ATOM   3189  HZ2 LYS X 202      79.490  45.796  37.406  0.00  0.00            
ATOM   3190  HZ3 LYS X 202      80.868  45.934  38.226  0.00  0.00            
ATOM   3191  C   LYS X 202      73.901  47.034  42.785  0.00  0.00            
ATOM   3192  O   LYS X 202      73.451  46.037  43.352  0.00  0.00            
ATOM   3193  N   GLU X 203      73.201  48.128  42.493  0.00  0.00            
ATOM   3194  H   GLU X 203      73.687  48.930  42.119  0.00  0.00            
ATOM   3195  CA  GLU X 203      71.729  48.365  42.698  0.00  0.00            
ATOM   3196  HA  GLU X 203      71.505  49.420  42.543  0.00  0.00            
ATOM   3197  CB  GLU X 203      70.816  47.739  41.642  0.00  0.00            
ATOM   3198  HB2 GLU X 203      70.730  46.668  41.823  0.00  0.00            
ATOM   3199  HB3 GLU X 203      69.794  48.117  41.618  0.00  0.00            
ATOM   3200  CG  GLU X 203      71.321  48.036  40.245  0.00  0.00            
ATOM   3201  HG2 GLU X 203      72.390  47.867  40.110  0.00  0.00            
ATOM   3202  HG3 GLU X 203      70.804  47.369  39.556  0.00  0.00            
ATOM   3203  CD  GLU X 203      70.977  49.325  39.433  0.00  0.00            
ATOM   3204  OE1 GLU X 203      70.129  50.134  39.870  0.00  0.00            
ATOM   3205  OE2 GLU X 203      71.437  49.474  38.313  0.00  0.00            
ATOM   3206  C   GLU X 203      71.225  48.069  44.067  0.00  0.00            
ATOM   3207  O   GLU X 203      70.024  47.964  44.296  0.00  0.00            
ATOM   3208  N   ILE X 204      72.086  47.944  45.113  0.00  0.00            
ATOM   3209  H   ILE X 204      73.060  48.121  44.913  0.00  0.00            
ATOM   3210  CA  ILE X 204      71.714  48.014  46.490  0.00  0.00            
ATOM   3211  HA  ILE X 204      70.755  47.533  46.681  0.00  0.00            
ATOM   3212  CB  ILE X 204      72.685  47.420  47.535  0.00  0.00            
ATOM   3213  HB  ILE X 204      73.689  47.803  47.355  0.00  0.00            
ATOM   3214  CG2 ILE X 204      72.369  47.618  49.014  0.00  0.00            
ATOM   3215 HG21 ILE X 204      72.362  48.666  49.314  0.00  0.00            
ATOM   3216 HG22 ILE X 204      71.339  47.286  49.150  0.00  0.00            
ATOM   3217 HG23 ILE X 204      73.088  46.931  49.461  0.00  0.00            
ATOM   3218  CG1 ILE X 204      72.756  45.951  47.214  0.00  0.00            
ATOM   3219 HG12 ILE X 204      73.107  45.814  46.191  0.00  0.00            
ATOM   3220 HG13 ILE X 204      73.600  45.573  47.792  0.00  0.00            
ATOM   3221  CD1 ILE X 204      71.567  45.004  47.463  0.00  0.00            
ATOM   3222 HD11 ILE X 204      71.871  43.959  47.398  0.00  0.00            
ATOM   3223 HD12 ILE X 204      71.225  45.041  48.497  0.00  0.00            
ATOM   3224 HD13 ILE X 204      70.709  45.221  46.827  0.00  0.00            
ATOM   3225  C   ILE X 204      71.603  49.560  46.828  0.00  0.00            
ATOM   3226  O   ILE X 204      72.539  50.337  46.578  0.00  0.00            
ATOM   3227  N   ARG X 205      70.434  50.030  47.387  0.00  0.00            
ATOM   3228  H   ARG X 205      69.740  49.354  47.672  0.00  0.00            
ATOM   3229  CA  ARG X 205      70.147  51.400  47.779  0.00  0.00            
ATOM   3230  HA  ARG X 205      70.983  52.088  47.648  0.00  0.00            
ATOM   3231  CB  ARG X 205      69.053  52.011  46.812  0.00  0.00            
ATOM   3232  HB2 ARG X 205      68.316  51.231  46.621  0.00  0.00            
ATOM   3233  HB3 ARG X 205      68.501  52.771  47.365  0.00  0.00            
ATOM   3234  CG  ARG X 205      69.576  52.709  45.552  0.00  0.00            
ATOM   3235  HG2 ARG X 205      70.098  53.618  45.850  0.00  0.00            
ATOM   3236  HG3 ARG X 205      70.247  52.144  44.905  0.00  0.00            
ATOM   3237  CD  ARG X 205      68.399  53.023  44.573  0.00  0.00            
ATOM   3238  HD2 ARG X 205      67.538  53.285  45.188  0.00  0.00            
ATOM   3239  HD3 ARG X 205      68.590  53.929  43.999  0.00  0.00            
ATOM   3240  NE  ARG X 205      68.058  51.891  43.697  0.00  0.00            
ATOM   3241  HE  ARG X 205      67.135  51.497  43.819  0.00  0.00            
ATOM   3242  CZ  ARG X 205      68.593  51.532  42.567  0.00  0.00            
ATOM   3243  NH1 ARG X 205      69.685  52.071  42.082  0.00  0.00            
ATOM   3244 HH11 ARG X 205      70.089  52.880  42.532  0.00  0.00            
ATOM   3245 HH12 ARG X 205      70.053  51.649  41.242  0.00  0.00            
ATOM   3246  NH2 ARG X 205      68.085  50.568  41.853  0.00  0.00            
ATOM   3247 HH21 ARG X 205      67.328  50.013  42.227  0.00  0.00            
ATOM   3248 HH22 ARG X 205      68.514  50.272  40.988  0.00  0.00            
ATOM   3249  C   ARG X 205      69.801  51.450  49.263  0.00  0.00            
ATOM   3250  O   ARG X 205      69.355  50.574  49.915  0.00  0.00            
ATOM   3251  N   LEU X 206      70.185  52.604  49.850  0.00  0.00            
ATOM   3252  H   LEU X 206      70.597  53.358  49.319  0.00  0.00            
ATOM   3253  CA  LEU X 206      70.184  52.903  51.294  0.00  0.00            
ATOM   3254  HA  LEU X 206      69.400  52.376  51.838  0.00  0.00            
ATOM   3255  CB  LEU X 206      71.600  52.411  51.967  0.00  0.00            
ATOM   3256  HB2 LEU X 206      72.447  52.735  51.362  0.00  0.00            
ATOM   3257  HB3 LEU X 206      71.622  52.961  52.908  0.00  0.00            
ATOM   3258  CG  LEU X 206      71.834  50.968  52.336  0.00  0.00            
ATOM   3259  HG  LEU X 206      71.784  50.298  51.478  0.00  0.00            
ATOM   3260  CD1 LEU X 206      73.118  50.858  53.057  0.00  0.00            
ATOM   3261 HD11 LEU X 206      73.165  51.520  53.922  0.00  0.00            
ATOM   3262 HD12 LEU X 206      73.237  49.805  53.314  0.00  0.00            
ATOM   3263 HD13 LEU X 206      73.914  51.144  52.371  0.00  0.00            
ATOM   3264  CD2 LEU X 206      70.795  50.469  53.319  0.00  0.00            
ATOM   3265 HD21 LEU X 206      69.827  50.454  52.817  0.00  0.00            
ATOM   3266 HD22 LEU X 206      71.206  49.534  53.699  0.00  0.00            
ATOM   3267 HD23 LEU X 206      70.807  51.064  54.232  0.00  0.00            
ATOM   3268  C   LEU X 206      69.947  54.402  51.353  0.00  0.00            
ATOM   3269  O   LEU X 206      70.310  55.087  50.424  0.00  0.00            
ATOM   3270  N   HIE X 207      69.439  54.841  52.473  0.00  0.00            
ATOM   3271  H   HIE X 207      69.491  54.118  53.176  0.00  0.00            
ATOM   3272  CA  HIE X 207      69.603  56.318  52.838  0.00  0.00            
ATOM   3273  HA  HIE X 207      69.516  56.896  51.918  0.00  0.00            
ATOM   3274  CB  HIE X 207      68.370  56.850  53.715  0.00  0.00            
ATOM   3275  HB2 HIE X 207      67.424  56.758  53.181  0.00  0.00            
ATOM   3276  HB3 HIE X 207      68.268  56.213  54.593  0.00  0.00            
ATOM   3277  CG  HIE X 207      68.435  58.301  54.053  0.00  0.00            
ATOM   3278  ND1 HIE X 207      69.185  58.870  55.087  0.00  0.00            
ATOM   3279  CE1 HIE X 207      68.992  60.179  54.991  0.00  0.00            
ATOM   3280  HE1 HIE X 207      69.462  60.891  55.654  0.00  0.00            
ATOM   3281  NE2 HIE X 207      68.023  60.369  54.039  0.00  0.00            
ATOM   3282  HE2 HIE X 207      67.615  61.261  53.801  0.00  0.00            
ATOM   3283  CD2 HIE X 207      67.678  59.225  53.458  0.00  0.00            
ATOM   3284  HD2 HIE X 207      66.932  59.044  52.698  0.00  0.00            
ATOM   3285  C   HIE X 207      70.951  56.583  53.455  0.00  0.00            
ATOM   3286  O   HIE X 207      71.688  57.497  53.105  0.00  0.00            
ATOM   3287  N   LYS X 208      71.298  55.815  54.459  0.00  0.00            
ATOM   3288  H   LYS X 208      70.616  55.143  54.782  0.00  0.00            
ATOM   3289  CA  LYS X 208      72.467  56.023  55.294  0.00  0.00            
ATOM   3290  HA  LYS X 208      73.176  56.625  54.726  0.00  0.00            
ATOM   3291  CB  LYS X 208      72.100  56.940  56.535  0.00  0.00            
ATOM   3292  HB2 LYS X 208      71.382  57.697  56.219  0.00  0.00            
ATOM   3293  HB3 LYS X 208      71.648  56.266  57.261  0.00  0.00            
ATOM   3294  CG  LYS X 208      73.230  57.710  57.191  0.00  0.00            
ATOM   3295  HG2 LYS X 208      74.094  57.079  57.401  0.00  0.00            
ATOM   3296  HG3 LYS X 208      73.684  58.531  56.636  0.00  0.00            
ATOM   3297  CD  LYS X 208      72.979  58.165  58.609  0.00  0.00            
ATOM   3298  HD2 LYS X 208      73.454  57.425  59.252  0.00  0.00            
ATOM   3299  HD3 LYS X 208      73.613  59.042  58.743  0.00  0.00            
ATOM   3300  CE  LYS X 208      71.494  58.427  58.994  0.00  0.00            
ATOM   3301  HE2 LYS X 208      71.098  59.192  58.326  0.00  0.00            
ATOM   3302  HE3 LYS X 208      70.995  57.463  58.897  0.00  0.00            
ATOM   3303  NZ  LYS X 208      71.398  58.941  60.377  0.00  0.00            
ATOM   3304  HZ1 LYS X 208      70.481  59.200  60.711  0.00  0.00            
ATOM   3305  HZ2 LYS X 208      71.724  58.242  61.030  0.00  0.00            
ATOM   3306  HZ3 LYS X 208      72.001  59.710  60.633  0.00  0.00            
ATOM   3307  C   LYS X 208      73.189  54.756  55.548  0.00  0.00            
ATOM   3308  O   LYS X 208      72.606  53.733  55.932  0.00  0.00            
ATOM   3309  N   LEU X 209      74.547  54.951  55.617  0.00  0.00            
ATOM   3310  H   LEU X 209      74.935  55.875  55.497  0.00  0.00            
ATOM   3311  CA  LEU X 209      75.459  54.005  56.066  0.00  0.00            
ATOM   3312  HA  LEU X 209      74.955  53.328  56.755  0.00  0.00            
ATOM   3313  CB  LEU X 209      75.928  53.294  54.816  0.00  0.00            
ATOM   3314  HB2 LEU X 209      75.126  52.698  54.380  0.00  0.00            
ATOM   3315  HB3 LEU X 209      76.263  54.019  54.074  0.00  0.00            
ATOM   3316  CG  LEU X 209      77.180  52.380  55.144  0.00  0.00            
ATOM   3317  HG  LEU X 209      78.067  52.942  55.434  0.00  0.00            
ATOM   3318  CD1 LEU X 209      76.960  51.271  56.091  0.00  0.00            
ATOM   3319 HD11 LEU X 209      77.801  50.580  56.033  0.00  0.00            
ATOM   3320 HD12 LEU X 209      76.939  51.794  57.047  0.00  0.00            
ATOM   3321 HD13 LEU X 209      76.048  50.730  55.837  0.00  0.00            
ATOM   3322  CD2 LEU X 209      77.559  51.613  53.779  0.00  0.00            
ATOM   3323 HD21 LEU X 209      78.361  50.883  53.891  0.00  0.00            
ATOM   3324 HD22 LEU X 209      76.576  51.177  53.600  0.00  0.00            
ATOM   3325 HD23 LEU X 209      77.855  52.355  53.037  0.00  0.00            
ATOM   3326  C   LEU X 209      76.552  54.581  56.977  0.00  0.00            
ATOM   3327  O   LEU X 209      77.327  55.412  56.576  0.00  0.00            
ATOM   3328  N   THR X 210      76.618  54.128  58.271  0.00  0.00            
ATOM   3329  H   THR X 210      75.923  53.412  58.426  0.00  0.00            
ATOM   3330  CA  THR X 210      77.613  54.298  59.318  0.00  0.00            
ATOM   3331  HA  THR X 210      78.212  55.175  59.074  0.00  0.00            
ATOM   3332  CB  THR X 210      76.834  54.609  60.643  0.00  0.00            
ATOM   3333  HB  THR X 210      76.189  53.779  60.931  0.00  0.00            
ATOM   3334  CG2 THR X 210      77.851  54.887  61.783  0.00  0.00            
ATOM   3335 HG21 THR X 210      78.558  55.656  61.470  0.00  0.00            
ATOM   3336 HG22 THR X 210      77.115  55.292  62.477  0.00  0.00            
ATOM   3337 HG23 THR X 210      78.314  53.945  62.076  0.00  0.00            
ATOM   3338  OG1 THR X 210      75.895  55.693  60.436  0.00  0.00            
ATOM   3339  HG1 THR X 210      75.105  55.454  59.945  0.00  0.00            
ATOM   3340  C   THR X 210      78.567  53.093  59.494  0.00  0.00            
ATOM   3341  O   THR X 210      78.176  51.996  59.922  0.00  0.00            
ATOM   3342  N   LEU X 211      79.834  53.265  59.278  0.00  0.00            
ATOM   3343  H   LEU X 211      80.110  54.230  59.169  0.00  0.00            
ATOM   3344  CA  LEU X 211      80.940  52.389  59.641  0.00  0.00            
ATOM   3345  HA  LEU X 211      80.574  51.494  60.144  0.00  0.00            
ATOM   3346  CB  LEU X 211      81.553  51.870  58.285  0.00  0.00            
ATOM   3347  HB2 LEU X 211      81.641  52.698  57.581  0.00  0.00            
ATOM   3348  HB3 LEU X 211      82.549  51.464  58.459  0.00  0.00            
ATOM   3349  CG  LEU X 211      80.758  50.815  57.519  0.00  0.00            
ATOM   3350  HG  LEU X 211      79.677  50.949  57.547  0.00  0.00            
ATOM   3351  CD1 LEU X 211      81.218  50.696  56.038  0.00  0.00            
ATOM   3352 HD11 LEU X 211      81.086  51.539  55.360  0.00  0.00            
ATOM   3353 HD12 LEU X 211      82.287  50.491  56.079  0.00  0.00            
ATOM   3354 HD13 LEU X 211      80.754  49.826  55.574  0.00  0.00            
ATOM   3355  CD2 LEU X 211      81.042  49.532  58.230  0.00  0.00            
ATOM   3356 HD21 LEU X 211      80.627  49.494  59.238  0.00  0.00            
ATOM   3357 HD22 LEU X 211      80.601  48.722  57.650  0.00  0.00            
ATOM   3358 HD23 LEU X 211      82.111  49.366  58.361  0.00  0.00            
ATOM   3359  C   LEU X 211      81.954  53.026  60.568  0.00  0.00            
ATOM   3360  O   LEU X 211      82.583  54.024  60.229  0.00  0.00            
ATOM   3361  N   ARG X 212      82.212  52.465  61.729  0.00  0.00            
ATOM   3362  H   ARG X 212      81.742  51.584  61.878  0.00  0.00            
ATOM   3363  CA  ARG X 212      83.168  52.958  62.801  0.00  0.00            
ATOM   3364  HA  ARG X 212      84.070  53.290  62.286  0.00  0.00            
ATOM   3365  CB  ARG X 212      82.459  54.012  63.609  0.00  0.00            
ATOM   3366  HB2 ARG X 212      81.684  53.554  64.223  0.00  0.00            
ATOM   3367  HB3 ARG X 212      83.199  54.257  64.371  0.00  0.00            
ATOM   3368  CG  ARG X 212      82.015  55.262  62.980  0.00  0.00            
ATOM   3369  HG2 ARG X 212      82.839  55.756  62.465  0.00  0.00            
ATOM   3370  HG3 ARG X 212      81.200  54.997  62.306  0.00  0.00            
ATOM   3371  CD  ARG X 212      81.428  56.190  63.967  0.00  0.00            
ATOM   3372  HD2 ARG X 212      80.838  56.969  63.484  0.00  0.00            
ATOM   3373  HD3 ARG X 212      80.758  55.776  64.720  0.00  0.00            
ATOM   3374  NE  ARG X 212      82.411  56.917  64.681  0.00  0.00            
ATOM   3375  HE  ARG X 212      83.350  56.565  64.802  0.00  0.00            
ATOM   3376  CZ  ARG X 212      82.188  58.061  65.324  0.00  0.00            
ATOM   3377  NH1 ARG X 212      81.039  58.733  65.459  0.00  0.00            
ATOM   3378 HH11 ARG X 212      80.237  58.336  64.993  0.00  0.00            
ATOM   3379 HH12 ARG X 212      80.984  59.423  66.196  0.00  0.00            
ATOM   3380  NH2 ARG X 212      83.107  58.826  65.921  0.00  0.00            
ATOM   3381 HH21 ARG X 212      84.033  58.436  66.024  0.00  0.00            
ATOM   3382 HH22 ARG X 212      82.937  59.785  66.189  0.00  0.00            
ATOM   3383  C   ARG X 212      83.740  51.823  63.700  0.00  0.00            
ATOM   3384  O   ARG X 212      83.026  50.962  64.171  0.00  0.00            
ATOM   3385  N   ASN X 213      85.034  51.945  64.047  0.00  0.00            
ATOM   3386  H   ASN X 213      85.457  52.716  63.550  0.00  0.00            
ATOM   3387  CA  ASN X 213      85.908  50.886  64.616  0.00  0.00            
ATOM   3388  HA  ASN X 213      86.889  51.231  64.287  0.00  0.00            
ATOM   3389  CB  ASN X 213      85.706  50.925  66.188  0.00  0.00            
ATOM   3390  HB2 ASN X 213      85.625  51.982  66.443  0.00  0.00            
ATOM   3391  HB3 ASN X 213      84.812  50.322  66.346  0.00  0.00            
ATOM   3392  CG  ASN X 213      86.960  50.335  66.779  0.00  0.00            
ATOM   3393  OD1 ASN X 213      86.987  49.188  67.266  0.00  0.00            
ATOM   3394  ND2 ASN X 213      88.109  50.912  66.738  0.00  0.00            
ATOM   3395 HD21 ASN X 213      88.913  50.361  67.001  0.00  0.00            
ATOM   3396 HD22 ASN X 213      88.257  51.758  66.207  0.00  0.00            
ATOM   3397  C   ASN X 213      85.851  49.483  63.938  0.00  0.00            
ATOM   3398  O   ASN X 213      85.750  48.469  64.624  0.00  0.00            
ATOM   3399  N   ASN X 214      85.914  49.413  62.613  0.00  0.00            
ATOM   3400  H   ASN X 214      86.058  50.321  62.195  0.00  0.00            
ATOM   3401  CA  ASN X 214      85.772  48.208  61.834  0.00  0.00            
ATOM   3402  HA  ASN X 214      85.210  47.416  62.329  0.00  0.00            
ATOM   3403  CB  ASN X 214      84.775  48.534  60.744  0.00  0.00            
ATOM   3404  HB2 ASN X 214      85.086  49.402  60.164  0.00  0.00            
ATOM   3405  HB3 ASN X 214      84.567  47.670  60.113  0.00  0.00            
ATOM   3406  CG  ASN X 214      83.378  48.789  61.263  0.00  0.00            
ATOM   3407  OD1 ASN X 214      82.835  49.871  61.016  0.00  0.00            
ATOM   3408  ND2 ASN X 214      82.703  47.830  61.754  0.00  0.00            
ATOM   3409 HD21 ASN X 214      81.694  47.816  61.793  0.00  0.00            
ATOM   3410 HD22 ASN X 214      83.195  46.987  62.013  0.00  0.00            
ATOM   3411  C   ASN X 214      87.088  47.686  61.346  0.00  0.00            
ATOM   3412  O   ASN X 214      87.337  46.459  61.361  0.00  0.00            
ATOM   3413  N   PHE X 215      88.097  48.516  61.048  0.00  0.00            
ATOM   3414  H   PHE X 215      88.041  49.523  61.107  0.00  0.00            
ATOM   3415  CA  PHE X 215      89.315  47.981  60.360  0.00  0.00            
ATOM   3416  HA  PHE X 215      89.231  46.903  60.224  0.00  0.00            
ATOM   3417  CB  PHE X 215      89.274  48.756  59.023  0.00  0.00            
ATOM   3418  HB2 PHE X 215      89.636  49.761  59.240  0.00  0.00            
ATOM   3419  HB3 PHE X 215      90.116  48.376  58.444  0.00  0.00            
ATOM   3420  CG  PHE X 215      87.985  48.787  58.286  0.00  0.00            
ATOM   3421  CD1 PHE X 215      87.296  49.994  58.123  0.00  0.00            
ATOM   3422  HD1 PHE X 215      87.792  50.856  58.542  0.00  0.00            
ATOM   3423  CE1 PHE X 215      86.090  50.072  57.464  0.00  0.00            
ATOM   3424  HE1 PHE X 215      85.621  51.017  57.231  0.00  0.00            
ATOM   3425  CZ  PHE X 215      85.543  48.856  56.910  0.00  0.00            
ATOM   3426  HZ  PHE X 215      84.633  48.912  56.331  0.00  0.00            
ATOM   3427  CE2 PHE X 215      86.314  47.627  56.998  0.00  0.00            
ATOM   3428  HE2 PHE X 215      86.069  46.832  56.309  0.00  0.00            
ATOM   3429  CD2 PHE X 215      87.537  47.598  57.674  0.00  0.00            
ATOM   3430  HD2 PHE X 215      88.105  46.688  57.799  0.00  0.00            
ATOM   3431  C   PHE X 215      90.582  48.311  61.156  0.00  0.00            
ATOM   3432  O   PHE X 215      90.807  49.391  61.724  0.00  0.00            
ATOM   3433  N   ASP X 216      91.462  47.312  61.212  0.00  0.00            
ATOM   3434  H   ASP X 216      91.197  46.436  60.786  0.00  0.00            
ATOM   3435  CA  ASP X 216      92.774  47.333  61.781  0.00  0.00            
ATOM   3436  HA  ASP X 216      92.790  48.147  62.506  0.00  0.00            
ATOM   3437  CB  ASP X 216      93.087  46.117  62.772  0.00  0.00            
ATOM   3438  HB2 ASP X 216      94.079  46.268  63.200  0.00  0.00            
ATOM   3439  HB3 ASP X 216      92.286  46.024  63.505  0.00  0.00            
ATOM   3440  CG  ASP X 216      93.142  44.785  62.023  0.00  0.00            
ATOM   3441  OD1 ASP X 216      92.718  44.605  60.859  0.00  0.00            
ATOM   3442  OD2 ASP X 216      93.624  43.833  62.653  0.00  0.00            
ATOM   3443  C   ASP X 216      93.886  47.654  60.822  0.00  0.00            
ATOM   3444  O   ASP X 216      95.045  47.761  61.151  0.00  0.00            
ATOM   3445  N   SER X 217      93.645  47.903  59.591  0.00  0.00            
ATOM   3446  H   SER X 217      92.682  47.992  59.302  0.00  0.00            
ATOM   3447  CA  SER X 217      94.554  48.349  58.550  0.00  0.00            
ATOM   3448  HA  SER X 217      95.180  49.162  58.917  0.00  0.00            
ATOM   3449  CB  SER X 217      95.353  47.179  57.955  0.00  0.00            
ATOM   3450  HB2 SER X 217      95.937  46.748  58.767  0.00  0.00            
ATOM   3451  HB3 SER X 217      94.550  46.525  57.614  0.00  0.00            
ATOM   3452  OG  SER X 217      96.065  47.574  56.844  0.00  0.00            
ATOM   3453  HG  SER X 217      96.935  47.251  57.088  0.00  0.00            
ATOM   3454  C   SER X 217      93.754  49.080  57.467  0.00  0.00            
ATOM   3455  O   SER X 217      92.519  48.891  57.288  0.00  0.00            
ATOM   3456  N   LEU X 218      94.390  49.979  56.761  0.00  0.00            
ATOM   3457  H   LEU X 218      95.341  50.163  57.048  0.00  0.00            
ATOM   3458  CA  LEU X 218      93.913  50.675  55.561  0.00  0.00            
ATOM   3459  HA  LEU X 218      93.022  51.277  55.740  0.00  0.00            
ATOM   3460  CB  LEU X 218      95.074  51.604  54.953  0.00  0.00            
ATOM   3461  HB2 LEU X 218      95.985  51.016  54.840  0.00  0.00            
ATOM   3462  HB3 LEU X 218      94.768  51.886  53.945  0.00  0.00            
ATOM   3463  CG  LEU X 218      95.239  52.853  55.851  0.00  0.00            
ATOM   3464  HG  LEU X 218      95.239  52.583  56.907  0.00  0.00            
ATOM   3465  CD1 LEU X 218      96.581  53.560  55.706  0.00  0.00            
ATOM   3466 HD11 LEU X 218      96.751  53.719  54.641  0.00  0.00            
ATOM   3467 HD12 LEU X 218      96.666  54.491  56.266  0.00  0.00            
ATOM   3468 HD13 LEU X 218      97.404  52.986  56.132  0.00  0.00            
ATOM   3469  CD2 LEU X 218      94.092  53.865  55.588  0.00  0.00            
ATOM   3470 HD21 LEU X 218      94.111  54.184  54.546  0.00  0.00            
ATOM   3471 HD22 LEU X 218      93.135  53.425  55.867  0.00  0.00            
ATOM   3472 HD23 LEU X 218      94.385  54.708  56.215  0.00  0.00            
ATOM   3473  C   LEU X 218      93.583  49.672  54.416  0.00  0.00            
ATOM   3474  O   LEU X 218      92.710  50.104  53.684  0.00  0.00            
ATOM   3475  N   ASN X 219      94.236  48.547  54.381  0.00  0.00            
ATOM   3476  H   ASN X 219      95.023  48.522  55.013  0.00  0.00            
ATOM   3477  CA  ASN X 219      94.283  47.607  53.275  0.00  0.00            
ATOM   3478  HA  ASN X 219      94.192  48.089  52.302  0.00  0.00            
ATOM   3479  CB  ASN X 219      95.632  46.753  53.368  0.00  0.00            
ATOM   3480  HB2 ASN X 219      95.886  46.468  54.389  0.00  0.00            
ATOM   3481  HB3 ASN X 219      95.497  45.893  52.712  0.00  0.00            
ATOM   3482  CG  ASN X 219      96.877  47.518  52.996  0.00  0.00            
ATOM   3483  OD1 ASN X 219      97.210  48.554  53.511  0.00  0.00            
ATOM   3484  ND2 ASN X 219      97.661  47.032  52.058  0.00  0.00            
ATOM   3485 HD21 ASN X 219      98.533  47.491  51.838  0.00  0.00            
ATOM   3486 HD22 ASN X 219      97.308  46.273  51.493  0.00  0.00            
ATOM   3487  C   ASN X 219      92.997  46.726  53.258  0.00  0.00            
ATOM   3488  O   ASN X 219      92.486  46.482  52.212  0.00  0.00            
ATOM   3489  N   VAL X 220      92.510  46.299  54.423  0.00  0.00            
ATOM   3490  H   VAL X 220      93.127  46.313  55.222  0.00  0.00            
ATOM   3491  CA  VAL X 220      91.185  45.775  54.676  0.00  0.00            
ATOM   3492  HA  VAL X 220      91.177  45.049  53.863  0.00  0.00            
ATOM   3493  CB  VAL X 220      91.010  45.006  56.021  0.00  0.00            
ATOM   3494  HB  VAL X 220      89.936  44.821  56.064  0.00  0.00            
ATOM   3495  CG1 VAL X 220      91.810  43.676  56.120  0.00  0.00            
ATOM   3496 HG11 VAL X 220      91.729  43.408  57.174  0.00  0.00            
ATOM   3497 HG12 VAL X 220      91.382  42.920  55.463  0.00  0.00            
ATOM   3498 HG13 VAL X 220      92.836  43.972  55.899  0.00  0.00            
ATOM   3499  CG2 VAL X 220      91.385  45.926  57.203  0.00  0.00            
ATOM   3500 HG21 VAL X 220      92.441  46.194  57.197  0.00  0.00            
ATOM   3501 HG22 VAL X 220      90.785  46.827  57.332  0.00  0.00            
ATOM   3502 HG23 VAL X 220      91.373  45.380  58.146  0.00  0.00            
ATOM   3503  C   VAL X 220      90.047  46.730  54.396  0.00  0.00            
ATOM   3504  O   VAL X 220      89.132  46.364  53.707  0.00  0.00            
ATOM   3505  N   MET X 221      90.070  47.922  54.908  0.00  0.00            
ATOM   3506  H   MET X 221      90.850  48.061  55.535  0.00  0.00            
ATOM   3507  CA  MET X 221      89.320  49.100  54.491  0.00  0.00            
ATOM   3508  HA  MET X 221      88.308  48.910  54.851  0.00  0.00            
ATOM   3509  CB  MET X 221      89.829  50.315  55.279  0.00  0.00            
ATOM   3510  HB2 MET X 221      89.854  49.969  56.312  0.00  0.00            
ATOM   3511  HB3 MET X 221      90.830  50.710  55.103  0.00  0.00            
ATOM   3512  CG  MET X 221      88.818  51.419  55.248  0.00  0.00            
ATOM   3513  HG2 MET X 221      89.064  51.993  54.354  0.00  0.00            
ATOM   3514  HG3 MET X 221      87.849  50.968  55.035  0.00  0.00            
ATOM   3515  SD  MET X 221      88.801  52.624  56.572  0.00  0.00            
ATOM   3516  CE  MET X 221      90.480  53.189  56.511  0.00  0.00            
ATOM   3517  HE1 MET X 221      90.536  53.673  55.535  0.00  0.00            
ATOM   3518  HE2 MET X 221      90.668  53.885  57.328  0.00  0.00            
ATOM   3519  HE3 MET X 221      91.145  52.344  56.687  0.00  0.00            
ATOM   3520  C   MET X 221      89.220  49.316  53.065  0.00  0.00            
ATOM   3521  O   MET X 221      88.076  49.372  52.610  0.00  0.00            
ATOM   3522  N   LYS X 222      90.348  49.324  52.327  0.00  0.00            
ATOM   3523  H   LYS X 222      91.264  49.397  52.748  0.00  0.00            
ATOM   3524  CA  LYS X 222      90.276  49.568  50.842  0.00  0.00            
ATOM   3525  HA  LYS X 222      89.691  50.457  50.610  0.00  0.00            
ATOM   3526  CB  LYS X 222      91.684  49.831  50.298  0.00  0.00            
ATOM   3527  HB2 LYS X 222      92.340  49.031  50.641  0.00  0.00            
ATOM   3528  HB3 LYS X 222      91.661  49.880  49.209  0.00  0.00            
ATOM   3529  CG  LYS X 222      92.145  51.244  50.789  0.00  0.00            
ATOM   3530  HG2 LYS X 222      91.562  52.049  50.342  0.00  0.00            
ATOM   3531  HG3 LYS X 222      91.809  51.358  51.820  0.00  0.00            
ATOM   3532  CD  LYS X 222      93.619  51.518  50.755  0.00  0.00            
ATOM   3533  HD2 LYS X 222      93.700  52.497  51.225  0.00  0.00            
ATOM   3534  HD3 LYS X 222      94.090  50.762  51.383  0.00  0.00            
ATOM   3535  CE  LYS X 222      94.157  51.474  49.361  0.00  0.00            
ATOM   3536  HE2 LYS X 222      94.107  50.403  49.166  0.00  0.00            
ATOM   3537  HE3 LYS X 222      93.542  52.104  48.719  0.00  0.00            
ATOM   3538  NZ  LYS X 222      95.526  51.949  49.357  0.00  0.00            
ATOM   3539  HZ1 LYS X 222      95.821  52.158  48.414  0.00  0.00            
ATOM   3540  HZ2 LYS X 222      95.671  52.813  49.859  0.00  0.00            
ATOM   3541  HZ3 LYS X 222      96.263  51.381  49.751  0.00  0.00            
ATOM   3542  C   LYS X 222      89.681  48.359  50.124  0.00  0.00            
ATOM   3543  O   LYS X 222      88.796  48.473  49.292  0.00  0.00            
ATOM   3544  N   THR X 223      90.113  47.108  50.477  0.00  0.00            
ATOM   3545  H   THR X 223      90.893  46.978  51.106  0.00  0.00            
ATOM   3546  CA  THR X 223      89.549  45.859  49.874  0.00  0.00            
ATOM   3547  HA  THR X 223      89.676  45.878  48.792  0.00  0.00            
ATOM   3548  CB  THR X 223      90.312  44.606  50.330  0.00  0.00            
ATOM   3549  HB  THR X 223      90.209  44.401  51.395  0.00  0.00            
ATOM   3550  CG2 THR X 223      89.951  43.340  49.634  0.00  0.00            
ATOM   3551 HG21 THR X 223      88.941  43.017  49.882  0.00  0.00            
ATOM   3552 HG22 THR X 223      89.913  43.428  48.548  0.00  0.00            
ATOM   3553 HG23 THR X 223      90.561  42.477  49.903  0.00  0.00            
ATOM   3554  OG1 THR X 223      91.665  44.724  50.082  0.00  0.00            
ATOM   3555  HG1 THR X 223      92.096  45.233  50.772  0.00  0.00            
ATOM   3556  C   THR X 223      88.056  45.621  50.113  0.00  0.00            
ATOM   3557  O   THR X 223      87.358  45.281  49.202  0.00  0.00            
ATOM   3558  N   CYS X 224      87.577  46.082  51.244  0.00  0.00            
ATOM   3559  H   CYS X 224      88.227  46.425  51.937  0.00  0.00            
ATOM   3560  CA  CYS X 224      86.131  46.289  51.498  0.00  0.00            
ATOM   3561  HA  CYS X 224      85.555  45.390  51.276  0.00  0.00            
ATOM   3562  CB  CYS X 224      85.976  46.404  53.019  0.00  0.00            
ATOM   3563  HB2 CYS X 224      86.611  47.255  53.262  0.00  0.00            
ATOM   3564  HB3 CYS X 224      84.923  46.662  53.126  0.00  0.00            
ATOM   3565  SG  CYS X 224      86.300  44.829  53.953  0.00  0.00            
ATOM   3566  HG  CYS X 224      87.604  45.119  53.984  0.00  0.00            
ATOM   3567  C   CYS X 224      85.403  47.431  50.751  0.00  0.00            
ATOM   3568  O   CYS X 224      84.326  47.232  50.176  0.00  0.00            
ATOM   3569  N   ILE X 225      86.058  48.611  50.602  0.00  0.00            
ATOM   3570  H   ILE X 225      86.931  48.822  51.065  0.00  0.00            
ATOM   3571  CA  ILE X 225      85.541  49.754  49.781  0.00  0.00            
ATOM   3572  HA  ILE X 225      84.482  49.913  49.988  0.00  0.00            
ATOM   3573  CB  ILE X 225      86.166  51.074  50.171  0.00  0.00            
ATOM   3574  HB  ILE X 225      87.240  51.019  49.994  0.00  0.00            
ATOM   3575  CG2 ILE X 225      85.664  52.174  49.231  0.00  0.00            
ATOM   3576 HG21 ILE X 225      84.587  52.313  49.320  0.00  0.00            
ATOM   3577 HG22 ILE X 225      86.073  53.122  49.578  0.00  0.00            
ATOM   3578 HG23 ILE X 225      85.869  52.027  48.170  0.00  0.00            
ATOM   3579  CG1 ILE X 225      85.924  51.378  51.666  0.00  0.00            
ATOM   3580 HG12 ILE X 225      84.931  51.801  51.818  0.00  0.00            
ATOM   3581 HG13 ILE X 225      85.882  50.446  52.231  0.00  0.00            
ATOM   3582  CD1 ILE X 225      86.954  52.386  52.020  0.00  0.00            
ATOM   3583 HD11 ILE X 225      86.812  53.286  51.422  0.00  0.00            
ATOM   3584 HD12 ILE X 225      87.027  52.607  53.084  0.00  0.00            
ATOM   3585 HD13 ILE X 225      87.943  51.995  51.782  0.00  0.00            
ATOM   3586  C   ILE X 225      85.515  49.325  48.271  0.00  0.00            
ATOM   3587  O   ILE X 225      84.650  49.772  47.554  0.00  0.00            
ATOM   3588  N   GLN X 226      86.387  48.457  47.801  0.00  0.00            
ATOM   3589  H   GLN X 226      87.232  48.417  48.353  0.00  0.00            
ATOM   3590  CA  GLN X 226      86.256  47.873  46.421  0.00  0.00            
ATOM   3591  HA  GLN X 226      86.238  48.749  45.774  0.00  0.00            
ATOM   3592  CB  GLN X 226      87.445  47.070  45.974  0.00  0.00            
ATOM   3593  HB2 GLN X 226      88.339  47.582  46.331  0.00  0.00            
ATOM   3594  HB3 GLN X 226      87.482  46.128  46.522  0.00  0.00            
ATOM   3595  CG  GLN X 226      87.567  46.717  44.462  0.00  0.00            
ATOM   3596  HG2 GLN X 226      88.465  46.108  44.360  0.00  0.00            
ATOM   3597  HG3 GLN X 226      86.657  46.145  44.279  0.00  0.00            
ATOM   3598  CD  GLN X 226      87.762  47.941  43.607  0.00  0.00            
ATOM   3599  OE1 GLN X 226      88.616  48.773  43.904  0.00  0.00            
ATOM   3600  NE2 GLN X 226      87.122  48.098  42.487  0.00  0.00            
ATOM   3601 HE21 GLN X 226      87.384  48.882  41.907  0.00  0.00            
ATOM   3602 HE22 GLN X 226      86.431  47.398  42.259  0.00  0.00            
ATOM   3603  C   GLN X 226      84.874  47.080  46.229  0.00  0.00            
ATOM   3604  O   GLN X 226      84.446  46.895  45.100  0.00  0.00            
ATOM   3605  N   GLY X 227      84.308  46.564  47.316  0.00  0.00            
ATOM   3606  H   GLY X 227      84.835  46.559  48.178  0.00  0.00            
ATOM   3607  CA  GLY X 227      83.121  45.725  47.462  0.00  0.00            
ATOM   3608  HA2 GLY X 227      82.940  45.009  46.660  0.00  0.00            
ATOM   3609  HA3 GLY X 227      83.173  45.170  48.399  0.00  0.00            
ATOM   3610  C   GLY X 227      81.849  46.587  47.559  0.00  0.00            
ATOM   3611  O   GLY X 227      80.772  46.134  47.147  0.00  0.00            
ATOM   3612  N   LEU X 228      81.879  47.790  48.067  0.00  0.00            
ATOM   3613  H   LEU X 228      82.803  48.159  48.241  0.00  0.00            
ATOM   3614  CA  LEU X 228      80.774  48.753  48.155  0.00  0.00            
ATOM   3615  HA  LEU X 228      79.826  48.243  48.325  0.00  0.00            
ATOM   3616  CB  LEU X 228      81.103  49.869  49.188  0.00  0.00            
ATOM   3617  HB2 LEU X 228      82.186  49.953  49.274  0.00  0.00            
ATOM   3618  HB3 LEU X 228      80.971  50.858  48.749  0.00  0.00            
ATOM   3619  CG  LEU X 228      80.447  49.800  50.579  0.00  0.00            
ATOM   3620  HG  LEU X 228      79.366  49.925  50.641  0.00  0.00            
ATOM   3621  CD1 LEU X 228      80.974  48.585  51.332  0.00  0.00            
ATOM   3622 HD11 LEU X 228      80.643  48.360  52.346  0.00  0.00            
ATOM   3623 HD12 LEU X 228      80.620  47.722  50.769  0.00  0.00            
ATOM   3624 HD13 LEU X 228      82.059  48.507  51.265  0.00  0.00            
ATOM   3625  CD2 LEU X 228      80.886  51.025  51.301  0.00  0.00            
ATOM   3626 HD21 LEU X 228      81.966  51.133  51.198  0.00  0.00            
ATOM   3627 HD22 LEU X 228      80.385  51.929  50.957  0.00  0.00            
ATOM   3628 HD23 LEU X 228      80.655  50.943  52.363  0.00  0.00            
ATOM   3629  C   LEU X 228      80.560  49.459  46.741  0.00  0.00            
ATOM   3630  O   LEU X 228      79.899  50.456  46.584  0.00  0.00            
ATOM   3631  N   ALA X 229      81.203  48.981  45.644  0.00  0.00            
ATOM   3632  H   ALA X 229      81.771  48.148  45.690  0.00  0.00            
ATOM   3633  CA  ALA X 229      80.962  49.580  44.321  0.00  0.00            
ATOM   3634  HA  ALA X 229      81.064  50.664  44.373  0.00  0.00            
ATOM   3635  CB  ALA X 229      82.055  49.158  43.378  0.00  0.00            
ATOM   3636  HB1 ALA X 229      82.237  48.085  43.440  0.00  0.00            
ATOM   3637  HB2 ALA X 229      81.791  49.389  42.347  0.00  0.00            
ATOM   3638  HB3 ALA X 229      82.975  49.651  43.691  0.00  0.00            
ATOM   3639  C   ALA X 229      79.604  49.236  43.790  0.00  0.00            
ATOM   3640  O   ALA X 229      79.266  48.071  43.723  0.00  0.00            
ATOM   3641  N   GLY X 230      78.904  50.229  43.355  0.00  0.00            
ATOM   3642  H   GLY X 230      79.362  51.128  43.402  0.00  0.00            
ATOM   3643  CA  GLY X 230      77.506  50.216  42.960  0.00  0.00            
ATOM   3644  HA2 GLY X 230      77.326  50.988  42.212  0.00  0.00            
ATOM   3645  HA3 GLY X 230      77.202  49.215  42.651  0.00  0.00            
ATOM   3646  C   GLY X 230      76.478  50.756  44.052  0.00  0.00            
ATOM   3647  O   GLY X 230      75.336  50.794  43.767  0.00  0.00            
ATOM   3648  N   LEU X 231      76.880  51.104  45.272  0.00  0.00            
ATOM   3649  H   LEU X 231      77.815  50.923  45.608  0.00  0.00            
ATOM   3650  CA  LEU X 231      75.923  51.657  46.289  0.00  0.00            
ATOM   3651  HA  LEU X 231      75.034  51.028  46.253  0.00  0.00            
ATOM   3652  CB  LEU X 231      76.594  51.705  47.780  0.00  0.00            
ATOM   3653  HB2 LEU X 231      76.879  50.706  48.111  0.00  0.00            
ATOM   3654  HB3 LEU X 231      77.549  52.231  47.783  0.00  0.00            
ATOM   3655  CG  LEU X 231      75.835  52.355  48.926  0.00  0.00            
ATOM   3656  HG  LEU X 231      75.156  53.089  48.490  0.00  0.00            
ATOM   3657  CD1 LEU X 231      75.065  51.280  49.615  0.00  0.00            
ATOM   3658 HD11 LEU X 231      74.680  50.640  48.821  0.00  0.00            
ATOM   3659 HD12 LEU X 231      75.709  50.666  50.245  0.00  0.00            
ATOM   3660 HD13 LEU X 231      74.244  51.673  50.215  0.00  0.00            
ATOM   3661  CD2 LEU X 231      76.669  52.985  50.076  0.00  0.00            
ATOM   3662 HD21 LEU X 231      77.220  52.220  50.624  0.00  0.00            
ATOM   3663 HD22 LEU X 231      77.337  53.800  49.794  0.00  0.00            
ATOM   3664 HD23 LEU X 231      75.908  53.384  50.747  0.00  0.00            
ATOM   3665  C   LEU X 231      75.432  53.065  45.835  0.00  0.00            
ATOM   3666  O   LEU X 231      76.258  53.895  45.440  0.00  0.00            
ATOM   3667  N   GLU X 232      74.170  53.415  46.012  0.00  0.00            
ATOM   3668  H   GLU X 232      73.590  52.736  46.485  0.00  0.00            
ATOM   3669  CA  GLU X 232      73.621  54.747  45.762  0.00  0.00            
ATOM   3670  HA  GLU X 232      74.415  55.461  45.544  0.00  0.00            
ATOM   3671  CB  GLU X 232      72.619  54.688  44.462  0.00  0.00            
ATOM   3672  HB2 GLU X 232      73.260  54.592  43.585  0.00  0.00            
ATOM   3673  HB3 GLU X 232      71.996  53.819  44.671  0.00  0.00            
ATOM   3674  CG  GLU X 232      71.682  55.872  44.256  0.00  0.00            
ATOM   3675  HG2 GLU X 232      71.170  56.166  45.172  0.00  0.00            
ATOM   3676  HG3 GLU X 232      72.148  56.785  43.886  0.00  0.00            
ATOM   3677  CD  GLU X 232      70.557  55.632  43.251  0.00  0.00            
ATOM   3678  OE1 GLU X 232      70.559  54.626  42.471  0.00  0.00            
ATOM   3679  OE2 GLU X 232      69.616  56.408  43.248  0.00  0.00            
ATOM   3680  C   GLU X 232      72.869  55.125  47.037  0.00  0.00            
ATOM   3681  O   GLU X 232      71.991  54.397  47.397  0.00  0.00            
ATOM   3682  N   VAL X 233      73.350  56.180  47.696  0.00  0.00            
ATOM   3683  H   VAL X 233      74.180  56.578  47.282  0.00  0.00            
ATOM   3684  CA  VAL X 233      73.020  56.500  49.116  0.00  0.00            
ATOM   3685  HA  VAL X 233      72.084  55.971  49.296  0.00  0.00            
ATOM   3686  CB  VAL X 233      74.159  55.826  49.991  0.00  0.00            
ATOM   3687  HB  VAL X 233      74.337  54.792  49.695  0.00  0.00            
ATOM   3688  CG1 VAL X 233      75.500  56.620  49.853  0.00  0.00            
ATOM   3689 HG11 VAL X 233      76.311  56.033  50.284  0.00  0.00            
ATOM   3690 HG12 VAL X 233      75.725  56.845  48.810  0.00  0.00            
ATOM   3691 HG13 VAL X 233      75.536  57.572  50.382  0.00  0.00            
ATOM   3692  CG2 VAL X 233      73.748  55.654  51.404  0.00  0.00            
ATOM   3693 HG21 VAL X 233      73.622  56.541  52.025  0.00  0.00            
ATOM   3694 HG22 VAL X 233      72.696  55.371  51.405  0.00  0.00            
ATOM   3695 HG23 VAL X 233      74.331  54.878  51.900  0.00  0.00            
ATOM   3696  C   VAL X 233      72.882  57.953  49.385  0.00  0.00            
ATOM   3697  O   VAL X 233      73.549  58.740  48.697  0.00  0.00            
ATOM   3698  N   HIE X 234      71.935  58.317  50.267  0.00  0.00            
ATOM   3699  H   HIE X 234      71.388  57.699  50.849  0.00  0.00            
ATOM   3700  CA  HIE X 234      71.820  59.764  50.605  0.00  0.00            
ATOM   3701  HA  HIE X 234      71.669  60.324  49.682  0.00  0.00            
ATOM   3702  CB  HIE X 234      70.513  60.009  51.367  0.00  0.00            
ATOM   3703  HB2 HIE X 234      69.624  59.582  50.902  0.00  0.00            
ATOM   3704  HB3 HIE X 234      70.478  59.545  52.352  0.00  0.00            
ATOM   3705  CG  HIE X 234      70.214  61.485  51.544  0.00  0.00            
ATOM   3706  ND1 HIE X 234      69.582  62.343  50.652  0.00  0.00            
ATOM   3707  CE1 HIE X 234      69.373  63.482  51.349  0.00  0.00            
ATOM   3708  HE1 HIE X 234      68.897  64.367  50.954  0.00  0.00            
ATOM   3709  NE2 HIE X 234      69.849  63.422  52.604  0.00  0.00            
ATOM   3710  HE2 HIE X 234      69.853  64.235  53.203  0.00  0.00            
ATOM   3711  CD2 HIE X 234      70.460  62.213  52.689  0.00  0.00            
ATOM   3712  HD2 HIE X 234      70.985  61.844  53.557  0.00  0.00            
ATOM   3713  C   HIE X 234      73.026  60.335  51.342  0.00  0.00            
ATOM   3714  O   HIE X 234      73.475  61.469  51.068  0.00  0.00            
ATOM   3715  N   ARG X 235      73.525  59.588  52.334  0.00  0.00            
ATOM   3716  H   ARG X 235      73.003  58.765  52.599  0.00  0.00            
ATOM   3717  CA  ARG X 235      74.494  60.135  53.310  0.00  0.00            
ATOM   3718  HA  ARG X 235      75.095  60.935  52.879  0.00  0.00            
ATOM   3719  CB  ARG X 235      73.761  60.862  54.456  0.00  0.00            
ATOM   3720  HB2 ARG X 235      73.201  61.690  54.020  0.00  0.00            
ATOM   3721  HB3 ARG X 235      73.140  60.116  54.952  0.00  0.00            
ATOM   3722  CG  ARG X 235      74.862  61.393  55.500  0.00  0.00            
ATOM   3723  HG2 ARG X 235      75.406  60.590  55.997  0.00  0.00            
ATOM   3724  HG3 ARG X 235      75.522  62.078  54.967  0.00  0.00            
ATOM   3725  CD  ARG X 235      74.178  62.219  56.580  0.00  0.00            
ATOM   3726  HD2 ARG X 235      73.665  63.109  56.218  0.00  0.00            
ATOM   3727  HD3 ARG X 235      73.383  61.607  57.007  0.00  0.00            
ATOM   3728  NE  ARG X 235      75.095  62.537  57.658  0.00  0.00            
ATOM   3729  HE  ARG X 235      75.390  61.783  58.261  0.00  0.00            
ATOM   3730  CZ  ARG X 235      75.366  63.817  58.039  0.00  0.00            
ATOM   3731  NH1 ARG X 235      75.064  64.812  57.279  0.00  0.00            
ATOM   3732 HH11 ARG X 235      74.640  64.695  56.370  0.00  0.00            
ATOM   3733 HH12 ARG X 235      75.220  65.698  57.736  0.00  0.00            
ATOM   3734  NH2 ARG X 235      75.946  64.017  59.188  0.00  0.00            
ATOM   3735 HH21 ARG X 235      75.844  63.276  59.867  0.00  0.00            
ATOM   3736 HH22 ARG X 235      75.966  64.965  59.536  0.00  0.00            
ATOM   3737  C   ARG X 235      75.362  58.934  53.735  0.00  0.00            
ATOM   3738  O   ARG X 235      74.894  57.902  54.302  0.00  0.00            
ATOM   3739  N   LEU X 236      76.679  59.155  53.656  0.00  0.00            
ATOM   3740  H   LEU X 236      76.955  59.938  53.082  0.00  0.00            
ATOM   3741  CA  LEU X 236      77.697  58.155  54.088  0.00  0.00            
ATOM   3742  HA  LEU X 236      77.199  57.200  54.257  0.00  0.00            
ATOM   3743  CB  LEU X 236      78.650  57.900  52.903  0.00  0.00            
ATOM   3744  HB2 LEU X 236      78.141  57.562  52.000  0.00  0.00            
ATOM   3745  HB3 LEU X 236      79.196  58.768  52.533  0.00  0.00            
ATOM   3746  CG  LEU X 236      79.851  56.877  53.227  0.00  0.00            
ATOM   3747  HG  LEU X 236      80.356  57.176  54.146  0.00  0.00            
ATOM   3748  CD1 LEU X 236      79.315  55.472  53.584  0.00  0.00            
ATOM   3749 HD11 LEU X 236      78.704  55.234  52.713  0.00  0.00            
ATOM   3750 HD12 LEU X 236      80.205  54.853  53.691  0.00  0.00            
ATOM   3751 HD13 LEU X 236      78.693  55.550  54.476  0.00  0.00            
ATOM   3752  CD2 LEU X 236      80.899  56.962  52.175  0.00  0.00            
ATOM   3753 HD21 LEU X 236      81.648  56.188  52.342  0.00  0.00            
ATOM   3754 HD22 LEU X 236      80.373  56.686  51.261  0.00  0.00            
ATOM   3755 HD23 LEU X 236      81.294  57.978  52.176  0.00  0.00            
ATOM   3756  C   LEU X 236      78.359  58.661  55.378  0.00  0.00            
ATOM   3757  O   LEU X 236      78.674  59.831  55.494  0.00  0.00            
ATOM   3758  N   VAL X 237      78.725  57.772  56.297  0.00  0.00            
ATOM   3759  H   VAL X 237      78.525  56.787  56.192  0.00  0.00            
ATOM   3760  CA  VAL X 237      79.371  58.146  57.535  0.00  0.00            
ATOM   3761  HA  VAL X 237      79.959  59.059  57.445  0.00  0.00            
ATOM   3762  CB  VAL X 237      78.290  58.329  58.670  0.00  0.00            
ATOM   3763  HB  VAL X 237      77.884  57.350  58.923  0.00  0.00            
ATOM   3764  CG1 VAL X 237      79.017  58.931  59.873  0.00  0.00            
ATOM   3765 HG11 VAL X 237      79.716  59.700  59.544  0.00  0.00            
ATOM   3766 HG12 VAL X 237      78.332  59.404  60.577  0.00  0.00            
ATOM   3767 HG13 VAL X 237      79.553  58.139  60.396  0.00  0.00            
ATOM   3768  CG2 VAL X 237      77.197  59.310  58.349  0.00  0.00            
ATOM   3769 HG21 VAL X 237      76.308  59.348  58.978  0.00  0.00            
ATOM   3770 HG22 VAL X 237      77.645  60.273  58.104  0.00  0.00            
ATOM   3771 HG23 VAL X 237      76.839  58.969  57.377  0.00  0.00            
ATOM   3772  C   VAL X 237      80.528  57.230  58.065  0.00  0.00            
ATOM   3773  O   VAL X 237      80.269  56.082  58.395  0.00  0.00            
ATOM   3774  N   LEU X 238      81.752  57.755  58.002  0.00  0.00            
ATOM   3775  H   LEU X 238      81.751  58.640  57.515  0.00  0.00            
ATOM   3776  CA  LEU X 238      83.030  57.081  58.301  0.00  0.00            
ATOM   3777  HA  LEU X 238      82.876  56.040  58.585  0.00  0.00            
ATOM   3778  CB  LEU X 238      83.864  57.059  57.061  0.00  0.00            
ATOM   3779  HB2 LEU X 238      84.209  58.064  56.817  0.00  0.00            
ATOM   3780  HB3 LEU X 238      84.778  56.478  57.184  0.00  0.00            
ATOM   3781  CG  LEU X 238      83.257  56.650  55.686  0.00  0.00            
ATOM   3782  HG  LEU X 238      82.439  57.352  55.527  0.00  0.00            
ATOM   3783  CD1 LEU X 238      84.278  56.835  54.586  0.00  0.00            
ATOM   3784 HD11 LEU X 238      83.743  56.674  53.650  0.00  0.00            
ATOM   3785 HD12 LEU X 238      84.550  57.878  54.746  0.00  0.00            
ATOM   3786 HD13 LEU X 238      85.141  56.178  54.692  0.00  0.00            
ATOM   3787  CD2 LEU X 238      82.746  55.186  55.723  0.00  0.00            
ATOM   3788 HD21 LEU X 238      82.247  55.052  54.763  0.00  0.00            
ATOM   3789 HD22 LEU X 238      83.611  54.554  55.925  0.00  0.00            
ATOM   3790 HD23 LEU X 238      81.999  55.239  56.515  0.00  0.00            
ATOM   3791  C   LEU X 238      83.713  57.660  59.564  0.00  0.00            
ATOM   3792  O   LEU X 238      83.376  58.770  59.987  0.00  0.00            
ATOM   3793  N   GLY X 239      84.487  56.822  60.285  0.00  0.00            
ATOM   3794  H   GLY X 239      84.736  55.906  59.940  0.00  0.00            
ATOM   3795  CA  GLY X 239      85.145  57.289  61.428  0.00  0.00            
ATOM   3796  HA2 GLY X 239      86.059  57.852  61.236  0.00  0.00            
ATOM   3797  HA3 GLY X 239      84.397  57.838  61.998  0.00  0.00            
ATOM   3798  C   GLY X 239      85.621  56.196  62.411  0.00  0.00            
ATOM   3799  O   GLY X 239      85.739  55.016  62.085  0.00  0.00            
ATOM   3800  N   GLU X 240      85.970  56.523  63.633  0.00  0.00            
ATOM   3801  H   GLU X 240      85.872  57.503  63.857  0.00  0.00            
ATOM   3802  CA  GLU X 240      86.610  55.759  64.650  0.00  0.00            
ATOM   3803  HA  GLU X 240      86.422  54.691  64.545  0.00  0.00            
ATOM   3804  CB  GLU X 240      88.189  56.003  64.476  0.00  0.00            
ATOM   3805  HB2 GLU X 240      88.381  56.965  64.000  0.00  0.00            
ATOM   3806  HB3 GLU X 240      88.625  56.116  65.468  0.00  0.00            
ATOM   3807  CG  GLU X 240      89.000  54.912  63.679  0.00  0.00            
ATOM   3808  HG2 GLU X 240      88.495  54.968  62.715  0.00  0.00            
ATOM   3809  HG3 GLU X 240      90.047  55.213  63.647  0.00  0.00            
ATOM   3810  CD  GLU X 240      88.842  53.455  64.337  0.00  0.00            
ATOM   3811  OE1 GLU X 240      88.278  53.365  65.446  0.00  0.00            
ATOM   3812  OE2 GLU X 240      89.297  52.421  63.824  0.00  0.00            
ATOM   3813  C   GLU X 240      86.066  56.171  66.069  0.00  0.00            
ATOM   3814  O   GLU X 240      85.273  57.165  66.114  0.00  0.00            
ATOM   3815  N   PHE X 241      86.446  55.512  67.138  0.00  0.00            
ATOM   3816  H   PHE X 241      87.132  54.776  67.050  0.00  0.00            
ATOM   3817  CA  PHE X 241      85.866  55.731  68.479  0.00  0.00            
ATOM   3818  HA  PHE X 241      85.345  56.681  68.591  0.00  0.00            
ATOM   3819  CB  PHE X 241      84.930  54.604  68.891  0.00  0.00            
ATOM   3820  HB2 PHE X 241      85.547  53.706  68.859  0.00  0.00            
ATOM   3821  HB3 PHE X 241      84.701  54.750  69.946  0.00  0.00            
ATOM   3822  CG  PHE X 241      83.646  54.479  68.195  0.00  0.00            
ATOM   3823  CD1 PHE X 241      83.272  53.290  67.525  0.00  0.00            
ATOM   3824  HD1 PHE X 241      83.949  52.450  67.474  0.00  0.00            
ATOM   3825  CE1 PHE X 241      82.033  53.170  66.929  0.00  0.00            
ATOM   3826  HE1 PHE X 241      81.750  52.261  66.419  0.00  0.00            
ATOM   3827  CZ  PHE X 241      81.151  54.308  66.927  0.00  0.00            
ATOM   3828  HZ  PHE X 241      80.239  54.241  66.353  0.00  0.00            
ATOM   3829  CE2 PHE X 241      81.600  55.461  67.523  0.00  0.00            
ATOM   3830  HE2 PHE X 241      81.055  56.391  67.452  0.00  0.00            
ATOM   3831  CD2 PHE X 241      82.795  55.538  68.258  0.00  0.00            
ATOM   3832  HD2 PHE X 241      83.064  56.468  68.737  0.00  0.00            
ATOM   3833  C   PHE X 241      86.985  55.818  69.515  0.00  0.00            
ATOM   3834  O   PHE X 241      87.823  54.928  69.612  0.00  0.00            
ATOM   3835  N   ARG X 242      87.045  56.868  70.328  0.00  0.00            
ATOM   3836  H   ARG X 242      86.326  57.562  70.185  0.00  0.00            
ATOM   3837  CA  ARG X 242      88.248  57.323  71.083  0.00  0.00            
ATOM   3838  HA  ARG X 242      89.128  57.158  70.461  0.00  0.00            
ATOM   3839  CB  ARG X 242      88.122  58.802  71.433  0.00  0.00            
ATOM   3840  HB2 ARG X 242      88.157  59.370  70.503  0.00  0.00            
ATOM   3841  HB3 ARG X 242      87.213  59.015  71.995  0.00  0.00            
ATOM   3842  CG  ARG X 242      89.239  59.317  72.393  0.00  0.00            
ATOM   3843  HG2 ARG X 242      89.141  58.989  73.428  0.00  0.00            
ATOM   3844  HG3 ARG X 242      90.253  59.081  72.071  0.00  0.00            
ATOM   3845  CD  ARG X 242      89.203  60.824  72.459  0.00  0.00            
ATOM   3846  HD2 ARG X 242      89.236  61.316  71.487  0.00  0.00            
ATOM   3847  HD3 ARG X 242      88.298  61.126  72.985  0.00  0.00            
ATOM   3848  NE  ARG X 242      90.234  61.434  73.346  0.00  0.00            
ATOM   3849  HE  ARG X 242      91.107  60.953  73.512  0.00  0.00            
ATOM   3850  CZ  ARG X 242      90.170  62.546  73.999  0.00  0.00            
ATOM   3851  NH1 ARG X 242      89.146  63.343  73.996  0.00  0.00            
ATOM   3852 HH11 ARG X 242      88.397  63.238  73.327  0.00  0.00            
ATOM   3853 HH12 ARG X 242      89.218  64.174  74.566  0.00  0.00            
ATOM   3854  NH2 ARG X 242      91.211  62.878  74.683  0.00  0.00            
ATOM   3855 HH21 ARG X 242      92.045  62.310  74.739  0.00  0.00            
ATOM   3856 HH22 ARG X 242      91.276  63.864  74.891  0.00  0.00            
ATOM   3857  C   ARG X 242      88.576  56.434  72.328  0.00  0.00            
ATOM   3858  O   ARG X 242      89.791  56.279  72.632  0.00  0.00            
ATOM   3859  N   ASN X 243      87.511  55.801  72.885  0.00  0.00            
ATOM   3860  H   ASN X 243      86.677  55.954  72.337  0.00  0.00            
ATOM   3861  CA  ASN X 243      87.577  54.751  73.832  0.00  0.00            
ATOM   3862  HA  ASN X 243      88.202  55.117  74.646  0.00  0.00            
ATOM   3863  CB  ASN X 243      86.141  54.671  74.512  0.00  0.00            
ATOM   3864  HB2 ASN X 243      86.283  53.978  75.342  0.00  0.00            
ATOM   3865  HB3 ASN X 243      85.783  55.656  74.814  0.00  0.00            
ATOM   3866  CG  ASN X 243      85.056  54.229  73.597  0.00  0.00            
ATOM   3867  OD1 ASN X 243      84.863  54.733  72.488  0.00  0.00            
ATOM   3868  ND2 ASN X 243      84.366  53.170  74.006  0.00  0.00            
ATOM   3869 HD21 ASN X 243      83.554  52.913  73.462  0.00  0.00            
ATOM   3870 HD22 ASN X 243      84.604  52.669  74.849  0.00  0.00            
ATOM   3871  C   ASN X 243      87.991  53.414  73.260  0.00  0.00            
ATOM   3872  O   ASN X 243      88.408  52.493  74.015  0.00  0.00            
ATOM   3873  N   GLU X 244      87.890  53.142  71.928  0.00  0.00            
ATOM   3874  H   GLU X 244      87.653  53.856  71.254  0.00  0.00            
ATOM   3875  CA  GLU X 244      88.201  51.862  71.318  0.00  0.00            
ATOM   3876  HA  GLU X 244      88.166  51.094  72.091  0.00  0.00            
ATOM   3877  CB  GLU X 244      87.215  51.527  70.142  0.00  0.00            
ATOM   3878  HB2 GLU X 244      87.361  52.268  69.357  0.00  0.00            
ATOM   3879  HB3 GLU X 244      87.505  50.572  69.703  0.00  0.00            
ATOM   3880  CG  GLU X 244      85.762  51.569  70.449  0.00  0.00            
ATOM   3881  HG2 GLU X 244      85.566  52.509  70.964  0.00  0.00            
ATOM   3882  HG3 GLU X 244      85.229  51.491  69.501  0.00  0.00            
ATOM   3883  CD  GLU X 244      85.351  50.371  71.437  0.00  0.00            
ATOM   3884  OE1 GLU X 244      86.137  49.436  71.656  0.00  0.00            
ATOM   3885  OE2 GLU X 244      84.213  50.413  71.983  0.00  0.00            
ATOM   3886  C   GLU X 244      89.665  51.765  70.873  0.00  0.00            
ATOM   3887  O   GLU X 244      90.327  52.786  70.747  0.00  0.00            
ATOM   3888  N   GLY X 245      90.206  50.603  70.650  0.00  0.00            
ATOM   3889  H   GLY X 245      89.559  49.832  70.568  0.00  0.00            
ATOM   3890  CA  GLY X 245      91.477  50.435  69.896  0.00  0.00            
ATOM   3891  HA2 GLY X 245      92.384  50.874  70.313  0.00  0.00            
ATOM   3892  HA3 GLY X 245      91.706  49.370  69.872  0.00  0.00            
ATOM   3893  C   GLY X 245      91.391  50.796  68.416  0.00  0.00            
ATOM   3894  O   GLY X 245      90.821  50.004  67.611  0.00  0.00            
ATOM   3895  N   ASN X 246      91.872  51.938  68.023  0.00  0.00            
ATOM   3896  H   ASN X 246      92.342  52.467  68.744  0.00  0.00            
ATOM   3897  CA  ASN X 246      91.747  52.519  66.640  0.00  0.00            
ATOM   3898  HA  ASN X 246      90.767  52.357  66.190  0.00  0.00            
ATOM   3899  CB  ASN X 246      91.972  54.004  66.693  0.00  0.00            
ATOM   3900  HB2 ASN X 246      92.994  54.071  67.067  0.00  0.00            
ATOM   3901  HB3 ASN X 246      92.041  54.529  65.741  0.00  0.00            
ATOM   3902  CG  ASN X 246      91.009  54.801  67.651  0.00  0.00            
ATOM   3903  OD1 ASN X 246      91.485  55.541  68.437  0.00  0.00            
ATOM   3904  ND2 ASN X 246      89.740  54.511  67.754  0.00  0.00            
ATOM   3905 HD21 ASN X 246      89.245  54.748  68.602  0.00  0.00            
ATOM   3906 HD22 ASN X 246      89.266  53.870  67.134  0.00  0.00            
ATOM   3907  C   ASN X 246      92.724  52.007  65.612  0.00  0.00            
ATOM   3908  O   ASN X 246      93.799  51.472  65.951  0.00  0.00            
ATOM   3909  N   LEU X 247      92.466  52.283  64.346  0.00  0.00            
ATOM   3910  H   LEU X 247      91.522  52.609  64.194  0.00  0.00            
ATOM   3911  CA  LEU X 247      93.426  52.453  63.283  0.00  0.00            
ATOM   3912  HA  LEU X 247      93.763  51.438  63.076  0.00  0.00            
ATOM   3913  CB  LEU X 247      92.850  53.181  62.122  0.00  0.00            
ATOM   3914  HB2 LEU X 247      92.175  53.930  62.537  0.00  0.00            
ATOM   3915  HB3 LEU X 247      93.679  53.692  61.632  0.00  0.00            
ATOM   3916  CG  LEU X 247      92.054  52.398  61.106  0.00  0.00            
ATOM   3917  HG  LEU X 247      91.434  51.630  61.569  0.00  0.00            
ATOM   3918  CD1 LEU X 247      90.952  53.216  60.324  0.00  0.00            
ATOM   3919 HD11 LEU X 247      90.526  52.487  59.634  0.00  0.00            
ATOM   3920 HD12 LEU X 247      90.205  53.576  61.032  0.00  0.00            
ATOM   3921 HD13 LEU X 247      91.364  54.080  59.802  0.00  0.00            
ATOM   3922  CD2 LEU X 247      93.096  51.847  60.188  0.00  0.00            
ATOM   3923 HD21 LEU X 247      93.885  51.334  60.738  0.00  0.00            
ATOM   3924 HD22 LEU X 247      92.740  51.228  59.365  0.00  0.00            
ATOM   3925 HD23 LEU X 247      93.595  52.702  59.732  0.00  0.00            
ATOM   3926  C   LEU X 247      94.679  53.264  63.732  0.00  0.00            
ATOM   3927  O   LEU X 247      94.472  54.325  64.360  0.00  0.00            
ATOM   3928  N   GLU X 248      95.861  52.847  63.266  0.00  0.00            
ATOM   3929  H   GLU X 248      96.061  51.931  62.889  0.00  0.00            
ATOM   3930  CA  GLU X 248      97.048  53.603  63.586  0.00  0.00            
ATOM   3931  HA  GLU X 248      97.015  54.017  64.593  0.00  0.00            
ATOM   3932  CB  GLU X 248      98.359  52.786  63.445  0.00  0.00            
ATOM   3933  HB2 GLU X 248      98.388  51.850  64.003  0.00  0.00            
ATOM   3934  HB3 GLU X 248      98.384  52.409  62.423  0.00  0.00            
ATOM   3935  CG  GLU X 248      99.589  53.592  63.783  0.00  0.00            
ATOM   3936  HG2 GLU X 248     100.414  53.057  63.310  0.00  0.00            
ATOM   3937  HG3 GLU X 248      99.747  54.557  63.301  0.00  0.00            
ATOM   3938  CD  GLU X 248      99.894  53.912  65.314  0.00  0.00            
ATOM   3939  OE1 GLU X 248      99.510  53.082  66.131  0.00  0.00            
ATOM   3940  OE2 GLU X 248     100.511  55.001  65.595  0.00  0.00            
ATOM   3941  C   GLU X 248      97.279  54.845  62.710  0.00  0.00            
ATOM   3942  O   GLU X 248      97.415  55.934  63.193  0.00  0.00            
ATOM   3943  N   LYS X 249      97.051  54.741  61.375  0.00  0.00            
ATOM   3944  H   LYS X 249      96.922  53.796  61.043  0.00  0.00            
ATOM   3945  CA  LYS X 249      97.252  55.837  60.353  0.00  0.00            
ATOM   3946  HA  LYS X 249      97.784  56.670  60.813  0.00  0.00            
ATOM   3947  CB  LYS X 249      98.238  55.424  59.235  0.00  0.00            
ATOM   3948  HB2 LYS X 249      97.723  54.673  58.636  0.00  0.00            
ATOM   3949  HB3 LYS X 249      98.486  56.242  58.559  0.00  0.00            
ATOM   3950  CG  LYS X 249      99.659  54.891  59.672  0.00  0.00            
ATOM   3951  HG2 LYS X 249      99.561  54.083  60.397  0.00  0.00            
ATOM   3952  HG3 LYS X 249     100.104  54.516  58.751  0.00  0.00            
ATOM   3953  CD  LYS X 249     100.520  55.991  60.283  0.00  0.00            
ATOM   3954  HD2 LYS X 249     100.706  56.835  59.620  0.00  0.00            
ATOM   3955  HD3 LYS X 249      99.912  56.384  61.098  0.00  0.00            
ATOM   3956  CE  LYS X 249     101.787  55.472  60.918  0.00  0.00            
ATOM   3957  HE2 LYS X 249     101.729  54.625  61.602  0.00  0.00            
ATOM   3958  HE3 LYS X 249     102.413  55.140  60.090  0.00  0.00            
ATOM   3959  NZ  LYS X 249     102.484  56.501  61.648  0.00  0.00            
ATOM   3960  HZ1 LYS X 249     102.663  57.316  61.079  0.00  0.00            
ATOM   3961  HZ2 LYS X 249     101.995  56.774  62.489  0.00  0.00            
ATOM   3962  HZ3 LYS X 249     103.333  56.082  61.999  0.00  0.00            
ATOM   3963  C   LYS X 249      95.938  56.251  59.670  0.00  0.00            
ATOM   3964  O   LYS X 249      94.926  55.593  59.721  0.00  0.00            
ATOM   3965  N   PHE X 250      96.136  57.252  58.844  0.00  0.00            
ATOM   3966  H   PHE X 250      97.075  57.611  58.743  0.00  0.00            
ATOM   3967  CA  PHE X 250      95.129  57.469  57.807  0.00  0.00            
ATOM   3968  HA  PHE X 250      94.611  56.558  57.508  0.00  0.00            
ATOM   3969  CB  PHE X 250      94.108  58.527  58.230  0.00  0.00            
ATOM   3970  HB2 PHE X 250      93.988  58.451  59.311  0.00  0.00            
ATOM   3971  HB3 PHE X 250      94.403  59.522  57.897  0.00  0.00            
ATOM   3972  CG  PHE X 250      92.764  58.218  57.581  0.00  0.00            
ATOM   3973  CD1 PHE X 250      91.937  57.172  58.071  0.00  0.00            
ATOM   3974  HD1 PHE X 250      92.229  56.579  58.925  0.00  0.00            
ATOM   3975  CE1 PHE X 250      90.711  56.862  57.461  0.00  0.00            
ATOM   3976  HE1 PHE X 250      90.146  55.989  57.755  0.00  0.00            
ATOM   3977  CZ  PHE X 250      90.276  57.682  56.438  0.00  0.00            
ATOM   3978  HZ  PHE X 250      89.305  57.524  55.993  0.00  0.00            
ATOM   3979  CE2 PHE X 250      91.011  58.756  55.973  0.00  0.00            
ATOM   3980  HE2 PHE X 250      90.581  59.370  55.194  0.00  0.00            
ATOM   3981  CD2 PHE X 250      92.265  59.051  56.541  0.00  0.00            
ATOM   3982  HD2 PHE X 250      92.776  59.903  56.117  0.00  0.00            
ATOM   3983  C   PHE X 250      95.769  57.943  56.513  0.00  0.00            
ATOM   3984  O   PHE X 250      96.850  58.590  56.481  0.00  0.00            
ATOM   3985  N   ASP X 251      95.135  57.657  55.390  0.00  0.00            
ATOM   3986  H   ASP X 251      94.174  57.348  55.412  0.00  0.00            
ATOM   3987  CA  ASP X 251      95.586  57.849  54.079  0.00  0.00            
ATOM   3988  HA  ASP X 251      96.262  58.703  54.071  0.00  0.00            
ATOM   3989  CB  ASP X 251      96.452  56.689  53.603  0.00  0.00            
ATOM   3990  HB2 ASP X 251      97.204  56.592  54.385  0.00  0.00            
ATOM   3991  HB3 ASP X 251      95.843  55.785  53.642  0.00  0.00            
ATOM   3992  CG  ASP X 251      97.056  56.907  52.278  0.00  0.00            
ATOM   3993  OD1 ASP X 251      96.395  56.724  51.231  0.00  0.00            
ATOM   3994  OD2 ASP X 251      98.288  57.000  52.359  0.00  0.00            
ATOM   3995  C   ASP X 251      94.488  58.148  53.062  0.00  0.00            
ATOM   3996  O   ASP X 251      93.370  57.594  53.235  0.00  0.00            
ATOM   3997  N   LYS X 252      94.769  59.032  52.085  0.00  0.00            
ATOM   3998  H   LYS X 252      95.636  59.541  52.185  0.00  0.00            
ATOM   3999  CA  LYS X 252      93.767  59.665  51.152  0.00  0.00            
ATOM   4000  HA  LYS X 252      92.923  60.031  51.738  0.00  0.00            
ATOM   4001  CB  LYS X 252      94.445  60.787  50.419  0.00  0.00            
ATOM   4002  HB2 LYS X 252      93.740  61.317  49.778  0.00  0.00            
ATOM   4003  HB3 LYS X 252      94.824  61.569  51.077  0.00  0.00            
ATOM   4004  CG  LYS X 252      95.636  60.363  49.587  0.00  0.00            
ATOM   4005  HG2 LYS X 252      96.431  59.920  50.186  0.00  0.00            
ATOM   4006  HG3 LYS X 252      95.362  59.574  48.887  0.00  0.00            
ATOM   4007  CD  LYS X 252      96.195  61.353  48.614  0.00  0.00            
ATOM   4008  HD2 LYS X 252      95.370  61.844  48.099  0.00  0.00            
ATOM   4009  HD3 LYS X 252      96.851  62.090  49.077  0.00  0.00            
ATOM   4010  CE  LYS X 252      97.050  60.732  47.489  0.00  0.00            
ATOM   4011  HE2 LYS X 252      97.691  60.027  48.018  0.00  0.00            
ATOM   4012  HE3 LYS X 252      96.468  60.192  46.742  0.00  0.00            
ATOM   4013  NZ  LYS X 252      98.027  61.679  46.824  0.00  0.00            
ATOM   4014  HZ1 LYS X 252      98.341  62.332  47.527  0.00  0.00            
ATOM   4015  HZ2 LYS X 252      98.873  61.204  46.543  0.00  0.00            
ATOM   4016  HZ3 LYS X 252      97.577  62.067  46.008  0.00  0.00            
ATOM   4017  C   LYS X 252      93.117  58.591  50.298  0.00  0.00            
ATOM   4018  O   LYS X 252      91.993  58.726  49.837  0.00  0.00            
ATOM   4019  N   SER X 253      93.849  57.495  50.024  0.00  0.00            
ATOM   4020  H   SER X 253      94.751  57.450  50.477  0.00  0.00            
ATOM   4021  CA  SER X 253      93.407  56.381  49.129  0.00  0.00            
ATOM   4022  HA  SER X 253      93.163  56.919  48.213  0.00  0.00            
ATOM   4023  CB  SER X 253      94.514  55.362  48.857  0.00  0.00            
ATOM   4024  HB2 SER X 253      94.064  54.519  48.333  0.00  0.00            
ATOM   4025  HB3 SER X 253      95.339  55.752  48.261  0.00  0.00            
ATOM   4026  OG  SER X 253      95.010  54.782  50.072  0.00  0.00            
ATOM   4027  HG  SER X 253      95.737  55.364  50.304  0.00  0.00            
ATOM   4028  C   SER X 253      92.093  55.766  49.636  0.00  0.00            
ATOM   4029  O   SER X 253      91.378  55.268  48.809  0.00  0.00            
ATOM   4030  N   ALA X 254      91.759  55.812  50.935  0.00  0.00            
ATOM   4031  H   ALA X 254      92.411  56.272  51.553  0.00  0.00            
ATOM   4032  CA  ALA X 254      90.579  55.103  51.515  0.00  0.00            
ATOM   4033  HA  ALA X 254      90.421  54.179  50.960  0.00  0.00            
ATOM   4034  CB  ALA X 254      90.716  54.906  53.018  0.00  0.00            
ATOM   4035  HB1 ALA X 254      91.715  54.528  53.236  0.00  0.00            
ATOM   4036  HB2 ALA X 254      90.506  55.894  53.428  0.00  0.00            
ATOM   4037  HB3 ALA X 254      89.923  54.201  53.270  0.00  0.00            
ATOM   4038  C   ALA X 254      89.326  55.970  51.145  0.00  0.00            
ATOM   4039  O   ALA X 254      88.307  55.423  50.893  0.00  0.00            
ATOM   4040  N   LEU X 255      89.523  57.322  51.090  0.00  0.00            
ATOM   4041  H   LEU X 255      90.422  57.700  51.353  0.00  0.00            
ATOM   4042  CA  LEU X 255      88.451  58.203  50.618  0.00  0.00            
ATOM   4043  HA  LEU X 255      87.491  57.819  50.966  0.00  0.00            
ATOM   4044  CB  LEU X 255      88.536  59.670  51.166  0.00  0.00            
ATOM   4045  HB2 LEU X 255      89.442  60.214  50.899  0.00  0.00            
ATOM   4046  HB3 LEU X 255      87.689  60.188  50.716  0.00  0.00            
ATOM   4047  CG  LEU X 255      88.478  59.687  52.759  0.00  0.00            
ATOM   4048  HG  LEU X 255      89.190  58.935  53.101  0.00  0.00            
ATOM   4049  CD1 LEU X 255      88.959  60.951  53.484  0.00  0.00            
ATOM   4050 HD11 LEU X 255      88.991  60.881  54.572  0.00  0.00            
ATOM   4051 HD12 LEU X 255      89.980  61.188  53.185  0.00  0.00            
ATOM   4052 HD13 LEU X 255      88.366  61.829  53.230  0.00  0.00            
ATOM   4053  CD2 LEU X 255      87.061  59.460  53.299  0.00  0.00            
ATOM   4054 HD21 LEU X 255      86.379  60.300  53.172  0.00  0.00            
ATOM   4055 HD22 LEU X 255      86.695  58.621  52.708  0.00  0.00            
ATOM   4056 HD23 LEU X 255      87.243  59.218  54.347  0.00  0.00            
ATOM   4057  C   LEU X 255      88.362  58.265  49.057  0.00  0.00            
ATOM   4058  O   LEU X 255      87.267  58.462  48.599  0.00  0.00            
ATOM   4059  N   GLU X 256      89.451  57.884  48.368  0.00  0.00            
ATOM   4060  H   GLU X 256      90.245  57.749  48.977  0.00  0.00            
ATOM   4061  CA  GLU X 256      89.512  57.794  46.900  0.00  0.00            
ATOM   4062  HA  GLU X 256      89.116  58.723  46.488  0.00  0.00            
ATOM   4063  CB  GLU X 256      91.011  57.664  46.534  0.00  0.00            
ATOM   4064  HB2 GLU X 256      91.679  58.443  46.901  0.00  0.00            
ATOM   4065  HB3 GLU X 256      91.416  56.727  46.918  0.00  0.00            
ATOM   4066  CG  GLU X 256      91.208  57.719  44.976  0.00  0.00            
ATOM   4067  HG2 GLU X 256      92.265  57.455  44.930  0.00  0.00            
ATOM   4068  HG3 GLU X 256      90.699  56.901  44.465  0.00  0.00            
ATOM   4069  CD  GLU X 256      91.088  59.083  44.324  0.00  0.00            
ATOM   4070  OE1 GLU X 256      90.670  60.036  44.980  0.00  0.00            
ATOM   4071  OE2 GLU X 256      91.477  59.198  43.143  0.00  0.00            
ATOM   4072  C   GLU X 256      88.806  56.579  46.390  0.00  0.00            
ATOM   4073  O   GLU X 256      88.073  56.647  45.291  0.00  0.00            
ATOM   4074  N   GLY X 257      88.752  55.458  47.145  0.00  0.00            
ATOM   4075  H   GLY X 257      89.365  55.395  47.945  0.00  0.00            
ATOM   4076  CA  GLY X 257      88.018  54.261  46.632  0.00  0.00            
ATOM   4077  HA2 GLY X 257      88.381  54.014  45.634  0.00  0.00            
ATOM   4078  HA3 GLY X 257      88.260  53.412  47.270  0.00  0.00            
ATOM   4079  C   GLY X 257      86.505  54.445  46.577  0.00  0.00            
ATOM   4080  O   GLY X 257      85.841  53.595  45.963  0.00  0.00            
ATOM   4081  N   LEU X 258      85.917  55.498  47.090  0.00  0.00            
ATOM   4082  H   LEU X 258      86.503  56.279  47.348  0.00  0.00            
ATOM   4083  CA  LEU X 258      84.450  55.775  47.060  0.00  0.00            
ATOM   4084  HA  LEU X 258      83.886  54.871  47.287  0.00  0.00            
ATOM   4085  CB  LEU X 258      84.220  56.783  48.193  0.00  0.00            
ATOM   4086  HB2 LEU X 258      84.792  57.691  48.001  0.00  0.00            
ATOM   4087  HB3 LEU X 258      83.145  56.957  48.160  0.00  0.00            
ATOM   4088  CG  LEU X 258      84.459  56.292  49.638  0.00  0.00            
ATOM   4089  HG  LEU X 258      85.485  55.926  49.659  0.00  0.00            
ATOM   4090  CD1 LEU X 258      84.378  57.508  50.566  0.00  0.00            
ATOM   4091 HD11 LEU X 258      85.218  58.153  50.307  0.00  0.00            
ATOM   4092 HD12 LEU X 258      83.480  58.081  50.333  0.00  0.00            
ATOM   4093 HD13 LEU X 258      84.493  57.202  51.605  0.00  0.00            
ATOM   4094  CD2 LEU X 258      83.541  55.175  50.117  0.00  0.00            
ATOM   4095 HD21 LEU X 258      83.542  54.436  49.315  0.00  0.00            
ATOM   4096 HD22 LEU X 258      83.817  54.636  51.023  0.00  0.00            
ATOM   4097 HD23 LEU X 258      82.524  55.545  50.246  0.00  0.00            
ATOM   4098  C   LEU X 258      83.951  56.298  45.665  0.00  0.00            
ATOM   4099  O   LEU X 258      82.804  56.572  45.572  0.00  0.00            
ATOM   4100  N   CYX X 259      84.888  56.559  44.719  0.00  0.00            
ATOM   4101  H   CYX X 259      85.853  56.316  44.891  0.00  0.00            
ATOM   4102  CA  CYX X 259      84.425  57.089  43.422  0.00  0.00            
ATOM   4103  HA  CYX X 259      83.944  58.059  43.541  0.00  0.00            
ATOM   4104  CB  CYX X 259      85.687  57.320  42.520  0.00  0.00            
ATOM   4105  HB2 CYX X 259      86.534  56.685  42.781  0.00  0.00            
ATOM   4106  HB3 CYX X 259      85.426  57.088  41.488  0.00  0.00            
ATOM   4107  SG  CYX X 259      86.172  59.091  42.509  0.00  0.00            
ATOM   4108  C   CYX X 259      83.386  56.162  42.749  0.00  0.00            
ATOM   4109  O   CYX X 259      82.572  56.705  41.967  0.00  0.00            
ATOM   4110  N   ASN X 260      83.366  54.857  43.037  0.00  0.00            
ATOM   4111  H   ASN X 260      84.071  54.506  43.670  0.00  0.00            
ATOM   4112  CA  ASN X 260      82.344  53.914  42.479  0.00  0.00            
ATOM   4113  HA  ASN X 260      82.077  54.178  41.456  0.00  0.00            
ATOM   4114  CB  ASN X 260      82.960  52.487  42.417  0.00  0.00            
ATOM   4115  HB2 ASN X 260      83.132  52.123  43.430  0.00  0.00            
ATOM   4116  HB3 ASN X 260      82.252  51.809  41.941  0.00  0.00            
ATOM   4117  CG  ASN X 260      84.248  52.314  41.558  0.00  0.00            
ATOM   4118  OD1 ASN X 260      84.323  52.877  40.515  0.00  0.00            
ATOM   4119  ND2 ASN X 260      85.083  51.430  41.960  0.00  0.00            
ATOM   4120 HD21 ASN X 260      85.744  51.041  41.303  0.00  0.00            
ATOM   4121 HD22 ASN X 260      84.891  50.878  42.783  0.00  0.00            
ATOM   4122  C   ASN X 260      80.909  53.929  43.148  0.00  0.00            
ATOM   4123  O   ASN X 260      80.243  52.902  43.090  0.00  0.00            
ATOM   4124  N   LEU X 261      80.656  55.007  44.000  0.00  0.00            
ATOM   4125  H   LEU X 261      81.289  55.770  44.195  0.00  0.00            
ATOM   4126  CA  LEU X 261      79.454  55.148  44.776  0.00  0.00            
ATOM   4127  HA  LEU X 261      78.744  54.364  44.512  0.00  0.00            
ATOM   4128  CB  LEU X 261      79.699  55.171  46.305  0.00  0.00            
ATOM   4129  HB2 LEU X 261      80.520  55.867  46.475  0.00  0.00            
ATOM   4130  HB3 LEU X 261      78.756  55.523  46.724  0.00  0.00            
ATOM   4131  CG  LEU X 261      79.996  53.782  46.883  0.00  0.00            
ATOM   4132  HG  LEU X 261      79.232  53.060  46.594  0.00  0.00            
ATOM   4133  CD1 LEU X 261      81.366  53.288  46.482  0.00  0.00            
ATOM   4134 HD11 LEU X 261      82.053  54.086  46.198  0.00  0.00            
ATOM   4135 HD12 LEU X 261      81.819  52.775  47.330  0.00  0.00            
ATOM   4136 HD13 LEU X 261      81.203  52.676  45.595  0.00  0.00            
ATOM   4137  CD2 LEU X 261      79.972  53.866  48.398  0.00  0.00            
ATOM   4138 HD21 LEU X 261      80.787  54.527  48.697  0.00  0.00            
ATOM   4139 HD22 LEU X 261      79.040  54.273  48.790  0.00  0.00            
ATOM   4140 HD23 LEU X 261      80.074  52.945  48.971  0.00  0.00            
ATOM   4141  C   LEU X 261      78.705  56.394  44.283  0.00  0.00            
ATOM   4142  O   LEU X 261      79.323  57.311  43.729  0.00  0.00            
ATOM   4143  N   THR X 262      77.425  56.495  44.427  0.00  0.00            
ATOM   4144  H   THR X 262      77.012  55.648  44.789  0.00  0.00            
ATOM   4145  CA  THR X 262      76.581  57.726  44.226  0.00  0.00            
ATOM   4146  HA  THR X 262      77.107  58.517  43.691  0.00  0.00            
ATOM   4147  CB  THR X 262      75.410  57.367  43.358  0.00  0.00            
ATOM   4148  HB  THR X 262      74.808  56.625  43.883  0.00  0.00            
ATOM   4149  CG2 THR X 262      74.486  58.517  43.179  0.00  0.00            
ATOM   4150 HG21 THR X 262      74.063  59.010  44.054  0.00  0.00            
ATOM   4151 HG22 THR X 262      75.097  59.309  42.746  0.00  0.00            
ATOM   4152 HG23 THR X 262      73.774  58.296  42.384  0.00  0.00            
ATOM   4153  OG1 THR X 262      75.742  56.867  42.018  0.00  0.00            
ATOM   4154  HG1 THR X 262      76.211  56.041  42.156  0.00  0.00            
ATOM   4155  C   THR X 262      76.249  58.209  45.623  0.00  0.00            
ATOM   4156  O   THR X 262      75.604  57.476  46.404  0.00  0.00            
ATOM   4157  N   ILE X 263      76.698  59.401  46.046  0.00  0.00            
ATOM   4158  H   ILE X 263      77.367  59.867  45.451  0.00  0.00            
ATOM   4159  CA  ILE X 263      76.574  60.010  47.391  0.00  0.00            
ATOM   4160  HA  ILE X 263      75.977  59.358  48.028  0.00  0.00            
ATOM   4161  CB  ILE X 263      78.000  59.924  48.073  0.00  0.00            
ATOM   4162  HB  ILE X 263      78.692  60.478  47.439  0.00  0.00            
ATOM   4163  CG2 ILE X 263      77.974  60.689  49.451  0.00  0.00            
ATOM   4164 HG21 ILE X 263      78.959  60.792  49.907  0.00  0.00            
ATOM   4165 HG22 ILE X 263      77.643  61.713  49.282  0.00  0.00            
ATOM   4166 HG23 ILE X 263      77.313  60.243  50.195  0.00  0.00            
ATOM   4167  CG1 ILE X 263      78.564  58.478  48.143  0.00  0.00            
ATOM   4168 HG12 ILE X 263      78.065  57.926  48.939  0.00  0.00            
ATOM   4169 HG13 ILE X 263      78.318  57.931  47.233  0.00  0.00            
ATOM   4170  CD1 ILE X 263      80.112  58.479  48.287  0.00  0.00            
ATOM   4171 HD11 ILE X 263      80.363  57.600  48.881  0.00  0.00            
ATOM   4172 HD12 ILE X 263      80.574  58.214  47.335  0.00  0.00            
ATOM   4173 HD13 ILE X 263      80.507  59.427  48.651  0.00  0.00            
ATOM   4174  C   ILE X 263      75.950  61.417  47.278  0.00  0.00            
ATOM   4175  O   ILE X 263      76.201  62.182  46.321  0.00  0.00            
ATOM   4176  N   GLU X 264      75.050  61.848  48.192  0.00  0.00            
ATOM   4177  H   GLU X 264      74.780  61.232  48.945  0.00  0.00            
ATOM   4178  CA  GLU X 264      74.643  63.228  48.249  0.00  0.00            
ATOM   4179  HA  GLU X 264      74.892  63.749  47.325  0.00  0.00            
ATOM   4180  CB  GLU X 264      73.156  63.253  48.284  0.00  0.00            
ATOM   4181  HB2 GLU X 264      72.858  63.084  49.318  0.00  0.00            
ATOM   4182  HB3 GLU X 264      72.955  64.314  48.136  0.00  0.00            
ATOM   4183  CG  GLU X 264      72.398  62.325  47.369  0.00  0.00            
ATOM   4184  HG2 GLU X 264      72.554  61.268  47.586  0.00  0.00            
ATOM   4185  HG3 GLU X 264      71.322  62.458  47.482  0.00  0.00            
ATOM   4186  CD  GLU X 264      72.840  62.537  45.942  0.00  0.00            
ATOM   4187  OE1 GLU X 264      72.953  63.668  45.391  0.00  0.00            
ATOM   4188  OE2 GLU X 264      73.044  61.509  45.303  0.00  0.00            
ATOM   4189  C   GLU X 264      75.111  64.038  49.453  0.00  0.00            
ATOM   4190  O   GLU X 264      75.114  65.286  49.397  0.00  0.00            
ATOM   4191  N   GLU X 265      75.628  63.384  50.561  0.00  0.00            
ATOM   4192  H   GLU X 265      75.583  62.377  50.615  0.00  0.00            
ATOM   4193  CA  GLU X 265      76.114  63.960  51.823  0.00  0.00            
ATOM   4194  HA  GLU X 265      76.481  64.966  51.618  0.00  0.00            
ATOM   4195  CB  GLU X 265      74.923  64.092  52.876  0.00  0.00            
ATOM   4196  HB2 GLU X 265      74.671  63.048  53.065  0.00  0.00            
ATOM   4197  HB3 GLU X 265      75.297  64.427  53.844  0.00  0.00            
ATOM   4198  CG  GLU X 265      73.709  64.948  52.445  0.00  0.00            
ATOM   4199  HG2 GLU X 265      74.068  65.866  51.979  0.00  0.00            
ATOM   4200  HG3 GLU X 265      73.244  64.295  51.706  0.00  0.00            
ATOM   4201  CD  GLU X 265      72.804  65.294  53.593  0.00  0.00            
ATOM   4202  OE1 GLU X 265      71.619  65.556  53.245  0.00  0.00            
ATOM   4203  OE2 GLU X 265      73.135  65.187  54.802  0.00  0.00            
ATOM   4204  C   GLU X 265      77.315  63.151  52.423  0.00  0.00            
ATOM   4205  O   GLU X 265      77.303  61.906  52.257  0.00  0.00            
ATOM   4206  N   PHE X 266      78.166  63.764  53.241  0.00  0.00            
ATOM   4207  H   PHE X 266      77.967  64.735  53.436  0.00  0.00            
ATOM   4208  CA  PHE X 266      79.218  62.978  53.878  0.00  0.00            
ATOM   4209  HA  PHE X 266      78.953  61.921  53.848  0.00  0.00            
ATOM   4210  CB  PHE X 266      80.513  63.160  53.126  0.00  0.00            
ATOM   4211  HB2 PHE X 266      80.331  62.711  52.149  0.00  0.00            
ATOM   4212  HB3 PHE X 266      80.764  64.209  52.969  0.00  0.00            
ATOM   4213  CG  PHE X 266      81.717  62.439  53.654  0.00  0.00            
ATOM   4214  CD1 PHE X 266      81.659  61.004  53.586  0.00  0.00            
ATOM   4215  HD1 PHE X 266      80.794  60.478  53.209  0.00  0.00            
ATOM   4216  CE1 PHE X 266      82.693  60.291  54.214  0.00  0.00            
ATOM   4217  HE1 PHE X 266      82.622  59.213  54.195  0.00  0.00            
ATOM   4218  CZ  PHE X 266      83.847  60.868  54.737  0.00  0.00            
ATOM   4219  HZ  PHE X 266      84.636  60.264  55.161  0.00  0.00            
ATOM   4220  CE2 PHE X 266      83.927  62.239  54.690  0.00  0.00            
ATOM   4221  HE2 PHE X 266      84.816  62.631  55.161  0.00  0.00            
ATOM   4222  CD2 PHE X 266      82.874  63.042  54.286  0.00  0.00            
ATOM   4223  HD2 PHE X 266      83.037  64.109  54.321  0.00  0.00            
ATOM   4224  C   PHE X 266      79.371  63.391  55.378  0.00  0.00            
ATOM   4225  O   PHE X 266      78.892  64.433  55.817  0.00  0.00            
ATOM   4226  N   ARG X 267      80.014  62.519  56.192  0.00  0.00            
ATOM   4227  H   ARG X 267      80.151  61.582  55.841  0.00  0.00            
ATOM   4228  CA  ARG X 267      80.655  62.823  57.398  0.00  0.00            
ATOM   4229  HA  ARG X 267      81.063  63.827  57.286  0.00  0.00            
ATOM   4230  CB  ARG X 267      79.707  62.810  58.606  0.00  0.00            
ATOM   4231  HB2 ARG X 267      78.955  63.549  58.326  0.00  0.00            
ATOM   4232  HB3 ARG X 267      79.318  61.797  58.711  0.00  0.00            
ATOM   4233  CG  ARG X 267      80.386  63.112  59.957  0.00  0.00            
ATOM   4234  HG2 ARG X 267      81.009  62.238  60.145  0.00  0.00            
ATOM   4235  HG3 ARG X 267      81.091  63.936  59.850  0.00  0.00            
ATOM   4236  CD  ARG X 267      79.395  63.310  61.111  0.00  0.00            
ATOM   4237  HD2 ARG X 267      78.626  62.547  60.994  0.00  0.00            
ATOM   4238  HD3 ARG X 267      79.849  62.964  62.039  0.00  0.00            
ATOM   4239  NE  ARG X 267      78.663  64.575  61.234  0.00  0.00            
ATOM   4240  HE  ARG X 267      78.895  65.299  60.569  0.00  0.00            
ATOM   4241  CZ  ARG X 267      77.845  64.852  62.218  0.00  0.00            
ATOM   4242  NH1 ARG X 267      77.439  64.002  63.154  0.00  0.00            
ATOM   4243 HH11 ARG X 267      77.507  63.018  62.937  0.00  0.00            
ATOM   4244 HH12 ARG X 267      76.756  64.330  63.822  0.00  0.00            
ATOM   4245  NH2 ARG X 267      77.303  66.042  62.304  0.00  0.00            
ATOM   4246 HH21 ARG X 267      77.628  66.741  61.652  0.00  0.00            
ATOM   4247 HH22 ARG X 267      76.728  66.247  63.109  0.00  0.00            
ATOM   4248  C   ARG X 267      81.902  61.901  57.609  0.00  0.00            
ATOM   4249  O   ARG X 267      81.769  60.681  57.432  0.00  0.00            
ATOM   4250  N   LEU X 268      82.998  62.413  58.121  0.00  0.00            
ATOM   4251  H   LEU X 268      82.987  63.420  58.201  0.00  0.00            
ATOM   4252  CA  LEU X 268      84.103  61.720  58.756  0.00  0.00            
ATOM   4253  HA  LEU X 268      83.826  60.670  58.658  0.00  0.00            
ATOM   4254  CB  LEU X 268      85.422  61.919  57.895  0.00  0.00            
ATOM   4255  HB2 LEU X 268      85.363  61.172  57.103  0.00  0.00            
ATOM   4256  HB3 LEU X 268      85.403  62.965  57.590  0.00  0.00            
ATOM   4257  CG  LEU X 268      86.719  61.620  58.706  0.00  0.00            
ATOM   4258  HG  LEU X 268      86.829  62.258  59.583  0.00  0.00            
ATOM   4259  CD1 LEU X 268      86.746  60.179  59.125  0.00  0.00            
ATOM   4260 HD11 LEU X 268      86.268  60.082  60.100  0.00  0.00            
ATOM   4261 HD12 LEU X 268      86.238  59.641  58.325  0.00  0.00            
ATOM   4262 HD13 LEU X 268      87.739  59.733  59.183  0.00  0.00            
ATOM   4263  CD2 LEU X 268      87.762  61.894  57.708  0.00  0.00            
ATOM   4264 HD21 LEU X 268      87.758  62.966  57.509  0.00  0.00            
ATOM   4265 HD22 LEU X 268      88.732  61.682  58.158  0.00  0.00            
ATOM   4266 HD23 LEU X 268      87.497  61.256  56.866  0.00  0.00            
ATOM   4267  C   LEU X 268      84.271  62.145  60.187  0.00  0.00            
ATOM   4268  O   LEU X 268      84.448  63.286  60.473  0.00  0.00            
ATOM   4269  N   ALA X 269      84.242  61.207  61.171  0.00  0.00            
ATOM   4270  H   ALA X 269      84.196  60.261  60.822  0.00  0.00            
ATOM   4271  CA  ALA X 269      84.083  61.572  62.620  0.00  0.00            
ATOM   4272  HA  ALA X 269      84.385  62.615  62.718  0.00  0.00            
ATOM   4273  CB  ALA X 269      82.568  61.416  62.925  0.00  0.00            
ATOM   4274  HB1 ALA X 269      82.264  61.878  63.864  0.00  0.00            
ATOM   4275  HB2 ALA X 269      81.824  61.675  62.172  0.00  0.00            
ATOM   4276  HB3 ALA X 269      82.361  60.351  63.037  0.00  0.00            
ATOM   4277  C   ALA X 269      85.050  60.822  63.569  0.00  0.00            
ATOM   4278  O   ALA X 269      84.960  59.625  63.646  0.00  0.00            
ATOM   4279  N   TYR X 270      85.975  61.515  64.168  0.00  0.00            
ATOM   4280  H   TYR X 270      85.882  62.511  64.026  0.00  0.00            
ATOM   4281  CA  TYR X 270      87.184  61.047  64.859  0.00  0.00            
ATOM   4282  HA  TYR X 270      87.697  61.974  65.115  0.00  0.00            
ATOM   4283  CB  TYR X 270      86.834  60.423  66.224  0.00  0.00            
ATOM   4284  HB2 TYR X 270      86.363  61.154  66.880  0.00  0.00            
ATOM   4285  HB3 TYR X 270      86.164  59.572  66.104  0.00  0.00            
ATOM   4286  CG  TYR X 270      88.054  60.027  67.009  0.00  0.00            
ATOM   4287  CD1 TYR X 270      88.756  61.011  67.766  0.00  0.00            
ATOM   4288  HD1 TYR X 270      88.491  62.056  67.833  0.00  0.00            
ATOM   4289  CE1 TYR X 270      89.956  60.627  68.481  0.00  0.00            
ATOM   4290  HE1 TYR X 270      90.478  61.322  69.121  0.00  0.00            
ATOM   4291  CZ  TYR X 270      90.351  59.245  68.467  0.00  0.00            
ATOM   4292  OH  TYR X 270      91.529  58.805  69.040  0.00  0.00            
ATOM   4293  HH  TYR X 270      91.857  58.019  68.598  0.00  0.00            
ATOM   4294  CE2 TYR X 270      89.573  58.290  67.780  0.00  0.00            
ATOM   4295  HE2 TYR X 270      89.955  57.280  67.765  0.00  0.00            
ATOM   4296  CD2 TYR X 270      88.435  58.667  67.050  0.00  0.00            
ATOM   4297  HD2 TYR X 270      87.769  57.873  66.744  0.00  0.00            
ATOM   4298  C   TYR X 270      88.166  60.278  63.948  0.00  0.00            
ATOM   4299  O   TYR X 270      87.702  59.312  63.363  0.00  0.00            
ATOM   4300  N   LEU X 271      89.463  60.587  63.964  0.00  0.00            
ATOM   4301  H   LEU X 271      89.685  61.434  64.466  0.00  0.00            
ATOM   4302  CA  LEU X 271      90.653  59.718  63.701  0.00  0.00            
ATOM   4303  HA  LEU X 271      90.323  58.683  63.786  0.00  0.00            
ATOM   4304  CB  LEU X 271      91.073  59.935  62.247  0.00  0.00            
ATOM   4305  HB2 LEU X 271      91.281  61.002  62.323  0.00  0.00            
ATOM   4306  HB3 LEU X 271      92.034  59.446  62.088  0.00  0.00            
ATOM   4307  CG  LEU X 271      90.200  59.449  61.034  0.00  0.00            
ATOM   4308  HG  LEU X 271      89.265  60.009  61.060  0.00  0.00            
ATOM   4309  CD1 LEU X 271      90.802  59.754  59.702  0.00  0.00            
ATOM   4310 HD11 LEU X 271      90.966  60.819  59.538  0.00  0.00            
ATOM   4311 HD12 LEU X 271      91.835  59.426  59.814  0.00  0.00            
ATOM   4312 HD13 LEU X 271      90.214  59.340  58.883  0.00  0.00            
ATOM   4313  CD2 LEU X 271      89.871  57.949  61.172  0.00  0.00            
ATOM   4314 HD21 LEU X 271      89.186  57.819  62.010  0.00  0.00            
ATOM   4315 HD22 LEU X 271      89.236  57.509  60.403  0.00  0.00            
ATOM   4316 HD23 LEU X 271      90.734  57.284  61.188  0.00  0.00            
ATOM   4317  C   LEU X 271      91.764  59.848  64.795  0.00  0.00            
ATOM   4318  O   LEU X 271      91.790  60.815  65.510  0.00  0.00            
ATOM   4319  N   ASP X 272      92.763  59.004  64.850  0.00  0.00            
ATOM   4320  H   ASP X 272      92.774  58.185  64.259  0.00  0.00            
ATOM   4321  CA  ASP X 272      93.975  59.186  65.729  0.00  0.00            
ATOM   4322  HA  ASP X 272      93.675  59.852  66.538  0.00  0.00            
ATOM   4323  CB  ASP X 272      94.210  57.788  66.287  0.00  0.00            
ATOM   4324  HB2 ASP X 272      93.316  57.443  66.807  0.00  0.00            
ATOM   4325  HB3 ASP X 272      94.453  57.148  65.439  0.00  0.00            
ATOM   4326  CG  ASP X 272      95.354  57.896  67.287  0.00  0.00            
ATOM   4327  OD1 ASP X 272      96.545  58.129  66.907  0.00  0.00            
ATOM   4328  OD2 ASP X 272      95.074  57.991  68.516  0.00  0.00            
ATOM   4329  C   ASP X 272      95.017  59.843  64.912  0.00  0.00            
ATOM   4330  O   ASP X 272      95.635  60.788  65.391  0.00  0.00            
ATOM   4331  N   TYR X 273      95.200  59.448  63.614  0.00  0.00            
ATOM   4332  H   TYR X 273      94.744  58.573  63.399  0.00  0.00            
ATOM   4333  CA  TYR X 273      96.139  60.127  62.786  0.00  0.00            
ATOM   4334  HA  TYR X 273      97.167  60.152  63.146  0.00  0.00            
ATOM   4335  CB  TYR X 273      96.378  59.291  61.489  0.00  0.00            
ATOM   4336  HB2 TYR X 273      96.612  58.292  61.858  0.00  0.00            
ATOM   4337  HB3 TYR X 273      95.524  59.282  60.812  0.00  0.00            
ATOM   4338  CG  TYR X 273      97.722  59.634  60.687  0.00  0.00            
ATOM   4339  CD1 TYR X 273      98.963  59.322  61.272  0.00  0.00            
ATOM   4340  HD1 TYR X 273      98.969  59.024  62.310  0.00  0.00            
ATOM   4341  CE1 TYR X 273     100.195  59.509  60.589  0.00  0.00            
ATOM   4342  HE1 TYR X 273     101.144  59.126  60.933  0.00  0.00            
ATOM   4343  CZ  TYR X 273     100.163  60.148  59.338  0.00  0.00            
ATOM   4344  OH  TYR X 273     101.387  60.413  58.715  0.00  0.00            
ATOM   4345  HH  TYR X 273     101.287  60.811  57.847  0.00  0.00            
ATOM   4346  CE2 TYR X 273      98.915  60.521  58.699  0.00  0.00            
ATOM   4347  HE2 TYR X 273      98.909  61.070  57.769  0.00  0.00            
ATOM   4348  CD2 TYR X 273      97.762  60.234  59.425  0.00  0.00            
ATOM   4349  HD2 TYR X 273      96.830  60.609  59.028  0.00  0.00            
ATOM   4350  C   TYR X 273      95.654  61.543  62.428  0.00  0.00            
ATOM   4351  O   TYR X 273      94.489  61.933  62.567  0.00  0.00            
ATOM   4352  N   TYR X 274      96.631  62.360  61.937  0.00  0.00            
ATOM   4353  H   TYR X 274      97.561  61.973  61.870  0.00  0.00            
ATOM   4354  CA  TYR X 274      96.422  63.735  61.612  0.00  0.00            
ATOM   4355  HA  TYR X 274      95.420  64.130  61.777  0.00  0.00            
ATOM   4356  CB  TYR X 274      97.350  64.536  62.468  0.00  0.00            
ATOM   4357  HB2 TYR X 274      97.264  65.570  62.135  0.00  0.00            
ATOM   4358  HB3 TYR X 274      97.052  64.524  63.516  0.00  0.00            
ATOM   4359  CG  TYR X 274      98.799  64.058  62.240  0.00  0.00            
ATOM   4360  CD1 TYR X 274      99.541  64.638  61.181  0.00  0.00            
ATOM   4361  HD1 TYR X 274      99.068  65.408  60.591  0.00  0.00            
ATOM   4362  CE1 TYR X 274     100.856  64.199  60.850  0.00  0.00            
ATOM   4363  HE1 TYR X 274     101.454  64.674  60.086  0.00  0.00            
ATOM   4364  CZ  TYR X 274     101.404  63.247  61.689  0.00  0.00            
ATOM   4365  OH  TYR X 274     102.703  62.851  61.563  0.00  0.00            
ATOM   4366  HH  TYR X 274     103.017  63.095  60.690  0.00  0.00            
ATOM   4367  CE2 TYR X 274     100.699  62.660  62.767  0.00  0.00            
ATOM   4368  HE2 TYR X 274     101.165  61.982  63.466  0.00  0.00            
ATOM   4369  CD2 TYR X 274      99.428  63.167  63.111  0.00  0.00            
ATOM   4370  HD2 TYR X 274      98.899  62.715  63.937  0.00  0.00            
ATOM   4371  C   TYR X 274      96.619  64.121  60.101  0.00  0.00            
ATOM   4372  O   TYR X 274      97.072  63.305  59.339  0.00  0.00            
ATOM   4373  N   LEU X 275      96.131  65.320  59.737  0.00  0.00            
ATOM   4374  H   LEU X 275      95.792  65.983  60.419  0.00  0.00            
ATOM   4375  CA  LEU X 275      96.124  65.783  58.311  0.00  0.00            
ATOM   4376  HA  LEU X 275      96.215  64.892  57.691  0.00  0.00            
ATOM   4377  CB  LEU X 275      94.736  66.307  57.957  0.00  0.00            
ATOM   4378  HB2 LEU X 275      94.428  67.055  58.687  0.00  0.00            
ATOM   4379  HB3 LEU X 275      94.917  66.887  57.052  0.00  0.00            
ATOM   4380  CG  LEU X 275      93.452  65.379  57.827  0.00  0.00            
ATOM   4381  HG  LEU X 275      93.056  65.214  58.829  0.00  0.00            
ATOM   4382  CD1 LEU X 275      92.447  66.262  57.047  0.00  0.00            
ATOM   4383 HD11 LEU X 275      92.204  67.177  57.587  0.00  0.00            
ATOM   4384 HD12 LEU X 275      92.772  66.701  56.103  0.00  0.00            
ATOM   4385 HD13 LEU X 275      91.523  65.746  56.786  0.00  0.00            
ATOM   4386  CD2 LEU X 275      93.771  64.143  57.131  0.00  0.00            
ATOM   4387 HD21 LEU X 275      94.108  64.381  56.122  0.00  0.00            
ATOM   4388 HD22 LEU X 275      94.576  63.642  57.666  0.00  0.00            
ATOM   4389 HD23 LEU X 275      92.952  63.425  57.095  0.00  0.00            
ATOM   4390  C   LEU X 275      97.315  66.720  58.106  0.00  0.00            
ATOM   4391  O   LEU X 275      97.707  67.436  58.962  0.00  0.00            
ATOM   4392  N   ASP X 276      97.821  66.803  56.878  0.00  0.00            
ATOM   4393  H   ASP X 276      97.536  66.104  56.208  0.00  0.00            
ATOM   4394  CA  ASP X 276      98.952  67.715  56.606  0.00  0.00            
ATOM   4395  HA  ASP X 276      98.892  68.616  57.218  0.00  0.00            
ATOM   4396  CB  ASP X 276     100.303  67.064  57.018  0.00  0.00            
ATOM   4397  HB2 ASP X 276     101.016  67.884  56.927  0.00  0.00            
ATOM   4398  HB3 ASP X 276     100.292  66.738  58.058  0.00  0.00            
ATOM   4399  CG  ASP X 276     100.716  65.852  56.132  0.00  0.00            
ATOM   4400  OD1 ASP X 276     101.960  65.731  55.886  0.00  0.00            
ATOM   4401  OD2 ASP X 276      99.949  64.973  55.813  0.00  0.00            
ATOM   4402  C   ASP X 276      98.928  68.325  55.165  0.00  0.00            
ATOM   4403  O   ASP X 276      99.559  69.288  54.853  0.00  0.00            
ATOM   4404  N   ASP X 277      98.052  67.840  54.251  0.00  0.00            
ATOM   4405  H   ASP X 277      97.430  67.125  54.600  0.00  0.00            
ATOM   4406  CA  ASP X 277      97.459  68.522  53.129  0.00  0.00            
ATOM   4407  HA  ASP X 277      97.635  69.582  53.311  0.00  0.00            
ATOM   4408  CB  ASP X 277      98.292  68.239  51.874  0.00  0.00            
ATOM   4409  HB2 ASP X 277      97.995  69.005  51.159  0.00  0.00            
ATOM   4410  HB3 ASP X 277      99.321  68.493  52.128  0.00  0.00            
ATOM   4411  CG  ASP X 277      98.191  66.779  51.379  0.00  0.00            
ATOM   4412  OD1 ASP X 277      97.160  66.076  51.475  0.00  0.00            
ATOM   4413  OD2 ASP X 277      99.189  66.405  50.666  0.00  0.00            
ATOM   4414  C   ASP X 277      95.906  68.321  52.937  0.00  0.00            
ATOM   4415  O   ASP X 277      95.371  67.268  53.265  0.00  0.00            
ATOM   4416  N   ILE X 278      95.338  69.235  52.162  0.00  0.00            
ATOM   4417  H   ILE X 278      95.865  70.051  51.885  0.00  0.00            
ATOM   4418  CA  ILE X 278      93.934  69.046  51.591  0.00  0.00            
ATOM   4419  HA  ILE X 278      93.817  67.963  51.597  0.00  0.00            
ATOM   4420  CB  ILE X 278      92.810  69.616  52.474  0.00  0.00            
ATOM   4421  HB  ILE X 278      92.884  70.703  52.494  0.00  0.00            
ATOM   4422  CG2 ILE X 278      91.407  69.399  51.822  0.00  0.00            
ATOM   4423 HG21 ILE X 278      91.005  68.395  51.965  0.00  0.00            
ATOM   4424 HG22 ILE X 278      90.715  70.099  52.291  0.00  0.00            
ATOM   4425 HG23 ILE X 278      91.364  69.648  50.762  0.00  0.00            
ATOM   4426  CG1 ILE X 278      92.869  69.216  53.980  0.00  0.00            
ATOM   4427 HG12 ILE X 278      92.683  68.147  54.080  0.00  0.00            
ATOM   4428 HG13 ILE X 278      93.832  69.451  54.435  0.00  0.00            
ATOM   4429  CD1 ILE X 278      91.907  69.998  54.892  0.00  0.00            
ATOM   4430 HD11 ILE X 278      92.233  71.035  54.813  0.00  0.00            
ATOM   4431 HD12 ILE X 278      90.897  69.863  54.507  0.00  0.00            
ATOM   4432 HD13 ILE X 278      92.081  69.644  55.908  0.00  0.00            
ATOM   4433  C   ILE X 278      93.976  69.564  50.131  0.00  0.00            
ATOM   4434  O   ILE X 278      93.874  70.797  49.802  0.00  0.00            
ATOM   4435  N   ILE X 279      94.245  68.604  49.194  0.00  0.00            
ATOM   4436  H   ILE X 279      94.375  67.650  49.497  0.00  0.00            
ATOM   4437  CA  ILE X 279      94.467  68.803  47.768  0.00  0.00            
ATOM   4438  HA  ILE X 279      93.913  69.695  47.475  0.00  0.00            
ATOM   4439  CB  ILE X 279      95.971  69.123  47.515  0.00  0.00            
ATOM   4440  HB  ILE X 279      96.079  70.001  48.151  0.00  0.00            
ATOM   4441  CG2 ILE X 279      96.970  68.042  47.987  0.00  0.00            
ATOM   4442 HG21 ILE X 279      96.823  67.726  49.019  0.00  0.00            
ATOM   4443 HG22 ILE X 279      96.941  67.099  47.440  0.00  0.00            
ATOM   4444 HG23 ILE X 279      97.995  68.408  47.932  0.00  0.00            
ATOM   4445  CG1 ILE X 279      96.251  69.634  46.091  0.00  0.00            
ATOM   4446 HG12 ILE X 279      96.269  68.763  45.436  0.00  0.00            
ATOM   4447 HG13 ILE X 279      95.421  70.272  45.789  0.00  0.00            
ATOM   4448  CD1 ILE X 279      97.617  70.236  45.905  0.00  0.00            
ATOM   4449 HD11 ILE X 279      98.276  69.367  45.879  0.00  0.00            
ATOM   4450 HD12 ILE X 279      97.636  70.941  45.074  0.00  0.00            
ATOM   4451 HD13 ILE X 279      97.806  70.920  46.733  0.00  0.00            
ATOM   4452  C   ILE X 279      93.990  67.589  46.842  0.00  0.00            
ATOM   4453  O   ILE X 279      93.604  67.836  45.718  0.00  0.00            
ATOM   4454  N   ASP X 280      93.833  66.426  47.421  0.00  0.00            
ATOM   4455  H   ASP X 280      94.403  66.300  48.245  0.00  0.00            
ATOM   4456  CA  ASP X 280      93.342  65.154  46.801  0.00  0.00            
ATOM   4457  HA  ASP X 280      92.499  65.426  46.165  0.00  0.00            
ATOM   4458  CB  ASP X 280      94.401  64.528  45.882  0.00  0.00            
ATOM   4459  HB2 ASP X 280      94.014  63.566  45.547  0.00  0.00            
ATOM   4460  HB3 ASP X 280      94.568  65.025  44.926  0.00  0.00            
ATOM   4461  CG  ASP X 280      95.738  64.324  46.606  0.00  0.00            
ATOM   4462  OD1 ASP X 280      96.734  64.236  45.844  0.00  0.00            
ATOM   4463  OD2 ASP X 280      95.925  64.386  47.846  0.00  0.00            
ATOM   4464  C   ASP X 280      92.738  64.162  47.853  0.00  0.00            
ATOM   4465  O   ASP X 280      92.128  63.189  47.407  0.00  0.00            
ATOM   4466  N   LEU X 281      92.686  64.529  49.124  0.00  0.00            
ATOM   4467  H   LEU X 281      93.305  65.303  49.318  0.00  0.00            
ATOM   4468  CA  LEU X 281      92.010  63.911  50.287  0.00  0.00            
ATOM   4469  HA  LEU X 281      92.404  62.896  50.354  0.00  0.00            
ATOM   4470  CB  LEU X 281      92.177  64.823  51.554  0.00  0.00            
ATOM   4471  HB2 LEU X 281      93.240  65.061  51.566  0.00  0.00            
ATOM   4472  HB3 LEU X 281      91.605  65.747  51.473  0.00  0.00            
ATOM   4473  CG  LEU X 281      91.725  64.219  52.824  0.00  0.00            
ATOM   4474  HG  LEU X 281      90.652  64.027  52.831  0.00  0.00            
ATOM   4475  CD1 LEU X 281      92.517  62.990  53.137  0.00  0.00            
ATOM   4476 HD11 LEU X 281      92.127  62.098  52.646  0.00  0.00            
ATOM   4477 HD12 LEU X 281      93.531  63.090  52.749  0.00  0.00            
ATOM   4478 HD13 LEU X 281      92.435  62.780  54.204  0.00  0.00            
ATOM   4479  CD2 LEU X 281      91.921  65.181  53.990  0.00  0.00            
ATOM   4480 HD21 LEU X 281      91.544  64.778  54.930  0.00  0.00            
ATOM   4481 HD22 LEU X 281      92.950  65.472  54.201  0.00  0.00            
ATOM   4482 HD23 LEU X 281      91.372  66.101  53.787  0.00  0.00            
ATOM   4483  C   LEU X 281      90.534  63.596  50.007  0.00  0.00            
ATOM   4484  O   LEU X 281      90.063  62.503  50.409  0.00  0.00            
ATOM   4485  N   PHE X 282      89.758  64.362  49.199  0.00  0.00            
ATOM   4486  H   PHE X 282      90.225  65.118  48.720  0.00  0.00            
ATOM   4487  CA  PHE X 282      88.351  64.397  49.000  0.00  0.00            
ATOM   4488  HA  PHE X 282      87.945  63.481  49.429  0.00  0.00            
ATOM   4489  CB  PHE X 282      87.750  65.563  49.803  0.00  0.00            
ATOM   4490  HB2 PHE X 282      87.967  66.447  49.202  0.00  0.00            
ATOM   4491  HB3 PHE X 282      86.674  65.408  49.716  0.00  0.00            
ATOM   4492  CG  PHE X 282      88.177  65.855  51.190  0.00  0.00            
ATOM   4493  CD1 PHE X 282      88.205  67.148  51.680  0.00  0.00            
ATOM   4494  HD1 PHE X 282      88.054  68.012  51.049  0.00  0.00            
ATOM   4495  CE1 PHE X 282      88.349  67.394  53.066  0.00  0.00            
ATOM   4496  HE1 PHE X 282      88.330  68.351  53.567  0.00  0.00            
ATOM   4497  CZ  PHE X 282      88.354  66.344  53.950  0.00  0.00            
ATOM   4498  HZ  PHE X 282      88.362  66.543  55.011  0.00  0.00            
ATOM   4499  CE2 PHE X 282      88.268  64.991  53.497  0.00  0.00            
ATOM   4500  HE2 PHE X 282      88.271  64.146  54.170  0.00  0.00            
ATOM   4501  CD2 PHE X 282      88.223  64.771  52.084  0.00  0.00            
ATOM   4502  HD2 PHE X 282      87.956  63.784  51.737  0.00  0.00            
ATOM   4503  C   PHE X 282      87.891  64.480  47.562  0.00  0.00            
ATOM   4504  O   PHE X 282      86.757  64.901  47.264  0.00  0.00            
ATOM   4505  N   ASN X 283      88.753  64.022  46.592  0.00  0.00            
ATOM   4506  H   ASN X 283      89.537  63.447  46.866  0.00  0.00            
ATOM   4507  CA  ASN X 283      88.478  64.012  45.185  0.00  0.00            
ATOM   4508  HA  ASN X 283      88.451  65.086  45.002  0.00  0.00            
ATOM   4509  CB  ASN X 283      89.754  63.472  44.603  0.00  0.00            
ATOM   4510  HB2 ASN X 283      90.511  64.227  44.811  0.00  0.00            
ATOM   4511  HB3 ASN X 283      90.103  62.561  45.090  0.00  0.00            
ATOM   4512  CG  ASN X 283      89.674  63.122  43.112  0.00  0.00            
ATOM   4513  OD1 ASN X 283      89.205  63.930  42.287  0.00  0.00            
ATOM   4514  ND2 ASN X 283      90.047  61.914  42.765  0.00  0.00            
ATOM   4515 HD21 ASN X 283      89.989  61.755  41.770  0.00  0.00            
ATOM   4516 HD22 ASN X 283      90.209  61.234  43.494  0.00  0.00            
ATOM   4517  C   ASN X 283      87.273  63.239  44.705  0.00  0.00            
ATOM   4518  O   ASN X 283      86.518  63.748  43.932  0.00  0.00            
ATOM   4519  N   CYX X 284      86.983  62.167  45.399  0.00  0.00            
ATOM   4520  H   CYX X 284      87.602  61.865  46.138  0.00  0.00            
ATOM   4521  CA  CYX X 284      85.874  61.208  45.212  0.00  0.00            
ATOM   4522  HA  CYX X 284      85.470  61.349  44.210  0.00  0.00            
ATOM   4523  CB  CYX X 284      86.453  59.792  45.409  0.00  0.00            
ATOM   4524  HB2 CYX X 284      87.036  59.694  46.325  0.00  0.00            
ATOM   4525  HB3 CYX X 284      85.613  59.107  45.295  0.00  0.00            
ATOM   4526  SG  CYX X 284      87.576  59.331  43.965  0.00  0.00            
ATOM   4527  C   CYX X 284      84.679  61.506  46.204  0.00  0.00            
ATOM   4528  O   CYX X 284      83.684  60.763  46.287  0.00  0.00            
ATOM   4529  N   LEU X 285      84.775  62.635  46.871  0.00  0.00            
ATOM   4530  H   LEU X 285      85.568  63.241  46.719  0.00  0.00            
ATOM   4531  CA  LEU X 285      83.826  63.283  47.735  0.00  0.00            
ATOM   4532  HA  LEU X 285      82.821  62.944  47.484  0.00  0.00            
ATOM   4533  CB  LEU X 285      84.065  62.855  49.196  0.00  0.00            
ATOM   4534  HB2 LEU X 285      85.148  62.916  49.300  0.00  0.00            
ATOM   4535  HB3 LEU X 285      83.623  63.584  49.875  0.00  0.00            
ATOM   4536  CG  LEU X 285      83.774  61.446  49.672  0.00  0.00            
ATOM   4537  HG  LEU X 285      84.185  60.766  48.926  0.00  0.00            
ATOM   4538  CD1 LEU X 285      84.518  61.161  51.011  0.00  0.00            
ATOM   4539 HD11 LEU X 285      84.158  60.232  51.453  0.00  0.00            
ATOM   4540 HD12 LEU X 285      85.560  61.161  50.689  0.00  0.00            
ATOM   4541 HD13 LEU X 285      84.276  61.967  51.703  0.00  0.00            
ATOM   4542  CD2 LEU X 285      82.268  61.208  49.892  0.00  0.00            
ATOM   4543 HD21 LEU X 285      82.169  60.142  50.097  0.00  0.00            
ATOM   4544 HD22 LEU X 285      81.918  61.846  50.704  0.00  0.00            
ATOM   4545 HD23 LEU X 285      81.727  61.517  48.997  0.00  0.00            
ATOM   4546  C   LEU X 285      83.674  64.859  47.582  0.00  0.00            
ATOM   4547  O   LEU X 285      83.335  65.604  48.516  0.00  0.00            
ATOM   4548  N   THR X 286      83.996  65.277  46.414  0.00  0.00            
ATOM   4549  H   THR X 286      84.301  64.580  45.750  0.00  0.00            
ATOM   4550  CA  THR X 286      84.032  66.711  46.040  0.00  0.00            
ATOM   4551  HA  THR X 286      84.348  67.340  46.872  0.00  0.00            
ATOM   4552  CB  THR X 286      85.032  66.873  44.828  0.00  0.00            
ATOM   4553  HB  THR X 286      84.859  66.061  44.121  0.00  0.00            
ATOM   4554  CG2 THR X 286      84.958  68.128  43.949  0.00  0.00            
ATOM   4555 HG21 THR X 286      85.092  69.032  44.543  0.00  0.00            
ATOM   4556 HG22 THR X 286      85.731  68.124  43.181  0.00  0.00            
ATOM   4557 HG23 THR X 286      83.948  68.148  43.540  0.00  0.00            
ATOM   4558  OG1 THR X 286      86.351  66.811  45.300  0.00  0.00            
ATOM   4559  HG1 THR X 286      86.481  66.052  45.873  0.00  0.00            
ATOM   4560  C   THR X 286      82.610  67.265  45.768  0.00  0.00            
ATOM   4561  O   THR X 286      82.383  68.422  46.101  0.00  0.00            
ATOM   4562  N   ASN X 287      81.623  66.539  45.281  0.00  0.00            
ATOM   4563  H   ASN X 287      81.886  65.564  45.295  0.00  0.00            
ATOM   4564  CA  ASN X 287      80.397  67.054  44.627  0.00  0.00            
ATOM   4565  HA  ASN X 287      80.555  68.104  44.380  0.00  0.00            
ATOM   4566  CB  ASN X 287      80.239  66.384  43.220  0.00  0.00            
ATOM   4567  HB2 ASN X 287      80.010  65.330  43.376  0.00  0.00            
ATOM   4568  HB3 ASN X 287      79.456  66.932  42.697  0.00  0.00            
ATOM   4569  CG  ASN X 287      81.452  66.525  42.263  0.00  0.00            
ATOM   4570  OD1 ASN X 287      82.520  65.963  42.586  0.00  0.00            
ATOM   4571  ND2 ASN X 287      81.306  67.009  41.063  0.00  0.00            
ATOM   4572 HD21 ASN X 287      82.170  67.041  40.542  0.00  0.00            
ATOM   4573 HD22 ASN X 287      80.429  67.457  40.836  0.00  0.00            
ATOM   4574  C   ASN X 287      79.183  66.743  45.531  0.00  0.00            
ATOM   4575  O   ASN X 287      78.026  66.950  45.117  0.00  0.00            
ATOM   4576  N   VAL X 288      79.381  66.331  46.831  0.00  0.00            
ATOM   4577  H   VAL X 288      80.298  66.238  47.244  0.00  0.00            
ATOM   4578  CA  VAL X 288      78.221  66.080  47.665  0.00  0.00            
ATOM   4579  HA  VAL X 288      77.483  65.444  47.175  0.00  0.00            
ATOM   4580  CB  VAL X 288      78.575  65.205  48.901  0.00  0.00            
ATOM   4581  HB  VAL X 288      77.614  65.006  49.376  0.00  0.00            
ATOM   4582  CG1 VAL X 288      79.173  63.825  48.558  0.00  0.00            
ATOM   4583 HG11 VAL X 288      80.085  63.892  47.965  0.00  0.00            
ATOM   4584 HG12 VAL X 288      79.275  63.128  49.390  0.00  0.00            
ATOM   4585 HG13 VAL X 288      78.496  63.457  47.788  0.00  0.00            
ATOM   4586  CG2 VAL X 288      79.495  65.827  49.931  0.00  0.00            
ATOM   4587 HG21 VAL X 288      79.569  65.125  50.760  0.00  0.00            
ATOM   4588 HG22 VAL X 288      80.521  65.839  49.561  0.00  0.00            
ATOM   4589 HG23 VAL X 288      79.176  66.723  50.464  0.00  0.00            
ATOM   4590  C   VAL X 288      77.508  67.411  48.038  0.00  0.00            
ATOM   4591  O   VAL X 288      78.196  68.466  47.938  0.00  0.00            
ATOM   4592  N   SER X 289      76.251  67.498  48.379  0.00  0.00            
ATOM   4593  H   SER X 289      75.737  66.633  48.469  0.00  0.00            
ATOM   4594  CA  SER X 289      75.531  68.722  48.581  0.00  0.00            
ATOM   4595  HA  SER X 289      75.798  69.459  47.824  0.00  0.00            
ATOM   4596  CB  SER X 289      73.967  68.661  48.348  0.00  0.00            
ATOM   4597  HB2 SER X 289      73.501  69.618  48.582  0.00  0.00            
ATOM   4598  HB3 SER X 289      73.761  68.494  47.291  0.00  0.00            
ATOM   4599  OG  SER X 289      73.415  67.617  49.082  0.00  0.00            
ATOM   4600  HG  SER X 289      73.781  66.788  48.764  0.00  0.00            
ATOM   4601  C   SER X 289      75.854  69.396  49.915  0.00  0.00            
ATOM   4602  O   SER X 289      76.004  70.566  49.976  0.00  0.00            
ATOM   4603  N   SER X 290      76.042  68.556  50.917  0.00  0.00            
ATOM   4604  H   SER X 290      76.005  67.587  50.633  0.00  0.00            
ATOM   4605  CA  SER X 290      76.448  68.895  52.289  0.00  0.00            
ATOM   4606  HA  SER X 290      76.754  69.938  52.359  0.00  0.00            
ATOM   4607  CB  SER X 290      75.285  68.712  53.250  0.00  0.00            
ATOM   4608  HB2 SER X 290      74.430  69.248  52.837  0.00  0.00            
ATOM   4609  HB3 SER X 290      75.183  67.641  53.429  0.00  0.00            
ATOM   4610  OG  SER X 290      75.568  69.333  54.546  0.00  0.00            
ATOM   4611  HG  SER X 290      75.034  68.934  55.238  0.00  0.00            
ATOM   4612  C   SER X 290      77.568  67.998  52.747  0.00  0.00            
ATOM   4613  O   SER X 290      77.561  66.775  52.451  0.00  0.00            
ATOM   4614  N   PHE X 291      78.509  68.681  53.377  0.00  0.00            
ATOM   4615  H   PHE X 291      78.470  69.672  53.567  0.00  0.00            
ATOM   4616  CA  PHE X 291      79.781  68.136  53.871  0.00  0.00            
ATOM   4617  HA  PHE X 291      79.867  67.050  53.816  0.00  0.00            
ATOM   4618  CB  PHE X 291      80.984  68.631  52.995  0.00  0.00            
ATOM   4619  HB2 PHE X 291      80.634  68.622  51.963  0.00  0.00            
ATOM   4620  HB3 PHE X 291      81.200  69.678  53.210  0.00  0.00            
ATOM   4621  CG  PHE X 291      82.308  67.812  53.083  0.00  0.00            
ATOM   4622  CD1 PHE X 291      82.603  66.702  52.245  0.00  0.00            
ATOM   4623  HD1 PHE X 291      81.835  66.500  51.513  0.00  0.00            
ATOM   4624  CE1 PHE X 291      83.904  66.059  52.250  0.00  0.00            
ATOM   4625  HE1 PHE X 291      84.110  65.374  51.441  0.00  0.00            
ATOM   4626  CZ  PHE X 291      84.795  66.387  53.196  0.00  0.00            
ATOM   4627  HZ  PHE X 291      85.757  65.911  53.081  0.00  0.00            
ATOM   4628  CE2 PHE X 291      84.563  67.446  54.079  0.00  0.00            
ATOM   4629  HE2 PHE X 291      85.267  67.755  54.837  0.00  0.00            
ATOM   4630  CD2 PHE X 291      83.361  68.177  53.972  0.00  0.00            
ATOM   4631  HD2 PHE X 291      83.130  68.940  54.700  0.00  0.00            
ATOM   4632  C   PHE X 291      79.931  68.345  55.443  0.00  0.00            
ATOM   4633  O   PHE X 291      79.229  69.213  56.002  0.00  0.00            
ATOM   4634  N   SER X 292      80.785  67.509  56.059  0.00  0.00            
ATOM   4635  H   SER X 292      81.221  66.748  55.559  0.00  0.00            
ATOM   4636  CA  SER X 292      80.969  67.481  57.540  0.00  0.00            
ATOM   4637  HA  SER X 292      80.960  68.491  57.949  0.00  0.00            
ATOM   4638  CB  SER X 292      79.900  66.661  58.102  0.00  0.00            
ATOM   4639  HB2 SER X 292      78.910  67.019  57.821  0.00  0.00            
ATOM   4640  HB3 SER X 292      79.966  65.640  57.727  0.00  0.00            
ATOM   4641  OG  SER X 292      79.956  66.551  59.489  0.00  0.00            
ATOM   4642  HG  SER X 292      79.253  67.146  59.760  0.00  0.00            
ATOM   4643  C   SER X 292      82.271  66.761  57.864  0.00  0.00            
ATOM   4644  O   SER X 292      82.588  65.759  57.325  0.00  0.00            
ATOM   4645  N   LEU X 293      82.942  67.349  58.847  0.00  0.00            
ATOM   4646  H   LEU X 293      82.443  68.030  59.401  0.00  0.00            
ATOM   4647  CA  LEU X 293      84.155  66.761  59.338  0.00  0.00            
ATOM   4648  HA  LEU X 293      84.164  65.699  59.095  0.00  0.00            
ATOM   4649  CB  LEU X 293      85.382  67.450  58.667  0.00  0.00            
ATOM   4650  HB2 LEU X 293      85.325  67.362  57.582  0.00  0.00            
ATOM   4651  HB3 LEU X 293      85.471  68.498  58.953  0.00  0.00            
ATOM   4652  CG  LEU X 293      86.733  66.850  59.122  0.00  0.00            
ATOM   4653  HG  LEU X 293      86.875  66.927  60.200  0.00  0.00            
ATOM   4654  CD1 LEU X 293      87.170  65.455  58.694  0.00  0.00            
ATOM   4655 HD11 LEU X 293      88.227  65.191  58.683  0.00  0.00            
ATOM   4656 HD12 LEU X 293      86.651  64.779  59.374  0.00  0.00            
ATOM   4657 HD13 LEU X 293      86.771  65.176  57.719  0.00  0.00            
ATOM   4658  CD2 LEU X 293      87.943  67.663  58.556  0.00  0.00            
ATOM   4659 HD21 LEU X 293      87.960  67.544  57.473  0.00  0.00            
ATOM   4660 HD22 LEU X 293      87.761  68.720  58.752  0.00  0.00            
ATOM   4661 HD23 LEU X 293      88.908  67.343  58.948  0.00  0.00            
ATOM   4662  C   LEU X 293      84.160  66.979  60.843  0.00  0.00            
ATOM   4663  O   LEU X 293      83.972  68.089  61.337  0.00  0.00            
ATOM   4664  N   VAL X 294      84.458  65.966  61.698  0.00  0.00            
ATOM   4665  H   VAL X 294      84.592  65.058  61.277  0.00  0.00            
ATOM   4666  CA  VAL X 294      84.358  65.976  63.102  0.00  0.00            
ATOM   4667  HA  VAL X 294      84.238  67.017  63.404  0.00  0.00            
ATOM   4668  CB  VAL X 294      83.053  65.196  63.454  0.00  0.00            
ATOM   4669  HB  VAL X 294      83.264  64.285  62.893  0.00  0.00            
ATOM   4670  CG1 VAL X 294      82.893  64.978  64.938  0.00  0.00            
ATOM   4671 HG11 VAL X 294      83.618  64.240  65.283  0.00  0.00            
ATOM   4672 HG12 VAL X 294      82.965  65.899  65.516  0.00  0.00            
ATOM   4673 HG13 VAL X 294      81.934  64.552  65.235  0.00  0.00            
ATOM   4674  CG2 VAL X 294      81.747  65.875  63.050  0.00  0.00            
ATOM   4675 HG21 VAL X 294      81.488  66.704  63.708  0.00  0.00            
ATOM   4676 HG22 VAL X 294      81.757  66.282  62.039  0.00  0.00            
ATOM   4677 HG23 VAL X 294      80.967  65.116  63.104  0.00  0.00            
ATOM   4678  C   VAL X 294      85.633  65.345  63.743  0.00  0.00            
ATOM   4679  O   VAL X 294      86.072  64.247  63.301  0.00  0.00            
ATOM   4680  N   SER X 295      86.073  65.950  64.806  0.00  0.00            
ATOM   4681  H   SER X 295      85.625  66.839  64.976  0.00  0.00            
ATOM   4682  CA  SER X 295      87.075  65.500  65.710  0.00  0.00            
ATOM   4683  HA  SER X 295      87.379  66.353  66.317  0.00  0.00            
ATOM   4684  CB  SER X 295      86.493  64.539  66.793  0.00  0.00            
ATOM   4685  HB2 SER X 295      86.301  63.566  66.343  0.00  0.00            
ATOM   4686  HB3 SER X 295      87.204  64.404  67.608  0.00  0.00            
ATOM   4687  OG  SER X 295      85.324  64.923  67.355  0.00  0.00            
ATOM   4688  HG  SER X 295      84.833  64.237  67.813  0.00  0.00            
ATOM   4689  C   SER X 295      88.424  64.886  65.175  0.00  0.00            
ATOM   4690  O   SER X 295      89.111  64.178  65.949  0.00  0.00            
ATOM   4691  N   VAL X 296      88.772  65.301  63.941  0.00  0.00            
ATOM   4692  H   VAL X 296      88.139  65.783  63.319  0.00  0.00            
ATOM   4693  CA  VAL X 296      90.187  65.017  63.459  0.00  0.00            
ATOM   4694  HA  VAL X 296      90.477  64.085  63.943  0.00  0.00            
ATOM   4695  CB  VAL X 296      90.097  64.826  61.902  0.00  0.00            
ATOM   4696  HB  VAL X 296      89.641  65.707  61.451  0.00  0.00            
ATOM   4697  CG1 VAL X 296      91.491  64.537  61.239  0.00  0.00            
ATOM   4698 HG11 VAL X 296      92.082  65.428  61.450  0.00  0.00            
ATOM   4699 HG12 VAL X 296      91.969  63.638  61.627  0.00  0.00            
ATOM   4700 HG13 VAL X 296      91.422  64.378  60.163  0.00  0.00            
ATOM   4701  CG2 VAL X 296      89.149  63.590  61.668  0.00  0.00            
ATOM   4702 HG21 VAL X 296      88.200  63.629  62.203  0.00  0.00            
ATOM   4703 HG22 VAL X 296      89.032  63.502  60.588  0.00  0.00            
ATOM   4704 HG23 VAL X 296      89.697  62.703  61.985  0.00  0.00            
ATOM   4705  C   VAL X 296      91.127  66.187  63.780  0.00  0.00            
ATOM   4706  O   VAL X 296      90.703  67.320  63.823  0.00  0.00            
ATOM   4707  N   THR X 297      92.367  65.823  64.027  0.00  0.00            
ATOM   4708  H   THR X 297      92.637  64.852  63.955  0.00  0.00            
ATOM   4709  CA  THR X 297      93.497  66.845  64.066  0.00  0.00            
ATOM   4710  HA  THR X 297      93.075  67.705  64.587  0.00  0.00            
ATOM   4711  CB  THR X 297      94.643  66.295  64.941  0.00  0.00            
ATOM   4712  HB  THR X 297      94.933  65.317  64.556  0.00  0.00            
ATOM   4713  CG2 THR X 297      95.833  67.160  64.898  0.00  0.00            
ATOM   4714 HG21 THR X 297      95.495  68.147  64.584  0.00  0.00            
ATOM   4715 HG22 THR X 297      96.239  67.339  65.894  0.00  0.00            
ATOM   4716 HG23 THR X 297      96.574  66.862  64.156  0.00  0.00            
ATOM   4717  OG1 THR X 297      94.158  66.027  66.244  0.00  0.00            
ATOM   4718  HG1 THR X 297      94.910  65.851  66.815  0.00  0.00            
ATOM   4719  C   THR X 297      93.965  67.263  62.658  0.00  0.00            
ATOM   4720  O   THR X 297      94.433  66.456  61.890  0.00  0.00            
ATOM   4721  N   ILE X 298      93.825  68.506  62.326  0.00  0.00            
ATOM   4722  H   ILE X 298      93.464  69.133  63.030  0.00  0.00            
ATOM   4723  CA  ILE X 298      94.107  69.216  61.079  0.00  0.00            
ATOM   4724  HA  ILE X 298      94.677  68.501  60.486  0.00  0.00            
ATOM   4725  CB  ILE X 298      92.802  69.459  60.298  0.00  0.00            
ATOM   4726  HB  ILE X 298      93.130  69.791  59.313  0.00  0.00            
ATOM   4727  CG2 ILE X 298      91.907  68.214  60.321  0.00  0.00            
ATOM   4728 HG21 ILE X 298      92.591  67.370  60.230  0.00  0.00            
ATOM   4729 HG22 ILE X 298      91.344  68.132  61.251  0.00  0.00            
ATOM   4730 HG23 ILE X 298      91.206  68.299  59.490  0.00  0.00            
ATOM   4731  CG1 ILE X 298      92.009  70.756  60.858  0.00  0.00            
ATOM   4732 HG12 ILE X 298      91.835  70.653  61.929  0.00  0.00            
ATOM   4733 HG13 ILE X 298      92.619  71.656  60.779  0.00  0.00            
ATOM   4734  CD1 ILE X 298      90.607  70.978  60.242  0.00  0.00            
ATOM   4735 HD11 ILE X 298      90.663  71.008  59.154  0.00  0.00            
ATOM   4736 HD12 ILE X 298      89.886  70.216  60.540  0.00  0.00            
ATOM   4737 HD13 ILE X 298      90.248  71.977  60.488  0.00  0.00            
ATOM   4738  C   ILE X 298      94.954  70.501  61.222  0.00  0.00            
ATOM   4739  O   ILE X 298      95.095  71.227  60.273  0.00  0.00            
ATOM   4740  N   GLU X 299      95.659  70.593  62.332  0.00  0.00            
ATOM   4741  H   GLU X 299      95.493  69.877  63.024  0.00  0.00            
ATOM   4742  CA  GLU X 299      96.518  71.775  62.713  0.00  0.00            
ATOM   4743  HA  GLU X 299      96.003  72.682  62.399  0.00  0.00            
ATOM   4744  CB  GLU X 299      96.673  71.745  64.205  0.00  0.00            
ATOM   4745  HB2 GLU X 299      97.184  72.563  64.711  0.00  0.00            
ATOM   4746  HB3 GLU X 299      95.668  71.745  64.629  0.00  0.00            
ATOM   4747  CG  GLU X 299      97.346  70.546  64.978  0.00  0.00            
ATOM   4748  HG2 GLU X 299      97.101  70.584  66.040  0.00  0.00            
ATOM   4749  HG3 GLU X 299      96.918  69.609  64.621  0.00  0.00            
ATOM   4750  CD  GLU X 299      98.853  70.426  64.881  0.00  0.00            
ATOM   4751  OE1 GLU X 299      99.386  69.316  65.032  0.00  0.00            
ATOM   4752  OE2 GLU X 299      99.529  71.454  64.540  0.00  0.00            
ATOM   4753  C   GLU X 299      97.862  71.876  61.953  0.00  0.00            
ATOM   4754  O   GLU X 299      98.431  72.953  61.776  0.00  0.00            
ATOM   4755  N   ARG X 300      98.334  70.727  61.418  0.00  0.00            
ATOM   4756  H   ARG X 300      97.800  69.875  61.517  0.00  0.00            
ATOM   4757  CA  ARG X 300      99.470  70.661  60.517  0.00  0.00            
ATOM   4758  HA  ARG X 300     100.079  71.479  60.901  0.00  0.00            
ATOM   4759  CB  ARG X 300     100.192  69.330  60.887  0.00  0.00            
ATOM   4760  HB2 ARG X 300     100.424  69.404  61.950  0.00  0.00            
ATOM   4761  HB3 ARG X 300      99.545  68.468  60.723  0.00  0.00            
ATOM   4762  CG  ARG X 300     101.508  69.043  60.089  0.00  0.00            
ATOM   4763  HG2 ARG X 300     101.373  68.801  59.035  0.00  0.00            
ATOM   4764  HG3 ARG X 300     102.085  69.967  60.127  0.00  0.00            
ATOM   4765  CD  ARG X 300     102.278  67.944  60.871  0.00  0.00            
ATOM   4766  HD2 ARG X 300     102.827  68.251  61.761  0.00  0.00            
ATOM   4767  HD3 ARG X 300     101.561  67.184  61.181  0.00  0.00            
ATOM   4768  NE  ARG X 300     103.333  67.226  60.145  0.00  0.00            
ATOM   4769  HE  ARG X 300     103.571  67.614  59.244  0.00  0.00            
ATOM   4770  CZ  ARG X 300     104.100  66.340  60.683  0.00  0.00            
ATOM   4771  NH1 ARG X 300     103.851  65.814  61.821  0.00  0.00            
ATOM   4772 HH11 ARG X 300     103.019  66.077  62.330  0.00  0.00            
ATOM   4773 HH12 ARG X 300     104.393  65.017  62.124  0.00  0.00            
ATOM   4774  NH2 ARG X 300     105.061  65.745  59.990  0.00  0.00            
ATOM   4775 HH21 ARG X 300     105.062  65.839  58.985  0.00  0.00            
ATOM   4776 HH22 ARG X 300     105.659  65.082  60.462  0.00  0.00            
ATOM   4777  C   ARG X 300      99.225  70.806  59.016  0.00  0.00            
ATOM   4778  O   ARG X 300     100.172  70.905  58.248  0.00  0.00            
ATOM   4779  N   VAL X 301      97.962  70.790  58.659  0.00  0.00            
ATOM   4780  H   VAL X 301      97.193  70.558  59.271  0.00  0.00            
ATOM   4781  CA  VAL X 301      97.557  71.066  57.311  0.00  0.00            
ATOM   4782  HA  VAL X 301      97.969  70.377  56.573  0.00  0.00            
ATOM   4783  CB  VAL X 301      96.008  70.975  57.021  0.00  0.00            
ATOM   4784  HB  VAL X 301      95.428  71.534  57.756  0.00  0.00            
ATOM   4785  CG1 VAL X 301      95.672  71.624  55.670  0.00  0.00            
ATOM   4786 HG11 VAL X 301      95.720  72.712  55.702  0.00  0.00            
ATOM   4787 HG12 VAL X 301      96.373  71.356  54.879  0.00  0.00            
ATOM   4788 HG13 VAL X 301      94.663  71.331  55.381  0.00  0.00            
ATOM   4789  CG2 VAL X 301      95.615  69.476  56.978  0.00  0.00            
ATOM   4790 HG21 VAL X 301      95.946  69.052  57.926  0.00  0.00            
ATOM   4791 HG22 VAL X 301      94.535  69.541  57.115  0.00  0.00            
ATOM   4792 HG23 VAL X 301      96.074  68.917  56.163  0.00  0.00            
ATOM   4793  C   VAL X 301      98.078  72.408  56.835  0.00  0.00            
ATOM   4794  O   VAL X 301      97.687  73.449  57.299  0.00  0.00            
ATOM   4795  N   LYS X 302      99.012  72.318  55.854  0.00  0.00            
ATOM   4796  H   LYS X 302      99.196  71.383  55.519  0.00  0.00            
ATOM   4797  CA  LYS X 302      99.720  73.433  55.228  0.00  0.00            
ATOM   4798  HA  LYS X 302     100.419  73.803  55.978  0.00  0.00            
ATOM   4799  CB  LYS X 302     100.706  72.930  54.061  0.00  0.00            
ATOM   4800  HB2 LYS X 302     100.089  72.349  53.376  0.00  0.00            
ATOM   4801  HB3 LYS X 302     101.301  73.727  53.617  0.00  0.00            
ATOM   4802  CG  LYS X 302     101.720  71.947  54.714  0.00  0.00            
ATOM   4803  HG2 LYS X 302     102.348  72.460  55.443  0.00  0.00            
ATOM   4804  HG3 LYS X 302     101.258  71.088  55.200  0.00  0.00            
ATOM   4805  CD  LYS X 302     102.718  71.370  53.654  0.00  0.00            
ATOM   4806  HD2 LYS X 302     103.275  72.034  52.994  0.00  0.00            
ATOM   4807  HD3 LYS X 302     103.483  70.795  54.177  0.00  0.00            
ATOM   4808  CE  LYS X 302     101.982  70.411  52.804  0.00  0.00            
ATOM   4809  HE2 LYS X 302     101.125  70.002  53.339  0.00  0.00            
ATOM   4810  HE3 LYS X 302     101.655  70.917  51.896  0.00  0.00            
ATOM   4811  NZ  LYS X 302     102.848  69.377  52.288  0.00  0.00            
ATOM   4812  HZ1 LYS X 302     102.362  68.725  51.689  0.00  0.00            
ATOM   4813  HZ2 LYS X 302     103.598  69.815  51.773  0.00  0.00            
ATOM   4814  HZ3 LYS X 302     103.179  68.869  53.096  0.00  0.00            
ATOM   4815  C   LYS X 302      98.850  74.575  54.690  0.00  0.00            
ATOM   4816  O   LYS X 302      99.226  75.721  54.765  0.00  0.00            
ATOM   4817  N   ASP X 303      97.654  74.322  54.193  0.00  0.00            
ATOM   4818  H   ASP X 303      97.338  73.377  54.358  0.00  0.00            
ATOM   4819  CA  ASP X 303      96.879  75.171  53.351  0.00  0.00            
ATOM   4820  HA  ASP X 303      96.761  76.102  53.906  0.00  0.00            
ATOM   4821  CB  ASP X 303      97.606  75.288  51.991  0.00  0.00            
ATOM   4822  HB2 ASP X 303      98.682  75.166  52.111  0.00  0.00            
ATOM   4823  HB3 ASP X 303      97.293  74.458  51.359  0.00  0.00            
ATOM   4824  CG  ASP X 303      97.248  76.637  51.370  0.00  0.00            
ATOM   4825  OD1 ASP X 303      98.158  77.339  51.031  0.00  0.00            
ATOM   4826  OD2 ASP X 303      96.005  76.864  51.223  0.00  0.00            
ATOM   4827  C   ASP X 303      95.427  74.686  53.261  0.00  0.00            
ATOM   4828  O   ASP X 303      95.106  73.516  52.967  0.00  0.00            
ATOM   4829  N   PHE X 304      94.451  75.601  53.441  0.00  0.00            
ATOM   4830  H   PHE X 304      94.802  76.499  53.743  0.00  0.00            
ATOM   4831  CA  PHE X 304      93.020  75.408  53.235  0.00  0.00            
ATOM   4832  HA  PHE X 304      92.818  74.362  53.007  0.00  0.00            
ATOM   4833  CB  PHE X 304      92.264  75.842  54.454  0.00  0.00            
ATOM   4834  HB2 PHE X 304      92.421  76.892  54.702  0.00  0.00            
ATOM   4835  HB3 PHE X 304      91.226  75.641  54.192  0.00  0.00            
ATOM   4836  CG  PHE X 304      92.716  74.993  55.632  0.00  0.00            
ATOM   4837  CD1 PHE X 304      93.618  75.570  56.542  0.00  0.00            
ATOM   4838  HD1 PHE X 304      93.950  76.591  56.432  0.00  0.00            
ATOM   4839  CE1 PHE X 304      94.067  74.807  57.601  0.00  0.00            
ATOM   4840  HE1 PHE X 304      94.890  75.131  58.221  0.00  0.00            
ATOM   4841  CZ  PHE X 304      93.573  73.511  57.907  0.00  0.00            
ATOM   4842  HZ  PHE X 304      93.912  73.052  58.824  0.00  0.00            
ATOM   4843  CE2 PHE X 304      92.599  72.955  57.045  0.00  0.00            
ATOM   4844  HE2 PHE X 304      92.047  72.068  57.318  0.00  0.00            
ATOM   4845  CD2 PHE X 304      92.132  73.704  55.904  0.00  0.00            
ATOM   4846  HD2 PHE X 304      91.402  73.265  55.241  0.00  0.00            
ATOM   4847  C   PHE X 304      92.380  76.049  51.988  0.00  0.00            
ATOM   4848  O   PHE X 304      91.158  76.033  51.904  0.00  0.00            
ATOM   4849  N   SER X 305      93.120  76.494  50.941  0.00  0.00            
ATOM   4850  H   SER X 305      94.129  76.510  50.980  0.00  0.00            
ATOM   4851  CA  SER X 305      92.498  77.249  49.800  0.00  0.00            
ATOM   4852  HA  SER X 305      91.742  77.938  50.176  0.00  0.00            
ATOM   4853  CB  SER X 305      93.672  78.059  49.246  0.00  0.00            
ATOM   4854  HB2 SER X 305      93.353  78.606  48.358  0.00  0.00            
ATOM   4855  HB3 SER X 305      93.938  78.808  49.991  0.00  0.00            
ATOM   4856  OG  SER X 305      94.803  77.277  48.870  0.00  0.00            
ATOM   4857  HG  SER X 305      95.333  77.095  49.650  0.00  0.00            
ATOM   4858  C   SER X 305      91.899  76.400  48.706  0.00  0.00            
ATOM   4859  O   SER X 305      91.114  76.985  47.938  0.00  0.00            
ATOM   4860  N   TYR X 306      92.161  75.050  48.630  0.00  0.00            
ATOM   4861  H   TYR X 306      92.782  74.645  49.316  0.00  0.00            
ATOM   4862  CA  TYR X 306      91.537  74.154  47.619  0.00  0.00            
ATOM   4863  HA  TYR X 306      91.939  74.380  46.631  0.00  0.00            
ATOM   4864  CB  TYR X 306      91.890  72.715  47.930  0.00  0.00            
ATOM   4865  HB2 TYR X 306      92.923  72.761  48.274  0.00  0.00            
ATOM   4866  HB3 TYR X 306      91.144  72.333  48.627  0.00  0.00            
ATOM   4867  CG  TYR X 306      91.903  71.837  46.634  0.00  0.00            
ATOM   4868  CD1 TYR X 306      93.037  71.804  45.891  0.00  0.00            
ATOM   4869  HD1 TYR X 306      93.908  72.337  46.241  0.00  0.00            
ATOM   4870  CE1 TYR X 306      92.960  71.073  44.683  0.00  0.00            
ATOM   4871  HE1 TYR X 306      93.748  70.941  43.956  0.00  0.00            
ATOM   4872  CZ  TYR X 306      91.799  70.322  44.385  0.00  0.00            
ATOM   4873  OH  TYR X 306      91.708  69.601  43.297  0.00  0.00            
ATOM   4874  HH  TYR X 306      92.402  69.846  42.679  0.00  0.00            
ATOM   4875  CE2 TYR X 306      90.697  70.273  45.241  0.00  0.00            
ATOM   4876  HE2 TYR X 306      89.805  69.716  45.000  0.00  0.00            
ATOM   4877  CD2 TYR X 306      90.822  70.962  46.461  0.00  0.00            
ATOM   4878  HD2 TYR X 306      90.027  70.995  47.192  0.00  0.00            
ATOM   4879  C   TYR X 306      89.999  74.301  47.604  0.00  0.00            
ATOM   4880  O   TYR X 306      89.373  74.583  48.635  0.00  0.00            
ATOM   4881  N   ASN X 307      89.419  74.119  46.449  0.00  0.00            
ATOM   4882  H   ASN X 307      90.071  73.888  45.713  0.00  0.00            
ATOM   4883  CA  ASN X 307      87.943  74.224  46.299  0.00  0.00            
ATOM   4884  HA  ASN X 307      87.514  74.678  47.192  0.00  0.00            
ATOM   4885  CB  ASN X 307      87.638  75.152  45.086  0.00  0.00            
ATOM   4886  HB2 ASN X 307      88.069  76.143  45.227  0.00  0.00            
ATOM   4887  HB3 ASN X 307      88.126  74.754  44.196  0.00  0.00            
ATOM   4888  CG  ASN X 307      86.145  75.324  44.908  0.00  0.00            
ATOM   4889  OD1 ASN X 307      85.379  75.551  45.801  0.00  0.00            
ATOM   4890  ND2 ASN X 307      85.616  75.254  43.705  0.00  0.00            
ATOM   4891 HD21 ASN X 307      84.638  75.491  43.622  0.00  0.00            
ATOM   4892 HD22 ASN X 307      86.144  74.907  42.917  0.00  0.00            
ATOM   4893  C   ASN X 307      87.274  72.854  46.144  0.00  0.00            
ATOM   4894  O   ASN X 307      87.900  71.962  45.621  0.00  0.00            
ATOM   4895  N   PHE X 308      85.984  72.753  46.497  0.00  0.00            
ATOM   4896  H   PHE X 308      85.608  73.680  46.638  0.00  0.00            
ATOM   4897  CA  PHE X 308      85.104  71.599  46.370  0.00  0.00            
ATOM   4898  HA  PHE X 308      85.530  71.118  45.490  0.00  0.00            
ATOM   4899  CB  PHE X 308      85.226  70.729  47.588  0.00  0.00            
ATOM   4900  HB2 PHE X 308      84.837  71.323  48.416  0.00  0.00            
ATOM   4901  HB3 PHE X 308      84.558  69.894  47.377  0.00  0.00            
ATOM   4902  CG  PHE X 308      86.563  70.239  48.041  0.00  0.00            
ATOM   4903  CD1 PHE X 308      87.091  69.179  47.279  0.00  0.00            
ATOM   4904  HD1 PHE X 308      86.564  68.943  46.367  0.00  0.00            
ATOM   4905  CE1 PHE X 308      88.297  68.692  47.701  0.00  0.00            
ATOM   4906  HE1 PHE X 308      88.717  67.880  47.126  0.00  0.00            
ATOM   4907  CZ  PHE X 308      88.970  69.242  48.826  0.00  0.00            
ATOM   4908  HZ  PHE X 308      89.962  68.901  49.081  0.00  0.00            
ATOM   4909  CE2 PHE X 308      88.447  70.348  49.539  0.00  0.00            
ATOM   4910  HE2 PHE X 308      89.077  70.731  50.327  0.00  0.00            
ATOM   4911  CD2 PHE X 308      87.248  70.826  49.141  0.00  0.00            
ATOM   4912  HD2 PHE X 308      86.756  71.529  49.797  0.00  0.00            
ATOM   4913  C   PHE X 308      83.684  72.025  46.025  0.00  0.00            
ATOM   4914  O   PHE X 308      83.229  73.063  46.298  0.00  0.00            
ATOM   4915  N   GLY X 309      82.907  71.125  45.456  0.00  0.00            
ATOM   4916  H   GLY X 309      83.236  70.197  45.233  0.00  0.00            
ATOM   4917  CA  GLY X 309      81.531  71.309  45.071  0.00  0.00            
ATOM   4918  HA2 GLY X 309      81.488  72.278  44.572  0.00  0.00            
ATOM   4919  HA3 GLY X 309      81.301  70.654  44.230  0.00  0.00            
ATOM   4920  C   GLY X 309      80.365  71.242  46.120  0.00  0.00            
ATOM   4921  O   GLY X 309      79.215  71.376  45.697  0.00  0.00            
ATOM   4922  N   TRP X 310      80.620  71.298  47.420  0.00  0.00            
ATOM   4923  H   TRP X 310      81.596  71.209  47.663  0.00  0.00            
ATOM   4924  CA  TRP X 310      79.587  71.503  48.475  0.00  0.00            
ATOM   4925  HA  TRP X 310      78.770  70.784  48.527  0.00  0.00            
ATOM   4926  CB  TRP X 310      80.317  71.338  49.802  0.00  0.00            
ATOM   4927  HB2 TRP X 310      80.751  72.321  49.986  0.00  0.00            
ATOM   4928  HB3 TRP X 310      79.621  71.047  50.589  0.00  0.00            
ATOM   4929  CG  TRP X 310      81.462  70.307  49.913  0.00  0.00            
ATOM   4930  CD1 TRP X 310      81.624  69.145  49.209  0.00  0.00            
ATOM   4931  HD1 TRP X 310      80.813  68.759  48.609  0.00  0.00            
ATOM   4932  NE1 TRP X 310      82.783  68.581  49.531  0.00  0.00            
ATOM   4933  HE1 TRP X 310      83.132  67.714  49.150  0.00  0.00            
ATOM   4934  CE2 TRP X 310      83.528  69.349  50.363  0.00  0.00            
ATOM   4935  CZ2 TRP X 310      84.794  69.150  50.976  0.00  0.00            
ATOM   4936  HZ2 TRP X 310      85.376  68.277  50.720  0.00  0.00            
ATOM   4937  CH2 TRP X 310      85.314  70.214  51.818  0.00  0.00            
ATOM   4938  HH2 TRP X 310      86.313  70.188  52.229  0.00  0.00            
ATOM   4939  CZ3 TRP X 310      84.456  71.236  52.234  0.00  0.00            
ATOM   4940  HZ3 TRP X 310      84.941  71.977  52.852  0.00  0.00            
ATOM   4941  CE3 TRP X 310      83.201  71.340  51.662  0.00  0.00            
ATOM   4942  HE3 TRP X 310      82.541  72.168  51.874  0.00  0.00            
ATOM   4943  CD2 TRP X 310      82.665  70.414  50.742  0.00  0.00            
ATOM   4944  C   TRP X 310      78.810  72.844  48.462  0.00  0.00            
ATOM   4945  O   TRP X 310      79.318  73.958  48.302  0.00  0.00            
ATOM   4946  N   GLN X 311      77.505  72.737  48.850  0.00  0.00            
ATOM   4947  H   GLN X 311      77.208  71.835  49.194  0.00  0.00            
ATOM   4948  CA  GLN X 311      76.594  73.839  49.154  0.00  0.00            
ATOM   4949  HA  GLN X 311      76.963  74.748  48.678  0.00  0.00            
ATOM   4950  CB  GLN X 311      75.172  73.611  48.531  0.00  0.00            
ATOM   4951  HB2 GLN X 311      74.862  72.617  48.852  0.00  0.00            
ATOM   4952  HB3 GLN X 311      74.401  74.295  48.884  0.00  0.00            
ATOM   4953  CG  GLN X 311      75.119  73.598  47.025  0.00  0.00            
ATOM   4954  HG2 GLN X 311      74.250  74.183  46.725  0.00  0.00            
ATOM   4955  HG3 GLN X 311      75.964  74.214  46.716  0.00  0.00            
ATOM   4956  CD  GLN X 311      75.080  72.186  46.338  0.00  0.00            
ATOM   4957  OE1 GLN X 311      74.135  71.457  46.364  0.00  0.00            
ATOM   4958  NE2 GLN X 311      76.045  71.815  45.579  0.00  0.00            
ATOM   4959 HE21 GLN X 311      76.006  70.892  45.170  0.00  0.00            
ATOM   4960 HE22 GLN X 311      76.916  72.310  45.704  0.00  0.00            
ATOM   4961  C   GLN X 311      76.476  74.055  50.690  0.00  0.00            
ATOM   4962  O   GLN X 311      76.261  75.232  51.036  0.00  0.00            
ATOM   4963  N   HIE X 312      76.736  73.116  51.571  0.00  0.00            
ATOM   4964  H   HIE X 312      76.961  72.173  51.288  0.00  0.00            
ATOM   4965  CA  HIE X 312      76.859  73.473  52.974  0.00  0.00            
ATOM   4966  HA  HIE X 312      76.932  74.545  53.158  0.00  0.00            
ATOM   4967  CB  HIE X 312      75.571  73.051  53.711  0.00  0.00            
ATOM   4968  HB2 HIE X 312      75.491  71.966  53.771  0.00  0.00            
ATOM   4969  HB3 HIE X 312      75.578  73.501  54.704  0.00  0.00            
ATOM   4970  CG  HIE X 312      74.340  73.569  53.073  0.00  0.00            
ATOM   4971  ND1 HIE X 312      73.823  74.827  53.318  0.00  0.00            
ATOM   4972  CE1 HIE X 312      72.782  75.054  52.502  0.00  0.00            
ATOM   4973  HE1 HIE X 312      72.115  75.900  52.575  0.00  0.00            
ATOM   4974  NE2 HIE X 312      72.622  73.945  51.830  0.00  0.00            
ATOM   4975  HE2 HIE X 312      71.948  73.854  51.083  0.00  0.00            
ATOM   4976  CD2 HIE X 312      73.631  73.027  52.029  0.00  0.00            
ATOM   4977  HD2 HIE X 312      73.841  72.041  51.641  0.00  0.00            
ATOM   4978  C   HIE X 312      77.951  72.708  53.820  0.00  0.00            
ATOM   4979  O   HIE X 312      78.258  71.609  53.475  0.00  0.00            
ATOM   4980  N   LEU X 313      78.343  73.193  54.983  0.00  0.00            
ATOM   4981  H   LEU X 313      77.955  74.029  55.396  0.00  0.00            
ATOM   4982  CA  LEU X 313      79.523  72.705  55.615  0.00  0.00            
ATOM   4983  HA  LEU X 313      79.446  71.624  55.505  0.00  0.00            
ATOM   4984  CB  LEU X 313      80.773  73.227  54.928  0.00  0.00            
ATOM   4985  HB2 LEU X 313      80.840  72.822  53.918  0.00  0.00            
ATOM   4986  HB3 LEU X 313      80.667  74.309  54.845  0.00  0.00            
ATOM   4987  CG  LEU X 313      82.139  72.913  55.683  0.00  0.00            
ATOM   4988  HG  LEU X 313      82.135  73.322  56.693  0.00  0.00            
ATOM   4989  CD1 LEU X 313      82.582  71.430  55.610  0.00  0.00            
ATOM   4990 HD11 LEU X 313      83.493  71.272  56.188  0.00  0.00            
ATOM   4991 HD12 LEU X 313      81.752  70.783  55.893  0.00  0.00            
ATOM   4992 HD13 LEU X 313      82.754  71.215  54.555  0.00  0.00            
ATOM   4993  CD2 LEU X 313      83.315  73.645  55.018  0.00  0.00            
ATOM   4994 HD21 LEU X 313      84.281  73.384  55.451  0.00  0.00            
ATOM   4995 HD22 LEU X 313      83.425  73.492  53.945  0.00  0.00            
ATOM   4996 HD23 LEU X 313      83.159  74.721  54.937  0.00  0.00            
ATOM   4997  C   LEU X 313      79.613  72.945  57.157  0.00  0.00            
ATOM   4998  O   LEU X 313      79.271  74.011  57.742  0.00  0.00            
ATOM   4999  N   GLU X 314      80.020  71.852  57.864  0.00  0.00            
ATOM   5000  H   GLU X 314      80.260  71.006  57.369  0.00  0.00            
ATOM   5001  CA  GLU X 314      80.306  71.946  59.333  0.00  0.00            
ATOM   5002  HA  GLU X 314      80.383  73.006  59.577  0.00  0.00            
ATOM   5003  CB  GLU X 314      79.206  71.354  60.221  0.00  0.00            
ATOM   5004  HB2 GLU X 314      79.489  71.367  61.274  0.00  0.00            
ATOM   5005  HB3 GLU X 314      78.263  71.860  60.016  0.00  0.00            
ATOM   5006  CG  GLU X 314      79.135  69.855  59.928  0.00  0.00            
ATOM   5007  HG2 GLU X 314      79.126  69.613  58.865  0.00  0.00            
ATOM   5008  HG3 GLU X 314      80.072  69.454  60.313  0.00  0.00            
ATOM   5009  CD  GLU X 314      78.032  69.073  60.667  0.00  0.00            
ATOM   5010  OE1 GLU X 314      77.942  67.867  60.418  0.00  0.00            
ATOM   5011  OE2 GLU X 314      77.304  69.697  61.483  0.00  0.00            
ATOM   5012  C   GLU X 314      81.720  71.355  59.683  0.00  0.00            
ATOM   5013  O   GLU X 314      82.045  70.276  59.150  0.00  0.00            
ATOM   5014  N   LEU X 315      82.533  72.047  60.496  0.00  0.00            
ATOM   5015  H   LEU X 315      82.211  72.953  60.805  0.00  0.00            
ATOM   5016  CA  LEU X 315      83.774  71.467  61.074  0.00  0.00            
ATOM   5017  HA  LEU X 315      83.908  70.466  60.663  0.00  0.00            
ATOM   5018  CB  LEU X 315      85.051  72.308  60.750  0.00  0.00            
ATOM   5019  HB2 LEU X 315      85.032  73.214  61.356  0.00  0.00            
ATOM   5020  HB3 LEU X 315      85.872  71.704  61.135  0.00  0.00            
ATOM   5021  CG  LEU X 315      85.268  72.476  59.253  0.00  0.00            
ATOM   5022  HG  LEU X 315      84.390  72.876  58.746  0.00  0.00            
ATOM   5023  CD1 LEU X 315      86.435  73.527  59.025  0.00  0.00            
ATOM   5024 HD11 LEU X 315      86.587  73.674  57.955  0.00  0.00            
ATOM   5025 HD12 LEU X 315      86.154  74.549  59.283  0.00  0.00            
ATOM   5026 HD13 LEU X 315      87.403  73.274  59.458  0.00  0.00            
ATOM   5027  CD2 LEU X 315      85.664  71.199  58.517  0.00  0.00            
ATOM   5028 HD21 LEU X 315      86.363  70.756  59.226  0.00  0.00            
ATOM   5029 HD22 LEU X 315      84.788  70.561  58.405  0.00  0.00            
ATOM   5030 HD23 LEU X 315      86.317  71.447  57.680  0.00  0.00            
ATOM   5031  C   LEU X 315      83.495  71.389  62.609  0.00  0.00            
ATOM   5032  O   LEU X 315      83.202  72.472  63.150  0.00  0.00            
ATOM   5033  N   VAL X 316      83.590  70.299  63.314  0.00  0.00            
ATOM   5034  H   VAL X 316      83.911  69.446  62.880  0.00  0.00            
ATOM   5035  CA  VAL X 316      83.158  70.193  64.720  0.00  0.00            
ATOM   5036  HA  VAL X 316      83.067  71.207  65.109  0.00  0.00            
ATOM   5037  CB  VAL X 316      81.807  69.517  64.880  0.00  0.00            
ATOM   5038  HB  VAL X 316      81.917  68.449  64.695  0.00  0.00            
ATOM   5039  CG1 VAL X 316      81.207  69.688  66.350  0.00  0.00            
ATOM   5040 HG11 VAL X 316      82.027  69.539  67.052  0.00  0.00            
ATOM   5041 HG12 VAL X 316      80.982  70.750  66.456  0.00  0.00            
ATOM   5042 HG13 VAL X 316      80.371  69.026  66.576  0.00  0.00            
ATOM   5043  CG2 VAL X 316      80.727  70.026  63.857  0.00  0.00            
ATOM   5044 HG21 VAL X 316      79.876  69.366  64.026  0.00  0.00            
ATOM   5045 HG22 VAL X 316      80.442  71.061  64.052  0.00  0.00            
ATOM   5046 HG23 VAL X 316      81.104  69.976  62.836  0.00  0.00            
ATOM   5047  C   VAL X 316      84.203  69.565  65.544  0.00  0.00            
ATOM   5048  O   VAL X 316      84.567  68.447  65.259  0.00  0.00            
ATOM   5049  N   ASN X 317      84.575  70.212  66.611  0.00  0.00            
ATOM   5050  H   ASN X 317      84.381  71.200  66.692  0.00  0.00            
ATOM   5051  CA  ASN X 317      85.579  69.520  67.546  0.00  0.00            
ATOM   5052  HA  ASN X 317      85.728  70.286  68.307  0.00  0.00            
ATOM   5053  CB  ASN X 317      84.809  68.347  68.117  0.00  0.00            
ATOM   5054  HB2 ASN X 317      83.769  68.633  68.274  0.00  0.00            
ATOM   5055  HB3 ASN X 317      84.691  67.522  67.415  0.00  0.00            
ATOM   5056  CG  ASN X 317      85.300  67.881  69.446  0.00  0.00            
ATOM   5057  OD1 ASN X 317      85.187  68.554  70.449  0.00  0.00            
ATOM   5058  ND2 ASN X 317      85.662  66.659  69.617  0.00  0.00            
ATOM   5059 HD21 ASN X 317      86.098  66.353  70.476  0.00  0.00            
ATOM   5060 HD22 ASN X 317      85.819  66.109  68.785  0.00  0.00
[truncated: 1,502,443 more chars]
