# Supplementary material for: New Glucosamine-Based TLR4 Agonists: Design, Synthesis, Mechanism of Action, and In Vivo Activity as Vaccine Adjuvants
Source: J Med Chem. 2023 Feb 2;66(4):3010–29. doi: 10.1021/acs.jmedchem.2c01998 (PMC9969399; doi:10.1021/acs.jmedchem.2c01998)
Supplement: Supplementary file 9 — jm2c01998_si_009.csv [file jm2c01998_si_009.csv]

Name	SMILES	TNF-? induction (pg/mL at 25 µM)	IL-1? induction (pg/mL at 25 µM)	IL-6 induction (pg/mL at 25 µM)	Antibody response to OVA immunization (AUC)
FP20	O=C(CCCCCCCCCCC)O[C@H]1[C@H](OP(O[Na])(O[Na])=O)[C@@H](CO)O[C@@H](OC(CCCCCCCCCCC)=O)[C@@H]1NC(CCCCCCCCCCC)=O	103 (TDM); 2511 (PBMC)	304 (TDM); 1803 (PBMC)	11963 (PBMC, not significative)	2
FP21	O=C(CCCCCCCCCCCCC)O[C@H]1[C@H](OP(O[Na])(O[Na])=O)[C@@H](CO)O[C@@H](OC(CCCCCCCCCCCCC)=O)[C@@H]1NC(CCCCCCCCCCC)=O	103 (TDM); 2160 (PBMC)	172 (TDM); 656 (PBMC)	5618 (PBMC, not significative)
FP22	O=C(CCCCCCCCC)O[C@H]1[C@H](OP(O[Na])(O[Na])=O)[C@@H](CO)O[C@@H](OC(CCCCCCCCC)=O)[C@@H]1NC(CCCCCCCCC)=O	44 (TDM); 2760 (PBMC)	32 (TDM); 2022 (PBMC)	6778 (PBMC, not significative)
FP23	O=C(CCCCCCCCCCCCC)O[C@H]1[C@H](OP(O[Na])(O[Na])=O)[C@@H](CO)O[C@@H](OC(CCCCCCCCCCCCC)=O)[C@@H]1NC(CCCCCCCCCCCCC)=O
FP24	O=C(CCCCCCCCC)O[C@H]1[C@H](OP(O[Na])(O[Na])=O)[C@@H](CO)O[C@@H](OC(CCCCCCCCC)=O)[C@@H]1NC(CCCCCCCCCCC)=O
?-FP20	O=C(CCCCCCCCCCC)O[C@H]1[C@H](OP(O[Na])(O[Na])=O)[C@@H](CO)O[C@H](OC(CCCCCCCCCCC)=O)[C@@H]1NC(CCCCCCCCCCC)=O
FP200	O=C(CCCCCCCCCCC)O[C@H]1[C@H](OP(O[Na])(O[Na])=O)[C@@H](COP(O[Na])(O[Na])=O)O[C@@H](OC(CCCCCCCCCCC)=O)[C@@H]1NC(CCCCCCCCCCC)=O
6a	OC[C@H]1OC(O)[C@H](NC(CCCCCCCCCCC)=O)[C@@H](O)[C@@H]1O
7a	O[C@H]1[C@H](O)[C@@H](CO[Si](C)(C)C(C)(C)C)OC(O)[C@@H]1NC(CCCCCCCCCCC)=O
8a	O=C(CCCCCCCCCCC)N[C@@H]1[C@@H](OC(CCCCCCCCCCC)=O)[C@H](O)[C@@H](CO[Si](C)(C)C(C)(C)C)O[C@H]1OC(CCCCCCCCCCC)=O
9a	O=C(CCCCCCCCCCC)O[C@H]1[C@H](OP(OCC2=CC=CC=C2)(OCC3=CC=CC=C3)=O)[C@@H](CO[Si](C)(C)C(C)(C)C)O[C@@H](OC(CCCCCCCCCCC)=O)[C@@H]1NC(CCCCCCCCCCC)=O
10a	O=C(CCCCCCCCCCC)O[C@H]1[C@H](OP(OCC2=CC=CC=C2)(OCC3=CC=CC=C3)=O)[C@@H](CO)O[C@@H](OC(CCCCCCCCCCC)=O)[C@@H]1NC(CCCCCCCCCCC)=O
11a	O=C(CCCCCCCCCCC)N[C@@H]1[C@@H](OC(CCCCCCCCCCC)=O)[C@H](O)[C@@H](CO[Si](C)(C)C(C)(C)C)O[C@@H]1OC(CCCCCCCCCCC)=O
12a	O=C(CCCCCCCCCCC)O[C@H]1[C@H](OP(OCC2=CC=CC=C2)(OCC3=CC=CC=C3)=O)[C@@H](CO[Si](C)(C)C(C)(C)C)O[C@H](OC(CCCCCCCCCCC)=O)[C@@H]1NC(CCCCCCCCCCC)=O
13a	O=C(CCCCCCCCCCC)O[C@H]1[C@H](OP(OCC2=CC=CC=C2)(OCC3=CC=CC=C3)=O)[C@@H](CO)O[C@H](OC(CCCCCCCCCCC)=O)[C@@H]1NC(CCCCCCCCCCC)=O
14a	O=C(CCCCCCCCCCC)O[C@H]1[C@H](OP(OCC2=CC=CC=C2)(OCC3=CC=CC=C3)=O)[C@@H](COP(OCC4=CC=CC=C4)(OCC5=CC=CC=C5)=O)O[C@@H](OC(CCCCCCCCCCC)=O)[C@@H]1NC(CCCCCCCCCCC)=O
